# Supplementary material for: Skin fungal community and its correlation with bacterial community of urban Chinese individuals
Source: Microbiome. 2016 Aug 24;4(1):46. doi: 10.1186/s40168-016-0192-z (PMC4997687; doi:10.1186/s40168-016-0192-z)
Supplement: Additional file 1: Table S1. — OTU counts and taxonomic information of all samples included in this study. (XLSX 579 kb) [file 40168_2016_192_MOESM1_ESM.xlsx]

## Sheet: TableS1
Additional File 1: TableS1. OTU counts and taxonomic information of all samples included in this study.
OTU	Sample	Count	Kingdom	Phylum	Class	Order	Family	Genus
FT-3Z-LF.12795	ADMA-3Z-FOH	1	Fungi	Basidiomycota	Agaricomycetes	Agaricales	Unclassified	Lentinula
FT-3Z-LF.12795	FT-3Z-LF	9	Fungi	Basidiomycota	Agaricomycetes	Agaricales	Unclassified	Lentinula
FT-3Z-LF.12795	FT-3Z-RF	4	Fungi	Basidiomycota	Agaricomycetes	Agaricales	Unclassified	Lentinula
FT-3Z-LF.12795	FT-3Z-RP	24	Fungi	Basidiomycota	Agaricomycetes	Agaricales	Unclassified	Lentinula
FT-3Z-LF.12795	HFC-3Z-LP	134	Fungi	Basidiomycota	Agaricomycetes	Agaricales	Unclassified	Lentinula
FT-3Z-LF.12795	HFC-3Z-RP	134	Fungi	Basidiomycota	Agaricomycetes	Agaricales	Unclassified	Lentinula
FT-3Z-LF.12795	KT-3Z-FOH	2	Fungi	Basidiomycota	Agaricomycetes	Agaricales	Unclassified	Lentinula
FT-3Z-LF.12795	KT-3Z-LF	15	Fungi	Basidiomycota	Agaricomycetes	Agaricales	Unclassified	Lentinula
FT-3Z-LF.12795	KT-3Z-LP	3	Fungi	Basidiomycota	Agaricomycetes	Agaricales	Unclassified	Lentinula
FT-3Z-LF.12795	KT-3Z-RF	2	Fungi	Basidiomycota	Agaricomycetes	Agaricales	Unclassified	Lentinula
FT-3Z-LF.12795	MOS-3W-FOH	3	Fungi	Basidiomycota	Agaricomycetes	Agaricales	Unclassified	Lentinula
FT-3Z-LF.12795	MOS-3W-RF	69	Fungi	Basidiomycota	Agaricomycetes	Agaricales	Unclassified	Lentinula
FT-3Z-LF.12795	QB-3Y-FOH	115	Fungi	Basidiomycota	Agaricomycetes	Agaricales	Unclassified	Lentinula
FT-3Z-LF.12795	QB-3Y-LF	256	Fungi	Basidiomycota	Agaricomycetes	Agaricales	Unclassified	Lentinula
FT-3Z-LF.12795	QB-3Y-RP	33	Fungi	Basidiomycota	Agaricomycetes	Agaricales	Unclassified	Lentinula
FT-3Z-LF.12795	QB-3Z-LF	11	Fungi	Basidiomycota	Agaricomycetes	Agaricales	Unclassified	Lentinula
FT-3Z-LF.12795	QB-3Z-RF	18	Fungi	Basidiomycota	Agaricomycetes	Agaricales	Unclassified	Lentinula
FT-3Z-LF.12795	STW-3Y-RF	10	Fungi	Basidiomycota	Agaricomycetes	Agaricales	Unclassified	Lentinula
FT-3Z-LF.12795	SW-3Y-LF	16	Fungi	Basidiomycota	Agaricomycetes	Agaricales	Unclassified	Lentinula
FT-3Z-LF.12795	SW-3Y-LP	45	Fungi	Basidiomycota	Agaricomycetes	Agaricales	Unclassified	Lentinula
FT-3Z-LF.12795	SW-3Y-RF	5	Fungi	Basidiomycota	Agaricomycetes	Agaricales	Unclassified	Lentinula
FT-3Z-LF.12795	SW-3Y-RP	14	Fungi	Basidiomycota	Agaricomycetes	Agaricales	Unclassified	Lentinula
FT-3Z-LF.12795	SW-3Z-FOH	46	Fungi	Basidiomycota	Agaricomycetes	Agaricales	Unclassified	Lentinula
FT-3Z-LF.12795	SW-3Z-LF	67	Fungi	Basidiomycota	Agaricomycetes	Agaricales	Unclassified	Lentinula
FT-3Z-LF.12795	SW-3Z-LP	240	Fungi	Basidiomycota	Agaricomycetes	Agaricales	Unclassified	Lentinula
FT-3Z-LF.12795	SW-3Z-RF	2572	Fungi	Basidiomycota	Agaricomycetes	Agaricales	Unclassified	Lentinula
FT-3Z-LF.12795	SW-3Z-RP	967	Fungi	Basidiomycota	Agaricomycetes	Agaricales	Unclassified	Lentinula
FT-3Z-LF.12795	TK-3Z-FOH	5	Fungi	Basidiomycota	Agaricomycetes	Agaricales	Unclassified	Lentinula
FT-3Z-LF.12795	TM-3X-FOH	14	Fungi	Basidiomycota	Agaricomycetes	Agaricales	Unclassified	Lentinula
FT-3Z-LF.12795	TM-3Y-FOH	56	Fungi	Basidiomycota	Agaricomycetes	Agaricales	Unclassified	Lentinula
FT-3Z-LF.12795	TM-3Z-FOH	22	Fungi	Basidiomycota	Agaricomycetes	Agaricales	Unclassified	Lentinula
FT-3Z-LF.12795	TMB-3W-LP	3	Fungi	Basidiomycota	Agaricomycetes	Agaricales	Unclassified	Lentinula
FT-3Z-LF.12795	TMB-3W-RP	82	Fungi	Basidiomycota	Agaricomycetes	Agaricales	Unclassified	Lentinula
FT-3Z-LF.12795	TMB-3X-LP	567	Fungi	Basidiomycota	Agaricomycetes	Agaricales	Unclassified	Lentinula
FT-3Z-LF.12795	TMB-3Y-RF	25	Fungi	Basidiomycota	Agaricomycetes	Agaricales	Unclassified	Lentinula
FT-3Z-LF.12795	TMB-3Y-RP	74	Fungi	Basidiomycota	Agaricomycetes	Agaricales	Unclassified	Lentinula
FT-3Z-LF.12795	WKS-3Y-FOH	113	Fungi	Basidiomycota	Agaricomycetes	Agaricales	Unclassified	Lentinula
FT-3Z-LF.12795	WKS-3Y-LF	127	Fungi	Basidiomycota	Agaricomycetes	Agaricales	Unclassified	Lentinula
FT-3Z-LF.12795	WKS-3Y-RP	18	Fungi	Basidiomycota	Agaricomycetes	Agaricales	Unclassified	Lentinula
FT-3Z-LF.12795	WTS-3W-FOH	23	Fungi	Basidiomycota	Agaricomycetes	Agaricales	Unclassified	Lentinula
FT-3Z-LF.12795	WTS-3Y-LP	1	Fungi	Basidiomycota	Agaricomycetes	Agaricales	Unclassified	Lentinula
FT-3Z-LF.12795	WTS-3Z-LP	23	Fungi	Basidiomycota	Agaricomycetes	Agaricales	Unclassified	Lentinula
SW-3Z-RF.10608	SW-3Z-LP	3	Fungi	Basidiomycota	Agaricomycetes	Agaricales	Unclassified	Lentinula
SW-3Z-RF.10608	SW-3Z-RF	7	Fungi	Basidiomycota	Agaricomycetes	Agaricales	Unclassified	Lentinula
SW-3Z-RF.10608	SW-3Z-RP	1	Fungi	Basidiomycota	Agaricomycetes	Agaricales	Unclassified	Lentinula
SW-3Z-RF.10608	TM-3Y-FOH	4	Fungi	Basidiomycota	Agaricomycetes	Agaricales	Unclassified	Lentinula
SW-3Z-RF.10608	WKS-3Y-LF	2	Fungi	Basidiomycota	Agaricomycetes	Agaricales	Unclassified	Lentinula
ADMA-3Z-RP.16218	ADMA-3Z-RP	2	Fungi	Basidiomycota	Agaricomycetes	Agaricales	Unclassified	Marasmius
ADMA-3Z-RP.16218	HFC-3Z-RP	410	Fungi	Basidiomycota	Agaricomycetes	Agaricales	Unclassified	Marasmius
TK-3Y-FOH.2730	TK-3Y-FOH	58	Fungi	Basidiomycota	Agaricomycetes	Agaricales	Lycoperdaceae	Calvatia
FH-3Z-LP.15685	FH-3Z-LP	47	Fungi	Basidiomycota	Agaricomycetes	Agaricales	Lycoperdaceae	Unclassified
FH-3Z-LP.15685	KT-3Z-LF	1	Fungi	Basidiomycota	Agaricomycetes	Agaricales	Lycoperdaceae	Unclassified
FH-3Z-LP.15685	MOS-3W-FOH	333	Fungi	Basidiomycota	Agaricomycetes	Agaricales	Lycoperdaceae	Unclassified
FH-3Z-LP.15685	QB-3Z-FOH	1	Fungi	Basidiomycota	Agaricomycetes	Agaricales	Lycoperdaceae	Unclassified
FH-3Z-LP.15685	SW-3Y-FOH	4	Fungi	Basidiomycota	Agaricomycetes	Agaricales	Lycoperdaceae	Unclassified
FH-3Z-LP.15685	SW-3Y-LF	5	Fungi	Basidiomycota	Agaricomycetes	Agaricales	Lycoperdaceae	Unclassified
FH-3Z-LP.15685	SW-3Z-FOH	69	Fungi	Basidiomycota	Agaricomycetes	Agaricales	Lycoperdaceae	Unclassified
FH-3Z-LP.15685	SW-3Z-LF	19	Fungi	Basidiomycota	Agaricomycetes	Agaricales	Lycoperdaceae	Unclassified
FH-3Z-LP.15685	SW-3Z-LP	82	Fungi	Basidiomycota	Agaricomycetes	Agaricales	Lycoperdaceae	Unclassified
FH-3Z-LP.15685	TM-3X-RP	12	Fungi	Basidiomycota	Agaricomycetes	Agaricales	Lycoperdaceae	Unclassified
TK-3Z-LP.646	TK-3Z-LP	138	Fungi	Basidiomycota	Agaricomycetes	Agaricales	Lycoperdaceae	Unclassified
TK-3Y-RP.12173	TK-3Y-RP	2	Fungi	Basidiomycota	Agaricomycetes	Agaricales	Lyophyllaceae	Hypsizygus
TK-3Y-RP.12173	TMB-3W-RP	75	Fungi	Basidiomycota	Agaricomycetes	Agaricales	Lyophyllaceae	Hypsizygus
TK-3Y-RP.12173	TMB-3X-FOH	64	Fungi	Basidiomycota	Agaricomycetes	Agaricales	Lyophyllaceae	Hypsizygus
TK-3Y-RP.12173	TMB-3X-LP	45	Fungi	Basidiomycota	Agaricomycetes	Agaricales	Lyophyllaceae	Hypsizygus
TMB-3W-RF.5068	KT-3Z-LP	2	Fungi	Basidiomycota	Agaricomycetes	Agaricales	Physalacriaceae	Flammulina
TMB-3W-RF.5068	SW-3Z-LP	16	Fungi	Basidiomycota	Agaricomycetes	Agaricales	Physalacriaceae	Flammulina
TMB-3W-RF.5068	TMB-3W-RF	5	Fungi	Basidiomycota	Agaricomycetes	Agaricales	Physalacriaceae	Flammulina
TMB-3W-RF.5068	TMB-3X-LP	125	Fungi	Basidiomycota	Agaricomycetes	Agaricales	Physalacriaceae	Flammulina
TMB-3W-RF.5068	TMB-3Y-RP	101	Fungi	Basidiomycota	Agaricomycetes	Agaricales	Physalacriaceae	Flammulina
TMB-3W-RF.5068	WTS-3V-FOH	8	Fungi	Basidiomycota	Agaricomycetes	Agaricales	Physalacriaceae	Flammulina
TMB-3W-RF.5068	WTS-3V-LP	3	Fungi	Basidiomycota	Agaricomycetes	Agaricales	Physalacriaceae	Flammulina
TMB-3W-RF.5068	WTS-3Y-FOH	28	Fungi	Basidiomycota	Agaricomycetes	Agaricales	Physalacriaceae	Flammulina
TMB-3W-RF.5068	WTS-3Y-LP	48	Fungi	Basidiomycota	Agaricomycetes	Agaricales	Physalacriaceae	Flammulina
TMB-3W-RF.5068	WTS-3Y-RF	288	Fungi	Basidiomycota	Agaricomycetes	Agaricales	Physalacriaceae	Flammulina
TMB-3W-RF.5068	WTS-3Y-RP	46	Fungi	Basidiomycota	Agaricomycetes	Agaricales	Physalacriaceae	Flammulina
HHa-3Z-LP.9973	HHa-3Z-LP	7	Fungi	Basidiomycota	Agaricomycetes	Agaricales	Pleurotaceae	Pleurotus
WKS-3U-LP.2282	HHa-3Z-LP	39	Fungi	Basidiomycota	Agaricomycetes	Agaricales	Pleurotaceae	Pleurotus
WKS-3U-LP.2282	QB-3Y-FOH	9	Fungi	Basidiomycota	Agaricomycetes	Agaricales	Pleurotaceae	Pleurotus
WKS-3U-LP.2282	QB-3Z-LP	55	Fungi	Basidiomycota	Agaricomycetes	Agaricales	Pleurotaceae	Pleurotus
WKS-3U-LP.2282	QB-3Z-RF	1	Fungi	Basidiomycota	Agaricomycetes	Agaricales	Pleurotaceae	Pleurotus
WKS-3U-LP.2282	WKS-3U-LP	58	Fungi	Basidiomycota	Agaricomycetes	Agaricales	Pleurotaceae	Pleurotus
WKS-3U-LP.2282	WKS-3Y-FOH	3	Fungi	Basidiomycota	Agaricomycetes	Agaricales	Pleurotaceae	Pleurotus
WKS-3U-LP.2282	WKS-3Y-RP	1	Fungi	Basidiomycota	Agaricomycetes	Agaricales	Pleurotaceae	Pleurotus
WKS-3U-LP.2282	WTS-3V-LF	165	Fungi	Basidiomycota	Agaricomycetes	Agaricales	Pleurotaceae	Pleurotus
WKS-3Y-FOH.70335	MOS-3W-RF	41	Fungi	Basidiomycota	Agaricomycetes	Agaricales	Pleurotaceae	Pleurotus
WKS-3Y-FOH.70335	TY-3Z-RF	49	Fungi	Basidiomycota	Agaricomycetes	Agaricales	Pleurotaceae	Pleurotus
WKS-3Y-FOH.70335	WKS-3Y-FOH	93	Fungi	Basidiomycota	Agaricomycetes	Agaricales	Pleurotaceae	Pleurotus
WKS-3Y-FOH.70335	WKS-3Y-LP	13	Fungi	Basidiomycota	Agaricomycetes	Agaricales	Pleurotaceae	Pleurotus
WKS-3V-RF.1081	WKS-3V-RF	7	Fungi	Basidiomycota	Agaricomycetes	Agaricales	Pluteaceae	Volvariella
TK-3Z-LP.8730	SW-3Z-RP	45	Fungi	Basidiomycota	Agaricomycetes	Agaricales	Psathyrellaceae	Coprinellus
TK-3Z-LP.8730	TK-3Z-LP	24	Fungi	Basidiomycota	Agaricomycetes	Agaricales	Psathyrellaceae	Coprinellus
TK-3Z-LP.8730	TY-3Y-LP	43	Fungi	Basidiomycota	Agaricomycetes	Agaricales	Psathyrellaceae	Coprinellus
TM-3Y-FOH.3831	SW-3Z-LF	12	Fungi	Basidiomycota	Agaricomycetes	Agaricales	Psathyrellaceae	Coprinellus
TM-3Y-FOH.3831	TM-3Y-FOH	24	Fungi	Basidiomycota	Agaricomycetes	Agaricales	Psathyrellaceae	Coprinellus
WTS-3Z-RF.769	WTS-3Z-RF	44	Fungi	Basidiomycota	Agaricomycetes	Agaricales	Psathyrellaceae	Coprinopsis
TMB-3W-FOH.13539	TMB-3W-FOH	12	Fungi	Basidiomycota	Agaricomycetes	Agaricales	Psathyrellaceae	Unclassified
TMB-3W-FOH.13539	TMB-3W-LF	73	Fungi	Basidiomycota	Agaricomycetes	Agaricales	Psathyrellaceae	Unclassified
WTS-3V-LP.1617	WTS-3V-LP	98	Fungi	Basidiomycota	Agaricomycetes	Agaricales	Schizophyllaceae	Chondrostereum
SW-3Z-RP.3422	SW-3Z-RP	30	Fungi	Basidiomycota	Agaricomycetes	Agaricales	Strophariaceae	Hypholoma
STW-3X-RP.14	STW-3X-RP	159	Fungi	Basidiomycota	Agaricomycetes	Agaricales	Strophariaceae	Psilocybe
STW-3X-RP.14	WKS-3U-FOH	1	Fungi	Basidiomycota	Agaricomycetes	Agaricales	Strophariaceae	Psilocybe
WKS-3X-LP.1137	WKS-3X-LP	33	Fungi	Basidiomycota	Agaricomycetes	Agaricales	Strophariaceae	Psilocybe
FH-3Z-RF.1663	FH-3Y-LF	1	Fungi	Basidiomycota	Agaricomycetes	Agaricales	Tricholomataceae	Gymnopus
FH-3Z-RF.1663	FH-3Y-LP	1	Fungi	Basidiomycota	Agaricomycetes	Agaricales	Tricholomataceae	Gymnopus
FH-3Z-RF.1663	FH-3Z-LF	2	Fungi	Basidiomycota	Agaricomycetes	Agaricales	Tricholomataceae	Gymnopus
FH-3Z-RF.1663	FH-3Z-RF	51	Fungi	Basidiomycota	Agaricomycetes	Agaricales	Tricholomataceae	Gymnopus
FH-3Z-RF.1663	FT-3Z-RP	90	Fungi	Basidiomycota	Agaricomycetes	Agaricales	Tricholomataceae	Gymnopus
FH-3Z-RF.1663	HFC-3Z-RF	2	Fungi	Basidiomycota	Agaricomycetes	Agaricales	Tricholomataceae	Gymnopus
FH-3Z-RF.1663	HHa-3Z-RP	86	Fungi	Basidiomycota	Agaricomycetes	Agaricales	Tricholomataceae	Gymnopus
FH-3Z-RF.1663	KT-3Z-RF	17	Fungi	Basidiomycota	Agaricomycetes	Agaricales	Tricholomataceae	Gymnopus
FH-3Z-RF.1663	MOS-3W-LP	20	Fungi	Basidiomycota	Agaricomycetes	Agaricales	Tricholomataceae	Gymnopus
FH-3Z-RF.1663	MOS-3W-RP	93	Fungi	Basidiomycota	Agaricomycetes	Agaricales	Tricholomataceae	Gymnopus
FH-3Z-RF.1663	MOS-3Y-RP	269	Fungi	Basidiomycota	Agaricomycetes	Agaricales	Tricholomataceae	Gymnopus
FH-3Z-RF.1663	QB-3Z-LP	19	Fungi	Basidiomycota	Agaricomycetes	Agaricales	Tricholomataceae	Gymnopus
FH-3Z-RF.1663	STW-3X-LF	28	Fungi	Basidiomycota	Agaricomycetes	Agaricales	Tricholomataceae	Gymnopus
FH-3Z-RF.1663	SW-3Y-RF	11	Fungi	Basidiomycota	Agaricomycetes	Agaricales	Tricholomataceae	Gymnopus
FH-3Z-RF.1663	SW-3Z-FOH	20	Fungi	Basidiomycota	Agaricomycetes	Agaricales	Tricholomataceae	Gymnopus
FH-3Z-RF.1663	SW-3Z-RF	2	Fungi	Basidiomycota	Agaricomycetes	Agaricales	Tricholomataceae	Gymnopus
FH-3Z-RF.1663	TY-3X-RF	60	Fungi	Basidiomycota	Agaricomycetes	Agaricales	Tricholomataceae	Gymnopus
FH-3Z-RF.1663	TY-3Y-LP	52	Fungi	Basidiomycota	Agaricomycetes	Agaricales	Tricholomataceae	Gymnopus
FH-3Z-RF.1663	WTS-3W-FOH	18	Fungi	Basidiomycota	Agaricomycetes	Agaricales	Tricholomataceae	Gymnopus
FH-3Z-RF.1663	WTS-3W-LP	111	Fungi	Basidiomycota	Agaricomycetes	Agaricales	Tricholomataceae	Gymnopus
FT-3Z-LF.800	FT-3Z-LF	30	Fungi	Basidiomycota	Agaricomycetes	Agaricales	Tricholomataceae	Tricholoma
FT-3Z-LF.800	FT-3Z-LP	5	Fungi	Basidiomycota	Agaricomycetes	Agaricales	Tricholomataceae	Tricholoma
FT-3Z-LF.800	HFC-3Z-RF	2	Fungi	Basidiomycota	Agaricomycetes	Agaricales	Tricholomataceae	Tricholoma
FT-3Z-LF.800	HHa-3Z-LF	14	Fungi	Basidiomycota	Agaricomycetes	Agaricales	Tricholomataceae	Tricholoma
FT-3Z-LF.800	HHa-3Z-RF	26	Fungi	Basidiomycota	Agaricomycetes	Agaricales	Tricholomataceae	Tricholoma
FT-3Z-LF.800	KT-3Z-LP	1	Fungi	Basidiomycota	Agaricomycetes	Agaricales	Tricholomataceae	Tricholoma
FT-3Z-LF.800	MOS-3X-RP	18	Fungi	Basidiomycota	Agaricomycetes	Agaricales	Tricholomataceae	Tricholoma
FT-3Z-LF.800	STW-3Y-LF	12	Fungi	Basidiomycota	Agaricomycetes	Agaricales	Tricholomataceae	Tricholoma
FT-3Z-LF.800	STW-3Y-LP	6	Fungi	Basidiomycota	Agaricomycetes	Agaricales	Tricholomataceae	Tricholoma
FT-3Z-LF.800	STW-3Y-RP	137	Fungi	Basidiomycota	Agaricomycetes	Agaricales	Tricholomataceae	Tricholoma
FT-3Z-LF.800	TH-3Z-RP	76	Fungi	Basidiomycota	Agaricomycetes	Agaricales	Tricholomataceae	Tricholoma
FT-3Z-LF.800	TK-3Y-RF	83	Fungi	Basidiomycota	Agaricomycetes	Agaricales	Tricholomataceae	Tricholoma
FT-3Z-LF.800	TM-3Z-RF	4	Fungi	Basidiomycota	Agaricomycetes	Agaricales	Tricholomataceae	Tricholoma
FT-3Z-LF.800	TY-3X-RP	75	Fungi	Basidiomycota	Agaricomycetes	Agaricales	Tricholomataceae	Tricholoma
FT-3Z-LF.800	WKS-3U-LP	61	Fungi	Basidiomycota	Agaricomycetes	Agaricales	Tricholomataceae	Tricholoma
FT-3Z-LF.800	WKS-3W-FOH	83	Fungi	Basidiomycota	Agaricomycetes	Agaricales	Tricholomataceae	Tricholoma
FT-3Z-LF.800	WKS-3Y-LF	149	Fungi	Basidiomycota	Agaricomycetes	Agaricales	Tricholomataceae	Tricholoma
FT-3Z-LF.800	WKS-3Y-RP	18	Fungi	Basidiomycota	Agaricomycetes	Agaricales	Tricholomataceae	Tricholoma
FT-3Z-LF.800	WTS-3Y-RP	27	Fungi	Basidiomycota	Agaricomycetes	Agaricales	Tricholomataceae	Tricholoma
FT-3Z-LF.800	WTS-3Z-LP	12	Fungi	Basidiomycota	Agaricomycetes	Agaricales	Tricholomataceae	Tricholoma
STW-3X-FOH.2258	STW-3X-FOH	45	Fungi	Basidiomycota	Agaricomycetes	Agaricales	Tricholomataceae	Tricholoma
STW-3X-FOH.2258	TY-3Y-FOH	900	Fungi	Basidiomycota	Agaricomycetes	Agaricales	Tricholomataceae	Tricholoma
STW-3X-FOH.2258	TY-3Z-FOH	1	Fungi	Basidiomycota	Agaricomycetes	Agaricales	Tricholomataceae	Tricholoma
STW-3X-FOH.2258	WKS-3W-FOH	1	Fungi	Basidiomycota	Agaricomycetes	Agaricales	Tricholomataceae	Tricholoma
TK-3Y-RF.12811	TK-3Y-RF	2	Fungi	Basidiomycota	Agaricomycetes	Agaricales	Tricholomataceae	Tricholoma
STW-3X-LP.126	STW-3X-LP	42	Fungi	Basidiomycota	Agaricomycetes	Agaricales	Unclassified	Unclassified
FT-3Z-FOH.4347	FT-3Z-FOH	20	Fungi	Basidiomycota	Agaricomycetes	Unclassified	Corticiaceae	Hyphodontia
TY-3Z-LP.1705	TY-3Z-LP	67	Fungi	Basidiomycota	Agaricomycetes	Unclassified	Corticiaceae	Hyphodontia
TY-3Z-LP.1705	WKS-3U-FOH	4	Fungi	Basidiomycota	Agaricomycetes	Unclassified	Corticiaceae	Hyphodontia
TY-3Y-RF.5208	TY-3Y-RF	6	Fungi	Basidiomycota	Agaricomycetes	Unclassified	Corticiaceae	Limonomyces
KT-3Z-FOH.196	KT-3Z-FOH	283	Fungi	Basidiomycota	Agaricomycetes	Unclassified	Corticiaceae	Phanerochaete
KT-3Z-FOH.196	KT-3Z-LP	1	Fungi	Basidiomycota	Agaricomycetes	Unclassified	Corticiaceae	Phanerochaete
KT-3Z-FOH.196	KT-3Z-RP	21	Fungi	Basidiomycota	Agaricomycetes	Unclassified	Corticiaceae	Phanerochaete
KT-3Z-FOH.196	WTS-3W-FOH	428	Fungi	Basidiomycota	Agaricomycetes	Unclassified	Corticiaceae	Phanerochaete
KT-3Z-FOH.521	KT-3Z-FOH	296	Fungi	Basidiomycota	Agaricomycetes	Unclassified	Corticiaceae	Phanerochaete
KT-3Z-FOH.521	KT-3Z-LP	1	Fungi	Basidiomycota	Agaricomycetes	Unclassified	Corticiaceae	Phanerochaete
KT-3Z-FOH.521	SW-3Y-FOH	1	Fungi	Basidiomycota	Agaricomycetes	Unclassified	Corticiaceae	Phanerochaete
KT-3Z-FOH.521	SW-3Z-LP	136	Fungi	Basidiomycota	Agaricomycetes	Unclassified	Corticiaceae	Phanerochaete
KT-3Z-FOH.521	WTS-3W-FOH	111	Fungi	Basidiomycota	Agaricomycetes	Unclassified	Corticiaceae	Phanerochaete
KT-3Z-RF.286	KT-3Z-LP	1	Fungi	Basidiomycota	Agaricomycetes	Unclassified	Corticiaceae	Phanerochaete
KT-3Z-RF.286	KT-3Z-RF	53	Fungi	Basidiomycota	Agaricomycetes	Unclassified	Corticiaceae	Phanerochaete
KT-3Z-RF.286	TMB-3W-FOH	61	Fungi	Basidiomycota	Agaricomycetes	Unclassified	Corticiaceae	Phanerochaete
KT-3Z-RF.286	WTS-3W-RF	166	Fungi	Basidiomycota	Agaricomycetes	Unclassified	Corticiaceae	Phanerochaete
KT-3Z-RF.286	WTS-3Y-RP	24	Fungi	Basidiomycota	Agaricomycetes	Unclassified	Corticiaceae	Phanerochaete
MOS-3Y-FOH.978	MOS-3Y-FOH	33	Fungi	Basidiomycota	Agaricomycetes	Unclassified	Corticiaceae	Phanerochaete
STW-3X-LF.3992	STW-3X-LF	58	Fungi	Basidiomycota	Agaricomycetes	Unclassified	Corticiaceae	Phanerochaete
STW-3X-LF.924	STW-3X-LF	83	Fungi	Basidiomycota	Agaricomycetes	Unclassified	Corticiaceae	Phanerochaete
STW-3X-RF.6772	STW-3X-RF	18	Fungi	Basidiomycota	Agaricomycetes	Unclassified	Corticiaceae	Phanerochaete
TY-3Z-RP.753	TY-3Z-RP	67	Fungi	Basidiomycota	Agaricomycetes	Unclassified	Corticiaceae	Phanerochaete
WKS-3U-RF.117	WKS-3U-RF	2	Fungi	Basidiomycota	Agaricomycetes	Unclassified	Corticiaceae	Phanerochaete
WKS-3X-LP.2181	WKS-3X-LP	10	Fungi	Basidiomycota	Agaricomycetes	Unclassified	Corticiaceae	Phanerochaete
QB-3Y-RF.386	QB-3Y-LF	1	Fungi	Basidiomycota	Agaricomycetes	Unclassified	Corticiaceae	Phlebia
QB-3Y-RF.386	QB-3Y-RF	170	Fungi	Basidiomycota	Agaricomycetes	Unclassified	Corticiaceae	Phlebia
QB-3Y-RF.386	TMB-3X-RF	2	Fungi	Basidiomycota	Agaricomycetes	Unclassified	Corticiaceae	Phlebia
QB-3Y-RF.386	TY-3W-LF	37	Fungi	Basidiomycota	Agaricomycetes	Unclassified	Corticiaceae	Phlebia
QB-3Y-RF.386	TY-3X-RF	121	Fungi	Basidiomycota	Agaricomycetes	Unclassified	Corticiaceae	Phlebia
QB-3Y-RF.386	WKS-3V-LF	193	Fungi	Basidiomycota	Agaricomycetes	Unclassified	Corticiaceae	Phlebia
QB-3Y-RF.386	WTS-3Z-LP	21	Fungi	Basidiomycota	Agaricomycetes	Unclassified	Corticiaceae	Phlebia
STW-3X-FOH.584	STW-3X-FOH	17	Fungi	Basidiomycota	Agaricomycetes	Unclassified	Corticiaceae	Phlebia
STW-3X-FOH.584	SW-3Z-FOH	4	Fungi	Basidiomycota	Agaricomycetes	Unclassified	Corticiaceae	Phlebia
STW-3X-FOH.584	WTS-3Z-RF	43	Fungi	Basidiomycota	Agaricomycetes	Unclassified	Corticiaceae	Phlebia
STW-3X-RF.149	STW-3X-RF	23	Fungi	Basidiomycota	Agaricomycetes	Unclassified	Corticiaceae	Phlebia
TMB-3X-RF.45467	TMB-3X-RF	56	Fungi	Basidiomycota	Agaricomycetes	Unclassified	Corticiaceae	Phlebia
WTS-3V-RP.2447	WTS-3V-RP	50	Fungi	Basidiomycota	Agaricomycetes	Unclassified	Corticiaceae	Phlebia
SW-3Y-FOH.6359	KT-3Z-FOH	5	Fungi	Basidiomycota	Agaricomycetes	Unclassified	Corticiaceae	Sistotrema
SW-3Y-FOH.6359	QB-3X-RF	12	Fungi	Basidiomycota	Agaricomycetes	Unclassified	Corticiaceae	Sistotrema
SW-3Y-FOH.6359	SW-3Y-FOH	19	Fungi	Basidiomycota	Agaricomycetes	Unclassified	Corticiaceae	Sistotrema
SW-3Y-FOH.6359	SW-3Z-LF	3	Fungi	Basidiomycota	Agaricomycetes	Unclassified	Corticiaceae	Sistotrema
SW-3Z-LF.12121	KT-3Z-FOH	6	Fungi	Basidiomycota	Agaricomycetes	Unclassified	Corticiaceae	Sistotrema
SW-3Z-LF.12121	SW-3Z-LF	6	Fungi	Basidiomycota	Agaricomycetes	Unclassified	Corticiaceae	Sistotrema
MOS-3W-LF.5882	MOS-3W-LF	32	Fungi	Basidiomycota	Agaricomycetes	Unclassified	Corticiaceae	Unclassified
TMB-3W-FOH.13005	TMB-3W-FOH	16	Fungi	Basidiomycota	Agaricomycetes	Unclassified	Corticiaceae	Unclassified
WKS-3Y-FOH.10442	WKS-3Y-FOH	15	Fungi	Basidiomycota	Agaricomycetes	Unclassified	Corticiaceae	Unclassified
TH-3Z-FOH.10154	TH-3Z-FOH	77	Fungi	Basidiomycota	Agaricomycetes	Unclassified	Meruliaceae	Gloeoporus
FH-3Z-RP.539	FH-3Z-RP	143	Fungi	Basidiomycota	Agaricomycetes	Unclassified	Peniophoraceae	Peniophora
FH-3Z-RP.539	HHa-3Z-FOH	10	Fungi	Basidiomycota	Agaricomycetes	Unclassified	Peniophoraceae	Peniophora
FH-3Z-RP.539	TH-3Z-RF	1	Fungi	Basidiomycota	Agaricomycetes	Unclassified	Peniophoraceae	Peniophora
FH-3Z-RP.539	TK-3X-FOH	36	Fungi	Basidiomycota	Agaricomycetes	Unclassified	Peniophoraceae	Peniophora
FH-3Z-RP.539	TY-3W-FOH	3	Fungi	Basidiomycota	Agaricomycetes	Unclassified	Peniophoraceae	Peniophora
FH-3Z-RP.539	TY-3Y-LP	10	Fungi	Basidiomycota	Agaricomycetes	Unclassified	Peniophoraceae	Peniophora
HFC-3Z-LP.5936	HFC-3Z-LP	5	Fungi	Basidiomycota	Agaricomycetes	Unclassified	Peniophoraceae	Peniophora
HFC-3Z-LP.5936	HHa-3Z-RP	91	Fungi	Basidiomycota	Agaricomycetes	Unclassified	Peniophoraceae	Peniophora
HFC-3Z-LP.5936	KT-3Z-RP	1	Fungi	Basidiomycota	Agaricomycetes	Unclassified	Peniophoraceae	Peniophora
HFC-3Z-LP.5936	MOS-3X-RF	2	Fungi	Basidiomycota	Agaricomycetes	Unclassified	Peniophoraceae	Peniophora
HFC-3Z-LP.5936	TK-3Y-FOH	8	Fungi	Basidiomycota	Agaricomycetes	Unclassified	Peniophoraceae	Peniophora
HFC-3Z-LP.5936	TY-3Y-LP	17	Fungi	Basidiomycota	Agaricomycetes	Unclassified	Peniophoraceae	Peniophora
HFC-3Z-LP.5936	WKS-3Y-RP	15	Fungi	Basidiomycota	Agaricomycetes	Unclassified	Peniophoraceae	Peniophora
HFC-3Z-LP.5936	WTS-3W-LP	33	Fungi	Basidiomycota	Agaricomycetes	Unclassified	Peniophoraceae	Peniophora
QB-3Z-RP.51345	QB-3Z-RP	3	Fungi	Basidiomycota	Agaricomycetes	Unclassified	Peniophoraceae	Peniophora
STW-3X-RF.79	STW-3X-RF	50	Fungi	Basidiomycota	Agaricomycetes	Unclassified	Peniophoraceae	Peniophora
TH-3Z-FOH.1087	TH-3Z-FOH	233	Fungi	Basidiomycota	Agaricomycetes	Unclassified	Peniophoraceae	Peniophora
TH-3Z-FOH.1087	WKS-3Y-LP	28	Fungi	Basidiomycota	Agaricomycetes	Unclassified	Peniophoraceae	Peniophora
TM-3Y-LF.33	MOS-3Y-RP	305	Fungi	Basidiomycota	Agaricomycetes	Unclassified	Peniophoraceae	Peniophora
TM-3Y-LF.33	SW-3Z-LF	8	Fungi	Basidiomycota	Agaricomycetes	Unclassified	Peniophoraceae	Peniophora
TM-3Y-LF.33	TM-3Y-LF	285	Fungi	Basidiomycota	Agaricomycetes	Unclassified	Peniophoraceae	Peniophora
TM-3Y-LF.33	TMB-3W-RP	2	Fungi	Basidiomycota	Agaricomycetes	Unclassified	Peniophoraceae	Peniophora
TY-3W-FOH.5482	TY-3W-FOH	78	Fungi	Basidiomycota	Agaricomycetes	Unclassified	Peniophoraceae	Peniophora
MOS-3W-FOH.23267	HHa-3Z-RP	38	Fungi	Basidiomycota	Agaricomycetes	Unclassified	Stereaceae	Stereum
MOS-3W-FOH.23267	MOS-3W-FOH	8	Fungi	Basidiomycota	Agaricomycetes	Unclassified	Stereaceae	Stereum
MOS-3W-FOH.23267	STW-3Y-RP	11	Fungi	Basidiomycota	Agaricomycetes	Unclassified	Stereaceae	Stereum
MOS-3W-FOH.23267	SW-3Z-LP	74	Fungi	Basidiomycota	Agaricomycetes	Unclassified	Stereaceae	Stereum
MOS-3W-FOH.23267	SW-3Z-RF	1	Fungi	Basidiomycota	Agaricomycetes	Unclassified	Stereaceae	Stereum
MOS-3W-FOH.23267	TH-3Z-RF	4	Fungi	Basidiomycota	Agaricomycetes	Unclassified	Stereaceae	Stereum
MOS-3W-FOH.23267	TY-3W-RP	80	Fungi	Basidiomycota	Agaricomycetes	Unclassified	Stereaceae	Stereum
MOS-3W-FOH.23267	TY-3Y-LP	68	Fungi	Basidiomycota	Agaricomycetes	Unclassified	Stereaceae	Stereum
MOS-3W-FOH.23267	WKS-3U-LF	182	Fungi	Basidiomycota	Agaricomycetes	Unclassified	Stereaceae	Stereum
MOS-3W-FOH.23267	WKS-3V-RP	163	Fungi	Basidiomycota	Agaricomycetes	Unclassified	Stereaceae	Stereum
MOS-3W-FOH.23267	WKS-3W-FOH	12	Fungi	Basidiomycota	Agaricomycetes	Unclassified	Stereaceae	Stereum
MOS-3W-FOH.23267	WTS-3W-LP	57	Fungi	Basidiomycota	Agaricomycetes	Unclassified	Stereaceae	Stereum
MOS-3W-FOH.23267	WTS-3Y-LF	11	Fungi	Basidiomycota	Agaricomycetes	Unclassified	Stereaceae	Stereum
MOS-3W-FOH.23267	WTS-3Z-FOH	10	Fungi	Basidiomycota	Agaricomycetes	Unclassified	Stereaceae	Stereum
TK-3Y-RF.125	TK-3Y-RF	62	Fungi	Basidiomycota	Agaricomycetes	Unclassified	Stereaceae	Stereum
TK-3Y-RF.125	TK-3Z-LF	158	Fungi	Basidiomycota	Agaricomycetes	Unclassified	Stereaceae	Stereum
TK-3Y-RF.125	TM-3X-LP	65	Fungi	Basidiomycota	Agaricomycetes	Unclassified	Stereaceae	Stereum
TK-3Y-RF.125	TMB-3W-LP	10	Fungi	Basidiomycota	Agaricomycetes	Unclassified	Stereaceae	Stereum
TK-3Y-RF.125	TMB-3X-FOH	6	Fungi	Basidiomycota	Agaricomycetes	Unclassified	Stereaceae	Stereum
TK-3Y-RF.125	TMB-3Y-RP	12	Fungi	Basidiomycota	Agaricomycetes	Unclassified	Stereaceae	Stereum
TMB-3X-FOH.911	TMB-3X-FOH	85	Fungi	Basidiomycota	Agaricomycetes	Unclassified	Stereaceae	Stereum
TMB-3X-FOH.911	WKS-3W-LF	98	Fungi	Basidiomycota	Agaricomycetes	Unclassified	Stereaceae	Stereum
ADMA-3Z-RP.17822	ADMA-3Z-RP	1	Fungi	Basidiomycota	Agaricomycetes	Unclassified	Stereaceae	Unclassified
ADMA-3Z-RP.17822	FH-3Y-LP	2	Fungi	Basidiomycota	Agaricomycetes	Unclassified	Stereaceae	Unclassified
ADMA-3Z-RP.17822	HFC-3Z-LP	90	Fungi	Basidiomycota	Agaricomycetes	Unclassified	Stereaceae	Unclassified
ADMA-3Z-RP.17822	HHa-3Z-RP	38	Fungi	Basidiomycota	Agaricomycetes	Unclassified	Stereaceae	Unclassified
ADMA-3Z-RP.17822	MOS-3W-FOH	15	Fungi	Basidiomycota	Agaricomycetes	Unclassified	Stereaceae	Unclassified
ADMA-3Z-RP.17822	MOS-3W-RP	21	Fungi	Basidiomycota	Agaricomycetes	Unclassified	Stereaceae	Unclassified
ADMA-3Z-RP.17822	WKS-3U-LP	30	Fungi	Basidiomycota	Agaricomycetes	Unclassified	Stereaceae	Unclassified
ADMA-3Z-RP.17822	WKS-3V-RP	106	Fungi	Basidiomycota	Agaricomycetes	Unclassified	Stereaceae	Unclassified
ADMA-3Z-RP.17822	WKS-3X-RF	1	Fungi	Basidiomycota	Agaricomycetes	Unclassified	Stereaceae	Unclassified
HFC-3Z-RF.3	HFC-3Z-RF	11	Fungi	Basidiomycota	Agaricomycetes	Unclassified	Unclassified	Unclassified
HFC-3Z-RF.3	KT-3Z-RP	20	Fungi	Basidiomycota	Agaricomycetes	Unclassified	Unclassified	Unclassified
HFC-3Z-RF.3	MOS-3Y-LF	25	Fungi	Basidiomycota	Agaricomycetes	Unclassified	Unclassified	Unclassified
HFC-3Z-RF.3	STW-3X-RP	179	Fungi	Basidiomycota	Agaricomycetes	Unclassified	Unclassified	Unclassified
HFC-3Z-RF.3	TH-3Z-LF	5	Fungi	Basidiomycota	Agaricomycetes	Unclassified	Unclassified	Unclassified
HFC-3Z-RF.3	TY-3X-RF	120	Fungi	Basidiomycota	Agaricomycetes	Unclassified	Unclassified	Unclassified
HFC-3Z-RF.3	WKS-3X-FOH	25	Fungi	Basidiomycota	Agaricomycetes	Unclassified	Unclassified	Unclassified
QB-3Y-RP.2426	QB-3Y-RP	34	Fungi	Basidiomycota	Agaricostilbomycetes	Agaricostilbales	Agaricostilbaceae	Agaricostilbum
QB-3Y-RP.2426	WKS-3Y-LP	72	Fungi	Basidiomycota	Agaricostilbomycetes	Agaricostilbales	Agaricostilbaceae	Agaricostilbum
STW-3X-FOH.178	QB-3X-FOH	1	Fungi	Basidiomycota	Agaricostilbomycetes	Agaricostilbales	Agaricostilbaceae	Agaricostilbum
STW-3X-FOH.178	STW-3X-FOH	24	Fungi	Basidiomycota	Agaricostilbomycetes	Agaricostilbales	Agaricostilbaceae	Agaricostilbum
FH-3Y-FOH.17151	FH-3Y-FOH	1	Fungi	Basidiomycota	Agaricostilbomycetes	Unclassified	Unclassified	Sterigmatomyces
FH-3Y-FOH.17151	FH-3Y-LF	418	Fungi	Basidiomycota	Agaricostilbomycetes	Unclassified	Unclassified	Sterigmatomyces
FH-3Y-FOH.17151	FH-3Y-LP	112	Fungi	Basidiomycota	Agaricostilbomycetes	Unclassified	Unclassified	Sterigmatomyces
FH-3Y-FOH.17151	FH-3Z-LP	63	Fungi	Basidiomycota	Agaricostilbomycetes	Unclassified	Unclassified	Sterigmatomyces
FH-3Y-FOH.17151	FH-3Z-RP	315	Fungi	Basidiomycota	Agaricostilbomycetes	Unclassified	Unclassified	Sterigmatomyces
FH-3Y-FOH.17151	FT-3Z-FOH	5	Fungi	Basidiomycota	Agaricostilbomycetes	Unclassified	Unclassified	Sterigmatomyces
FH-3Y-FOH.17151	FT-3Z-LP	15	Fungi	Basidiomycota	Agaricostilbomycetes	Unclassified	Unclassified	Sterigmatomyces
FH-3Y-FOH.17151	HFC-3Z-FOH	395	Fungi	Basidiomycota	Agaricostilbomycetes	Unclassified	Unclassified	Sterigmatomyces
FH-3Y-FOH.17151	HFC-3Z-LP	644	Fungi	Basidiomycota	Agaricostilbomycetes	Unclassified	Unclassified	Sterigmatomyces
FH-3Y-FOH.17151	HFC-3Z-RP	495	Fungi	Basidiomycota	Agaricostilbomycetes	Unclassified	Unclassified	Sterigmatomyces
FH-3Y-FOH.17151	KT-3Z-FOH	72	Fungi	Basidiomycota	Agaricostilbomycetes	Unclassified	Unclassified	Sterigmatomyces
FH-3Y-FOH.17151	KT-3Z-LP	2	Fungi	Basidiomycota	Agaricostilbomycetes	Unclassified	Unclassified	Sterigmatomyces
FH-3Y-FOH.17151	KT-3Z-RP	15	Fungi	Basidiomycota	Agaricostilbomycetes	Unclassified	Unclassified	Sterigmatomyces
FH-3Y-FOH.17151	MOS-3W-FOH	16	Fungi	Basidiomycota	Agaricostilbomycetes	Unclassified	Unclassified	Sterigmatomyces
FH-3Y-FOH.17151	QB-3X-LF	4	Fungi	Basidiomycota	Agaricostilbomycetes	Unclassified	Unclassified	Sterigmatomyces
FH-3Y-FOH.17151	QB-3X-LP	320	Fungi	Basidiomycota	Agaricostilbomycetes	Unclassified	Unclassified	Sterigmatomyces
FH-3Y-FOH.17151	QB-3X-RP	31	Fungi	Basidiomycota	Agaricostilbomycetes	Unclassified	Unclassified	Sterigmatomyces
FH-3Y-FOH.17151	QB-3Y-LF	2	Fungi	Basidiomycota	Agaricostilbomycetes	Unclassified	Unclassified	Sterigmatomyces
FH-3Y-FOH.17151	QB-3Y-LP	129	Fungi	Basidiomycota	Agaricostilbomycetes	Unclassified	Unclassified	Sterigmatomyces
FH-3Y-FOH.17151	QB-3Y-RP	106	Fungi	Basidiomycota	Agaricostilbomycetes	Unclassified	Unclassified	Sterigmatomyces
FH-3Y-FOH.17151	QB-3Z-LF	47	Fungi	Basidiomycota	Agaricostilbomycetes	Unclassified	Unclassified	Sterigmatomyces
FH-3Y-FOH.17151	QB-3Z-RF	23	Fungi	Basidiomycota	Agaricostilbomycetes	Unclassified	Unclassified	Sterigmatomyces
FH-3Y-FOH.17151	QB-3Z-RP	269	Fungi	Basidiomycota	Agaricostilbomycetes	Unclassified	Unclassified	Sterigmatomyces
FH-3Y-FOH.17151	STW-3X-FOH	37	Fungi	Basidiomycota	Agaricostilbomycetes	Unclassified	Unclassified	Sterigmatomyces
FH-3Y-FOH.17151	STW-3X-LF	73	Fungi	Basidiomycota	Agaricostilbomycetes	Unclassified	Unclassified	Sterigmatomyces
FH-3Y-FOH.17151	STW-3X-LP	8	Fungi	Basidiomycota	Agaricostilbomycetes	Unclassified	Unclassified	Sterigmatomyces
FH-3Y-FOH.17151	STW-3X-RF	48	Fungi	Basidiomycota	Agaricostilbomycetes	Unclassified	Unclassified	Sterigmatomyces
FH-3Y-FOH.17151	STW-3Y-LF	3	Fungi	Basidiomycota	Agaricostilbomycetes	Unclassified	Unclassified	Sterigmatomyces
FH-3Y-FOH.17151	STW-3Y-LP	10	Fungi	Basidiomycota	Agaricostilbomycetes	Unclassified	Unclassified	Sterigmatomyces
FH-3Y-FOH.17151	STW-3Y-RP	38	Fungi	Basidiomycota	Agaricostilbomycetes	Unclassified	Unclassified	Sterigmatomyces
FH-3Y-FOH.17151	SW-3Y-LP	8	Fungi	Basidiomycota	Agaricostilbomycetes	Unclassified	Unclassified	Sterigmatomyces
FH-3Y-FOH.17151	SW-3Y-RF	2	Fungi	Basidiomycota	Agaricostilbomycetes	Unclassified	Unclassified	Sterigmatomyces
FH-3Y-FOH.17151	SW-3Z-LP	297	Fungi	Basidiomycota	Agaricostilbomycetes	Unclassified	Unclassified	Sterigmatomyces
FH-3Y-FOH.17151	SW-3Z-RP	39	Fungi	Basidiomycota	Agaricostilbomycetes	Unclassified	Unclassified	Sterigmatomyces
FH-3Y-FOH.17151	TH-3Z-FOH	3	Fungi	Basidiomycota	Agaricostilbomycetes	Unclassified	Unclassified	Sterigmatomyces
FH-3Y-FOH.17151	TH-3Z-RP	3	Fungi	Basidiomycota	Agaricostilbomycetes	Unclassified	Unclassified	Sterigmatomyces
FH-3Y-FOH.17151	TMB-3W-FOH	45	Fungi	Basidiomycota	Agaricostilbomycetes	Unclassified	Unclassified	Sterigmatomyces
FH-3Y-FOH.17151	TMB-3W-LP	13	Fungi	Basidiomycota	Agaricostilbomycetes	Unclassified	Unclassified	Sterigmatomyces
FH-3Y-FOH.17151	TMB-3W-RP	134	Fungi	Basidiomycota	Agaricostilbomycetes	Unclassified	Unclassified	Sterigmatomyces
FH-3Y-FOH.17151	TY-3X-RF	92	Fungi	Basidiomycota	Agaricostilbomycetes	Unclassified	Unclassified	Sterigmatomyces
FH-3Y-FOH.17151	TY-3Z-RP	2	Fungi	Basidiomycota	Agaricostilbomycetes	Unclassified	Unclassified	Sterigmatomyces
FH-3Y-FOH.17151	WKS-3U-FOH	46	Fungi	Basidiomycota	Agaricostilbomycetes	Unclassified	Unclassified	Sterigmatomyces
FH-3Y-FOH.17151	WKS-3U-RP	294	Fungi	Basidiomycota	Agaricostilbomycetes	Unclassified	Unclassified	Sterigmatomyces
FH-3Y-FOH.17151	WKS-3W-FOH	44	Fungi	Basidiomycota	Agaricostilbomycetes	Unclassified	Unclassified	Sterigmatomyces
FH-3Y-FOH.17151	WKS-3W-LP	88	Fungi	Basidiomycota	Agaricostilbomycetes	Unclassified	Unclassified	Sterigmatomyces
FH-3Y-FOH.17151	WKS-3W-RF	6	Fungi	Basidiomycota	Agaricostilbomycetes	Unclassified	Unclassified	Sterigmatomyces
FH-3Y-FOH.17151	WKS-3W-RP	440	Fungi	Basidiomycota	Agaricostilbomycetes	Unclassified	Unclassified	Sterigmatomyces
FH-3Y-FOH.17151	WKS-3X-FOH	90	Fungi	Basidiomycota	Agaricostilbomycetes	Unclassified	Unclassified	Sterigmatomyces
FH-3Y-FOH.17151	WKS-3X-RF	45	Fungi	Basidiomycota	Agaricostilbomycetes	Unclassified	Unclassified	Sterigmatomyces
FH-3Y-FOH.17151	WKS-3X-RP	418	Fungi	Basidiomycota	Agaricostilbomycetes	Unclassified	Unclassified	Sterigmatomyces
FH-3Y-FOH.17151	WKS-3Y-FOH	221	Fungi	Basidiomycota	Agaricostilbomycetes	Unclassified	Unclassified	Sterigmatomyces
FH-3Y-FOH.17151	WKS-3Y-LF	383	Fungi	Basidiomycota	Agaricostilbomycetes	Unclassified	Unclassified	Sterigmatomyces
FH-3Y-FOH.17151	WKS-3Y-LP	173	Fungi	Basidiomycota	Agaricostilbomycetes	Unclassified	Unclassified	Sterigmatomyces
FH-3Y-FOH.17151	WKS-3Y-RF	11	Fungi	Basidiomycota	Agaricostilbomycetes	Unclassified	Unclassified	Sterigmatomyces
FH-3Y-FOH.17151	WKS-3Y-RP	89	Fungi	Basidiomycota	Agaricostilbomycetes	Unclassified	Unclassified	Sterigmatomyces
FH-3Y-FOH.17151	WTS-3V-FOH	81	Fungi	Basidiomycota	Agaricostilbomycetes	Unclassified	Unclassified	Sterigmatomyces
FH-3Y-FOH.17151	WTS-3V-RF	149	Fungi	Basidiomycota	Agaricostilbomycetes	Unclassified	Unclassified	Sterigmatomyces
FH-3Y-FOH.17151	WTS-3V-RP	102	Fungi	Basidiomycota	Agaricostilbomycetes	Unclassified	Unclassified	Sterigmatomyces
FH-3Y-FOH.17151	WTS-3W-FOH	178	Fungi	Basidiomycota	Agaricostilbomycetes	Unclassified	Unclassified	Sterigmatomyces
FH-3Y-FOH.17151	WTS-3W-RP	142	Fungi	Basidiomycota	Agaricostilbomycetes	Unclassified	Unclassified	Sterigmatomyces
FH-3Y-FOH.17151	WTS-3Y-LP	37	Fungi	Basidiomycota	Agaricostilbomycetes	Unclassified	Unclassified	Sterigmatomyces
FH-3Y-FOH.17151	WTS-3Y-RF	3	Fungi	Basidiomycota	Agaricostilbomycetes	Unclassified	Unclassified	Sterigmatomyces
FH-3Y-FOH.17151	WTS-3Y-RP	68	Fungi	Basidiomycota	Agaricostilbomycetes	Unclassified	Unclassified	Sterigmatomyces
FH-3Y-LF.3158	FH-3Y-LF	4	Fungi	Basidiomycota	Agaricostilbomycetes	Unclassified	Unclassified	Sterigmatomyces
FH-3Y-LF.3158	HFC-3Z-FOH	1	Fungi	Basidiomycota	Agaricostilbomycetes	Unclassified	Unclassified	Sterigmatomyces
FH-3Y-LF.3158	HFC-3Z-LP	2	Fungi	Basidiomycota	Agaricostilbomycetes	Unclassified	Unclassified	Sterigmatomyces
FH-3Y-LF.3158	STW-3Y-RP	1	Fungi	Basidiomycota	Agaricostilbomycetes	Unclassified	Unclassified	Sterigmatomyces
FH-3Y-LF.3158	TY-3X-RF	1	Fungi	Basidiomycota	Agaricostilbomycetes	Unclassified	Unclassified	Sterigmatomyces
FH-3Y-LF.3158	WKS-3Y-FOH	1	Fungi	Basidiomycota	Agaricostilbomycetes	Unclassified	Unclassified	Sterigmatomyces
MOS-3X-FOH.14945	MOS-3X-FOH	30	Fungi	Ascomycota	Ascomycota_class_incertae_sedis	Unclassified	Unclassified	Coniosporium
MOS-3X-FOH.14945	WTS-3Z-LF	58	Fungi	Ascomycota	Ascomycota_class_incertae_sedis	Unclassified	Unclassified	Coniosporium
TK-3X-LF.1	TK-3X-LF	45	Fungi	Ascomycota	Ascomycota_class_incertae_sedis	Unclassified	Unclassified	Coniosporium
QB-3Y-LF.26423	QB-3Y-LF	4	Fungi	Ascomycota	Ascomycota_class_incertae_sedis	Unclassified	Unclassified	Humicola
QB-3Y-LF.26423	TM-3Y-RP	5	Fungi	Ascomycota	Ascomycota_class_incertae_sedis	Unclassified	Unclassified	Humicola
QB-3Y-LF.26423	TY-3X-RP	3	Fungi	Ascomycota	Ascomycota_class_incertae_sedis	Unclassified	Unclassified	Humicola
QB-3Y-LF.26423	WKS-3V-RP	419	Fungi	Ascomycota	Ascomycota_class_incertae_sedis	Unclassified	Unclassified	Humicola
FH-3Y-FOH.105421	FH-3Y-FOH	8	Fungi	Ascomycota	Ascomycota_class_incertae_sedis	Unclassified	Unclassified	Ochroconis
FH-3Y-FOH.2362	FH-3Y-FOH	76	Fungi	Ascomycota	Ascomycota_class_incertae_sedis	Unclassified	Unclassified	Ochroconis
FH-3Y-FOH.2362	FT-3Z-RP	8	Fungi	Ascomycota	Ascomycota_class_incertae_sedis	Unclassified	Unclassified	Ochroconis
TK-3Y-FOH.1149	TK-3Y-FOH	6	Fungi	Ascomycota	Ascomycota_class_incertae_sedis	Unclassified	Unclassified	Scolecobasidium
TM-3Z-LF.2965	TM-3Z-LF	31	Fungi	Ascomycota	Ascomycota_class_incertae_sedis	Unclassified	Unclassified	Thermomyces
SW-3Y-LP.1114	KT-3Z-LP	3	Fungi	Basidiomycota	Agaricomycetes	Auriculariales	Auriculariaceae	Auricularia
SW-3Y-LP.1114	KT-3Z-RF	1	Fungi	Basidiomycota	Agaricomycetes	Auriculariales	Auriculariaceae	Auricularia
SW-3Y-LP.1114	SW-3Y-LP	75	Fungi	Basidiomycota	Agaricomycetes	Auriculariales	Auriculariaceae	Auricularia
SW-3Y-LP.1114	SW-3Y-RP	9	Fungi	Basidiomycota	Agaricomycetes	Auriculariales	Auriculariaceae	Auricularia
SW-3Y-LP.1114	SW-3Z-LF	4	Fungi	Basidiomycota	Agaricomycetes	Auriculariales	Auriculariaceae	Auricularia
SW-3Y-LP.1114	SW-3Z-LP	630	Fungi	Basidiomycota	Agaricomycetes	Auriculariales	Auriculariaceae	Auricularia
SW-3Y-LP.1114	SW-3Z-RF	435	Fungi	Basidiomycota	Agaricomycetes	Auriculariales	Auriculariaceae	Auricularia
SW-3Y-LP.1114	SW-3Z-RP	283	Fungi	Basidiomycota	Agaricomycetes	Auriculariales	Auriculariaceae	Auricularia
SW-3Z-LP.15017	SW-3Y-RP	46	Fungi	Basidiomycota	Agaricomycetes	Auriculariales	Auriculariaceae	Auricularia
SW-3Z-LP.15017	SW-3Z-LF	21	Fungi	Basidiomycota	Agaricomycetes	Auriculariales	Auriculariaceae	Auricularia
SW-3Z-LP.15017	SW-3Z-LP	494	Fungi	Basidiomycota	Agaricomycetes	Auriculariales	Auriculariaceae	Auricularia
SW-3Z-LP.15017	SW-3Z-RF	26	Fungi	Basidiomycota	Agaricomycetes	Auriculariales	Auriculariaceae	Auricularia
SW-3Z-LP.9919	SW-3Z-LF	2	Fungi	Basidiomycota	Agaricomycetes	Auriculariales	Auriculariaceae	Auricularia
SW-3Z-LP.9919	SW-3Z-LP	10	Fungi	Basidiomycota	Agaricomycetes	Auriculariales	Auriculariaceae	Auricularia
SW-3Z-LP.9919	SW-3Z-RF	2	Fungi	Basidiomycota	Agaricomycetes	Auriculariales	Auriculariaceae	Auricularia
TM-3Z-LF.6405	TM-3Z-LF	7	Fungi	Basidiomycota	Agaricomycetes	Auriculariales	Auriculariaceae	Auricularia
TM-3Z-LF.6405	WKS-3Y-LP	18	Fungi	Basidiomycota	Agaricomycetes	Auriculariales	Auriculariaceae	Auricularia
STW-3X-RF.2282	STW-3X-RF	55	Fungi	Basidiomycota	Agaricomycetes	Auriculariales	Unclassified	Oliveonia
STW-3X-FOH.852	STW-3X-FOH	43	Fungi	Basidiomycota	Agaricomycetes	Auriculariales	Exidiaceae	Exidia
STW-3X-FOH.2214	STW-3X-FOH	88	Fungi	Basidiomycota	Agaricomycetes	Auriculariales	Exidiaceae	Heterochaete
STW-3X-FOH.2214	STW-3X-RF	60	Fungi	Basidiomycota	Agaricomycetes	Auriculariales	Exidiaceae	Heterochaete
STW-3X-RF.124	STW-3X-LF	2	Fungi	Basidiomycota	Agaricomycetes	Auriculariales	Exidiaceae	Unclassified
STW-3X-RF.124	STW-3X-RF	126	Fungi	Basidiomycota	Agaricomycetes	Auriculariales	Exidiaceae	Unclassified
ADMA-3Z-RP.95	ADMA-3Z-RP	55	Fungi	Basidiomycota	Basidiomycota_class_incertae_sedis	Unclassified	Unclassified	Meira
ADMA-3Z-RP.95	FT-3Z-LF	1	Fungi	Basidiomycota	Basidiomycota_class_incertae_sedis	Unclassified	Unclassified	Meira
ADMA-3Z-RP.95	FT-3Z-LP	32	Fungi	Basidiomycota	Basidiomycota_class_incertae_sedis	Unclassified	Unclassified	Meira
ADMA-3Z-RP.95	QB-3Z-FOH	28	Fungi	Basidiomycota	Basidiomycota_class_incertae_sedis	Unclassified	Unclassified	Meira
ADMA-3Z-RP.95	QB-3Z-RF	2	Fungi	Basidiomycota	Basidiomycota_class_incertae_sedis	Unclassified	Unclassified	Meira
ADMA-3Z-RP.95	QB-3Z-RP	239	Fungi	Basidiomycota	Basidiomycota_class_incertae_sedis	Unclassified	Unclassified	Meira
ADMA-3Z-RP.95	STW-3Y-FOH	5	Fungi	Basidiomycota	Basidiomycota_class_incertae_sedis	Unclassified	Unclassified	Meira
ADMA-3Z-RP.95	TK-3Z-LP	729	Fungi	Basidiomycota	Basidiomycota_class_incertae_sedis	Unclassified	Unclassified	Meira
ADMA-3Z-RP.95	TK-3Z-RP	235	Fungi	Basidiomycota	Basidiomycota_class_incertae_sedis	Unclassified	Unclassified	Meira
ADMA-3Z-RP.95	TMB-3X-RF	22	Fungi	Basidiomycota	Basidiomycota_class_incertae_sedis	Unclassified	Unclassified	Meira
TMB-3Y-LF.3495	TK-3Z-LP	2	Fungi	Basidiomycota	Basidiomycota_class_incertae_sedis	Unclassified	Unclassified	Meira
TMB-3Y-LF.3495	TK-3Z-RP	1	Fungi	Basidiomycota	Basidiomycota_class_incertae_sedis	Unclassified	Unclassified	Meira
TMB-3Y-LF.3495	TMB-3Y-LF	48	Fungi	Basidiomycota	Basidiomycota_class_incertae_sedis	Unclassified	Unclassified	Meira
TK-3X-RP.38	TK-3X-RP	115	Fungi	Basidiomycota	Agaricomycetes	Boletales	Unclassified	Leucogyrophana
TK-3Y-RF.7	HFC-3Z-FOH	122	Fungi	Basidiomycota	Agaricomycetes	Boletales	Suillaceae	Suillus
TK-3Y-RF.7	TK-3Y-RF	126	Fungi	Basidiomycota	Agaricomycetes	Boletales	Suillaceae	Suillus
WTS-3W-RF.4740	WTS-3W-RF	8	Fungi	Basidiomycota	Agaricomycetes	Cantharellales	Botryobasidiaceae	Botryobasidium
KT-3Z-RP.308	KT-3Z-LP	2	Fungi	Basidiomycota	Agaricomycetes	Cantharellales	Ceratobasidiaceae	Ceratobasidium
KT-3Z-RP.308	KT-3Z-RP	39	Fungi	Basidiomycota	Agaricomycetes	Cantharellales	Ceratobasidiaceae	Ceratobasidium
QB-3Y-LF.562	QB-3Y-LF	12	Fungi	Basidiomycota	Agaricomycetes	Cantharellales	Ceratobasidiaceae	Ceratobasidium
QB-3Y-LF.562	TM-3Y-FOH	1	Fungi	Basidiomycota	Agaricomycetes	Cantharellales	Ceratobasidiaceae	Ceratobasidium
QB-3Y-LF.562	TM-3Y-RP	3	Fungi	Basidiomycota	Agaricomycetes	Cantharellales	Ceratobasidiaceae	Ceratobasidium
QB-3Y-LF.562	TY-3X-RP	3	Fungi	Basidiomycota	Agaricomycetes	Cantharellales	Ceratobasidiaceae	Ceratobasidium
QB-3Y-LF.562	TY-3Y-LP	43	Fungi	Basidiomycota	Agaricomycetes	Cantharellales	Ceratobasidiaceae	Ceratobasidium
QB-3Y-LF.562	TY-3Y-RP	1	Fungi	Basidiomycota	Agaricomycetes	Cantharellales	Ceratobasidiaceae	Ceratobasidium
QB-3Y-LF.562	TY-3Z-RP	3	Fungi	Basidiomycota	Agaricomycetes	Cantharellales	Ceratobasidiaceae	Ceratobasidium
QB-3Y-LF.562	WKS-3V-RP	3096	Fungi	Basidiomycota	Agaricomycetes	Cantharellales	Ceratobasidiaceae	Ceratobasidium
STW-3X-FOH.1160	STW-3X-FOH	33	Fungi	Basidiomycota	Agaricomycetes	Cantharellales	Ceratobasidiaceae	Ceratobasidium
STW-3Y-RP.370	KT-3Z-RP	1	Fungi	Basidiomycota	Agaricomycetes	Cantharellales	Ceratobasidiaceae	Ceratobasidium
STW-3Y-RP.370	STW-3Y-RP	58	Fungi	Basidiomycota	Agaricomycetes	Cantharellales	Ceratobasidiaceae	Ceratobasidium
STW-3Y-RP.370	TY-3Z-LP	112	Fungi	Basidiomycota	Agaricomycetes	Cantharellales	Ceratobasidiaceae	Ceratobasidium
STW-3Y-RP.370	WKS-3W-FOH	65	Fungi	Basidiomycota	Agaricomycetes	Cantharellales	Ceratobasidiaceae	Ceratobasidium
ADMA-3Z-RP.4248	ADMA-3Z-RP	163	Fungi	Ascomycota	Dothideomycetes	Capnodiales	Unclassified	Devriesia
HFC-3Z-LP.112	HFC-3Z-LP	30	Fungi	Ascomycota	Dothideomycetes	Capnodiales	Unclassified	Devriesia
QB-3Z-RP.34605	QB-3Z-RP	1	Fungi	Ascomycota	Dothideomycetes	Capnodiales	Unclassified	Devriesia
QB-3Z-RP.34605	TM-3Z-FOH	28	Fungi	Ascomycota	Dothideomycetes	Capnodiales	Unclassified	Devriesia
STW-3X-FOH.16741	STW-3X-FOH	7	Fungi	Ascomycota	Dothideomycetes	Capnodiales	Unclassified	Devriesia
STW-3X-RF.5591	STW-3X-RF	13	Fungi	Ascomycota	Dothideomycetes	Capnodiales	Unclassified	Devriesia
STW-3X-RF.5591	TMB-3W-FOH	29	Fungi	Ascomycota	Dothideomycetes	Capnodiales	Unclassified	Devriesia
STW-3X-RF.5591	TMB-3W-LF	12	Fungi	Ascomycota	Dothideomycetes	Capnodiales	Unclassified	Devriesia
STW-3X-RF.5591	TMB-3W-RF	20	Fungi	Ascomycota	Dothideomycetes	Capnodiales	Unclassified	Devriesia
FT-3Z-LP.2408	FT-3Z-LP	21	Fungi	Ascomycota	Dothideomycetes	Capnodiales	Unclassified	Dissoconium
SW-3Z-FOH.308	SW-3Z-FOH	130	Fungi	Ascomycota	Dothideomycetes	Capnodiales	Unclassified	Ramichloridium
TMB-3W-RF.1836	TMB-3W-RF	14	Fungi	Ascomycota	Dothideomycetes	Capnodiales	Unclassified	Ramichloridium
TMB-3W-RF.1836	WKS-3Y-RP	30	Fungi	Ascomycota	Dothideomycetes	Capnodiales	Unclassified	Ramichloridium
FT-3Z-FOH.8231	FT-3Z-FOH	10	Fungi	Ascomycota	Dothideomycetes	Capnodiales	Unclassified	Teratosphaeria
STW-3X-RP.886	STW-3X-RP	145	Fungi	Ascomycota	Dothideomycetes	Capnodiales	Unclassified	Teratosphaeria
STW-3X-RP.886	TMB-3X-LF	176	Fungi	Ascomycota	Dothideomycetes	Capnodiales	Unclassified	Teratosphaeria
TY-3W-RP.177	TY-3W-RP	115	Fungi	Ascomycota	Dothideomycetes	Capnodiales	Unclassified	Teratosphaeria
TY-3W-RP.177	WTS-3Y-RF	1	Fungi	Ascomycota	Dothideomycetes	Capnodiales	Unclassified	Teratosphaeria
FH-3Y-RP.436	FH-3Y-RP	92	Fungi	Ascomycota	Dothideomycetes	Capnodiales	Unclassified	Unclassified
FH-3Y-RP.436	TK-3X-FOH	11	Fungi	Ascomycota	Dothideomycetes	Capnodiales	Unclassified	Unclassified
FH-3Z-RF.439	FH-3Z-RF	94	Fungi	Ascomycota	Dothideomycetes	Capnodiales	Unclassified	Unclassified
FH-3Z-RF.439	TY-3Z-LF	6	Fungi	Ascomycota	Dothideomycetes	Capnodiales	Unclassified	Unclassified
HFC-3Z-LP.10766	FT-3Z-RF	1	Fungi	Ascomycota	Dothideomycetes	Capnodiales	Unclassified	Unclassified
HFC-3Z-LP.10766	HFC-3Z-LP	6	Fungi	Ascomycota	Dothideomycetes	Capnodiales	Unclassified	Unclassified
HFC-3Z-LP.10766	KT-3Z-RP	1	Fungi	Ascomycota	Dothideomycetes	Capnodiales	Unclassified	Unclassified
HFC-3Z-LP.10766	STW-3Y-LF	1	Fungi	Ascomycota	Dothideomycetes	Capnodiales	Unclassified	Unclassified
HFC-3Z-LP.10766	TK-3Y-LP	1	Fungi	Ascomycota	Dothideomycetes	Capnodiales	Unclassified	Unclassified
MOS-3W-RP.6772	MOS-3W-RP	2	Fungi	Ascomycota	Dothideomycetes	Capnodiales	Unclassified	Unclassified
MOS-3W-RP.6772	TH-3Z-LF	2	Fungi	Ascomycota	Dothideomycetes	Capnodiales	Unclassified	Unclassified
MOS-3W-RP.6772	WKS-3V-FOH	71	Fungi	Ascomycota	Dothideomycetes	Capnodiales	Unclassified	Unclassified
MOS-3W-RP.6772	WKS-3W-FOH	5	Fungi	Ascomycota	Dothideomycetes	Capnodiales	Unclassified	Unclassified
MOS-3W-RP.6772	WKS-3Y-FOH	13	Fungi	Ascomycota	Dothideomycetes	Capnodiales	Unclassified	Unclassified
TY-3Y-LF.1	TY-3Y-LF	92	Fungi	Ascomycota	Dothideomycetes	Capnodiales	Unclassified	Unclassified
SW-3Y-FOH.6153	ADMA-3Z-RP	1	Fungi	Ascomycota	Dothideomycetes	Capnodiales	Mycosphaerellaceae	Cercospora
SW-3Y-FOH.6153	SW-3Y-FOH	25	Fungi	Ascomycota	Dothideomycetes	Capnodiales	Mycosphaerellaceae	Cercospora
SW-3Y-FOH.6153	TM-3Z-RP	58	Fungi	Ascomycota	Dothideomycetes	Capnodiales	Mycosphaerellaceae	Cercospora
SW-3Y-FOH.6153	TMB-3X-LF	61	Fungi	Ascomycota	Dothideomycetes	Capnodiales	Mycosphaerellaceae	Cercospora
SW-3Y-FOH.6153	TMB-3X-RP	277	Fungi	Ascomycota	Dothideomycetes	Capnodiales	Mycosphaerellaceae	Cercospora
SW-3Y-FOH.6153	TMB-3Y-RP	2	Fungi	Ascomycota	Dothideomycetes	Capnodiales	Mycosphaerellaceae	Cercospora
SW-3Y-FOH.6153	WKS-3U-RP	139	Fungi	Ascomycota	Dothideomycetes	Capnodiales	Mycosphaerellaceae	Cercospora
SW-3Y-FOH.6153	WKS-3Y-LP	63	Fungi	Ascomycota	Dothideomycetes	Capnodiales	Mycosphaerellaceae	Cercospora
SW-3Y-FOH.6153	WKS-3Y-RP	61	Fungi	Ascomycota	Dothideomycetes	Capnodiales	Mycosphaerellaceae	Cercospora
MOS-3W-FOH.13476	MOS-3W-FOH	16	Fungi	Ascomycota	Dothideomycetes	Capnodiales	Mycosphaerellaceae	Mycosphaerella
MOS-3W-FOH.13476	QB-3Z-FOH	6	Fungi	Ascomycota	Dothideomycetes	Capnodiales	Mycosphaerellaceae	Mycosphaerella
MOS-3W-FOH.13476	SW-3Y-FOH	7	Fungi	Ascomycota	Dothideomycetes	Capnodiales	Mycosphaerellaceae	Mycosphaerella
MOS-3W-FOH.13476	TM-3X-FOH	142	Fungi	Ascomycota	Dothideomycetes	Capnodiales	Mycosphaerellaceae	Mycosphaerella
MOS-3W-FOH.13476	WKS-3U-LP	77	Fungi	Ascomycota	Dothideomycetes	Capnodiales	Mycosphaerellaceae	Mycosphaerella
MOS-3W-FOH.13476	WKS-3U-RF	4	Fungi	Ascomycota	Dothideomycetes	Capnodiales	Mycosphaerellaceae	Mycosphaerella
MOS-3W-FOH.13476	WKS-3W-FOH	14	Fungi	Ascomycota	Dothideomycetes	Capnodiales	Mycosphaerellaceae	Mycosphaerella
MOS-3W-FOH.13476	WKS-3W-LF	2	Fungi	Ascomycota	Dothideomycetes	Capnodiales	Mycosphaerellaceae	Mycosphaerella
MOS-3W-FOH.13476	WKS-3X-RP	7	Fungi	Ascomycota	Dothideomycetes	Capnodiales	Mycosphaerellaceae	Mycosphaerella
STW-3X-FOH.13509	STW-3X-FOH	36	Fungi	Ascomycota	Dothideomycetes	Capnodiales	Mycosphaerellaceae	Mycosphaerella
STW-3X-RP.16438	STW-3X-RP	6	Fungi	Ascomycota	Dothideomycetes	Capnodiales	Mycosphaerellaceae	Mycosphaerella
SW-3Z-RF.4215	SW-3Z-RF	48	Fungi	Ascomycota	Dothideomycetes	Capnodiales	Mycosphaerellaceae	Pseudocercospora
TY-3X-LP.6399	TY-3X-LP	21	Fungi	Ascomycota	Dothideomycetes	Capnodiales	Mycosphaerellaceae	Pseudocercospora
WTS-3W-RF.35	WTS-3W-RF	53	Fungi	Ascomycota	Dothideomycetes	Capnodiales	Mycosphaerellaceae	Pseudocercospora
FH-3Y-FOH.932	FH-3Y-FOH	1063	Fungi	Ascomycota	Dothideomycetes	Capnodiales	Mycosphaerellaceae	Stenella
FH-3Y-FOH.932	FH-3Y-LF	491	Fungi	Ascomycota	Dothideomycetes	Capnodiales	Mycosphaerellaceae	Stenella
FH-3Y-FOH.932	FH-3Y-LP	646	Fungi	Ascomycota	Dothideomycetes	Capnodiales	Mycosphaerellaceae	Stenella
FH-3Y-FOH.932	FH-3Y-RF	129	Fungi	Ascomycota	Dothideomycetes	Capnodiales	Mycosphaerellaceae	Stenella
FH-3Y-FOH.932	FH-3Z-FOH	4	Fungi	Ascomycota	Dothideomycetes	Capnodiales	Mycosphaerellaceae	Stenella
FH-3Y-FOH.932	FH-3Z-LP	60	Fungi	Ascomycota	Dothideomycetes	Capnodiales	Mycosphaerellaceae	Stenella
FH-3Y-FOH.932	QB-3Y-LF	1	Fungi	Ascomycota	Dothideomycetes	Capnodiales	Mycosphaerellaceae	Stenella
FH-3Y-FOH.932	STW-3X-LF	40	Fungi	Ascomycota	Dothideomycetes	Capnodiales	Mycosphaerellaceae	Stenella
FH-3Y-FOH.932	TM-3X-LP	51	Fungi	Ascomycota	Dothideomycetes	Capnodiales	Mycosphaerellaceae	Stenella
FH-3Y-FOH.932	TM-3X-RP	114	Fungi	Ascomycota	Dothideomycetes	Capnodiales	Mycosphaerellaceae	Stenella
FH-3Y-FOH.932	TM-3Y-RP	624	Fungi	Ascomycota	Dothideomycetes	Capnodiales	Mycosphaerellaceae	Stenella
FH-3Y-FOH.932	TM-3Z-RP	104	Fungi	Ascomycota	Dothideomycetes	Capnodiales	Mycosphaerellaceae	Stenella
TM-3Z-RF.4785	TM-3Z-RF	5	Fungi	Ascomycota	Dothideomycetes	Capnodiales	Mycosphaerellaceae	Stenella
FH-3Y-LF.18928	FH-3Y-FOH	267	Fungi	Ascomycota	Dothideomycetes	Capnodiales	Mycosphaerellaceae	Unclassified
FH-3Y-LF.18928	FH-3Y-LF	112	Fungi	Ascomycota	Dothideomycetes	Capnodiales	Mycosphaerellaceae	Unclassified
FH-3Y-LF.18928	FH-3Y-LP	86	Fungi	Ascomycota	Dothideomycetes	Capnodiales	Mycosphaerellaceae	Unclassified
FH-3Y-LF.18928	FH-3Y-RF	166	Fungi	Ascomycota	Dothideomycetes	Capnodiales	Mycosphaerellaceae	Unclassified
FH-3Y-LF.18928	FH-3Z-RF	1	Fungi	Ascomycota	Dothideomycetes	Capnodiales	Mycosphaerellaceae	Unclassified
FH-3Y-LF.18928	QB-3Y-LF	7	Fungi	Ascomycota	Dothideomycetes	Capnodiales	Mycosphaerellaceae	Unclassified
FH-3Y-LF.18928	STW-3X-LF	21	Fungi	Ascomycota	Dothideomycetes	Capnodiales	Mycosphaerellaceae	Unclassified
FH-3Y-LF.18928	TM-3Y-RP	328	Fungi	Ascomycota	Dothideomycetes	Capnodiales	Mycosphaerellaceae	Unclassified
FT-3Z-FOH.3778	FT-3Z-FOH	32	Fungi	Ascomycota	Dothideomycetes	Capnodiales	Mycosphaerellaceae	Unclassified
FT-3Z-LP.2445	FT-3Z-LP	40	Fungi	Ascomycota	Dothideomycetes	Capnodiales	Mycosphaerellaceae	Unclassified
MOS-3W-FOH.20948	FT-3Z-FOH	3	Fungi	Ascomycota	Dothideomycetes	Capnodiales	Mycosphaerellaceae	Unclassified
MOS-3W-FOH.20948	FT-3Z-LP	1	Fungi	Ascomycota	Dothideomycetes	Capnodiales	Mycosphaerellaceae	Unclassified
MOS-3W-FOH.20948	MOS-3W-FOH	3	Fungi	Ascomycota	Dothideomycetes	Capnodiales	Mycosphaerellaceae	Unclassified
WKS-3U-RP.15441	ADMA-3Z-RP	1	Fungi	Ascomycota	Dothideomycetes	Capnodiales	Mycosphaerellaceae	Unclassified
WKS-3U-RP.15441	WKS-3U-RP	160	Fungi	Ascomycota	Dothideomycetes	Capnodiales	Mycosphaerellaceae	Unclassified
WKS-3U-RP.15441	WKS-3V-RP	95	Fungi	Ascomycota	Dothideomycetes	Capnodiales	Mycosphaerellaceae	Unclassified
WKS-3U-RP.15441	WKS-3W-RF	27	Fungi	Ascomycota	Dothideomycetes	Capnodiales	Mycosphaerellaceae	Unclassified
FH-3Z-LP.182	FH-3Z-LP	96	Fungi	Ascomycota	Dothideomycetes	Capnodiales	Mycosphaerellaceae	Unclassified
FT-3Z-FOH.4824	FT-3Z-FOH	62	Fungi	Ascomycota	Dothideomycetes	Capnodiales	Mycosphaerellaceae	Unclassified
SW-3Z-RP.190	SW-3Z-LF	32	Fungi	Ascomycota	Dothideomycetes	Capnodiales	Mycosphaerellaceae	Unclassified
SW-3Z-RP.190	SW-3Z-RP	105	Fungi	Ascomycota	Dothideomycetes	Capnodiales	Mycosphaerellaceae	Unclassified
TM-3Y-RP.414	FH-3Y-RF	1	Fungi	Ascomycota	Dothideomycetes	Capnodiales	Mycosphaerellaceae	Unclassified
TM-3Y-RP.414	STW-3X-LF	1	Fungi	Ascomycota	Dothideomycetes	Capnodiales	Mycosphaerellaceae	Unclassified
TM-3Y-RP.414	TM-3Y-RP	2	Fungi	Ascomycota	Dothideomycetes	Capnodiales	Mycosphaerellaceae	Unclassified
TM-3Y-RP.6885	FH-3Y-LF	3	Fungi	Ascomycota	Dothideomycetes	Capnodiales	Mycosphaerellaceae	Unclassified
TM-3Y-RP.6885	STW-3X-LF	2	Fungi	Ascomycota	Dothideomycetes	Capnodiales	Mycosphaerellaceae	Unclassified
TM-3Y-RP.6885	TM-3Y-RP	6	Fungi	Ascomycota	Dothideomycetes	Capnodiales	Mycosphaerellaceae	Unclassified
TMB-3X-LF.1845	TMB-3X-LF	42	Fungi	Ascomycota	Dothideomycetes	Capnodiales	Mycosphaerellaceae	Unclassified
TMB-3X-LP.2893	TMB-3X-LP	17	Fungi	Ascomycota	Dothideomycetes	Capnodiales	Mycosphaerellaceae	Unclassified
WKS-3W-RF.98	WKS-3W-RF	2	Fungi	Ascomycota	Dothideomycetes	Capnodiales	Mycosphaerellaceae	Unclassified
WKS-3W-RF.98	WKS-3W-RP	76	Fungi	Ascomycota	Dothideomycetes	Capnodiales	Mycosphaerellaceae	Unclassified
ADMA-3Z-RP.35033	ADMA-3Z-RP	3	Fungi	Ascomycota	Dothideomycetes	Capnodiales	Unclassified	Unclassified
ADMA-3Z-RP.35033	FH-3Y-FOH	474	Fungi	Ascomycota	Dothideomycetes	Capnodiales	Unclassified	Unclassified
ADMA-3Z-RP.35033	FH-3Z-RP	272	Fungi	Ascomycota	Dothideomycetes	Capnodiales	Unclassified	Unclassified
ADMA-3Z-RP.35033	FT-3Z-FOH	56	Fungi	Ascomycota	Dothideomycetes	Capnodiales	Unclassified	Unclassified
ADMA-3Z-RP.35033	FT-3Z-LP	15	Fungi	Ascomycota	Dothideomycetes	Capnodiales	Unclassified	Unclassified
ADMA-3Z-RP.35033	HFC-3Z-LP	100	Fungi	Ascomycota	Dothideomycetes	Capnodiales	Unclassified	Unclassified
ADMA-3Z-RP.35033	KT-3Z-RF	10	Fungi	Ascomycota	Dothideomycetes	Capnodiales	Unclassified	Unclassified
ADMA-3Z-RP.35033	KT-3Z-RP	21	Fungi	Ascomycota	Dothideomycetes	Capnodiales	Unclassified	Unclassified
ADMA-3Z-RP.35033	QB-3X-FOH	2	Fungi	Ascomycota	Dothideomycetes	Capnodiales	Unclassified	Unclassified
ADMA-3Z-RP.35033	QB-3X-LF	2	Fungi	Ascomycota	Dothideomycetes	Capnodiales	Unclassified	Unclassified
ADMA-3Z-RP.35033	QB-3X-RP	1	Fungi	Ascomycota	Dothideomycetes	Capnodiales	Unclassified	Unclassified
ADMA-3Z-RP.35033	QB-3Y-LF	53	Fungi	Ascomycota	Dothideomycetes	Capnodiales	Unclassified	Unclassified
ADMA-3Z-RP.35033	QB-3Z-FOH	12	Fungi	Ascomycota	Dothideomycetes	Capnodiales	Unclassified	Unclassified
ADMA-3Z-RP.35033	QB-3Z-LP	23	Fungi	Ascomycota	Dothideomycetes	Capnodiales	Unclassified	Unclassified
ADMA-3Z-RP.35033	STW-3X-FOH	298	Fungi	Ascomycota	Dothideomycetes	Capnodiales	Unclassified	Unclassified
ADMA-3Z-RP.35033	STW-3X-LF	302	Fungi	Ascomycota	Dothideomycetes	Capnodiales	Unclassified	Unclassified
ADMA-3Z-RP.35033	STW-3X-LP	439	Fungi	Ascomycota	Dothideomycetes	Capnodiales	Unclassified	Unclassified
ADMA-3Z-RP.35033	STW-3X-RF	280	Fungi	Ascomycota	Dothideomycetes	Capnodiales	Unclassified	Unclassified
ADMA-3Z-RP.35033	STW-3X-RP	741	Fungi	Ascomycota	Dothideomycetes	Capnodiales	Unclassified	Unclassified
ADMA-3Z-RP.35033	STW-3Y-LP	8	Fungi	Ascomycota	Dothideomycetes	Capnodiales	Unclassified	Unclassified
ADMA-3Z-RP.35033	SW-3Y-RP	2	Fungi	Ascomycota	Dothideomycetes	Capnodiales	Unclassified	Unclassified
ADMA-3Z-RP.35033	SW-3Z-FOH	24	Fungi	Ascomycota	Dothideomycetes	Capnodiales	Unclassified	Unclassified
ADMA-3Z-RP.35033	SW-3Z-RP	74	Fungi	Ascomycota	Dothideomycetes	Capnodiales	Unclassified	Unclassified
ADMA-3Z-RP.35033	TK-3Z-RF	91	Fungi	Ascomycota	Dothideomycetes	Capnodiales	Unclassified	Unclassified
ADMA-3Z-RP.35033	TK-3Z-RP	54	Fungi	Ascomycota	Dothideomycetes	Capnodiales	Unclassified	Unclassified
ADMA-3Z-RP.35033	TM-3X-FOH	313	Fungi	Ascomycota	Dothideomycetes	Capnodiales	Unclassified	Unclassified
ADMA-3Z-RP.35033	TM-3Y-FOH	80	Fungi	Ascomycota	Dothideomycetes	Capnodiales	Unclassified	Unclassified
ADMA-3Z-RP.35033	TM-3Y-RP	125	Fungi	Ascomycota	Dothideomycetes	Capnodiales	Unclassified	Unclassified
ADMA-3Z-RP.35033	TM-3Z-FOH	232	Fungi	Ascomycota	Dothideomycetes	Capnodiales	Unclassified	Unclassified
ADMA-3Z-RP.35033	TM-3Z-LF	198	Fungi	Ascomycota	Dothideomycetes	Capnodiales	Unclassified	Unclassified
ADMA-3Z-RP.35033	TM-3Z-LP	27	Fungi	Ascomycota	Dothideomycetes	Capnodiales	Unclassified	Unclassified
ADMA-3Z-RP.35033	TMB-3W-FOH	14	Fungi	Ascomycota	Dothideomycetes	Capnodiales	Unclassified	Unclassified
ADMA-3Z-RP.35033	TMB-3W-LF	24	Fungi	Ascomycota	Dothideomycetes	Capnodiales	Unclassified	Unclassified
ADMA-3Z-RP.35033	TMB-3X-RP	2	Fungi	Ascomycota	Dothideomycetes	Capnodiales	Unclassified	Unclassified
ADMA-3Z-RP.35033	TMB-3Y-RP	253	Fungi	Ascomycota	Dothideomycetes	Capnodiales	Unclassified	Unclassified
ADMA-3Z-RP.35033	TY-3W-RF	33	Fungi	Ascomycota	Dothideomycetes	Capnodiales	Unclassified	Unclassified
ADMA-3Z-RP.35033	TY-3W-RP	22	Fungi	Ascomycota	Dothideomycetes	Capnodiales	Unclassified	Unclassified
ADMA-3Z-RP.35033	TY-3X-RF	145	Fungi	Ascomycota	Dothideomycetes	Capnodiales	Unclassified	Unclassified
ADMA-3Z-RP.35033	TY-3Z-RP	286	Fungi	Ascomycota	Dothideomycetes	Capnodiales	Unclassified	Unclassified
ADMA-3Z-RP.35033	WKS-3V-RF	3	Fungi	Ascomycota	Dothideomycetes	Capnodiales	Unclassified	Unclassified
ADMA-3Z-RP.35033	WKS-3W-LF	376	Fungi	Ascomycota	Dothideomycetes	Capnodiales	Unclassified	Unclassified
ADMA-3Z-RP.35033	WKS-3X-RP	38	Fungi	Ascomycota	Dothideomycetes	Capnodiales	Unclassified	Unclassified
ADMA-3Z-RP.35033	WKS-3Y-LF	196	Fungi	Ascomycota	Dothideomycetes	Capnodiales	Unclassified	Unclassified
ADMA-3Z-RP.35033	WKS-3Y-RP	96	Fungi	Ascomycota	Dothideomycetes	Capnodiales	Unclassified	Unclassified
ADMA-3Z-RP.35033	WTS-3V-RP	33	Fungi	Ascomycota	Dothideomycetes	Capnodiales	Unclassified	Unclassified
ADMA-3Z-RP.35033	WTS-3W-LP	3	Fungi	Ascomycota	Dothideomycetes	Capnodiales	Unclassified	Unclassified
ADMA-3Z-RP.35033	WTS-3W-RF	123	Fungi	Ascomycota	Dothideomycetes	Capnodiales	Unclassified	Unclassified
ADMA-3Z-RP.35033	WTS-3Y-RF	103	Fungi	Ascomycota	Dothideomycetes	Capnodiales	Unclassified	Unclassified
FT-3Z-FOH.34	FT-3Z-FOH	38	Fungi	Ascomycota	Dothideomycetes	Capnodiales	Unclassified	Unclassified
FT-3Z-LF.3601	FT-3Z-LF	12	Fungi	Ascomycota	Dothideomycetes	Capnodiales	Unclassified	Unclassified
FT-3Z-LP.9400	FT-3Z-LP	14	Fungi	Ascomycota	Dothideomycetes	Capnodiales	Unclassified	Unclassified
FT-3Z-LP.9400	TK-3Y-FOH	1	Fungi	Ascomycota	Dothideomycetes	Capnodiales	Unclassified	Unclassified
FT-3Z-LP.9400	TM-3Z-RP	1	Fungi	Ascomycota	Dothideomycetes	Capnodiales	Unclassified	Unclassified
HFC-3Z-RP.73	HFC-3Z-RP	481	Fungi	Ascomycota	Dothideomycetes	Capnodiales	Unclassified	Unclassified
HFC-3Z-RP.73	TH-3Z-RP	2	Fungi	Ascomycota	Dothideomycetes	Capnodiales	Unclassified	Unclassified
STW-3X-LF.19186	STW-3X-FOH	1	Fungi	Ascomycota	Dothideomycetes	Capnodiales	Unclassified	Unclassified
STW-3X-LF.19186	STW-3X-LF	1	Fungi	Ascomycota	Dothideomycetes	Capnodiales	Unclassified	Unclassified
STW-3X-LF.2968	STW-3X-FOH	6	Fungi	Ascomycota	Dothideomycetes	Capnodiales	Unclassified	Unclassified
STW-3X-LF.2968	STW-3X-LF	12	Fungi	Ascomycota	Dothideomycetes	Capnodiales	Unclassified	Unclassified
STW-3X-LF.2968	STW-3X-LP	6	Fungi	Ascomycota	Dothideomycetes	Capnodiales	Unclassified	Unclassified
STW-3X-LF.2968	STW-3X-RF	4	Fungi	Ascomycota	Dothideomycetes	Capnodiales	Unclassified	Unclassified
STW-3X-LF.9494	STW-3X-FOH	37	Fungi	Ascomycota	Dothideomycetes	Capnodiales	Unclassified	Unclassified
STW-3X-LF.9494	STW-3X-LF	298	Fungi	Ascomycota	Dothideomycetes	Capnodiales	Unclassified	Unclassified
STW-3X-LF.9494	STW-3X-LP	117	Fungi	Ascomycota	Dothideomycetes	Capnodiales	Unclassified	Unclassified
STW-3X-LF.9494	STW-3X-RF	256	Fungi	Ascomycota	Dothideomycetes	Capnodiales	Unclassified	Unclassified
STW-3X-LF.9494	STW-3X-RP	48	Fungi	Ascomycota	Dothideomycetes	Capnodiales	Unclassified	Unclassified
STW-3X-LP.1426	STW-3X-FOH	1	Fungi	Ascomycota	Dothideomycetes	Capnodiales	Unclassified	Unclassified
STW-3X-LP.1426	STW-3X-LF	5	Fungi	Ascomycota	Dothideomycetes	Capnodiales	Unclassified	Unclassified
STW-3X-LP.1426	STW-3X-LP	2	Fungi	Ascomycota	Dothideomycetes	Capnodiales	Unclassified	Unclassified
STW-3X-LP.1426	STW-3X-RF	1	Fungi	Ascomycota	Dothideomycetes	Capnodiales	Unclassified	Unclassified
STW-3X-LP.1772	STW-3X-FOH	1	Fungi	Ascomycota	Dothideomycetes	Capnodiales	Unclassified	Unclassified
STW-3X-LP.1772	STW-3X-LP	3	Fungi	Ascomycota	Dothideomycetes	Capnodiales	Unclassified	Unclassified
STW-3X-LP.1772	STW-3X-RP	4	Fungi	Ascomycota	Dothideomycetes	Capnodiales	Unclassified	Unclassified
STW-3X-LP.6421	STW-3X-FOH	3	Fungi	Ascomycota	Dothideomycetes	Capnodiales	Unclassified	Unclassified
STW-3X-LP.6421	STW-3X-LF	4	Fungi	Ascomycota	Dothideomycetes	Capnodiales	Unclassified	Unclassified
STW-3X-LP.6421	STW-3X-LP	1	Fungi	Ascomycota	Dothideomycetes	Capnodiales	Unclassified	Unclassified
STW-3X-LP.6421	STW-3X-RF	1	Fungi	Ascomycota	Dothideomycetes	Capnodiales	Unclassified	Unclassified
STW-3X-LP.6421	TM-3X-FOH	1	Fungi	Ascomycota	Dothideomycetes	Capnodiales	Unclassified	Unclassified
STW-3X-LP.6421	TY-3W-RP	1	Fungi	Ascomycota	Dothideomycetes	Capnodiales	Unclassified	Unclassified
STW-3X-LP.6421	WKS-3W-LF	1	Fungi	Ascomycota	Dothideomycetes	Capnodiales	Unclassified	Unclassified
STW-3X-LP.6421	WTS-3W-RF	1	Fungi	Ascomycota	Dothideomycetes	Capnodiales	Unclassified	Unclassified
STW-3X-RF.13881	STW-3X-FOH	1	Fungi	Ascomycota	Dothideomycetes	Capnodiales	Unclassified	Unclassified
STW-3X-RF.13881	STW-3X-LF	4	Fungi	Ascomycota	Dothideomycetes	Capnodiales	Unclassified	Unclassified
STW-3X-RF.13881	STW-3X-RF	3	Fungi	Ascomycota	Dothideomycetes	Capnodiales	Unclassified	Unclassified
TH-3Z-LP.741	TH-3Z-LP	127	Fungi	Ascomycota	Dothideomycetes	Capnodiales	Unclassified	Unclassified
TH-3Z-LP.741	WTS-3V-LP	1	Fungi	Ascomycota	Dothideomycetes	Capnodiales	Unclassified	Unclassified
TMB-3Y-LF.386	SW-3Y-FOH	1	Fungi	Ascomycota	Dothideomycetes	Capnodiales	Unclassified	Unclassified
TMB-3Y-LF.386	SW-3Y-LF	2	Fungi	Ascomycota	Dothideomycetes	Capnodiales	Unclassified	Unclassified
TMB-3Y-LF.386	TMB-3Y-LF	3	Fungi	Ascomycota	Dothideomycetes	Capnodiales	Unclassified	Unclassified
TMB-3Y-LF.386	TY-3X-FOH	1	Fungi	Ascomycota	Dothideomycetes	Capnodiales	Unclassified	Unclassified
TMB-3Y-LF.386	TY-3Z-RF	2	Fungi	Ascomycota	Dothideomycetes	Capnodiales	Unclassified	Unclassified
TMB-3Y-LF.386	WKS-3Y-LP	1	Fungi	Ascomycota	Dothideomycetes	Capnodiales	Unclassified	Unclassified
WKS-3Y-LP.9133	WKS-3Y-LP	33	Fungi	Ascomycota	Dothideomycetes	Capnodiales	Unclassified	Unclassified
FH-3Y-FOH.154	FH-3Y-FOH	527	Fungi	Ascomycota	Eurotiomycetes	Chaetothyriales	Unclassified	Sarcinomyces
FH-3Y-FOH.154	HFC-3Z-LP	66	Fungi	Ascomycota	Eurotiomycetes	Chaetothyriales	Unclassified	Sarcinomyces
FH-3Y-FOH.154	QB-3Y-LF	1	Fungi	Ascomycota	Eurotiomycetes	Chaetothyriales	Unclassified	Sarcinomyces
FH-3Y-FOH.154	STW-3X-LF	34	Fungi	Ascomycota	Eurotiomycetes	Chaetothyriales	Unclassified	Sarcinomyces
FH-3Y-FOH.154	STW-3X-RF	61	Fungi	Ascomycota	Eurotiomycetes	Chaetothyriales	Unclassified	Sarcinomyces
FH-3Y-FOH.154	STW-3Y-FOH	2	Fungi	Ascomycota	Eurotiomycetes	Chaetothyriales	Unclassified	Sarcinomyces
FH-3Y-FOH.154	STW-3Y-LF	15	Fungi	Ascomycota	Eurotiomycetes	Chaetothyriales	Unclassified	Sarcinomyces
FH-3Y-FOH.154	TK-3Z-FOH	2	Fungi	Ascomycota	Eurotiomycetes	Chaetothyriales	Unclassified	Sarcinomyces
FH-3Y-FOH.154	TMB-3X-RP	158	Fungi	Ascomycota	Eurotiomycetes	Chaetothyriales	Unclassified	Sarcinomyces
FH-3Y-FOH.154	TMB-3Y-RP	161	Fungi	Ascomycota	Eurotiomycetes	Chaetothyriales	Unclassified	Sarcinomyces
FH-3Y-FOH.154	WKS-3U-LP	32	Fungi	Ascomycota	Eurotiomycetes	Chaetothyriales	Unclassified	Sarcinomyces
FH-3Y-FOH.154	WTS-3W-LP	23	Fungi	Ascomycota	Eurotiomycetes	Chaetothyriales	Unclassified	Sarcinomyces
FH-3Y-FOH.154	WTS-3W-RF	4	Fungi	Ascomycota	Eurotiomycetes	Chaetothyriales	Unclassified	Sarcinomyces
KT-3Z-LP.318	ADMA-3Z-LF	1	Fungi	Ascomycota	Eurotiomycetes	Chaetothyriales	Herpotrichiellaceae	Cladophialophora
KT-3Z-LP.318	KT-3Z-LP	183	Fungi	Ascomycota	Eurotiomycetes	Chaetothyriales	Herpotrichiellaceae	Cladophialophora
KT-3Z-LP.318	KT-3Z-RF	109	Fungi	Ascomycota	Eurotiomycetes	Chaetothyriales	Herpotrichiellaceae	Cladophialophora
KT-3Z-LP.318	KT-3Z-RP	268	Fungi	Ascomycota	Eurotiomycetes	Chaetothyriales	Herpotrichiellaceae	Cladophialophora
KT-3Z-LP.318	SW-3Y-RP	2	Fungi	Ascomycota	Eurotiomycetes	Chaetothyriales	Herpotrichiellaceae	Cladophialophora
KT-3Z-LP.318	WKS-3V-LP	28	Fungi	Ascomycota	Eurotiomycetes	Chaetothyriales	Herpotrichiellaceae	Cladophialophora
KT-3Z-LP.318	WKS-3X-RF	22	Fungi	Ascomycota	Eurotiomycetes	Chaetothyriales	Herpotrichiellaceae	Cladophialophora
KT-3Z-LP.318	WKS-3Y-LF	279	Fungi	Ascomycota	Eurotiomycetes	Chaetothyriales	Herpotrichiellaceae	Cladophialophora
KT-3Z-LP.318	WKS-3Y-RF	7	Fungi	Ascomycota	Eurotiomycetes	Chaetothyriales	Herpotrichiellaceae	Cladophialophora
KT-3Z-LP.318	WTS-3V-RF	21	Fungi	Ascomycota	Eurotiomycetes	Chaetothyriales	Herpotrichiellaceae	Cladophialophora
KT-3Z-LP.318	WTS-3V-RP	18	Fungi	Ascomycota	Eurotiomycetes	Chaetothyriales	Herpotrichiellaceae	Cladophialophora
KT-3Z-LP.318	WTS-3W-LP	14	Fungi	Ascomycota	Eurotiomycetes	Chaetothyriales	Herpotrichiellaceae	Cladophialophora
KT-3Z-LP.318	WTS-3W-RF	12	Fungi	Ascomycota	Eurotiomycetes	Chaetothyriales	Herpotrichiellaceae	Cladophialophora
KT-3Z-LP.318	WTS-3W-RP	169	Fungi	Ascomycota	Eurotiomycetes	Chaetothyriales	Herpotrichiellaceae	Cladophialophora
KT-3Z-LP.318	WTS-3Y-RF	101	Fungi	Ascomycota	Eurotiomycetes	Chaetothyriales	Herpotrichiellaceae	Cladophialophora
KT-3Z-LP.318	WTS-3Y-RP	167	Fungi	Ascomycota	Eurotiomycetes	Chaetothyriales	Herpotrichiellaceae	Cladophialophora
WTS-3Y-RP.58616	WTS-3V-RF	1	Fungi	Ascomycota	Eurotiomycetes	Chaetothyriales	Herpotrichiellaceae	Cladophialophora
WTS-3Y-RP.58616	WTS-3V-RP	3	Fungi	Ascomycota	Eurotiomycetes	Chaetothyriales	Herpotrichiellaceae	Cladophialophora
WTS-3Y-RP.58616	WTS-3Y-RF	4	Fungi	Ascomycota	Eurotiomycetes	Chaetothyriales	Herpotrichiellaceae	Cladophialophora
WTS-3Y-RP.58616	WTS-3Y-RP	18	Fungi	Ascomycota	Eurotiomycetes	Chaetothyriales	Herpotrichiellaceae	Cladophialophora
WTS-3V-RF.377	WTS-3V-RF	145	Fungi	Ascomycota	Eurotiomycetes	Chaetothyriales	Herpotrichiellaceae	Cyphellophora
FT-3Z-LF.8742	FT-3Z-LF	1	Fungi	Ascomycota	Eurotiomycetes	Chaetothyriales	Herpotrichiellaceae	Exophiala
FT-3Z-LF.8742	HFC-3Z-RP	10	Fungi	Ascomycota	Eurotiomycetes	Chaetothyriales	Herpotrichiellaceae	Exophiala
FT-3Z-LF.8742	KT-3Z-LP	1	Fungi	Ascomycota	Eurotiomycetes	Chaetothyriales	Herpotrichiellaceae	Exophiala
FT-3Z-LF.8742	QB-3X-LP	2	Fungi	Ascomycota	Eurotiomycetes	Chaetothyriales	Herpotrichiellaceae	Exophiala
FT-3Z-LF.8742	QB-3Y-FOH	5	Fungi	Ascomycota	Eurotiomycetes	Chaetothyriales	Herpotrichiellaceae	Exophiala
FT-3Z-LF.8742	QB-3Y-LF	28	Fungi	Ascomycota	Eurotiomycetes	Chaetothyriales	Herpotrichiellaceae	Exophiala
FT-3Z-LF.8742	QB-3Y-RP	99	Fungi	Ascomycota	Eurotiomycetes	Chaetothyriales	Herpotrichiellaceae	Exophiala
FT-3Z-LF.8742	QB-3Z-LP	2	Fungi	Ascomycota	Eurotiomycetes	Chaetothyriales	Herpotrichiellaceae	Exophiala
FT-3Z-LF.8742	QB-3Z-RF	10	Fungi	Ascomycota	Eurotiomycetes	Chaetothyriales	Herpotrichiellaceae	Exophiala
FT-3Z-LF.8742	QB-3Z-RP	119	Fungi	Ascomycota	Eurotiomycetes	Chaetothyriales	Herpotrichiellaceae	Exophiala
FT-3Z-LF.8742	STW-3X-RP	12	Fungi	Ascomycota	Eurotiomycetes	Chaetothyriales	Herpotrichiellaceae	Exophiala
FT-3Z-LF.8742	SW-3Y-RF	3	Fungi	Ascomycota	Eurotiomycetes	Chaetothyriales	Herpotrichiellaceae	Exophiala
FT-3Z-LF.8742	WKS-3Y-FOH	1	Fungi	Ascomycota	Eurotiomycetes	Chaetothyriales	Herpotrichiellaceae	Exophiala
FT-3Z-LF.8742	WTS-3Y-FOH	3	Fungi	Ascomycota	Eurotiomycetes	Chaetothyriales	Herpotrichiellaceae	Exophiala
FT-3Z-LF.8742	WTS-3Y-LP	14	Fungi	Ascomycota	Eurotiomycetes	Chaetothyriales	Herpotrichiellaceae	Exophiala
FT-3Z-LF.8742	WTS-3Y-RF	84	Fungi	Ascomycota	Eurotiomycetes	Chaetothyriales	Herpotrichiellaceae	Exophiala
FT-3Z-LF.8742	WTS-3Y-RP	11	Fungi	Ascomycota	Eurotiomycetes	Chaetothyriales	Herpotrichiellaceae	Exophiala
FT-3Z-LF.8742	WTS-3Z-RP	2	Fungi	Ascomycota	Eurotiomycetes	Chaetothyriales	Herpotrichiellaceae	Exophiala
FT-3Z-RF.48	FT-3Z-RF	7	Fungi	Ascomycota	Eurotiomycetes	Chaetothyriales	Herpotrichiellaceae	Exophiala
FT-3Z-RF.48	MOS-3W-FOH	2	Fungi	Ascomycota	Eurotiomycetes	Chaetothyriales	Herpotrichiellaceae	Exophiala
HFC-3Z-RP.525	HFC-3Z-RP	328	Fungi	Ascomycota	Eurotiomycetes	Chaetothyriales	Herpotrichiellaceae	Exophiala
HFC-3Z-RP.525	TH-3Z-RP	1	Fungi	Ascomycota	Eurotiomycetes	Chaetothyriales	Herpotrichiellaceae	Exophiala
KT-3Z-FOH.15089	FT-3Z-RP	5	Fungi	Ascomycota	Eurotiomycetes	Chaetothyriales	Herpotrichiellaceae	Exophiala
KT-3Z-FOH.15089	KT-3Z-FOH	20	Fungi	Ascomycota	Eurotiomycetes	Chaetothyriales	Herpotrichiellaceae	Exophiala
KT-3Z-FOH.15089	KT-3Z-LP	8	Fungi	Ascomycota	Eurotiomycetes	Chaetothyriales	Herpotrichiellaceae	Exophiala
KT-3Z-FOH.15089	TK-3X-FOH	8	Fungi	Ascomycota	Eurotiomycetes	Chaetothyriales	Herpotrichiellaceae	Exophiala
KT-3Z-FOH.15089	TMB-3Y-RP	12	Fungi	Ascomycota	Eurotiomycetes	Chaetothyriales	Herpotrichiellaceae	Exophiala
KT-3Z-FOH.15089	TY-3W-RF	6	Fungi	Ascomycota	Eurotiomycetes	Chaetothyriales	Herpotrichiellaceae	Exophiala
KT-3Z-FOH.15089	TY-3X-LP	1	Fungi	Ascomycota	Eurotiomycetes	Chaetothyriales	Herpotrichiellaceae	Exophiala
KT-3Z-FOH.15089	TY-3X-RP	67	Fungi	Ascomycota	Eurotiomycetes	Chaetothyriales	Herpotrichiellaceae	Exophiala
KT-3Z-FOH.15089	TY-3Y-FOH	60	Fungi	Ascomycota	Eurotiomycetes	Chaetothyriales	Herpotrichiellaceae	Exophiala
KT-3Z-FOH.15089	TY-3Z-FOH	36	Fungi	Ascomycota	Eurotiomycetes	Chaetothyriales	Herpotrichiellaceae	Exophiala
KT-3Z-FOH.15089	TY-3Z-LP	60	Fungi	Ascomycota	Eurotiomycetes	Chaetothyriales	Herpotrichiellaceae	Exophiala
KT-3Z-FOH.15089	WTS-3W-LP	42	Fungi	Ascomycota	Eurotiomycetes	Chaetothyriales	Herpotrichiellaceae	Exophiala
KT-3Z-LP.16558	KT-3Z-LP	7	Fungi	Ascomycota	Eurotiomycetes	Chaetothyriales	Herpotrichiellaceae	Exophiala
KT-3Z-LP.16558	KT-3Z-RP	1	Fungi	Ascomycota	Eurotiomycetes	Chaetothyriales	Herpotrichiellaceae	Exophiala
KT-3Z-LP.16558	TM-3Z-LF	2	Fungi	Ascomycota	Eurotiomycetes	Chaetothyriales	Herpotrichiellaceae	Exophiala
KT-3Z-LP.16558	TMB-3W-RF	11	Fungi	Ascomycota	Eurotiomycetes	Chaetothyriales	Herpotrichiellaceae	Exophiala
KT-3Z-LP.16558	TMB-3X-LP	78	Fungi	Ascomycota	Eurotiomycetes	Chaetothyriales	Herpotrichiellaceae	Exophiala
KT-3Z-LP.16558	TMB-3X-RP	47	Fungi	Ascomycota	Eurotiomycetes	Chaetothyriales	Herpotrichiellaceae	Exophiala
KT-3Z-LP.16558	WKS-3Y-FOH	20	Fungi	Ascomycota	Eurotiomycetes	Chaetothyriales	Herpotrichiellaceae	Exophiala
KT-3Z-LP.16558	WTS-3V-FOH	35	Fungi	Ascomycota	Eurotiomycetes	Chaetothyriales	Herpotrichiellaceae	Exophiala
KT-3Z-LP.16558	WTS-3W-LP	3	Fungi	Ascomycota	Eurotiomycetes	Chaetothyriales	Herpotrichiellaceae	Exophiala
KT-3Z-LP.16558	WTS-3W-RF	4	Fungi	Ascomycota	Eurotiomycetes	Chaetothyriales	Herpotrichiellaceae	Exophiala
KT-3Z-LP.16558	WTS-3W-RP	2	Fungi	Ascomycota	Eurotiomycetes	Chaetothyriales	Herpotrichiellaceae	Exophiala
KT-3Z-LP.16558	WTS-3Y-FOH	227	Fungi	Ascomycota	Eurotiomycetes	Chaetothyriales	Herpotrichiellaceae	Exophiala
KT-3Z-LP.16558	WTS-3Y-LP	397	Fungi	Ascomycota	Eurotiomycetes	Chaetothyriales	Herpotrichiellaceae	Exophiala
KT-3Z-LP.16558	WTS-3Y-RF	1092	Fungi	Ascomycota	Eurotiomycetes	Chaetothyriales	Herpotrichiellaceae	Exophiala
KT-3Z-LP.16558	WTS-3Y-RP	992	Fungi	Ascomycota	Eurotiomycetes	Chaetothyriales	Herpotrichiellaceae	Exophiala
KT-3Z-LP.16558	WTS-3Z-LP	22	Fungi	Ascomycota	Eurotiomycetes	Chaetothyriales	Herpotrichiellaceae	Exophiala
KT-3Z-LP.16558	WTS-3Z-RF	3	Fungi	Ascomycota	Eurotiomycetes	Chaetothyriales	Herpotrichiellaceae	Exophiala
KT-3Z-LP.16558	WTS-3Z-RP	24	Fungi	Ascomycota	Eurotiomycetes	Chaetothyriales	Herpotrichiellaceae	Exophiala
QB-3X-RP.78	QB-3X-RP	2	Fungi	Ascomycota	Eurotiomycetes	Chaetothyriales	Herpotrichiellaceae	Exophiala
QB-3X-RP.78	QB-3Z-LF	18	Fungi	Ascomycota	Eurotiomycetes	Chaetothyriales	Herpotrichiellaceae	Exophiala
QB-3X-RP.78	TM-3X-FOH	692	Fungi	Ascomycota	Eurotiomycetes	Chaetothyriales	Herpotrichiellaceae	Exophiala
QB-3X-RP.78	WTS-3Y-LP	6	Fungi	Ascomycota	Eurotiomycetes	Chaetothyriales	Herpotrichiellaceae	Exophiala
QB-3X-RP.78	WTS-3Y-RF	28	Fungi	Ascomycota	Eurotiomycetes	Chaetothyriales	Herpotrichiellaceae	Exophiala
QB-3Z-LF.45862	QB-3Z-LF	5	Fungi	Ascomycota	Eurotiomycetes	Chaetothyriales	Herpotrichiellaceae	Exophiala
QB-3Z-LF.45862	TM-3X-RP	34	Fungi	Ascomycota	Eurotiomycetes	Chaetothyriales	Herpotrichiellaceae	Exophiala
QB-3Z-LF.45862	WKS-3Y-FOH	11	Fungi	Ascomycota	Eurotiomycetes	Chaetothyriales	Herpotrichiellaceae	Exophiala
QB-3Z-LF.45862	WKS-3Y-LP	18	Fungi	Ascomycota	Eurotiomycetes	Chaetothyriales	Herpotrichiellaceae	Exophiala
QB-3Z-LF.45862	WKS-3Y-RF	22	Fungi	Ascomycota	Eurotiomycetes	Chaetothyriales	Herpotrichiellaceae	Exophiala
QB-3Z-LF.45862	WKS-3Y-RP	146	Fungi	Ascomycota	Eurotiomycetes	Chaetothyriales	Herpotrichiellaceae	Exophiala
TK-3X-RF.40	TK-3X-RF	63	Fungi	Ascomycota	Eurotiomycetes	Chaetothyriales	Herpotrichiellaceae	Exophiala
TMB-3W-RF.14563	TMB-3W-RF	2	Fungi	Ascomycota	Eurotiomycetes	Chaetothyriales	Herpotrichiellaceae	Exophiala
WKS-3Y-LP.3387	TY-3W-LP	20	Fungi	Ascomycota	Eurotiomycetes	Chaetothyriales	Herpotrichiellaceae	Exophiala
WKS-3Y-LP.3387	WKS-3W-LF	2	Fungi	Ascomycota	Eurotiomycetes	Chaetothyriales	Herpotrichiellaceae	Exophiala
WKS-3Y-LP.3387	WKS-3Y-LP	56	Fungi	Ascomycota	Eurotiomycetes	Chaetothyriales	Herpotrichiellaceae	Exophiala
WTS-3Y-RF.3415	WTS-3Y-RF	6	Fungi	Ascomycota	Eurotiomycetes	Chaetothyriales	Herpotrichiellaceae	Exophiala
WTS-3Y-RF.3748	WTS-3Y-RF	23	Fungi	Ascomycota	Eurotiomycetes	Chaetothyriales	Herpotrichiellaceae	Exophiala
SW-3Z-RF.5402	SW-3Z-RF	9	Fungi	Ascomycota	Eurotiomycetes	Chaetothyriales	Herpotrichiellaceae	Phaeococcomyces
FH-3Y-RF.272	FH-3Y-RF	18	Fungi	Ascomycota	Eurotiomycetes	Chaetothyriales	Herpotrichiellaceae	Unclassified
FT-3Z-RF.2834	FT-3Z-FOH	8	Fungi	Ascomycota	Eurotiomycetes	Chaetothyriales	Herpotrichiellaceae	Unclassified
FT-3Z-RF.2834	FT-3Z-RF	4	Fungi	Ascomycota	Eurotiomycetes	Chaetothyriales	Herpotrichiellaceae	Unclassified
FT-3Z-RF.2834	KT-3Z-LP	73	Fungi	Ascomycota	Eurotiomycetes	Chaetothyriales	Herpotrichiellaceae	Unclassified
FT-3Z-RF.2834	KT-3Z-RP	38	Fungi	Ascomycota	Eurotiomycetes	Chaetothyriales	Herpotrichiellaceae	Unclassified
FT-3Z-RF.2834	STW-3X-FOH	60	Fungi	Ascomycota	Eurotiomycetes	Chaetothyriales	Herpotrichiellaceae	Unclassified
FT-3Z-RF.2834	STW-3X-LF	11	Fungi	Ascomycota	Eurotiomycetes	Chaetothyriales	Herpotrichiellaceae	Unclassified
FT-3Z-RF.2834	SW-3Y-RP	7	Fungi	Ascomycota	Eurotiomycetes	Chaetothyriales	Herpotrichiellaceae	Unclassified
FT-3Z-RF.2834	TM-3Z-RP	95	Fungi	Ascomycota	Eurotiomycetes	Chaetothyriales	Herpotrichiellaceae	Unclassified
FT-3Z-RF.2834	TMB-3Y-RP	83	Fungi	Ascomycota	Eurotiomycetes	Chaetothyriales	Herpotrichiellaceae	Unclassified
FT-3Z-RF.2834	TY-3W-RF	12	Fungi	Ascomycota	Eurotiomycetes	Chaetothyriales	Herpotrichiellaceae	Unclassified
FT-3Z-RF.2834	TY-3W-RP	56	Fungi	Ascomycota	Eurotiomycetes	Chaetothyriales	Herpotrichiellaceae	Unclassified
FT-3Z-RF.2834	TY-3X-FOH	17	Fungi	Ascomycota	Eurotiomycetes	Chaetothyriales	Herpotrichiellaceae	Unclassified
FT-3Z-RF.2834	TY-3Y-RF	45	Fungi	Ascomycota	Eurotiomycetes	Chaetothyriales	Herpotrichiellaceae	Unclassified
FT-3Z-RF.2834	TY-3Z-RP	46	Fungi	Ascomycota	Eurotiomycetes	Chaetothyriales	Herpotrichiellaceae	Unclassified
FT-3Z-RF.2834	WTS-3V-FOH	47	Fungi	Ascomycota	Eurotiomycetes	Chaetothyriales	Herpotrichiellaceae	Unclassified
MOS-3W-FOH.1382	MOS-3W-FOH	65	Fungi	Ascomycota	Eurotiomycetes	Chaetothyriales	Unclassified	Unclassified
MOS-3W-FOH.1382	MOS-3W-LF	1	Fungi	Ascomycota	Eurotiomycetes	Chaetothyriales	Unclassified	Unclassified
MOS-3W-FOH.1382	STW-3Y-LF	36	Fungi	Ascomycota	Eurotiomycetes	Chaetothyriales	Unclassified	Unclassified
TY-3X-RP.498	TY-3X-RP	75	Fungi	Ascomycota	Eurotiomycetes	Chaetothyriales	Unclassified	Unclassified
WKS-3U-LF.67	WKS-3U-LF	120	Fungi	Ascomycota	Eurotiomycetes	Chaetothyriales	Unclassified	Unclassified
KT-3Z-LF.744	KT-3Z-LF	4	Fungi	Ascomycota	Sordariomycetes	Coniochaetales	Coniochaetaceae	Lecythophora
TM-3Z-LF.1048	TM-3Z-LF	16	Fungi	Ascomycota	Sordariomycetes	Coniochaetales	Coniochaetaceae	Unclassified
WTS-3Y-LP.1060	WTS-3Y-LP	13	Fungi	Basidiomycota	Tremellomycetes	Cystofilobasidiales	Cystofilobasidiaceae	Mrakia
FH-3Y-FOH.781	FH-3Y-FOH	248	Fungi	Ascomycota	Sordariomycetes	Diaporthales	Unclassified	Unclassified
FH-3Z-LP.21	FH-3Z-LP	90	Fungi	Ascomycota	Sordariomycetes	Diaporthales	Valsaceae	Phomopsis
TMB-3X-RF.453	TMB-3X-RF	45	Fungi	Ascomycota	Sordariomycetes	Diaporthales	Unclassified	Unclassified
FH-3Z-RP.43163	FH-3Z-RP	2	Fungi	Ascomycota	Dothideomycetes	Dothideales	Unclassified	Hortaea
FH-3Z-RP.43163	HFC-3Z-LP	170	Fungi	Ascomycota	Dothideomycetes	Dothideales	Unclassified	Hortaea
FH-3Z-RP.43163	HFC-3Z-RF	2	Fungi	Ascomycota	Dothideomycetes	Dothideales	Unclassified	Hortaea
FH-3Z-RP.43163	KT-3Z-FOH	2	Fungi	Ascomycota	Dothideomycetes	Dothideales	Unclassified	Hortaea
FH-3Z-RP.43163	STW-3X-RF	52	Fungi	Ascomycota	Dothideomycetes	Dothideales	Unclassified	Hortaea
FH-3Z-RP.43163	TK-3Z-LP	144	Fungi	Ascomycota	Dothideomycetes	Dothideales	Unclassified	Hortaea
FH-3Z-RP.43163	WKS-3Y-RP	62	Fungi	Ascomycota	Dothideomycetes	Dothideales	Unclassified	Hortaea
FH-3Z-RP.43163	WTS-3V-RP	27	Fungi	Ascomycota	Dothideomycetes	Dothideales	Unclassified	Hortaea
FH-3Y-RP.8462	FH-3Y-RP	2	Fungi	Ascomycota	Dothideomycetes	Dothideales	Dothioraceae	Aureobasidium
MOS-3W-FOH.6845	MOS-3W-FOH	2	Fungi	Ascomycota	Dothideomycetes	Dothideales	Dothioraceae	Aureobasidium
FH-3Y-FOH.667	ADMA-3Z-LP	27	Fungi	Ascomycota	Dothideomycetes	Dothideales	Dothioraceae	Unclassified
FH-3Y-FOH.667	FH-3Y-FOH	5020	Fungi	Ascomycota	Dothideomycetes	Dothideales	Dothioraceae	Unclassified
FH-3Y-FOH.667	FH-3Y-LF	246	Fungi	Ascomycota	Dothideomycetes	Dothideales	Dothioraceae	Unclassified
FH-3Y-FOH.667	FH-3Y-LP	147	Fungi	Ascomycota	Dothideomycetes	Dothideales	Dothioraceae	Unclassified
FH-3Y-FOH.667	FH-3Y-RP	850	Fungi	Ascomycota	Dothideomycetes	Dothideales	Dothioraceae	Unclassified
FH-3Y-FOH.667	FH-3Z-FOH	18	Fungi	Ascomycota	Dothideomycetes	Dothideales	Dothioraceae	Unclassified
FH-3Y-FOH.667	FH-3Z-LP	150	Fungi	Ascomycota	Dothideomycetes	Dothideales	Dothioraceae	Unclassified
FH-3Y-FOH.667	FH-3Z-RP	4	Fungi	Ascomycota	Dothideomycetes	Dothideales	Dothioraceae	Unclassified
FH-3Y-FOH.667	FT-3Z-FOH	58	Fungi	Ascomycota	Dothideomycetes	Dothideales	Dothioraceae	Unclassified
FH-3Y-FOH.667	FT-3Z-RF	7	Fungi	Ascomycota	Dothideomycetes	Dothideales	Dothioraceae	Unclassified
FH-3Y-FOH.667	HFC-3Z-FOH	1	Fungi	Ascomycota	Dothideomycetes	Dothideales	Dothioraceae	Unclassified
FH-3Y-FOH.667	HFC-3Z-RP	1	Fungi	Ascomycota	Dothideomycetes	Dothideales	Dothioraceae	Unclassified
FH-3Y-FOH.667	HHa-3Z-RF	15	Fungi	Ascomycota	Dothideomycetes	Dothideales	Dothioraceae	Unclassified
FH-3Y-FOH.667	HHa-3Z-RP	272	Fungi	Ascomycota	Dothideomycetes	Dothideales	Dothioraceae	Unclassified
FH-3Y-FOH.667	KT-3Z-LF	26	Fungi	Ascomycota	Dothideomycetes	Dothideales	Dothioraceae	Unclassified
FH-3Y-FOH.667	KT-3Z-LP	4	Fungi	Ascomycota	Dothideomycetes	Dothideales	Dothioraceae	Unclassified
FH-3Y-FOH.667	KT-3Z-RF	2	Fungi	Ascomycota	Dothideomycetes	Dothideales	Dothioraceae	Unclassified
FH-3Y-FOH.667	KT-3Z-RP	3	Fungi	Ascomycota	Dothideomycetes	Dothideales	Dothioraceae	Unclassified
FH-3Y-FOH.667	MOS-3W-FOH	178	Fungi	Ascomycota	Dothideomycetes	Dothideales	Dothioraceae	Unclassified
FH-3Y-FOH.667	MOS-3W-LF	30	Fungi	Ascomycota	Dothideomycetes	Dothideales	Dothioraceae	Unclassified
FH-3Y-FOH.667	MOS-3W-RF	17	Fungi	Ascomycota	Dothideomycetes	Dothideales	Dothioraceae	Unclassified
FH-3Y-FOH.667	MOS-3W-RP	124	Fungi	Ascomycota	Dothideomycetes	Dothideales	Dothioraceae	Unclassified
FH-3Y-FOH.667	MOS-3X-FOH	16	Fungi	Ascomycota	Dothideomycetes	Dothideales	Dothioraceae	Unclassified
FH-3Y-FOH.667	MOS-3X-RF	4	Fungi	Ascomycota	Dothideomycetes	Dothideales	Dothioraceae	Unclassified
FH-3Y-FOH.667	MOS-3Y-LF	9	Fungi	Ascomycota	Dothideomycetes	Dothideales	Dothioraceae	Unclassified
FH-3Y-FOH.667	MOS-3Y-RP	256	Fungi	Ascomycota	Dothideomycetes	Dothideales	Dothioraceae	Unclassified
FH-3Y-FOH.667	QB-3Y-FOH	175	Fungi	Ascomycota	Dothideomycetes	Dothideales	Dothioraceae	Unclassified
FH-3Y-FOH.667	QB-3Y-LF	1818	Fungi	Ascomycota	Dothideomycetes	Dothideales	Dothioraceae	Unclassified
FH-3Y-FOH.667	QB-3Y-LP	1421	Fungi	Ascomycota	Dothideomycetes	Dothideales	Dothioraceae	Unclassified
FH-3Y-FOH.667	QB-3Y-RF	418	Fungi	Ascomycota	Dothideomycetes	Dothideales	Dothioraceae	Unclassified
FH-3Y-FOH.667	QB-3Y-RP	758	Fungi	Ascomycota	Dothideomycetes	Dothideales	Dothioraceae	Unclassified
FH-3Y-FOH.667	QB-3Z-LF	50	Fungi	Ascomycota	Dothideomycetes	Dothideales	Dothioraceae	Unclassified
FH-3Y-FOH.667	QB-3Z-LP	27	Fungi	Ascomycota	Dothideomycetes	Dothideales	Dothioraceae	Unclassified
FH-3Y-FOH.667	QB-3Z-RF	1	Fungi	Ascomycota	Dothideomycetes	Dothideales	Dothioraceae	Unclassified
FH-3Y-FOH.667	QB-3Z-RP	691	Fungi	Ascomycota	Dothideomycetes	Dothideales	Dothioraceae	Unclassified
FH-3Y-FOH.667	STW-3X-FOH	35	Fungi	Ascomycota	Dothideomycetes	Dothideales	Dothioraceae	Unclassified
FH-3Y-FOH.667	STW-3X-LF	57	Fungi	Ascomycota	Dothideomycetes	Dothideales	Dothioraceae	Unclassified
FH-3Y-FOH.667	STW-3X-LP	25	Fungi	Ascomycota	Dothideomycetes	Dothideales	Dothioraceae	Unclassified
FH-3Y-FOH.667	STW-3Y-FOH	1	Fungi	Ascomycota	Dothideomycetes	Dothideales	Dothioraceae	Unclassified
FH-3Y-FOH.667	STW-3Y-LF	5	Fungi	Ascomycota	Dothideomycetes	Dothideales	Dothioraceae	Unclassified
FH-3Y-FOH.667	STW-3Y-LP	2	Fungi	Ascomycota	Dothideomycetes	Dothideales	Dothioraceae	Unclassified
FH-3Y-FOH.667	STW-3Y-RP	89	Fungi	Ascomycota	Dothideomycetes	Dothideales	Dothioraceae	Unclassified
FH-3Y-FOH.667	SW-3Y-FOH	29	Fungi	Ascomycota	Dothideomycetes	Dothideales	Dothioraceae	Unclassified
FH-3Y-FOH.667	SW-3Y-RP	1	Fungi	Ascomycota	Dothideomycetes	Dothideales	Dothioraceae	Unclassified
FH-3Y-FOH.667	SW-3Z-LF	34	Fungi	Ascomycota	Dothideomycetes	Dothideales	Dothioraceae	Unclassified
FH-3Y-FOH.667	SW-3Z-RF	99	Fungi	Ascomycota	Dothideomycetes	Dothideales	Dothioraceae	Unclassified
FH-3Y-FOH.667	TH-3Z-FOH	70	Fungi	Ascomycota	Dothideomycetes	Dothideales	Dothioraceae	Unclassified
FH-3Y-FOH.667	TH-3Z-LP	245	Fungi	Ascomycota	Dothideomycetes	Dothideales	Dothioraceae	Unclassified
FH-3Y-FOH.667	TK-3X-RP	148	Fungi	Ascomycota	Dothideomycetes	Dothideales	Dothioraceae	Unclassified
FH-3Y-FOH.667	TK-3Y-FOH	64	Fungi	Ascomycota	Dothideomycetes	Dothideales	Dothioraceae	Unclassified
FH-3Y-FOH.667	TK-3Y-LF	2	Fungi	Ascomycota	Dothideomycetes	Dothideales	Dothioraceae	Unclassified
FH-3Y-FOH.667	TM-3X-RP	47	Fungi	Ascomycota	Dothideomycetes	Dothideales	Dothioraceae	Unclassified
FH-3Y-FOH.667	TM-3Y-FOH	92	Fungi	Ascomycota	Dothideomycetes	Dothideales	Dothioraceae	Unclassified
FH-3Y-FOH.667	TM-3Z-FOH	111	Fungi	Ascomycota	Dothideomycetes	Dothideales	Dothioraceae	Unclassified
FH-3Y-FOH.667	TM-3Z-RP	172	Fungi	Ascomycota	Dothideomycetes	Dothideales	Dothioraceae	Unclassified
FH-3Y-FOH.667	TMB-3W-FOH	1152	Fungi	Ascomycota	Dothideomycetes	Dothideales	Dothioraceae	Unclassified
FH-3Y-FOH.667	TMB-3W-LF	120	Fungi	Ascomycota	Dothideomycetes	Dothideales	Dothioraceae	Unclassified
FH-3Y-FOH.667	TMB-3W-LP	234	Fungi	Ascomycota	Dothideomycetes	Dothideales	Dothioraceae	Unclassified
FH-3Y-FOH.667	TMB-3W-RF	7	Fungi	Ascomycota	Dothideomycetes	Dothideales	Dothioraceae	Unclassified
FH-3Y-FOH.667	TMB-3W-RP	13	Fungi	Ascomycota	Dothideomycetes	Dothideales	Dothioraceae	Unclassified
FH-3Y-FOH.667	TMB-3X-LF	55	Fungi	Ascomycota	Dothideomycetes	Dothideales	Dothioraceae	Unclassified
FH-3Y-FOH.667	TMB-3X-RP	103	Fungi	Ascomycota	Dothideomycetes	Dothideales	Dothioraceae	Unclassified
FH-3Y-FOH.667	TMB-3Y-RP	82	Fungi	Ascomycota	Dothideomycetes	Dothideales	Dothioraceae	Unclassified
FH-3Y-FOH.667	TY-3X-FOH	115	Fungi	Ascomycota	Dothideomycetes	Dothideales	Dothioraceae	Unclassified
FH-3Y-FOH.667	TY-3X-LP	42	Fungi	Ascomycota	Dothideomycetes	Dothideales	Dothioraceae	Unclassified
FH-3Y-FOH.667	TY-3X-RF	85	Fungi	Ascomycota	Dothideomycetes	Dothideales	Dothioraceae	Unclassified
FH-3Y-FOH.667	TY-3Y-RF	35	Fungi	Ascomycota	Dothideomycetes	Dothideales	Dothioraceae	Unclassified
FH-3Y-FOH.667	TY-3Z-FOH	41	Fungi	Ascomycota	Dothideomycetes	Dothideales	Dothioraceae	Unclassified
FH-3Y-FOH.667	TY-3Z-LP	39	Fungi	Ascomycota	Dothideomycetes	Dothideales	Dothioraceae	Unclassified
FH-3Y-FOH.667	TY-3Z-RP	67	Fungi	Ascomycota	Dothideomycetes	Dothideales	Dothioraceae	Unclassified
FH-3Y-FOH.667	WKS-3U-LP	142	Fungi	Ascomycota	Dothideomycetes	Dothideales	Dothioraceae	Unclassified
FH-3Y-FOH.667	WKS-3W-FOH	75	Fungi	Ascomycota	Dothideomycetes	Dothideales	Dothioraceae	Unclassified
FH-3Y-FOH.667	WKS-3W-LP	45	Fungi	Ascomycota	Dothideomycetes	Dothideales	Dothioraceae	Unclassified
FH-3Y-FOH.667	WKS-3X-FOH	2866	Fungi	Ascomycota	Dothideomycetes	Dothideales	Dothioraceae	Unclassified
FH-3Y-FOH.667	WKS-3X-LF	244	Fungi	Ascomycota	Dothideomycetes	Dothideales	Dothioraceae	Unclassified
FH-3Y-FOH.667	WKS-3X-RF	34	Fungi	Ascomycota	Dothideomycetes	Dothideales	Dothioraceae	Unclassified
FH-3Y-FOH.667	WKS-3Y-FOH	258	Fungi	Ascomycota	Dothideomycetes	Dothideales	Dothioraceae	Unclassified
FH-3Y-FOH.667	WKS-3Y-LF	95	Fungi	Ascomycota	Dothideomycetes	Dothideales	Dothioraceae	Unclassified
FH-3Y-FOH.667	WKS-3Y-LP	18	Fungi	Ascomycota	Dothideomycetes	Dothideales	Dothioraceae	Unclassified
FH-3Y-FOH.667	WKS-3Y-RP	11	Fungi	Ascomycota	Dothideomycetes	Dothideales	Dothioraceae	Unclassified
FH-3Y-FOH.667	WTS-3V-LP	272	Fungi	Ascomycota	Dothideomycetes	Dothideales	Dothioraceae	Unclassified
FH-3Y-FOH.667	WTS-3V-RP	163	Fungi	Ascomycota	Dothideomycetes	Dothideales	Dothioraceae	Unclassified
FH-3Y-FOH.667	WTS-3W-FOH	78	Fungi	Ascomycota	Dothideomycetes	Dothideales	Dothioraceae	Unclassified
FH-3Y-FOH.667	WTS-3Y-LP	187	Fungi	Ascomycota	Dothideomycetes	Dothideales	Dothioraceae	Unclassified
FH-3Y-FOH.667	WTS-3Y-RF	376	Fungi	Ascomycota	Dothideomycetes	Dothideales	Dothioraceae	Unclassified
FH-3Y-FOH.667	WTS-3Y-RP	58	Fungi	Ascomycota	Dothideomycetes	Dothideales	Dothioraceae	Unclassified
FH-3Y-FOH.667	WTS-3Z-FOH	19	Fungi	Ascomycota	Dothideomycetes	Dothideales	Dothioraceae	Unclassified
FH-3Y-FOH.667	WTS-3Z-RP	160	Fungi	Ascomycota	Dothideomycetes	Dothideales	Dothioraceae	Unclassified
STW-3Y-LF.1826	HFC-3Z-LP	48	Fungi	Ascomycota	Dothideomycetes	Dothideales	Dothioraceae	Unclassified
STW-3Y-LF.1826	STW-3Y-LF	5	Fungi	Ascomycota	Dothideomycetes	Dothideales	Dothioraceae	Unclassified
STW-3Y-LF.1826	STW-3Y-RF	4	Fungi	Ascomycota	Dothideomycetes	Dothideales	Dothioraceae	Unclassified
STW-3Y-LF.1826	TMB-3W-FOH	4	Fungi	Ascomycota	Dothideomycetes	Dothideales	Dothioraceae	Unclassified
STW-3Y-LF.1826	TMB-3W-LF	47	Fungi	Ascomycota	Dothideomycetes	Dothideales	Dothioraceae	Unclassified
STW-3Y-LF.1826	TMB-3W-RF	11	Fungi	Ascomycota	Dothideomycetes	Dothideales	Dothioraceae	Unclassified
TMB-3W-FOH.18815	FH-3Y-FOH	2	Fungi	Ascomycota	Dothideomycetes	Dothideales	Dothioraceae	Unclassified
TMB-3W-FOH.18815	MOS-3Y-LF	1	Fungi	Ascomycota	Dothideomycetes	Dothideales	Dothioraceae	Unclassified
TMB-3W-FOH.18815	QB-3Y-LP	2	Fungi	Ascomycota	Dothideomycetes	Dothideales	Dothioraceae	Unclassified
TMB-3W-FOH.18815	STW-3X-LP	1	Fungi	Ascomycota	Dothideomycetes	Dothideales	Dothioraceae	Unclassified
TMB-3W-FOH.18815	TMB-3W-FOH	3	Fungi	Ascomycota	Dothideomycetes	Dothideales	Dothioraceae	Unclassified
TMB-3W-FOH.18815	WKS-3X-FOH	1	Fungi	Ascomycota	Dothideomycetes	Dothideales	Dothioraceae	Unclassified
TM-3Y-LP.507	QB-3Z-FOH	4	Fungi	Ascomycota	Dothideomycetes	Dothideales	Dothioraceae	Unclassified
TM-3Y-LP.507	TM-3Y-LP	129	Fungi	Ascomycota	Dothideomycetes	Dothideales	Dothioraceae	Unclassified
ADMA-3Z-RP.26108	ADMA-3Z-RP	3	Fungi	Ascomycota	Dothideomycetes	Dothideales	Unclassified	Unclassified
ADMA-3Z-RP.26108	FT-3Z-FOH	36	Fungi	Ascomycota	Dothideomycetes	Dothideales	Unclassified	Unclassified
ADMA-3Z-RP.26108	FT-3Z-RP	22	Fungi	Ascomycota	Dothideomycetes	Dothideales	Unclassified	Unclassified
ADMA-3Z-RP.26108	HFC-3Z-LP	53	Fungi	Ascomycota	Dothideomycetes	Dothideales	Unclassified	Unclassified
ADMA-3Z-RP.26108	KT-3Z-FOH	17	Fungi	Ascomycota	Dothideomycetes	Dothideales	Unclassified	Unclassified
ADMA-3Z-RP.26108	KT-3Z-LP	36	Fungi	Ascomycota	Dothideomycetes	Dothideales	Unclassified	Unclassified
ADMA-3Z-RP.26108	MOS-3W-RP	2	Fungi	Ascomycota	Dothideomycetes	Dothideales	Unclassified	Unclassified
ADMA-3Z-RP.26108	QB-3X-LF	24	Fungi	Ascomycota	Dothideomycetes	Dothideales	Unclassified	Unclassified
ADMA-3Z-RP.26108	QB-3Y-FOH	30	Fungi	Ascomycota	Dothideomycetes	Dothideales	Unclassified	Unclassified
ADMA-3Z-RP.26108	QB-3Y-LF	90	Fungi	Ascomycota	Dothideomycetes	Dothideales	Unclassified	Unclassified
ADMA-3Z-RP.26108	QB-3Y-LP	5	Fungi	Ascomycota	Dothideomycetes	Dothideales	Unclassified	Unclassified
ADMA-3Z-RP.26108	QB-3Y-RP	108	Fungi	Ascomycota	Dothideomycetes	Dothideales	Unclassified	Unclassified
ADMA-3Z-RP.26108	QB-3Z-LF	50	Fungi	Ascomycota	Dothideomycetes	Dothideales	Unclassified	Unclassified
ADMA-3Z-RP.26108	QB-3Z-LP	4	Fungi	Ascomycota	Dothideomycetes	Dothideales	Unclassified	Unclassified
ADMA-3Z-RP.26108	QB-3Z-RF	16	Fungi	Ascomycota	Dothideomycetes	Dothideales	Unclassified	Unclassified
ADMA-3Z-RP.26108	QB-3Z-RP	127	Fungi	Ascomycota	Dothideomycetes	Dothideales	Unclassified	Unclassified
ADMA-3Z-RP.26108	STW-3X-FOH	86	Fungi	Ascomycota	Dothideomycetes	Dothideales	Unclassified	Unclassified
ADMA-3Z-RP.26108	TH-3Z-RF	3	Fungi	Ascomycota	Dothideomycetes	Dothideales	Unclassified	Unclassified
ADMA-3Z-RP.26108	TM-3X-RP	133	Fungi	Ascomycota	Dothideomycetes	Dothideales	Unclassified	Unclassified
ADMA-3Z-RP.26108	TMB-3W-RF	2	Fungi	Ascomycota	Dothideomycetes	Dothideales	Unclassified	Unclassified
ADMA-3Z-RP.26108	TY-3W-LP	27	Fungi	Ascomycota	Dothideomycetes	Dothideales	Unclassified	Unclassified
ADMA-3Z-RP.26108	TY-3X-RF	344	Fungi	Ascomycota	Dothideomycetes	Dothideales	Unclassified	Unclassified
ADMA-3Z-RP.26108	TY-3Y-RP	452	Fungi	Ascomycota	Dothideomycetes	Dothideales	Unclassified	Unclassified
ADMA-3Z-RP.26108	TY-3Z-FOH	254	Fungi	Ascomycota	Dothideomycetes	Dothideales	Unclassified	Unclassified
ADMA-3Z-RP.26108	TY-3Z-LP	37	Fungi	Ascomycota	Dothideomycetes	Dothideales	Unclassified	Unclassified
ADMA-3Z-RP.26108	TY-3Z-RP	1	Fungi	Ascomycota	Dothideomycetes	Dothideales	Unclassified	Unclassified
ADMA-3Z-RP.26108	WKS-3U-FOH	17	Fungi	Ascomycota	Dothideomycetes	Dothideales	Unclassified	Unclassified
ADMA-3Z-RP.26108	WKS-3U-LP	81	Fungi	Ascomycota	Dothideomycetes	Dothideales	Unclassified	Unclassified
ADMA-3Z-RP.26108	WKS-3U-RP	138	Fungi	Ascomycota	Dothideomycetes	Dothideales	Unclassified	Unclassified
ADMA-3Z-RP.26108	WKS-3V-FOH	24	Fungi	Ascomycota	Dothideomycetes	Dothideales	Unclassified	Unclassified
ADMA-3Z-RP.26108	WKS-3W-LP	51	Fungi	Ascomycota	Dothideomycetes	Dothideales	Unclassified	Unclassified
ADMA-3Z-RP.26108	WKS-3X-FOH	103	Fungi	Ascomycota	Dothideomycetes	Dothideales	Unclassified	Unclassified
ADMA-3Z-RP.26108	WKS-3X-RF	1	Fungi	Ascomycota	Dothideomycetes	Dothideales	Unclassified	Unclassified
ADMA-3Z-RP.26108	WKS-3Y-FOH	190	Fungi	Ascomycota	Dothideomycetes	Dothideales	Unclassified	Unclassified
ADMA-3Z-RP.26108	WKS-3Y-LF	283	Fungi	Ascomycota	Dothideomycetes	Dothideales	Unclassified	Unclassified
ADMA-3Z-RP.26108	WKS-3Y-LP	124	Fungi	Ascomycota	Dothideomycetes	Dothideales	Unclassified	Unclassified
ADMA-3Z-RP.26108	WKS-3Y-RF	3	Fungi	Ascomycota	Dothideomycetes	Dothideales	Unclassified	Unclassified
ADMA-3Z-RP.26108	WKS-3Y-RP	58	Fungi	Ascomycota	Dothideomycetes	Dothideales	Unclassified	Unclassified
ADMA-3Z-RP.26108	WTS-3V-LP	192	Fungi	Ascomycota	Dothideomycetes	Dothideales	Unclassified	Unclassified
ADMA-3Z-RP.26108	WTS-3V-RF	206	Fungi	Ascomycota	Dothideomycetes	Dothideales	Unclassified	Unclassified
ADMA-3Z-RP.26108	WTS-3V-RP	349	Fungi	Ascomycota	Dothideomycetes	Dothideales	Unclassified	Unclassified
ADMA-3Z-RP.26108	WTS-3W-FOH	61	Fungi	Ascomycota	Dothideomycetes	Dothideales	Unclassified	Unclassified
ADMA-3Z-RP.26108	WTS-3W-LP	2	Fungi	Ascomycota	Dothideomycetes	Dothideales	Unclassified	Unclassified
ADMA-3Z-RP.26108	WTS-3W-RP	20	Fungi	Ascomycota	Dothideomycetes	Dothideales	Unclassified	Unclassified
ADMA-3Z-RP.26108	WTS-3Y-FOH	389	Fungi	Ascomycota	Dothideomycetes	Dothideales	Unclassified	Unclassified
ADMA-3Z-RP.26108	WTS-3Y-LP	124	Fungi	Ascomycota	Dothideomycetes	Dothideales	Unclassified	Unclassified
ADMA-3Z-RP.26108	WTS-3Y-RF	27	Fungi	Ascomycota	Dothideomycetes	Dothideales	Unclassified	Unclassified
ADMA-3Z-RP.26108	WTS-3Y-RP	333	Fungi	Ascomycota	Dothideomycetes	Dothideales	Unclassified	Unclassified
ADMA-3Z-RP.26108	WTS-3Z-LP	160	Fungi	Ascomycota	Dothideomycetes	Dothideales	Unclassified	Unclassified
ADMA-3Z-RP.26108	WTS-3Z-RP	165	Fungi	Ascomycota	Dothideomycetes	Dothideales	Unclassified	Unclassified
KT-3Z-FOH.19060	KT-3Z-FOH	3	Fungi	Ascomycota	Dothideomycetes	Dothideales	Unclassified	Unclassified
QB-3Y-RP.67292	FH-3Z-RP	1	Fungi	Ascomycota	Dothideomycetes	Dothideales	Unclassified	Unclassified
QB-3Y-RP.67292	FT-3Z-FOH	79	Fungi	Ascomycota	Dothideomycetes	Dothideales	Unclassified	Unclassified
QB-3Y-RP.67292	KT-3Z-FOH	34	Fungi	Ascomycota	Dothideomycetes	Dothideales	Unclassified	Unclassified
QB-3Y-RP.67292	KT-3Z-LF	11	Fungi	Ascomycota	Dothideomycetes	Dothideales	Unclassified	Unclassified
QB-3Y-RP.67292	KT-3Z-LP	43	Fungi	Ascomycota	Dothideomycetes	Dothideales	Unclassified	Unclassified
QB-3Y-RP.67292	KT-3Z-RF	18	Fungi	Ascomycota	Dothideomycetes	Dothideales	Unclassified	Unclassified
QB-3Y-RP.67292	QB-3Y-LF	5	Fungi	Ascomycota	Dothideomycetes	Dothideales	Unclassified	Unclassified
QB-3Y-RP.67292	QB-3Y-LP	91	Fungi	Ascomycota	Dothideomycetes	Dothideales	Unclassified	Unclassified
QB-3Y-RP.67292	QB-3Y-RP	26	Fungi	Ascomycota	Dothideomycetes	Dothideales	Unclassified	Unclassified
QB-3Y-RP.67292	STW-3X-FOH	60	Fungi	Ascomycota	Dothideomycetes	Dothideales	Unclassified	Unclassified
QB-3Y-RP.67292	TK-3Z-FOH	1	Fungi	Ascomycota	Dothideomycetes	Dothideales	Unclassified	Unclassified
QB-3Y-RP.67292	TMB-3W-RF	13	Fungi	Ascomycota	Dothideomycetes	Dothideales	Unclassified	Unclassified
QB-3Y-RP.67292	TY-3W-LP	1	Fungi	Ascomycota	Dothideomycetes	Dothideales	Unclassified	Unclassified
QB-3Y-RP.67292	WKS-3X-RF	15	Fungi	Ascomycota	Dothideomycetes	Dothideales	Unclassified	Unclassified
QB-3Y-RP.67292	WKS-3Y-FOH	1	Fungi	Ascomycota	Dothideomycetes	Dothideales	Unclassified	Unclassified
QB-3Y-RP.67292	WKS-3Y-LP	56	Fungi	Ascomycota	Dothideomycetes	Dothideales	Unclassified	Unclassified
QB-3Y-RP.67292	WKS-3Y-RP	21	Fungi	Ascomycota	Dothideomycetes	Dothideales	Unclassified	Unclassified
QB-3Y-RP.67292	WTS-3V-LP	62	Fungi	Ascomycota	Dothideomycetes	Dothideales	Unclassified	Unclassified
QB-3Y-RP.67292	WTS-3V-RP	210	Fungi	Ascomycota	Dothideomycetes	Dothideales	Unclassified	Unclassified
QB-3Y-RP.67292	WTS-3W-FOH	121	Fungi	Ascomycota	Dothideomycetes	Dothideales	Unclassified	Unclassified
QB-3Y-RP.67292	WTS-3W-LP	4	Fungi	Ascomycota	Dothideomycetes	Dothideales	Unclassified	Unclassified
QB-3Y-RP.67292	WTS-3Y-LP	17	Fungi	Ascomycota	Dothideomycetes	Dothideales	Unclassified	Unclassified
QB-3Y-RP.67292	WTS-3Y-RP	25	Fungi	Ascomycota	Dothideomycetes	Dothideales	Unclassified	Unclassified
QB-3Y-RP.67292	WTS-3Z-RP	1	Fungi	Ascomycota	Dothideomycetes	Dothideales	Unclassified	Unclassified
WKS-3X-FOH.8940	HFC-3Z-LP	1	Fungi	Ascomycota	Dothideomycetes	Dothideales	Unclassified	Unclassified
WKS-3X-FOH.8940	WKS-3U-RP	1	Fungi	Ascomycota	Dothideomycetes	Dothideales	Unclassified	Unclassified
WKS-3X-FOH.8940	WKS-3X-FOH	1	Fungi	Ascomycota	Dothideomycetes	Dothideales	Unclassified	Unclassified
WKS-3X-FOH.8940	WKS-3Y-LF	1	Fungi	Ascomycota	Dothideomycetes	Dothideales	Unclassified	Unclassified
WKS-3X-FOH.8940	WTS-3Y-FOH	1	Fungi	Ascomycota	Dothideomycetes	Dothideales	Unclassified	Unclassified
WTS-3V-RP.27383	WTS-3V-RP	1	Fungi	Ascomycota	Dothideomycetes	Dothideales	Unclassified	Unclassified
WTS-3V-RP.27383	WTS-3W-FOH	1	Fungi	Ascomycota	Dothideomycetes	Dothideales	Unclassified	Unclassified
FT-3Z-LF.949	FT-3Z-LF	34	Fungi	Ascomycota	Dothideomycetes	Unclassified	Botryosphaeriaceae	Botryosphaeria
FT-3Z-LF.949	KT-3Z-LF	47	Fungi	Ascomycota	Dothideomycetes	Unclassified	Botryosphaeriaceae	Botryosphaeria
FT-3Z-LF.949	TMB-3X-LP	92	Fungi	Ascomycota	Dothideomycetes	Unclassified	Botryosphaeriaceae	Botryosphaeria
FT-3Z-LF.949	WKS-3Y-LF	384	Fungi	Ascomycota	Dothideomycetes	Unclassified	Botryosphaeriaceae	Botryosphaeria
FT-3Z-LF.949	WKS-3Y-LP	22	Fungi	Ascomycota	Dothideomycetes	Unclassified	Botryosphaeriaceae	Botryosphaeria
STW-3X-FOH.20806	STW-3X-FOH	11	Fungi	Ascomycota	Dothideomycetes	Unclassified	Botryosphaeriaceae	Guignardia
ADMA-3Z-RP.341	ADMA-3Z-RP	36	Fungi	Ascomycota	Dothideomycetes	Unclassified	Botryosphaeriaceae	Unclassified
ADMA-3Z-RP.341	KT-3Z-FOH	1	Fungi	Ascomycota	Dothideomycetes	Unclassified	Botryosphaeriaceae	Unclassified
ADMA-3Z-RP.341	WTS-3Z-LP	23	Fungi	Ascomycota	Dothideomycetes	Unclassified	Botryosphaeriaceae	Unclassified
FT-3Z-FOH.2855	FT-3Z-FOH	6	Fungi	Ascomycota	Dothideomycetes	Unclassified	Unclassified	Epicoccum
TM-3Z-FOH.40724	TM-3Z-FOH	17	Fungi	Ascomycota	Dothideomycetes	Unclassified	Unclassified	Epicoccum
TM-3Z-FOH.40724	TMB-3X-RP	2	Fungi	Ascomycota	Dothideomycetes	Unclassified	Unclassified	Epicoccum
TM-3Z-FOH.40724	TY-3Z-FOH	3	Fungi	Ascomycota	Dothideomycetes	Unclassified	Unclassified	Epicoccum
FT-3Z-FOH.380	FT-3Z-FOH	23	Fungi	Basidiomycota	Basidiomycota_class_incertae_sedis	Entylomatales	Entylomataceae	Entyloma
FT-3Z-FOH.380	HFC-3Z-FOH	164	Fungi	Basidiomycota	Basidiomycota_class_incertae_sedis	Entylomatales	Entylomataceae	Entyloma
FT-3Z-FOH.380	KT-3Z-LF	4	Fungi	Basidiomycota	Basidiomycota_class_incertae_sedis	Entylomatales	Entylomataceae	Entyloma
FT-3Z-FOH.380	SW-3Z-FOH	89	Fungi	Basidiomycota	Basidiomycota_class_incertae_sedis	Entylomatales	Entylomataceae	Entyloma
FT-3Z-FOH.380	SW-3Z-LF	25	Fungi	Basidiomycota	Basidiomycota_class_incertae_sedis	Entylomatales	Entylomataceae	Entyloma
FT-3Z-FOH.380	TK-3X-FOH	23	Fungi	Basidiomycota	Basidiomycota_class_incertae_sedis	Entylomatales	Entylomataceae	Entyloma
FT-3Z-FOH.380	TK-3Y-LF	73	Fungi	Basidiomycota	Basidiomycota_class_incertae_sedis	Entylomatales	Entylomataceae	Entyloma
FT-3Z-FOH.380	TK-3Z-LF	1	Fungi	Basidiomycota	Basidiomycota_class_incertae_sedis	Entylomatales	Entylomataceae	Entyloma
FT-3Z-FOH.380	WTS-3Z-LP	8	Fungi	Basidiomycota	Basidiomycota_class_incertae_sedis	Entylomatales	Entylomataceae	Entyloma
MOS-3X-RP.46	MOS-3X-RP	91	Fungi	Basidiomycota	Basidiomycota_class_incertae_sedis	Entylomatales	Entylomataceae	Entyloma
MOS-3X-RP.46	WTS-3Z-LP	18	Fungi	Basidiomycota	Basidiomycota_class_incertae_sedis	Entylomatales	Entylomataceae	Entyloma
SW-3Z-FOH.6712	SW-3Z-FOH	14	Fungi	Basidiomycota	Basidiomycota_class_incertae_sedis	Entylomatales	Entylomataceae	Entyloma
SW-3Z-FOH.6712	SW-3Z-LF	1	Fungi	Basidiomycota	Basidiomycota_class_incertae_sedis	Entylomatales	Entylomataceae	Entyloma
SW-3Z-FOH.6712	TK-3Y-LF	6	Fungi	Basidiomycota	Basidiomycota_class_incertae_sedis	Entylomatales	Entylomataceae	Entyloma
FH-3Z-RP.3429	FH-3Z-RP	30	Fungi	Ascomycota	Eurotiomycetes	Eurotiales	Elaphomycetaceae	Xeromyces
FH-3Z-RP.3429	HFC-3Z-RF	1	Fungi	Ascomycota	Eurotiomycetes	Eurotiales	Elaphomycetaceae	Xeromyces
FH-3Z-RP.3429	HFC-3Z-RP	389	Fungi	Ascomycota	Eurotiomycetes	Eurotiales	Elaphomycetaceae	Xeromyces
FH-3Z-RP.3429	HHa-3Z-LP	79	Fungi	Ascomycota	Eurotiomycetes	Eurotiales	Elaphomycetaceae	Xeromyces
FH-3Z-RP.3429	KT-3Z-FOH	32	Fungi	Ascomycota	Eurotiomycetes	Eurotiales	Elaphomycetaceae	Xeromyces
FH-3Z-RP.3429	KT-3Z-RP	35	Fungi	Ascomycota	Eurotiomycetes	Eurotiales	Elaphomycetaceae	Xeromyces
FH-3Z-RP.3429	MOS-3X-RF	7	Fungi	Ascomycota	Eurotiomycetes	Eurotiales	Elaphomycetaceae	Xeromyces
FH-3Z-RP.3429	QB-3X-LP	12	Fungi	Ascomycota	Eurotiomycetes	Eurotiales	Elaphomycetaceae	Xeromyces
FH-3Z-RP.3429	QB-3Z-LF	72	Fungi	Ascomycota	Eurotiomycetes	Eurotiales	Elaphomycetaceae	Xeromyces
FH-3Z-RP.3429	QB-3Z-RF	4	Fungi	Ascomycota	Eurotiomycetes	Eurotiales	Elaphomycetaceae	Xeromyces
FH-3Z-RP.3429	SW-3Z-RP	308	Fungi	Ascomycota	Eurotiomycetes	Eurotiales	Elaphomycetaceae	Xeromyces
FH-3Z-RP.3429	TH-3Z-RP	2	Fungi	Ascomycota	Eurotiomycetes	Eurotiales	Elaphomycetaceae	Xeromyces
FH-3Z-RP.3429	TK-3Y-RP	104	Fungi	Ascomycota	Eurotiomycetes	Eurotiales	Elaphomycetaceae	Xeromyces
FH-3Z-RP.3429	TK-3Z-RP	5	Fungi	Ascomycota	Eurotiomycetes	Eurotiales	Elaphomycetaceae	Xeromyces
FH-3Z-RP.3429	TMB-3W-FOH	30	Fungi	Ascomycota	Eurotiomycetes	Eurotiales	Elaphomycetaceae	Xeromyces
FH-3Z-RP.3429	TMB-3X-FOH	144	Fungi	Ascomycota	Eurotiomycetes	Eurotiales	Elaphomycetaceae	Xeromyces
FH-3Z-RP.3429	TMB-3Y-FOH	1	Fungi	Ascomycota	Eurotiomycetes	Eurotiales	Elaphomycetaceae	Xeromyces
FH-3Z-RP.3429	TY-3W-RP	73	Fungi	Ascomycota	Eurotiomycetes	Eurotiales	Elaphomycetaceae	Xeromyces
FH-3Z-RP.3429	TY-3X-RF	40	Fungi	Ascomycota	Eurotiomycetes	Eurotiales	Elaphomycetaceae	Xeromyces
FH-3Z-RP.3429	WTS-3W-FOH	218	Fungi	Ascomycota	Eurotiomycetes	Eurotiales	Elaphomycetaceae	Xeromyces
FH-3Z-RP.3429	WTS-3Y-FOH	2	Fungi	Ascomycota	Eurotiomycetes	Eurotiales	Elaphomycetaceae	Xeromyces
FH-3Z-RP.3429	WTS-3Z-FOH	20	Fungi	Ascomycota	Eurotiomycetes	Eurotiales	Elaphomycetaceae	Xeromyces
HFC-3Z-RP.22311	HFC-3Z-RP	3	Fungi	Ascomycota	Eurotiomycetes	Eurotiales	Elaphomycetaceae	Xeromyces
ADMA-3Z-FOH.1853	ADMA-3Z-FOH	303	Fungi	Ascomycota	Eurotiomycetes	Eurotiales	Trichocomaceae	Aspergillus
ADMA-3Z-FOH.1853	ADMA-3Z-LF	371	Fungi	Ascomycota	Eurotiomycetes	Eurotiales	Trichocomaceae	Aspergillus
ADMA-3Z-FOH.1853	ADMA-3Z-LP	56	Fungi	Ascomycota	Eurotiomycetes	Eurotiales	Trichocomaceae	Aspergillus
ADMA-3Z-FOH.1853	ADMA-3Z-RF	8	Fungi	Ascomycota	Eurotiomycetes	Eurotiales	Trichocomaceae	Aspergillus
ADMA-3Z-FOH.1853	ADMA-3Z-RP	814	Fungi	Ascomycota	Eurotiomycetes	Eurotiales	Trichocomaceae	Aspergillus
ADMA-3Z-FOH.1853	FH-3Y-FOH	67	Fungi	Ascomycota	Eurotiomycetes	Eurotiales	Trichocomaceae	Aspergillus
ADMA-3Z-FOH.1853	FH-3Y-LF	60	Fungi	Ascomycota	Eurotiomycetes	Eurotiales	Trichocomaceae	Aspergillus
ADMA-3Z-FOH.1853	FH-3Y-LP	36	Fungi	Ascomycota	Eurotiomycetes	Eurotiales	Trichocomaceae	Aspergillus
ADMA-3Z-FOH.1853	FH-3Y-RF	102	Fungi	Ascomycota	Eurotiomycetes	Eurotiales	Trichocomaceae	Aspergillus
ADMA-3Z-FOH.1853	FH-3Y-RP	71	Fungi	Ascomycota	Eurotiomycetes	Eurotiales	Trichocomaceae	Aspergillus
ADMA-3Z-FOH.1853	FH-3Z-FOH	198	Fungi	Ascomycota	Eurotiomycetes	Eurotiales	Trichocomaceae	Aspergillus
ADMA-3Z-FOH.1853	FH-3Z-LF	57	Fungi	Ascomycota	Eurotiomycetes	Eurotiales	Trichocomaceae	Aspergillus
ADMA-3Z-FOH.1853	FH-3Z-LP	101	Fungi	Ascomycota	Eurotiomycetes	Eurotiales	Trichocomaceae	Aspergillus
ADMA-3Z-FOH.1853	FH-3Z-RF	103	Fungi	Ascomycota	Eurotiomycetes	Eurotiales	Trichocomaceae	Aspergillus
ADMA-3Z-FOH.1853	FH-3Z-RP	140	Fungi	Ascomycota	Eurotiomycetes	Eurotiales	Trichocomaceae	Aspergillus
ADMA-3Z-FOH.1853	FT-3Z-FOH	323	Fungi	Ascomycota	Eurotiomycetes	Eurotiales	Trichocomaceae	Aspergillus
ADMA-3Z-FOH.1853	FT-3Z-LF	212	Fungi	Ascomycota	Eurotiomycetes	Eurotiales	Trichocomaceae	Aspergillus
ADMA-3Z-FOH.1853	FT-3Z-LP	113	Fungi	Ascomycota	Eurotiomycetes	Eurotiales	Trichocomaceae	Aspergillus
ADMA-3Z-FOH.1853	FT-3Z-RF	72	Fungi	Ascomycota	Eurotiomycetes	Eurotiales	Trichocomaceae	Aspergillus
ADMA-3Z-FOH.1853	FT-3Z-RP	87	Fungi	Ascomycota	Eurotiomycetes	Eurotiales	Trichocomaceae	Aspergillus
ADMA-3Z-FOH.1853	HFC-3Z-FOH	429	Fungi	Ascomycota	Eurotiomycetes	Eurotiales	Trichocomaceae	Aspergillus
ADMA-3Z-FOH.1853	HFC-3Z-LF	43	Fungi	Ascomycota	Eurotiomycetes	Eurotiales	Trichocomaceae	Aspergillus
ADMA-3Z-FOH.1853	HFC-3Z-LP	135	Fungi	Ascomycota	Eurotiomycetes	Eurotiales	Trichocomaceae	Aspergillus
ADMA-3Z-FOH.1853	HFC-3Z-RF	10	Fungi	Ascomycota	Eurotiomycetes	Eurotiales	Trichocomaceae	Aspergillus
ADMA-3Z-FOH.1853	HFC-3Z-RP	558	Fungi	Ascomycota	Eurotiomycetes	Eurotiales	Trichocomaceae	Aspergillus
ADMA-3Z-FOH.1853	HHa-3Z-FOH	291	Fungi	Ascomycota	Eurotiomycetes	Eurotiales	Trichocomaceae	Aspergillus
ADMA-3Z-FOH.1853	HHa-3Z-LF	495	Fungi	Ascomycota	Eurotiomycetes	Eurotiales	Trichocomaceae	Aspergillus
ADMA-3Z-FOH.1853	HHa-3Z-LP	1004	Fungi	Ascomycota	Eurotiomycetes	Eurotiales	Trichocomaceae	Aspergillus
ADMA-3Z-FOH.1853	HHa-3Z-RF	278	Fungi	Ascomycota	Eurotiomycetes	Eurotiales	Trichocomaceae	Aspergillus
ADMA-3Z-FOH.1853	HHa-3Z-RP	170	Fungi	Ascomycota	Eurotiomycetes	Eurotiales	Trichocomaceae	Aspergillus
ADMA-3Z-FOH.1853	KT-3Z-FOH	83	Fungi	Ascomycota	Eurotiomycetes	Eurotiales	Trichocomaceae	Aspergillus
ADMA-3Z-FOH.1853	KT-3Z-LF	115	Fungi	Ascomycota	Eurotiomycetes	Eurotiales	Trichocomaceae	Aspergillus
ADMA-3Z-FOH.1853	KT-3Z-LP	115	Fungi	Ascomycota	Eurotiomycetes	Eurotiales	Trichocomaceae	Aspergillus
ADMA-3Z-FOH.1853	KT-3Z-RF	61	Fungi	Ascomycota	Eurotiomycetes	Eurotiales	Trichocomaceae	Aspergillus
ADMA-3Z-FOH.1853	KT-3Z-RP	79	Fungi	Ascomycota	Eurotiomycetes	Eurotiales	Trichocomaceae	Aspergillus
ADMA-3Z-FOH.1853	MOS-3W-FOH	248	Fungi	Ascomycota	Eurotiomycetes	Eurotiales	Trichocomaceae	Aspergillus
ADMA-3Z-FOH.1853	MOS-3W-LF	230	Fungi	Ascomycota	Eurotiomycetes	Eurotiales	Trichocomaceae	Aspergillus
ADMA-3Z-FOH.1853	MOS-3W-LP	351	Fungi	Ascomycota	Eurotiomycetes	Eurotiales	Trichocomaceae	Aspergillus
ADMA-3Z-FOH.1853	MOS-3W-RF	172	Fungi	Ascomycota	Eurotiomycetes	Eurotiales	Trichocomaceae	Aspergillus
ADMA-3Z-FOH.1853	MOS-3W-RP	91	Fungi	Ascomycota	Eurotiomycetes	Eurotiales	Trichocomaceae	Aspergillus
ADMA-3Z-FOH.1853	MOS-3X-FOH	115	Fungi	Ascomycota	Eurotiomycetes	Eurotiales	Trichocomaceae	Aspergillus
ADMA-3Z-FOH.1853	MOS-3X-LF	78	Fungi	Ascomycota	Eurotiomycetes	Eurotiales	Trichocomaceae	Aspergillus
ADMA-3Z-FOH.1853	MOS-3X-LP	305	Fungi	Ascomycota	Eurotiomycetes	Eurotiales	Trichocomaceae	Aspergillus
ADMA-3Z-FOH.1853	MOS-3X-RF	151	Fungi	Ascomycota	Eurotiomycetes	Eurotiales	Trichocomaceae	Aspergillus
ADMA-3Z-FOH.1853	MOS-3X-RP	69	Fungi	Ascomycota	Eurotiomycetes	Eurotiales	Trichocomaceae	Aspergillus
ADMA-3Z-FOH.1853	MOS-3Y-FOH	215	Fungi	Ascomycota	Eurotiomycetes	Eurotiales	Trichocomaceae	Aspergillus
ADMA-3Z-FOH.1853	MOS-3Y-LF	385	Fungi	Ascomycota	Eurotiomycetes	Eurotiales	Trichocomaceae	Aspergillus
ADMA-3Z-FOH.1853	MOS-3Y-LP	455	Fungi	Ascomycota	Eurotiomycetes	Eurotiales	Trichocomaceae	Aspergillus
ADMA-3Z-FOH.1853	MOS-3Y-RF	385	Fungi	Ascomycota	Eurotiomycetes	Eurotiales	Trichocomaceae	Aspergillus
ADMA-3Z-FOH.1853	MOS-3Y-RP	410	Fungi	Ascomycota	Eurotiomycetes	Eurotiales	Trichocomaceae	Aspergillus
ADMA-3Z-FOH.1853	QB-3X-FOH	22	Fungi	Ascomycota	Eurotiomycetes	Eurotiales	Trichocomaceae	Aspergillus
ADMA-3Z-FOH.1853	QB-3X-LF	51	Fungi	Ascomycota	Eurotiomycetes	Eurotiales	Trichocomaceae	Aspergillus
ADMA-3Z-FOH.1853	QB-3X-LP	129	Fungi	Ascomycota	Eurotiomycetes	Eurotiales	Trichocomaceae	Aspergillus
ADMA-3Z-FOH.1853	QB-3X-RF	15	Fungi	Ascomycota	Eurotiomycetes	Eurotiales	Trichocomaceae	Aspergillus
ADMA-3Z-FOH.1853	QB-3X-RP	20	Fungi	Ascomycota	Eurotiomycetes	Eurotiales	Trichocomaceae	Aspergillus
ADMA-3Z-FOH.1853	QB-3Y-FOH	16	Fungi	Ascomycota	Eurotiomycetes	Eurotiales	Trichocomaceae	Aspergillus
ADMA-3Z-FOH.1853	QB-3Y-LF	49	Fungi	Ascomycota	Eurotiomycetes	Eurotiales	Trichocomaceae	Aspergillus
ADMA-3Z-FOH.1853	QB-3Y-LP	118	Fungi	Ascomycota	Eurotiomycetes	Eurotiales	Trichocomaceae	Aspergillus
ADMA-3Z-FOH.1853	QB-3Y-RF	171	Fungi	Ascomycota	Eurotiomycetes	Eurotiales	Trichocomaceae	Aspergillus
ADMA-3Z-FOH.1853	QB-3Y-RP	61	Fungi	Ascomycota	Eurotiomycetes	Eurotiales	Trichocomaceae	Aspergillus
ADMA-3Z-FOH.1853	QB-3Z-LF	3	Fungi	Ascomycota	Eurotiomycetes	Eurotiales	Trichocomaceae	Aspergillus
ADMA-3Z-FOH.1853	QB-3Z-LP	8	Fungi	Ascomycota	Eurotiomycetes	Eurotiales	Trichocomaceae	Aspergillus
ADMA-3Z-FOH.1853	QB-3Z-RF	2	Fungi	Ascomycota	Eurotiomycetes	Eurotiales	Trichocomaceae	Aspergillus
ADMA-3Z-FOH.1853	QB-3Z-RP	51	Fungi	Ascomycota	Eurotiomycetes	Eurotiales	Trichocomaceae	Aspergillus
ADMA-3Z-FOH.1853	STW-3X-FOH	383	Fungi	Ascomycota	Eurotiomycetes	Eurotiales	Trichocomaceae	Aspergillus
ADMA-3Z-FOH.1853	STW-3X-LF	493	Fungi	Ascomycota	Eurotiomycetes	Eurotiales	Trichocomaceae	Aspergillus
ADMA-3Z-FOH.1853	STW-3X-LP	301	Fungi	Ascomycota	Eurotiomycetes	Eurotiales	Trichocomaceae	Aspergillus
ADMA-3Z-FOH.1853	STW-3X-RF	388	Fungi	Ascomycota	Eurotiomycetes	Eurotiales	Trichocomaceae	Aspergillus
ADMA-3Z-FOH.1853	STW-3X-RP	132	Fungi	Ascomycota	Eurotiomycetes	Eurotiales	Trichocomaceae	Aspergillus
ADMA-3Z-FOH.1853	STW-3Y-FOH	21	Fungi	Ascomycota	Eurotiomycetes	Eurotiales	Trichocomaceae	Aspergillus
ADMA-3Z-FOH.1853	STW-3Y-LF	98	Fungi	Ascomycota	Eurotiomycetes	Eurotiales	Trichocomaceae	Aspergillus
ADMA-3Z-FOH.1853	STW-3Y-LP	34	Fungi	Ascomycota	Eurotiomycetes	Eurotiales	Trichocomaceae	Aspergillus
ADMA-3Z-FOH.1853	STW-3Y-RF	28	Fungi	Ascomycota	Eurotiomycetes	Eurotiales	Trichocomaceae	Aspergillus
ADMA-3Z-FOH.1853	STW-3Y-RP	48	Fungi	Ascomycota	Eurotiomycetes	Eurotiales	Trichocomaceae	Aspergillus
ADMA-3Z-FOH.1853	SW-3Y-FOH	42	Fungi	Ascomycota	Eurotiomycetes	Eurotiales	Trichocomaceae	Aspergillus
ADMA-3Z-FOH.1853	SW-3Y-LF	80	Fungi	Ascomycota	Eurotiomycetes	Eurotiales	Trichocomaceae	Aspergillus
ADMA-3Z-FOH.1853	SW-3Y-LP	11	Fungi	Ascomycota	Eurotiomycetes	Eurotiales	Trichocomaceae	Aspergillus
ADMA-3Z-FOH.1853	SW-3Y-RF	75	Fungi	Ascomycota	Eurotiomycetes	Eurotiales	Trichocomaceae	Aspergillus
ADMA-3Z-FOH.1853	SW-3Y-RP	160	Fungi	Ascomycota	Eurotiomycetes	Eurotiales	Trichocomaceae	Aspergillus
ADMA-3Z-FOH.1853	SW-3Z-FOH	116	Fungi	Ascomycota	Eurotiomycetes	Eurotiales	Trichocomaceae	Aspergillus
ADMA-3Z-FOH.1853	SW-3Z-LF	92	Fungi	Ascomycota	Eurotiomycetes	Eurotiales	Trichocomaceae	Aspergillus
ADMA-3Z-FOH.1853	SW-3Z-LP	107	Fungi	Ascomycota	Eurotiomycetes	Eurotiales	Trichocomaceae	Aspergillus
ADMA-3Z-FOH.1853	SW-3Z-RF	120	Fungi	Ascomycota	Eurotiomycetes	Eurotiales	Trichocomaceae	Aspergillus
ADMA-3Z-FOH.1853	SW-3Z-RP	169	Fungi	Ascomycota	Eurotiomycetes	Eurotiales	Trichocomaceae	Aspergillus
ADMA-3Z-FOH.1853	TH-3Z-FOH	155	Fungi	Ascomycota	Eurotiomycetes	Eurotiales	Trichocomaceae	Aspergillus
ADMA-3Z-FOH.1853	TH-3Z-LF	171	Fungi	Ascomycota	Eurotiomycetes	Eurotiales	Trichocomaceae	Aspergillus
ADMA-3Z-FOH.1853	TH-3Z-LP	186	Fungi	Ascomycota	Eurotiomycetes	Eurotiales	Trichocomaceae	Aspergillus
ADMA-3Z-FOH.1853	TH-3Z-RF	20	Fungi	Ascomycota	Eurotiomycetes	Eurotiales	Trichocomaceae	Aspergillus
ADMA-3Z-FOH.1853	TH-3Z-RP	225	Fungi	Ascomycota	Eurotiomycetes	Eurotiales	Trichocomaceae	Aspergillus
ADMA-3Z-FOH.1853	TK-3X-FOH	1	Fungi	Ascomycota	Eurotiomycetes	Eurotiales	Trichocomaceae	Aspergillus
ADMA-3Z-FOH.1853	TK-3X-LF	22	Fungi	Ascomycota	Eurotiomycetes	Eurotiales	Trichocomaceae	Aspergillus
ADMA-3Z-FOH.1853	TK-3X-LP	137	Fungi	Ascomycota	Eurotiomycetes	Eurotiales	Trichocomaceae	Aspergillus
ADMA-3Z-FOH.1853	TK-3X-RF	35	Fungi	Ascomycota	Eurotiomycetes	Eurotiales	Trichocomaceae	Aspergillus
ADMA-3Z-FOH.1853	TK-3X-RP	26	Fungi	Ascomycota	Eurotiomycetes	Eurotiales	Trichocomaceae	Aspergillus
ADMA-3Z-FOH.1853	TK-3Y-FOH	49	Fungi	Ascomycota	Eurotiomycetes	Eurotiales	Trichocomaceae	Aspergillus
ADMA-3Z-FOH.1853	TK-3Y-LF	120	Fungi	Ascomycota	Eurotiomycetes	Eurotiales	Trichocomaceae	Aspergillus
ADMA-3Z-FOH.1853	TK-3Y-LP	112	Fungi	Ascomycota	Eurotiomycetes	Eurotiales	Trichocomaceae	Aspergillus
ADMA-3Z-FOH.1853	TK-3Y-RF	175	Fungi	Ascomycota	Eurotiomycetes	Eurotiales	Trichocomaceae	Aspergillus
ADMA-3Z-FOH.1853	TK-3Y-RP	83	Fungi	Ascomycota	Eurotiomycetes	Eurotiales	Trichocomaceae	Aspergillus
ADMA-3Z-FOH.1853	TK-3Z-FOH	5	Fungi	Ascomycota	Eurotiomycetes	Eurotiales	Trichocomaceae	Aspergillus
ADMA-3Z-FOH.1853	TK-3Z-LF	45	Fungi	Ascomycota	Eurotiomycetes	Eurotiales	Trichocomaceae	Aspergillus
ADMA-3Z-FOH.1853	TK-3Z-LP	52	Fungi	Ascomycota	Eurotiomycetes	Eurotiales	Trichocomaceae	Aspergillus
ADMA-3Z-FOH.1853	TK-3Z-RF	72	Fungi	Ascomycota	Eurotiomycetes	Eurotiales	Trichocomaceae	Aspergillus
ADMA-3Z-FOH.1853	TK-3Z-RP	45	Fungi	Ascomycota	Eurotiomycetes	Eurotiales	Trichocomaceae	Aspergillus
ADMA-3Z-FOH.1853	TM-3X-FOH	86	Fungi	Ascomycota	Eurotiomycetes	Eurotiales	Trichocomaceae	Aspergillus
ADMA-3Z-FOH.1853	TM-3X-LF	71	Fungi	Ascomycota	Eurotiomycetes	Eurotiales	Trichocomaceae	Aspergillus
ADMA-3Z-FOH.1853	TM-3X-LP	65	Fungi	Ascomycota	Eurotiomycetes	Eurotiales	Trichocomaceae	Aspergillus
ADMA-3Z-FOH.1853	TM-3X-RF	26	Fungi	Ascomycota	Eurotiomycetes	Eurotiales	Trichocomaceae	Aspergillus
ADMA-3Z-FOH.1853	TM-3X-RP	34	Fungi	Ascomycota	Eurotiomycetes	Eurotiales	Trichocomaceae	Aspergillus
ADMA-3Z-FOH.1853	TM-3Y-FOH	86	Fungi	Ascomycota	Eurotiomycetes	Eurotiales	Trichocomaceae	Aspergillus
ADMA-3Z-FOH.1853	TM-3Y-LF	127	Fungi	Ascomycota	Eurotiomycetes	Eurotiales	Trichocomaceae	Aspergillus
ADMA-3Z-FOH.1853	TM-3Y-LP	97	Fungi	Ascomycota	Eurotiomycetes	Eurotiales	Trichocomaceae	Aspergillus
ADMA-3Z-FOH.1853	TM-3Y-RF	70	Fungi	Ascomycota	Eurotiomycetes	Eurotiales	Trichocomaceae	Aspergillus
ADMA-3Z-FOH.1853	TM-3Y-RP	128	Fungi	Ascomycota	Eurotiomycetes	Eurotiales	Trichocomaceae	Aspergillus
ADMA-3Z-FOH.1853	TM-3Z-FOH	60	Fungi	Ascomycota	Eurotiomycetes	Eurotiales	Trichocomaceae	Aspergillus
ADMA-3Z-FOH.1853	TM-3Z-LF	30	Fungi	Ascomycota	Eurotiomycetes	Eurotiales	Trichocomaceae	Aspergillus
ADMA-3Z-FOH.1853	TM-3Z-LP	144	Fungi	Ascomycota	Eurotiomycetes	Eurotiales	Trichocomaceae	Aspergillus
ADMA-3Z-FOH.1853	TM-3Z-RF	79	Fungi	Ascomycota	Eurotiomycetes	Eurotiales	Trichocomaceae	Aspergillus
ADMA-3Z-FOH.1853	TM-3Z-RP	115	Fungi	Ascomycota	Eurotiomycetes	Eurotiales	Trichocomaceae	Aspergillus
ADMA-3Z-FOH.1853	TMB-3W-FOH	23	Fungi	Ascomycota	Eurotiomycetes	Eurotiales	Trichocomaceae	Aspergillus
ADMA-3Z-FOH.1853	TMB-3W-LF	50	Fungi	Ascomycota	Eurotiomycetes	Eurotiales	Trichocomaceae	Aspergillus
ADMA-3Z-FOH.1853	TMB-3W-LP	835	Fungi	Ascomycota	Eurotiomycetes	Eurotiales	Trichocomaceae	Aspergillus
ADMA-3Z-FOH.1853	TMB-3W-RF	41	Fungi	Ascomycota	Eurotiomycetes	Eurotiales	Trichocomaceae	Aspergillus
ADMA-3Z-FOH.1853	TMB-3W-RP	5230	Fungi	Ascomycota	Eurotiomycetes	Eurotiales	Trichocomaceae	Aspergillus
ADMA-3Z-FOH.1853	TMB-3X-FOH	126	Fungi	Ascomycota	Eurotiomycetes	Eurotiales	Trichocomaceae	Aspergillus
ADMA-3Z-FOH.1853	TMB-3X-LF	238	Fungi	Ascomycota	Eurotiomycetes	Eurotiales	Trichocomaceae	Aspergillus
ADMA-3Z-FOH.1853	TMB-3X-LP	107	Fungi	Ascomycota	Eurotiomycetes	Eurotiales	Trichocomaceae	Aspergillus
ADMA-3Z-FOH.1853	TMB-3X-RF	72	Fungi	Ascomycota	Eurotiomycetes	Eurotiales	Trichocomaceae	Aspergillus
ADMA-3Z-FOH.1853	TMB-3X-RP	163	Fungi	Ascomycota	Eurotiomycetes	Eurotiales	Trichocomaceae	Aspergillus
ADMA-3Z-FOH.1853	TMB-3Y-FOH	103	Fungi	Ascomycota	Eurotiomycetes	Eurotiales	Trichocomaceae	Aspergillus
ADMA-3Z-FOH.1853	TMB-3Y-LF	92	Fungi	Ascomycota	Eurotiomycetes	Eurotiales	Trichocomaceae	Aspergillus
ADMA-3Z-FOH.1853	TMB-3Y-LP	66	Fungi	Ascomycota	Eurotiomycetes	Eurotiales	Trichocomaceae	Aspergillus
ADMA-3Z-FOH.1853	TMB-3Y-RF	115	Fungi	Ascomycota	Eurotiomycetes	Eurotiales	Trichocomaceae	Aspergillus
ADMA-3Z-FOH.1853	TMB-3Y-RP	147	Fungi	Ascomycota	Eurotiomycetes	Eurotiales	Trichocomaceae	Aspergillus
ADMA-3Z-FOH.1853	TY-3W-FOH	112	Fungi	Ascomycota	Eurotiomycetes	Eurotiales	Trichocomaceae	Aspergillus
ADMA-3Z-FOH.1853	TY-3W-LF	76	Fungi	Ascomycota	Eurotiomycetes	Eurotiales	Trichocomaceae	Aspergillus
ADMA-3Z-FOH.1853	TY-3W-LP	90	Fungi	Ascomycota	Eurotiomycetes	Eurotiales	Trichocomaceae	Aspergillus
ADMA-3Z-FOH.1853	TY-3W-RF	228	Fungi	Ascomycota	Eurotiomycetes	Eurotiales	Trichocomaceae	Aspergillus
ADMA-3Z-FOH.1853	TY-3W-RP	208	Fungi	Ascomycota	Eurotiomycetes	Eurotiales	Trichocomaceae	Aspergillus
ADMA-3Z-FOH.1853	TY-3X-FOH	87	Fungi	Ascomycota	Eurotiomycetes	Eurotiales	Trichocomaceae	Aspergillus
ADMA-3Z-FOH.1853	TY-3X-LF	53	Fungi	Ascomycota	Eurotiomycetes	Eurotiales	Trichocomaceae	Aspergillus
ADMA-3Z-FOH.1853	TY-3X-LP	458	Fungi	Ascomycota	Eurotiomycetes	Eurotiales	Trichocomaceae	Aspergillus
ADMA-3Z-FOH.1853	TY-3X-RF	190	Fungi	Ascomycota	Eurotiomycetes	Eurotiales	Trichocomaceae	Aspergillus
ADMA-3Z-FOH.1853	TY-3X-RP	90	Fungi	Ascomycota	Eurotiomycetes	Eurotiales	Trichocomaceae	Aspergillus
ADMA-3Z-FOH.1853	TY-3Y-FOH	80	Fungi	Ascomycota	Eurotiomycetes	Eurotiales	Trichocomaceae	Aspergillus
ADMA-3Z-FOH.1853	TY-3Y-LF	79	Fungi	Ascomycota	Eurotiomycetes	Eurotiales	Trichocomaceae	Aspergillus
ADMA-3Z-FOH.1853	TY-3Y-LP	86	Fungi	Ascomycota	Eurotiomycetes	Eurotiales	Trichocomaceae	Aspergillus
ADMA-3Z-FOH.1853	TY-3Y-RF	87	Fungi	Ascomycota	Eurotiomycetes	Eurotiales	Trichocomaceae	Aspergillus
ADMA-3Z-FOH.1853	TY-3Y-RP	270	Fungi	Ascomycota	Eurotiomycetes	Eurotiales	Trichocomaceae	Aspergillus
ADMA-3Z-FOH.1853	TY-3Z-FOH	39	Fungi	Ascomycota	Eurotiomycetes	Eurotiales	Trichocomaceae	Aspergillus
ADMA-3Z-FOH.1853	TY-3Z-LF	83	Fungi	Ascomycota	Eurotiomycetes	Eurotiales	Trichocomaceae	Aspergillus
ADMA-3Z-FOH.1853	TY-3Z-LP	119	Fungi	Ascomycota	Eurotiomycetes	Eurotiales	Trichocomaceae	Aspergillus
ADMA-3Z-FOH.1853	TY-3Z-RF	210	Fungi	Ascomycota	Eurotiomycetes	Eurotiales	Trichocomaceae	Aspergillus
ADMA-3Z-FOH.1853	TY-3Z-RP	185	Fungi	Ascomycota	Eurotiomycetes	Eurotiales	Trichocomaceae	Aspergillus
ADMA-3Z-FOH.1853	WKS-3U-FOH	96	Fungi	Ascomycota	Eurotiomycetes	Eurotiales	Trichocomaceae	Aspergillus
ADMA-3Z-FOH.1853	WKS-3U-LF	110	Fungi	Ascomycota	Eurotiomycetes	Eurotiales	Trichocomaceae	Aspergillus
ADMA-3Z-FOH.1853	WKS-3U-LP	216	Fungi	Ascomycota	Eurotiomycetes	Eurotiales	Trichocomaceae	Aspergillus
ADMA-3Z-FOH.1853	WKS-3U-RF	15	Fungi	Ascomycota	Eurotiomycetes	Eurotiales	Trichocomaceae	Aspergillus
ADMA-3Z-FOH.1853	WKS-3U-RP	140	Fungi	Ascomycota	Eurotiomycetes	Eurotiales	Trichocomaceae	Aspergillus
ADMA-3Z-FOH.1853	WKS-3V-FOH	113	Fungi	Ascomycota	Eurotiomycetes	Eurotiales	Trichocomaceae	Aspergillus
ADMA-3Z-FOH.1853	WKS-3V-LF	240	Fungi	Ascomycota	Eurotiomycetes	Eurotiales	Trichocomaceae	Aspergillus
ADMA-3Z-FOH.1853	WKS-3V-LP	80	Fungi	Ascomycota	Eurotiomycetes	Eurotiales	Trichocomaceae	Aspergillus
ADMA-3Z-FOH.1853	WKS-3V-RF	73	Fungi	Ascomycota	Eurotiomycetes	Eurotiales	Trichocomaceae	Aspergillus
ADMA-3Z-FOH.1853	WKS-3V-RP	125	Fungi	Ascomycota	Eurotiomycetes	Eurotiales	Trichocomaceae	Aspergillus
ADMA-3Z-FOH.1853	WKS-3W-FOH	93	Fungi	Ascomycota	Eurotiomycetes	Eurotiales	Trichocomaceae	Aspergillus
ADMA-3Z-FOH.1853	WKS-3W-LF	149	Fungi	Ascomycota	Eurotiomycetes	Eurotiales	Trichocomaceae	Aspergillus
ADMA-3Z-FOH.1853	WKS-3W-LP	113	Fungi	Ascomycota	Eurotiomycetes	Eurotiales	Trichocomaceae	Aspergillus
ADMA-3Z-FOH.1853	WKS-3W-RF	14	Fungi	Ascomycota	Eurotiomycetes	Eurotiales	Trichocomaceae	Aspergillus
ADMA-3Z-FOH.1853	WKS-3W-RP	516	Fungi	Ascomycota	Eurotiomycetes	Eurotiales	Trichocomaceae	Aspergillus
ADMA-3Z-FOH.1853	WKS-3X-FOH	134	Fungi	Ascomycota	Eurotiomycetes	Eurotiales	Trichocomaceae	Aspergillus
ADMA-3Z-FOH.1853	WKS-3X-LF	99	Fungi	Ascomycota	Eurotiomycetes	Eurotiales	Trichocomaceae	Aspergillus
ADMA-3Z-FOH.1853	WKS-3X-LP	58	Fungi	Ascomycota	Eurotiomycetes	Eurotiales	Trichocomaceae	Aspergillus
ADMA-3Z-FOH.1853	WKS-3X-RF	34	Fungi	Ascomycota	Eurotiomycetes	Eurotiales	Trichocomaceae	Aspergillus
ADMA-3Z-FOH.1853	WKS-3X-RP	174	Fungi	Ascomycota	Eurotiomycetes	Eurotiales	Trichocomaceae	Aspergillus
ADMA-3Z-FOH.1853	WKS-3Y-FOH	83	Fungi	Ascomycota	Eurotiomycetes	Eurotiales	Trichocomaceae	Aspergillus
ADMA-3Z-FOH.1853	WKS-3Y-LF	201	Fungi	Ascomycota	Eurotiomycetes	Eurotiales	Trichocomaceae	Aspergillus
ADMA-3Z-FOH.1853	WKS-3Y-LP	56	Fungi	Ascomycota	Eurotiomycetes	Eurotiales	Trichocomaceae	Aspergillus
ADMA-3Z-FOH.1853	WKS-3Y-RF	2	Fungi	Ascomycota	Eurotiomycetes	Eurotiales	Trichocomaceae	Aspergillus
ADMA-3Z-FOH.1853	WKS-3Y-RP	64	Fungi	Ascomycota	Eurotiomycetes	Eurotiales	Trichocomaceae	Aspergillus
ADMA-3Z-FOH.1853	WTS-3V-FOH	62	Fungi	Ascomycota	Eurotiomycetes	Eurotiales	Trichocomaceae	Aspergillus
ADMA-3Z-FOH.1853	WTS-3V-LF	100	Fungi	Ascomycota	Eurotiomycetes	Eurotiales	Trichocomaceae	Aspergillus
ADMA-3Z-FOH.1853	WTS-3V-LP	239	Fungi	Ascomycota	Eurotiomycetes	Eurotiales	Trichocomaceae	Aspergillus
ADMA-3Z-FOH.1853	WTS-3V-RF	153	Fungi	Ascomycota	Eurotiomycetes	Eurotiales	Trichocomaceae	Aspergillus
ADMA-3Z-FOH.1853	WTS-3V-RP	405	Fungi	Ascomycota	Eurotiomycetes	Eurotiales	Trichocomaceae	Aspergillus
ADMA-3Z-FOH.1853	WTS-3W-FOH	90	Fungi	Ascomycota	Eurotiomycetes	Eurotiales	Trichocomaceae	Aspergillus
ADMA-3Z-FOH.1853	WTS-3W-LF	31	Fungi	Ascomycota	Eurotiomycetes	Eurotiales	Trichocomaceae	Aspergillus
ADMA-3Z-FOH.1853	WTS-3W-LP	69	Fungi	Ascomycota	Eurotiomycetes	Eurotiales	Trichocomaceae	Aspergillus
ADMA-3Z-FOH.1853	WTS-3W-RF	830	Fungi	Ascomycota	Eurotiomycetes	Eurotiales	Trichocomaceae	Aspergillus
ADMA-3Z-FOH.1853	WTS-3W-RP	139	Fungi	Ascomycota	Eurotiomycetes	Eurotiales	Trichocomaceae	Aspergillus
ADMA-3Z-FOH.1853	WTS-3Y-FOH	58	Fungi	Ascomycota	Eurotiomycetes	Eurotiales	Trichocomaceae	Aspergillus
ADMA-3Z-FOH.1853	WTS-3Y-LF	44	Fungi	Ascomycota	Eurotiomycetes	Eurotiales	Trichocomaceae	Aspergillus
ADMA-3Z-FOH.1853	WTS-3Y-LP	11	Fungi	Ascomycota	Eurotiomycetes	Eurotiales	Trichocomaceae	Aspergillus
ADMA-3Z-FOH.1853	WTS-3Y-RF	38	Fungi	Ascomycota	Eurotiomycetes	Eurotiales	Trichocomaceae	Aspergillus
ADMA-3Z-FOH.1853	WTS-3Y-RP	58	Fungi	Ascomycota	Eurotiomycetes	Eurotiales	Trichocomaceae	Aspergillus
ADMA-3Z-FOH.1853	WTS-3Z-FOH	76	Fungi	Ascomycota	Eurotiomycetes	Eurotiales	Trichocomaceae	Aspergillus
ADMA-3Z-FOH.1853	WTS-3Z-LF	91	Fungi	Ascomycota	Eurotiomycetes	Eurotiales	Trichocomaceae	Aspergillus
ADMA-3Z-FOH.1853	WTS-3Z-LP	40	Fungi	Ascomycota	Eurotiomycetes	Eurotiales	Trichocomaceae	Aspergillus
ADMA-3Z-FOH.1853	WTS-3Z-RF	61	Fungi	Ascomycota	Eurotiomycetes	Eurotiales	Trichocomaceae	Aspergillus
ADMA-3Z-FOH.1853	WTS-3Z-RP	57	Fungi	Ascomycota	Eurotiomycetes	Eurotiales	Trichocomaceae	Aspergillus
ADMA-3Z-FOH.891	ADMA-3Z-FOH	256	Fungi	Ascomycota	Eurotiomycetes	Eurotiales	Trichocomaceae	Aspergillus
ADMA-3Z-FOH.891	ADMA-3Z-LP	140	Fungi	Ascomycota	Eurotiomycetes	Eurotiales	Trichocomaceae	Aspergillus
ADMA-3Z-FOH.891	ADMA-3Z-RP	1895	Fungi	Ascomycota	Eurotiomycetes	Eurotiales	Trichocomaceae	Aspergillus
ADMA-3Z-FOH.891	FH-3Z-FOH	79	Fungi	Ascomycota	Eurotiomycetes	Eurotiales	Trichocomaceae	Aspergillus
ADMA-3Z-FOH.891	FH-3Z-LP	127	Fungi	Ascomycota	Eurotiomycetes	Eurotiales	Trichocomaceae	Aspergillus
ADMA-3Z-FOH.891	FT-3Z-FOH	41	Fungi	Ascomycota	Eurotiomycetes	Eurotiales	Trichocomaceae	Aspergillus
ADMA-3Z-FOH.891	FT-3Z-LF	74	Fungi	Ascomycota	Eurotiomycetes	Eurotiales	Trichocomaceae	Aspergillus
ADMA-3Z-FOH.891	FT-3Z-LP	2	Fungi	Ascomycota	Eurotiomycetes	Eurotiales	Trichocomaceae	Aspergillus
ADMA-3Z-FOH.891	FT-3Z-RF	30	Fungi	Ascomycota	Eurotiomycetes	Eurotiales	Trichocomaceae	Aspergillus
ADMA-3Z-FOH.891	HFC-3Z-RF	16	Fungi	Ascomycota	Eurotiomycetes	Eurotiales	Trichocomaceae	Aspergillus
ADMA-3Z-FOH.891	HHa-3Z-LF	58	Fungi	Ascomycota	Eurotiomycetes	Eurotiales	Trichocomaceae	Aspergillus
ADMA-3Z-FOH.891	HHa-3Z-LP	317	Fungi	Ascomycota	Eurotiomycetes	Eurotiales	Trichocomaceae	Aspergillus
ADMA-3Z-FOH.891	HHa-3Z-RF	163	Fungi	Ascomycota	Eurotiomycetes	Eurotiales	Trichocomaceae	Aspergillus
ADMA-3Z-FOH.891	HHa-3Z-RP	1085	Fungi	Ascomycota	Eurotiomycetes	Eurotiales	Trichocomaceae	Aspergillus
ADMA-3Z-FOH.891	KT-3Z-FOH	22	Fungi	Ascomycota	Eurotiomycetes	Eurotiales	Trichocomaceae	Aspergillus
ADMA-3Z-FOH.891	KT-3Z-LF	83	Fungi	Ascomycota	Eurotiomycetes	Eurotiales	Trichocomaceae	Aspergillus
ADMA-3Z-FOH.891	KT-3Z-LP	348	Fungi	Ascomycota	Eurotiomycetes	Eurotiales	Trichocomaceae	Aspergillus
ADMA-3Z-FOH.891	KT-3Z-RF	11	Fungi	Ascomycota	Eurotiomycetes	Eurotiales	Trichocomaceae	Aspergillus
ADMA-3Z-FOH.891	KT-3Z-RP	266	Fungi	Ascomycota	Eurotiomycetes	Eurotiales	Trichocomaceae	Aspergillus
ADMA-3Z-FOH.891	MOS-3X-LP	4	Fungi	Ascomycota	Eurotiomycetes	Eurotiales	Trichocomaceae	Aspergillus
ADMA-3Z-FOH.891	MOS-3X-RF	9	Fungi	Ascomycota	Eurotiomycetes	Eurotiales	Trichocomaceae	Aspergillus
ADMA-3Z-FOH.891	QB-3X-LF	35	Fungi	Ascomycota	Eurotiomycetes	Eurotiales	Trichocomaceae	Aspergillus
ADMA-3Z-FOH.891	QB-3Y-LF	266	Fungi	Ascomycota	Eurotiomycetes	Eurotiales	Trichocomaceae	Aspergillus
ADMA-3Z-FOH.891	QB-3Y-RF	5	Fungi	Ascomycota	Eurotiomycetes	Eurotiales	Trichocomaceae	Aspergillus
ADMA-3Z-FOH.891	QB-3Y-RP	23	Fungi	Ascomycota	Eurotiomycetes	Eurotiales	Trichocomaceae	Aspergillus
ADMA-3Z-FOH.891	QB-3Z-LF	58	Fungi	Ascomycota	Eurotiomycetes	Eurotiales	Trichocomaceae	Aspergillus
ADMA-3Z-FOH.891	QB-3Z-LP	152	Fungi	Ascomycota	Eurotiomycetes	Eurotiales	Trichocomaceae	Aspergillus
ADMA-3Z-FOH.891	QB-3Z-RF	5	Fungi	Ascomycota	Eurotiomycetes	Eurotiales	Trichocomaceae	Aspergillus
ADMA-3Z-FOH.891	QB-3Z-RP	253	Fungi	Ascomycota	Eurotiomycetes	Eurotiales	Trichocomaceae	Aspergillus
ADMA-3Z-FOH.891	STW-3X-LF	50	Fungi	Ascomycota	Eurotiomycetes	Eurotiales	Trichocomaceae	Aspergillus
ADMA-3Z-FOH.891	STW-3X-LP	81	Fungi	Ascomycota	Eurotiomycetes	Eurotiales	Trichocomaceae	Aspergillus
ADMA-3Z-FOH.891	STW-3X-RF	19	Fungi	Ascomycota	Eurotiomycetes	Eurotiales	Trichocomaceae	Aspergillus
ADMA-3Z-FOH.891	STW-3Y-FOH	3	Fungi	Ascomycota	Eurotiomycetes	Eurotiales	Trichocomaceae	Aspergillus
ADMA-3Z-FOH.891	SW-3Y-FOH	15	Fungi	Ascomycota	Eurotiomycetes	Eurotiales	Trichocomaceae	Aspergillus
ADMA-3Z-FOH.891	SW-3Y-LF	115	Fungi	Ascomycota	Eurotiomycetes	Eurotiales	Trichocomaceae	Aspergillus
ADMA-3Z-FOH.891	SW-3Y-LP	216	Fungi	Ascomycota	Eurotiomycetes	Eurotiales	Trichocomaceae	Aspergillus
ADMA-3Z-FOH.891	SW-3Y-RF	102	Fungi	Ascomycota	Eurotiomycetes	Eurotiales	Trichocomaceae	Aspergillus
ADMA-3Z-FOH.891	SW-3Y-RP	223	Fungi	Ascomycota	Eurotiomycetes	Eurotiales	Trichocomaceae	Aspergillus
ADMA-3Z-FOH.891	SW-3Z-FOH	70	Fungi	Ascomycota	Eurotiomycetes	Eurotiales	Trichocomaceae	Aspergillus
ADMA-3Z-FOH.891	SW-3Z-LF	57	Fungi	Ascomycota	Eurotiomycetes	Eurotiales	Trichocomaceae	Aspergillus
ADMA-3Z-FOH.891	SW-3Z-LP	69	Fungi	Ascomycota	Eurotiomycetes	Eurotiales	Trichocomaceae	Aspergillus
ADMA-3Z-FOH.891	SW-3Z-RF	62	Fungi	Ascomycota	Eurotiomycetes	Eurotiales	Trichocomaceae	Aspergillus
ADMA-3Z-FOH.891	SW-3Z-RP	186	Fungi	Ascomycota	Eurotiomycetes	Eurotiales	Trichocomaceae	Aspergillus
ADMA-3Z-FOH.891	TK-3X-LF	3	Fungi	Ascomycota	Eurotiomycetes	Eurotiales	Trichocomaceae	Aspergillus
ADMA-3Z-FOH.891	TK-3X-RP	2	Fungi	Ascomycota	Eurotiomycetes	Eurotiales	Trichocomaceae	Aspergillus
ADMA-3Z-FOH.891	TK-3Y-LF	122	Fungi	Ascomycota	Eurotiomycetes	Eurotiales	Trichocomaceae	Aspergillus
ADMA-3Z-FOH.891	TK-3Z-FOH	1	Fungi	Ascomycota	Eurotiomycetes	Eurotiales	Trichocomaceae	Aspergillus
ADMA-3Z-FOH.891	TM-3Y-RP	145	Fungi	Ascomycota	Eurotiomycetes	Eurotiales	Trichocomaceae	Aspergillus
ADMA-3Z-FOH.891	TM-3Z-LP	82	Fungi	Ascomycota	Eurotiomycetes	Eurotiales	Trichocomaceae	Aspergillus
ADMA-3Z-FOH.891	TMB-3W-FOH	348	Fungi	Ascomycota	Eurotiomycetes	Eurotiales	Trichocomaceae	Aspergillus
ADMA-3Z-FOH.891	TMB-3W-LF	828	Fungi	Ascomycota	Eurotiomycetes	Eurotiales	Trichocomaceae	Aspergillus
ADMA-3Z-FOH.891	TMB-3W-LP	113	Fungi	Ascomycota	Eurotiomycetes	Eurotiales	Trichocomaceae	Aspergillus
ADMA-3Z-FOH.891	TMB-3W-RF	959	Fungi	Ascomycota	Eurotiomycetes	Eurotiales	Trichocomaceae	Aspergillus
ADMA-3Z-FOH.891	TMB-3W-RP	241	Fungi	Ascomycota	Eurotiomycetes	Eurotiales	Trichocomaceae	Aspergillus
ADMA-3Z-FOH.891	TMB-3X-LP	39	Fungi	Ascomycota	Eurotiomycetes	Eurotiales	Trichocomaceae	Aspergillus
ADMA-3Z-FOH.891	TMB-3X-RF	42	Fungi	Ascomycota	Eurotiomycetes	Eurotiales	Trichocomaceae	Aspergillus
ADMA-3Z-FOH.891	TMB-3Y-FOH	400	Fungi	Ascomycota	Eurotiomycetes	Eurotiales	Trichocomaceae	Aspergillus
ADMA-3Z-FOH.891	TY-3W-RP	40	Fungi	Ascomycota	Eurotiomycetes	Eurotiales	Trichocomaceae	Aspergillus
ADMA-3Z-FOH.891	TY-3X-LP	12	Fungi	Ascomycota	Eurotiomycetes	Eurotiales	Trichocomaceae	Aspergillus
ADMA-3Z-FOH.891	TY-3Z-RP	8	Fungi	Ascomycota	Eurotiomycetes	Eurotiales	Trichocomaceae	Aspergillus
ADMA-3Z-FOH.891	WKS-3V-LP	3	Fungi	Ascomycota	Eurotiomycetes	Eurotiales	Trichocomaceae	Aspergillus
ADMA-3Z-FOH.891	WKS-3W-LF	12	Fungi	Ascomycota	Eurotiomycetes	Eurotiales	Trichocomaceae	Aspergillus
ADMA-3Z-FOH.891	WKS-3X-FOH	27	Fungi	Ascomycota	Eurotiomycetes	Eurotiales	Trichocomaceae	Aspergillus
ADMA-3Z-FOH.891	WKS-3X-RP	100	Fungi	Ascomycota	Eurotiomycetes	Eurotiales	Trichocomaceae	Aspergillus
ADMA-3Z-FOH.891	WKS-3Y-LF	135	Fungi	Ascomycota	Eurotiomycetes	Eurotiales	Trichocomaceae	Aspergillus
ADMA-3Z-FOH.891	WKS-3Y-LP	135	Fungi	Ascomycota	Eurotiomycetes	Eurotiales	Trichocomaceae	Aspergillus
ADMA-3Z-FOH.891	WKS-3Y-RF	2	Fungi	Ascomycota	Eurotiomycetes	Eurotiales	Trichocomaceae	Aspergillus
ADMA-3Z-FOH.891	WKS-3Y-RP	2	Fungi	Ascomycota	Eurotiomycetes	Eurotiales	Trichocomaceae	Aspergillus
ADMA-3Z-FOH.891	WTS-3V-LP	75	Fungi	Ascomycota	Eurotiomycetes	Eurotiales	Trichocomaceae	Aspergillus
ADMA-3Z-FOH.891	WTS-3V-RP	138	Fungi	Ascomycota	Eurotiomycetes	Eurotiales	Trichocomaceae	Aspergillus
ADMA-3Z-FOH.891	WTS-3W-LP	7	Fungi	Ascomycota	Eurotiomycetes	Eurotiales	Trichocomaceae	Aspergillus
ADMA-3Z-FOH.891	WTS-3W-RP	453	Fungi	Ascomycota	Eurotiomycetes	Eurotiales	Trichocomaceae	Aspergillus
ADMA-3Z-FOH.891	WTS-3Y-LP	34	Fungi	Ascomycota	Eurotiomycetes	Eurotiales	Trichocomaceae	Aspergillus
ADMA-3Z-FOH.891	WTS-3Y-RF	23	Fungi	Ascomycota	Eurotiomycetes	Eurotiales	Trichocomaceae	Aspergillus
ADMA-3Z-FOH.891	WTS-3Y-RP	1	Fungi	Ascomycota	Eurotiomycetes	Eurotiales	Trichocomaceae	Aspergillus
ADMA-3Z-FOH.891	WTS-3Z-LP	17	Fungi	Ascomycota	Eurotiomycetes	Eurotiales	Trichocomaceae	Aspergillus
ADMA-3Z-LP.245	ADMA-3Z-FOH	124	Fungi	Ascomycota	Eurotiomycetes	Eurotiales	Trichocomaceae	Aspergillus
ADMA-3Z-LP.245	ADMA-3Z-LF	1	Fungi	Ascomycota	Eurotiomycetes	Eurotiales	Trichocomaceae	Aspergillus
ADMA-3Z-LP.245	ADMA-3Z-LP	39	Fungi	Ascomycota	Eurotiomycetes	Eurotiales	Trichocomaceae	Aspergillus
ADMA-3Z-LP.245	ADMA-3Z-RF	1	Fungi	Ascomycota	Eurotiomycetes	Eurotiales	Trichocomaceae	Aspergillus
ADMA-3Z-LP.245	ADMA-3Z-RP	416	Fungi	Ascomycota	Eurotiomycetes	Eurotiales	Trichocomaceae	Aspergillus
ADMA-3Z-LP.245	FH-3Y-FOH	614	Fungi	Ascomycota	Eurotiomycetes	Eurotiales	Trichocomaceae	Aspergillus
ADMA-3Z-LP.245	FH-3Y-LF	7496	Fungi	Ascomycota	Eurotiomycetes	Eurotiales	Trichocomaceae	Aspergillus
ADMA-3Z-LP.245	FH-3Y-LP	2632	Fungi	Ascomycota	Eurotiomycetes	Eurotiales	Trichocomaceae	Aspergillus
ADMA-3Z-LP.245	FH-3Y-RF	329	Fungi	Ascomycota	Eurotiomycetes	Eurotiales	Trichocomaceae	Aspergillus
ADMA-3Z-LP.245	FH-3Y-RP	2505	Fungi	Ascomycota	Eurotiomycetes	Eurotiales	Trichocomaceae	Aspergillus
ADMA-3Z-LP.245	FH-3Z-FOH	1	Fungi	Ascomycota	Eurotiomycetes	Eurotiales	Trichocomaceae	Aspergillus
ADMA-3Z-LP.245	FH-3Z-LF	17	Fungi	Ascomycota	Eurotiomycetes	Eurotiales	Trichocomaceae	Aspergillus
ADMA-3Z-LP.245	FH-3Z-LP	619	Fungi	Ascomycota	Eurotiomycetes	Eurotiales	Trichocomaceae	Aspergillus
ADMA-3Z-LP.245	FH-3Z-RF	263	Fungi	Ascomycota	Eurotiomycetes	Eurotiales	Trichocomaceae	Aspergillus
ADMA-3Z-LP.245	FH-3Z-RP	303	Fungi	Ascomycota	Eurotiomycetes	Eurotiales	Trichocomaceae	Aspergillus
ADMA-3Z-LP.245	FT-3Z-FOH	340	Fungi	Ascomycota	Eurotiomycetes	Eurotiales	Trichocomaceae	Aspergillus
ADMA-3Z-LP.245	FT-3Z-LF	117	Fungi	Ascomycota	Eurotiomycetes	Eurotiales	Trichocomaceae	Aspergillus
ADMA-3Z-LP.245	FT-3Z-LP	197	Fungi	Ascomycota	Eurotiomycetes	Eurotiales	Trichocomaceae	Aspergillus
ADMA-3Z-LP.245	FT-3Z-RF	149	Fungi	Ascomycota	Eurotiomycetes	Eurotiales	Trichocomaceae	Aspergillus
ADMA-3Z-LP.245	FT-3Z-RP	765	Fungi	Ascomycota	Eurotiomycetes	Eurotiales	Trichocomaceae	Aspergillus
ADMA-3Z-LP.245	HFC-3Z-FOH	75	Fungi	Ascomycota	Eurotiomycetes	Eurotiales	Trichocomaceae	Aspergillus
ADMA-3Z-LP.245	HFC-3Z-LF	7	Fungi	Ascomycota	Eurotiomycetes	Eurotiales	Trichocomaceae	Aspergillus
ADMA-3Z-LP.245	HFC-3Z-LP	1055	Fungi	Ascomycota	Eurotiomycetes	Eurotiales	Trichocomaceae	Aspergillus
ADMA-3Z-LP.245	HFC-3Z-RF	9	Fungi	Ascomycota	Eurotiomycetes	Eurotiales	Trichocomaceae	Aspergillus
ADMA-3Z-LP.245	HFC-3Z-RP	754	Fungi	Ascomycota	Eurotiomycetes	Eurotiales	Trichocomaceae	Aspergillus
ADMA-3Z-LP.245	HHa-3Z-FOH	25	Fungi	Ascomycota	Eurotiomycetes	Eurotiales	Trichocomaceae	Aspergillus
ADMA-3Z-LP.245	HHa-3Z-LF	11	Fungi	Ascomycota	Eurotiomycetes	Eurotiales	Trichocomaceae	Aspergillus
ADMA-3Z-LP.245	HHa-3Z-LP	969	Fungi	Ascomycota	Eurotiomycetes	Eurotiales	Trichocomaceae	Aspergillus
ADMA-3Z-LP.245	HHa-3Z-RF	10	Fungi	Ascomycota	Eurotiomycetes	Eurotiales	Trichocomaceae	Aspergillus
ADMA-3Z-LP.245	HHa-3Z-RP	955	Fungi	Ascomycota	Eurotiomycetes	Eurotiales	Trichocomaceae	Aspergillus
ADMA-3Z-LP.245	KT-3Z-FOH	84	Fungi	Ascomycota	Eurotiomycetes	Eurotiales	Trichocomaceae	Aspergillus
ADMA-3Z-LP.245	KT-3Z-LF	27	Fungi	Ascomycota	Eurotiomycetes	Eurotiales	Trichocomaceae	Aspergillus
ADMA-3Z-LP.245	KT-3Z-LP	38	Fungi	Ascomycota	Eurotiomycetes	Eurotiales	Trichocomaceae	Aspergillus
ADMA-3Z-LP.245	KT-3Z-RF	15	Fungi	Ascomycota	Eurotiomycetes	Eurotiales	Trichocomaceae	Aspergillus
ADMA-3Z-LP.245	KT-3Z-RP	107	Fungi	Ascomycota	Eurotiomycetes	Eurotiales	Trichocomaceae	Aspergillus
ADMA-3Z-LP.245	MOS-3W-FOH	4	Fungi	Ascomycota	Eurotiomycetes	Eurotiales	Trichocomaceae	Aspergillus
ADMA-3Z-LP.245	MOS-3W-RP	2	Fungi	Ascomycota	Eurotiomycetes	Eurotiales	Trichocomaceae	Aspergillus
ADMA-3Z-LP.245	MOS-3X-FOH	13	Fungi	Ascomycota	Eurotiomycetes	Eurotiales	Trichocomaceae	Aspergillus
ADMA-3Z-LP.245	MOS-3X-LF	3	Fungi	Ascomycota	Eurotiomycetes	Eurotiales	Trichocomaceae	Aspergillus
ADMA-3Z-LP.245	MOS-3X-RF	9	Fungi	Ascomycota	Eurotiomycetes	Eurotiales	Trichocomaceae	Aspergillus
ADMA-3Z-LP.245	MOS-3Y-FOH	13	Fungi	Ascomycota	Eurotiomycetes	Eurotiales	Trichocomaceae	Aspergillus
ADMA-3Z-LP.245	MOS-3Y-LF	11	Fungi	Ascomycota	Eurotiomycetes	Eurotiales	Trichocomaceae	Aspergillus
ADMA-3Z-LP.245	MOS-3Y-LP	9	Fungi	Ascomycota	Eurotiomycetes	Eurotiales	Trichocomaceae	Aspergillus
ADMA-3Z-LP.245	MOS-3Y-RF	30	Fungi	Ascomycota	Eurotiomycetes	Eurotiales	Trichocomaceae	Aspergillus
ADMA-3Z-LP.245	QB-3X-FOH	127	Fungi	Ascomycota	Eurotiomycetes	Eurotiales	Trichocomaceae	Aspergillus
ADMA-3Z-LP.245	QB-3X-LF	155	Fungi	Ascomycota	Eurotiomycetes	Eurotiales	Trichocomaceae	Aspergillus
ADMA-3Z-LP.245	QB-3X-LP	1794	Fungi	Ascomycota	Eurotiomycetes	Eurotiales	Trichocomaceae	Aspergillus
ADMA-3Z-LP.245	QB-3X-RF	41	Fungi	Ascomycota	Eurotiomycetes	Eurotiales	Trichocomaceae	Aspergillus
ADMA-3Z-LP.245	QB-3X-RP	181	Fungi	Ascomycota	Eurotiomycetes	Eurotiales	Trichocomaceae	Aspergillus
ADMA-3Z-LP.245	QB-3Y-FOH	75	Fungi	Ascomycota	Eurotiomycetes	Eurotiales	Trichocomaceae	Aspergillus
ADMA-3Z-LP.245	QB-3Y-LF	642	Fungi	Ascomycota	Eurotiomycetes	Eurotiales	Trichocomaceae	Aspergillus
ADMA-3Z-LP.245	QB-3Y-LP	227	Fungi	Ascomycota	Eurotiomycetes	Eurotiales	Trichocomaceae	Aspergillus
ADMA-3Z-LP.245	QB-3Y-RF	839	Fungi	Ascomycota	Eurotiomycetes	Eurotiales	Trichocomaceae	Aspergillus
ADMA-3Z-LP.245	QB-3Y-RP	283	Fungi	Ascomycota	Eurotiomycetes	Eurotiales	Trichocomaceae	Aspergillus
ADMA-3Z-LP.245	QB-3Z-FOH	82377	Fungi	Ascomycota	Eurotiomycetes	Eurotiales	Trichocomaceae	Aspergillus
ADMA-3Z-LP.245	QB-3Z-LF	36874	Fungi	Ascomycota	Eurotiomycetes	Eurotiales	Trichocomaceae	Aspergillus
ADMA-3Z-LP.245	QB-3Z-LP	93791	Fungi	Ascomycota	Eurotiomycetes	Eurotiales	Trichocomaceae	Aspergillus
ADMA-3Z-LP.245	QB-3Z-RF	69474	Fungi	Ascomycota	Eurotiomycetes	Eurotiales	Trichocomaceae	Aspergillus
ADMA-3Z-LP.245	QB-3Z-RP	1177	Fungi	Ascomycota	Eurotiomycetes	Eurotiales	Trichocomaceae	Aspergillus
ADMA-3Z-LP.245	STW-3X-FOH	339	Fungi	Ascomycota	Eurotiomycetes	Eurotiales	Trichocomaceae	Aspergillus
ADMA-3Z-LP.245	STW-3X-LF	103	Fungi	Ascomycota	Eurotiomycetes	Eurotiales	Trichocomaceae	Aspergillus
ADMA-3Z-LP.245	STW-3X-LP	337	Fungi	Ascomycota	Eurotiomycetes	Eurotiales	Trichocomaceae	Aspergillus
ADMA-3Z-LP.245	STW-3X-RF	287	Fungi	Ascomycota	Eurotiomycetes	Eurotiales	Trichocomaceae	Aspergillus
ADMA-3Z-LP.245	STW-3X-RP	917	Fungi	Ascomycota	Eurotiomycetes	Eurotiales	Trichocomaceae	Aspergillus
ADMA-3Z-LP.245	STW-3Y-LP	1	Fungi	Ascomycota	Eurotiomycetes	Eurotiales	Trichocomaceae	Aspergillus
ADMA-3Z-LP.245	STW-3Y-RF	2	Fungi	Ascomycota	Eurotiomycetes	Eurotiales	Trichocomaceae	Aspergillus
ADMA-3Z-LP.245	STW-3Y-RP	37	Fungi	Ascomycota	Eurotiomycetes	Eurotiales	Trichocomaceae	Aspergillus
ADMA-3Z-LP.245	SW-3Y-FOH	32	Fungi	Ascomycota	Eurotiomycetes	Eurotiales	Trichocomaceae	Aspergillus
ADMA-3Z-LP.245	SW-3Y-LF	79	Fungi	Ascomycota	Eurotiomycetes	Eurotiales	Trichocomaceae	Aspergillus
ADMA-3Z-LP.245	SW-3Y-LP	8	Fungi	Ascomycota	Eurotiomycetes	Eurotiales	Trichocomaceae	Aspergillus
ADMA-3Z-LP.245	SW-3Y-RF	25	Fungi	Ascomycota	Eurotiomycetes	Eurotiales	Trichocomaceae	Aspergillus
ADMA-3Z-LP.245	SW-3Y-RP	54	Fungi	Ascomycota	Eurotiomycetes	Eurotiales	Trichocomaceae	Aspergillus
ADMA-3Z-LP.245	SW-3Z-FOH	140	Fungi	Ascomycota	Eurotiomycetes	Eurotiales	Trichocomaceae	Aspergillus
ADMA-3Z-LP.245	SW-3Z-LF	130	Fungi	Ascomycota	Eurotiomycetes	Eurotiales	Trichocomaceae	Aspergillus
ADMA-3Z-LP.245	SW-3Z-LP	146	Fungi	Ascomycota	Eurotiomycetes	Eurotiales	Trichocomaceae	Aspergillus
ADMA-3Z-LP.245	SW-3Z-RF	37	Fungi	Ascomycota	Eurotiomycetes	Eurotiales	Trichocomaceae	Aspergillus
ADMA-3Z-LP.245	SW-3Z-RP	80	Fungi	Ascomycota	Eurotiomycetes	Eurotiales	Trichocomaceae	Aspergillus
ADMA-3Z-LP.245	TH-3Z-FOH	130	Fungi	Ascomycota	Eurotiomycetes	Eurotiales	Trichocomaceae	Aspergillus
ADMA-3Z-LP.245	TH-3Z-LP	279	Fungi	Ascomycota	Eurotiomycetes	Eurotiales	Trichocomaceae	Aspergillus
ADMA-3Z-LP.245	TH-3Z-RF	1	Fungi	Ascomycota	Eurotiomycetes	Eurotiales	Trichocomaceae	Aspergillus
ADMA-3Z-LP.245	TH-3Z-RP	124	Fungi	Ascomycota	Eurotiomycetes	Eurotiales	Trichocomaceae	Aspergillus
ADMA-3Z-LP.245	TK-3X-FOH	12	Fungi	Ascomycota	Eurotiomycetes	Eurotiales	Trichocomaceae	Aspergillus
ADMA-3Z-LP.245	TK-3X-LF	19	Fungi	Ascomycota	Eurotiomycetes	Eurotiales	Trichocomaceae	Aspergillus
ADMA-3Z-LP.245	TK-3X-LP	1	Fungi	Ascomycota	Eurotiomycetes	Eurotiales	Trichocomaceae	Aspergillus
ADMA-3Z-LP.245	TK-3X-RF	1	Fungi	Ascomycota	Eurotiomycetes	Eurotiales	Trichocomaceae	Aspergillus
ADMA-3Z-LP.245	TK-3X-RP	75	Fungi	Ascomycota	Eurotiomycetes	Eurotiales	Trichocomaceae	Aspergillus
ADMA-3Z-LP.245	TK-3Y-FOH	3	Fungi	Ascomycota	Eurotiomycetes	Eurotiales	Trichocomaceae	Aspergillus
ADMA-3Z-LP.245	TK-3Y-RF	53	Fungi	Ascomycota	Eurotiomycetes	Eurotiales	Trichocomaceae	Aspergillus
ADMA-3Z-LP.245	TK-3Y-RP	80	Fungi	Ascomycota	Eurotiomycetes	Eurotiales	Trichocomaceae	Aspergillus
ADMA-3Z-LP.245	TK-3Z-LF	24	Fungi	Ascomycota	Eurotiomycetes	Eurotiales	Trichocomaceae	Aspergillus
ADMA-3Z-LP.245	TK-3Z-RF	2	Fungi	Ascomycota	Eurotiomycetes	Eurotiales	Trichocomaceae	Aspergillus
ADMA-3Z-LP.245	TM-3X-LF	1	Fungi	Ascomycota	Eurotiomycetes	Eurotiales	Trichocomaceae	Aspergillus
ADMA-3Z-LP.245	TM-3X-LP	106	Fungi	Ascomycota	Eurotiomycetes	Eurotiales	Trichocomaceae	Aspergillus
ADMA-3Z-LP.245	TM-3X-RP	119	Fungi	Ascomycota	Eurotiomycetes	Eurotiales	Trichocomaceae	Aspergillus
ADMA-3Z-LP.245	TM-3Y-RP	94	Fungi	Ascomycota	Eurotiomycetes	Eurotiales	Trichocomaceae	Aspergillus
ADMA-3Z-LP.245	TM-3Z-FOH	140	Fungi	Ascomycota	Eurotiomycetes	Eurotiales	Trichocomaceae	Aspergillus
ADMA-3Z-LP.245	TM-3Z-LF	60	Fungi	Ascomycota	Eurotiomycetes	Eurotiales	Trichocomaceae	Aspergillus
ADMA-3Z-LP.245	TM-3Z-LP	1	Fungi	Ascomycota	Eurotiomycetes	Eurotiales	Trichocomaceae	Aspergillus
ADMA-3Z-LP.245	TM-3Z-RP	247	Fungi	Ascomycota	Eurotiomycetes	Eurotiales	Trichocomaceae	Aspergillus
ADMA-3Z-LP.245	TMB-3W-FOH	58	Fungi	Ascomycota	Eurotiomycetes	Eurotiales	Trichocomaceae	Aspergillus
ADMA-3Z-LP.245	TMB-3W-LF	137	Fungi	Ascomycota	Eurotiomycetes	Eurotiales	Trichocomaceae	Aspergillus
ADMA-3Z-LP.245	TMB-3W-LP	208	Fungi	Ascomycota	Eurotiomycetes	Eurotiales	Trichocomaceae	Aspergillus
ADMA-3Z-LP.245	TMB-3W-RF	91	Fungi	Ascomycota	Eurotiomycetes	Eurotiales	Trichocomaceae	Aspergillus
ADMA-3Z-LP.245	TMB-3W-RP	59	Fungi	Ascomycota	Eurotiomycetes	Eurotiales	Trichocomaceae	Aspergillus
ADMA-3Z-LP.245	TMB-3X-LP	85	Fungi	Ascomycota	Eurotiomycetes	Eurotiales	Trichocomaceae	Aspergillus
ADMA-3Z-LP.245	TMB-3Y-LF	57	Fungi	Ascomycota	Eurotiomycetes	Eurotiales	Trichocomaceae	Aspergillus
ADMA-3Z-LP.245	TMB-3Y-LP	52	Fungi	Ascomycota	Eurotiomycetes	Eurotiales	Trichocomaceae	Aspergillus
ADMA-3Z-LP.245	TMB-3Y-RP	132	Fungi	Ascomycota	Eurotiomycetes	Eurotiales	Trichocomaceae	Aspergillus
ADMA-3Z-LP.245	TY-3W-LP	41	Fungi	Ascomycota	Eurotiomycetes	Eurotiales	Trichocomaceae	Aspergillus
ADMA-3Z-LP.245	TY-3W-RF	1	Fungi	Ascomycota	Eurotiomycetes	Eurotiales	Trichocomaceae	Aspergillus
ADMA-3Z-LP.245	TY-3W-RP	70	Fungi	Ascomycota	Eurotiomycetes	Eurotiales	Trichocomaceae	Aspergillus
ADMA-3Z-LP.245	TY-3X-FOH	41	Fungi	Ascomycota	Eurotiomycetes	Eurotiales	Trichocomaceae	Aspergillus
ADMA-3Z-LP.245	TY-3X-LP	113	Fungi	Ascomycota	Eurotiomycetes	Eurotiales	Trichocomaceae	Aspergillus
ADMA-3Z-LP.245	TY-3X-RF	11	Fungi	Ascomycota	Eurotiomycetes	Eurotiales	Trichocomaceae	Aspergillus
ADMA-3Z-LP.245	TY-3X-RP	55	Fungi	Ascomycota	Eurotiomycetes	Eurotiales	Trichocomaceae	Aspergillus
ADMA-3Z-LP.245	TY-3Y-FOH	71	Fungi	Ascomycota	Eurotiomycetes	Eurotiales	Trichocomaceae	Aspergillus
ADMA-3Z-LP.245	TY-3Y-RF	8	Fungi	Ascomycota	Eurotiomycetes	Eurotiales	Trichocomaceae	Aspergillus
ADMA-3Z-LP.245	TY-3Z-FOH	26	Fungi	Ascomycota	Eurotiomycetes	Eurotiales	Trichocomaceae	Aspergillus
ADMA-3Z-LP.245	TY-3Z-LF	108	Fungi	Ascomycota	Eurotiomycetes	Eurotiales	Trichocomaceae	Aspergillus
ADMA-3Z-LP.245	TY-3Z-LP	198	Fungi	Ascomycota	Eurotiomycetes	Eurotiales	Trichocomaceae	Aspergillus
ADMA-3Z-LP.245	TY-3Z-RF	47	Fungi	Ascomycota	Eurotiomycetes	Eurotiales	Trichocomaceae	Aspergillus
ADMA-3Z-LP.245	TY-3Z-RP	290	Fungi	Ascomycota	Eurotiomycetes	Eurotiales	Trichocomaceae	Aspergillus
ADMA-3Z-LP.245	WKS-3U-FOH	13	Fungi	Ascomycota	Eurotiomycetes	Eurotiales	Trichocomaceae	Aspergillus
ADMA-3Z-LP.245	WKS-3U-LP	536	Fungi	Ascomycota	Eurotiomycetes	Eurotiales	Trichocomaceae	Aspergillus
ADMA-3Z-LP.245	WKS-3U-RF	13	Fungi	Ascomycota	Eurotiomycetes	Eurotiales	Trichocomaceae	Aspergillus
ADMA-3Z-LP.245	WKS-3U-RP	168	Fungi	Ascomycota	Eurotiomycetes	Eurotiales	Trichocomaceae	Aspergillus
ADMA-3Z-LP.245	WKS-3V-FOH	42	Fungi	Ascomycota	Eurotiomycetes	Eurotiales	Trichocomaceae	Aspergillus
ADMA-3Z-LP.245	WKS-3V-LF	46	Fungi	Ascomycota	Eurotiomycetes	Eurotiales	Trichocomaceae	Aspergillus
ADMA-3Z-LP.245	WKS-3W-FOH	45	Fungi	Ascomycota	Eurotiomycetes	Eurotiales	Trichocomaceae	Aspergillus
ADMA-3Z-LP.245	WKS-3W-LF	2	Fungi	Ascomycota	Eurotiomycetes	Eurotiales	Trichocomaceae	Aspergillus
ADMA-3Z-LP.245	WKS-3W-LP	2	Fungi	Ascomycota	Eurotiomycetes	Eurotiales	Trichocomaceae	Aspergillus
ADMA-3Z-LP.245	WKS-3W-RF	4	Fungi	Ascomycota	Eurotiomycetes	Eurotiales	Trichocomaceae	Aspergillus
ADMA-3Z-LP.245	WKS-3W-RP	117	Fungi	Ascomycota	Eurotiomycetes	Eurotiales	Trichocomaceae	Aspergillus
ADMA-3Z-LP.245	WKS-3X-LF	18	Fungi	Ascomycota	Eurotiomycetes	Eurotiales	Trichocomaceae	Aspergillus
ADMA-3Z-LP.245	WKS-3X-LP	11	Fungi	Ascomycota	Eurotiomycetes	Eurotiales	Trichocomaceae	Aspergillus
ADMA-3Z-LP.245	WKS-3X-RF	8	Fungi	Ascomycota	Eurotiomycetes	Eurotiales	Trichocomaceae	Aspergillus
ADMA-3Z-LP.245	WKS-3X-RP	50	Fungi	Ascomycota	Eurotiomycetes	Eurotiales	Trichocomaceae	Aspergillus
ADMA-3Z-LP.245	WKS-3Y-FOH	293	Fungi	Ascomycota	Eurotiomycetes	Eurotiales	Trichocomaceae	Aspergillus
ADMA-3Z-LP.245	WKS-3Y-LF	116	Fungi	Ascomycota	Eurotiomycetes	Eurotiales	Trichocomaceae	Aspergillus
ADMA-3Z-LP.245	WKS-3Y-LP	362	Fungi	Ascomycota	Eurotiomycetes	Eurotiales	Trichocomaceae	Aspergillus
ADMA-3Z-LP.245	WKS-3Y-RF	3	Fungi	Ascomycota	Eurotiomycetes	Eurotiales	Trichocomaceae	Aspergillus
ADMA-3Z-LP.245	WKS-3Y-RP	197	Fungi	Ascomycota	Eurotiomycetes	Eurotiales	Trichocomaceae	Aspergillus
ADMA-3Z-LP.245	WTS-3V-FOH	109	Fungi	Ascomycota	Eurotiomycetes	Eurotiales	Trichocomaceae	Aspergillus
ADMA-3Z-LP.245	WTS-3V-LP	570	Fungi	Ascomycota	Eurotiomycetes	Eurotiales	Trichocomaceae	Aspergillus
ADMA-3Z-LP.245	WTS-3V-RF	686	Fungi	Ascomycota	Eurotiomycetes	Eurotiales	Trichocomaceae	Aspergillus
ADMA-3Z-LP.245	WTS-3V-RP	670	Fungi	Ascomycota	Eurotiomycetes	Eurotiales	Trichocomaceae	Aspergillus
ADMA-3Z-LP.245	WTS-3W-FOH	157	Fungi	Ascomycota	Eurotiomycetes	Eurotiales	Trichocomaceae	Aspergillus
ADMA-3Z-LP.245	WTS-3W-LP	59	Fungi	Ascomycota	Eurotiomycetes	Eurotiales	Trichocomaceae	Aspergillus
ADMA-3Z-LP.245	WTS-3W-RF	323	Fungi	Ascomycota	Eurotiomycetes	Eurotiales	Trichocomaceae	Aspergillus
ADMA-3Z-LP.245	WTS-3W-RP	103	Fungi	Ascomycota	Eurotiomycetes	Eurotiales	Trichocomaceae	Aspergillus
ADMA-3Z-LP.245	WTS-3Y-FOH	32	Fungi	Ascomycota	Eurotiomycetes	Eurotiales	Trichocomaceae	Aspergillus
ADMA-3Z-LP.245	WTS-3Y-LP	41	Fungi	Ascomycota	Eurotiomycetes	Eurotiales	Trichocomaceae	Aspergillus
ADMA-3Z-LP.245	WTS-3Y-RF	75	Fungi	Ascomycota	Eurotiomycetes	Eurotiales	Trichocomaceae	Aspergillus
ADMA-3Z-LP.245	WTS-3Y-RP	51	Fungi	Ascomycota	Eurotiomycetes	Eurotiales	Trichocomaceae	Aspergillus
ADMA-3Z-LP.245	WTS-3Z-FOH	87	Fungi	Ascomycota	Eurotiomycetes	Eurotiales	Trichocomaceae	Aspergillus
ADMA-3Z-LP.245	WTS-3Z-LP	460	Fungi	Ascomycota	Eurotiomycetes	Eurotiales	Trichocomaceae	Aspergillus
ADMA-3Z-LP.245	WTS-3Z-RF	84	Fungi	Ascomycota	Eurotiomycetes	Eurotiales	Trichocomaceae	Aspergillus
ADMA-3Z-LP.245	WTS-3Z-RP	842	Fungi	Ascomycota	Eurotiomycetes	Eurotiales	Trichocomaceae	Aspergillus
ADMA-3Z-LP.814	ADMA-3Z-LP	8	Fungi	Ascomycota	Eurotiomycetes	Eurotiales	Trichocomaceae	Aspergillus
ADMA-3Z-LP.814	ADMA-3Z-RP	3	Fungi	Ascomycota	Eurotiomycetes	Eurotiales	Trichocomaceae	Aspergillus
ADMA-3Z-LP.814	FH-3Y-LP	2	Fungi	Ascomycota	Eurotiomycetes	Eurotiales	Trichocomaceae	Aspergillus
ADMA-3Z-LP.814	FH-3Y-RP	1	Fungi	Ascomycota	Eurotiomycetes	Eurotiales	Trichocomaceae	Aspergillus
ADMA-3Z-LP.814	FH-3Z-LF	10	Fungi	Ascomycota	Eurotiomycetes	Eurotiales	Trichocomaceae	Aspergillus
ADMA-3Z-LP.814	FH-3Z-LP	12	Fungi	Ascomycota	Eurotiomycetes	Eurotiales	Trichocomaceae	Aspergillus
ADMA-3Z-LP.814	FH-3Z-RF	13	Fungi	Ascomycota	Eurotiomycetes	Eurotiales	Trichocomaceae	Aspergillus
ADMA-3Z-LP.814	FH-3Z-RP	20	Fungi	Ascomycota	Eurotiomycetes	Eurotiales	Trichocomaceae	Aspergillus
ADMA-3Z-LP.814	FT-3Z-FOH	1	Fungi	Ascomycota	Eurotiomycetes	Eurotiales	Trichocomaceae	Aspergillus
ADMA-3Z-LP.814	HFC-3Z-LP	12	Fungi	Ascomycota	Eurotiomycetes	Eurotiales	Trichocomaceae	Aspergillus
ADMA-3Z-LP.814	HHa-3Z-LF	3	Fungi	Ascomycota	Eurotiomycetes	Eurotiales	Trichocomaceae	Aspergillus
ADMA-3Z-LP.814	HHa-3Z-LP	3	Fungi	Ascomycota	Eurotiomycetes	Eurotiales	Trichocomaceae	Aspergillus
ADMA-3Z-LP.814	HHa-3Z-RP	1	Fungi	Ascomycota	Eurotiomycetes	Eurotiales	Trichocomaceae	Aspergillus
ADMA-3Z-LP.814	KT-3Z-FOH	3	Fungi	Ascomycota	Eurotiomycetes	Eurotiales	Trichocomaceae	Aspergillus
ADMA-3Z-LP.814	KT-3Z-LP	6	Fungi	Ascomycota	Eurotiomycetes	Eurotiales	Trichocomaceae	Aspergillus
ADMA-3Z-LP.814	KT-3Z-RP	3	Fungi	Ascomycota	Eurotiomycetes	Eurotiales	Trichocomaceae	Aspergillus
ADMA-3Z-LP.814	QB-3X-LP	45	Fungi	Ascomycota	Eurotiomycetes	Eurotiales	Trichocomaceae	Aspergillus
ADMA-3Z-LP.814	QB-3Z-LP	3	Fungi	Ascomycota	Eurotiomycetes	Eurotiales	Trichocomaceae	Aspergillus
ADMA-3Z-LP.814	TY-3W-RF	2	Fungi	Ascomycota	Eurotiomycetes	Eurotiales	Trichocomaceae	Aspergillus
ADMA-3Z-LP.814	TY-3W-RP	3	Fungi	Ascomycota	Eurotiomycetes	Eurotiales	Trichocomaceae	Aspergillus
ADMA-3Z-LP.814	TY-3X-FOH	2	Fungi	Ascomycota	Eurotiomycetes	Eurotiales	Trichocomaceae	Aspergillus
ADMA-3Z-LP.814	TY-3X-LP	41	Fungi	Ascomycota	Eurotiomycetes	Eurotiales	Trichocomaceae	Aspergillus
ADMA-3Z-LP.814	TY-3X-RF	133	Fungi	Ascomycota	Eurotiomycetes	Eurotiales	Trichocomaceae	Aspergillus
ADMA-3Z-LP.814	TY-3X-RP	28	Fungi	Ascomycota	Eurotiomycetes	Eurotiales	Trichocomaceae	Aspergillus
ADMA-3Z-LP.814	TY-3Y-RF	18	Fungi	Ascomycota	Eurotiomycetes	Eurotiales	Trichocomaceae	Aspergillus
ADMA-3Z-LP.814	TY-3Z-LP	5	Fungi	Ascomycota	Eurotiomycetes	Eurotiales	Trichocomaceae	Aspergillus
ADMA-3Z-LP.814	TY-3Z-RP	3	Fungi	Ascomycota	Eurotiomycetes	Eurotiales	Trichocomaceae	Aspergillus
ADMA-3Z-LP.814	WKS-3Y-FOH	3	Fungi	Ascomycota	Eurotiomycetes	Eurotiales	Trichocomaceae	Aspergillus
ADMA-3Z-LP.814	WTS-3V-LP	42	Fungi	Ascomycota	Eurotiomycetes	Eurotiales	Trichocomaceae	Aspergillus
ADMA-3Z-LP.814	WTS-3V-RF	6	Fungi	Ascomycota	Eurotiomycetes	Eurotiales	Trichocomaceae	Aspergillus
ADMA-3Z-LP.814	WTS-3W-FOH	7	Fungi	Ascomycota	Eurotiomycetes	Eurotiales	Trichocomaceae	Aspergillus
ADMA-3Z-LP.814	WTS-3W-LP	7	Fungi	Ascomycota	Eurotiomycetes	Eurotiales	Trichocomaceae	Aspergillus
ADMA-3Z-LP.814	WTS-3W-RF	1	Fungi	Ascomycota	Eurotiomycetes	Eurotiales	Trichocomaceae	Aspergillus
ADMA-3Z-LP.814	WTS-3Y-FOH	1	Fungi	Ascomycota	Eurotiomycetes	Eurotiales	Trichocomaceae	Aspergillus
ADMA-3Z-LP.814	WTS-3Y-RP	5	Fungi	Ascomycota	Eurotiomycetes	Eurotiales	Trichocomaceae	Aspergillus
ADMA-3Z-LP.814	WTS-3Z-LP	36	Fungi	Ascomycota	Eurotiomycetes	Eurotiales	Trichocomaceae	Aspergillus
ADMA-3Z-LP.814	WTS-3Z-RF	8	Fungi	Ascomycota	Eurotiomycetes	Eurotiales	Trichocomaceae	Aspergillus
ADMA-3Z-LP.814	WTS-3Z-RP	26	Fungi	Ascomycota	Eurotiomycetes	Eurotiales	Trichocomaceae	Aspergillus
ADMA-3Z-RP.1134	ADMA-3Z-LP	10	Fungi	Ascomycota	Eurotiomycetes	Eurotiales	Trichocomaceae	Aspergillus
ADMA-3Z-RP.1134	ADMA-3Z-RP	92	Fungi	Ascomycota	Eurotiomycetes	Eurotiales	Trichocomaceae	Aspergillus
ADMA-3Z-RP.1134	FH-3Y-LP	76	Fungi	Ascomycota	Eurotiomycetes	Eurotiales	Trichocomaceae	Aspergillus
ADMA-3Z-RP.1134	FH-3Z-LP	121	Fungi	Ascomycota	Eurotiomycetes	Eurotiales	Trichocomaceae	Aspergillus
ADMA-3Z-RP.1134	FH-3Z-RF	70	Fungi	Ascomycota	Eurotiomycetes	Eurotiales	Trichocomaceae	Aspergillus
ADMA-3Z-RP.1134	FT-3Z-FOH	9	Fungi	Ascomycota	Eurotiomycetes	Eurotiales	Trichocomaceae	Aspergillus
ADMA-3Z-RP.1134	FT-3Z-LP	10	Fungi	Ascomycota	Eurotiomycetes	Eurotiales	Trichocomaceae	Aspergillus
ADMA-3Z-RP.1134	FT-3Z-RP	36	Fungi	Ascomycota	Eurotiomycetes	Eurotiales	Trichocomaceae	Aspergillus
ADMA-3Z-RP.1134	HFC-3Z-LP	173	Fungi	Ascomycota	Eurotiomycetes	Eurotiales	Trichocomaceae	Aspergillus
ADMA-3Z-RP.1134	HFC-3Z-RF	8	Fungi	Ascomycota	Eurotiomycetes	Eurotiales	Trichocomaceae	Aspergillus
ADMA-3Z-RP.1134	HFC-3Z-RP	205	Fungi	Ascomycota	Eurotiomycetes	Eurotiales	Trichocomaceae	Aspergillus
ADMA-3Z-RP.1134	HHa-3Z-FOH	31	Fungi	Ascomycota	Eurotiomycetes	Eurotiales	Trichocomaceae	Aspergillus
ADMA-3Z-RP.1134	HHa-3Z-LP	69	Fungi	Ascomycota	Eurotiomycetes	Eurotiales	Trichocomaceae	Aspergillus
ADMA-3Z-RP.1134	HHa-3Z-RP	145	Fungi	Ascomycota	Eurotiomycetes	Eurotiales	Trichocomaceae	Aspergillus
ADMA-3Z-RP.1134	KT-3Z-FOH	15	Fungi	Ascomycota	Eurotiomycetes	Eurotiales	Trichocomaceae	Aspergillus
ADMA-3Z-RP.1134	KT-3Z-LP	11	Fungi	Ascomycota	Eurotiomycetes	Eurotiales	Trichocomaceae	Aspergillus
ADMA-3Z-RP.1134	KT-3Z-RF	38	Fungi	Ascomycota	Eurotiomycetes	Eurotiales	Trichocomaceae	Aspergillus
ADMA-3Z-RP.1134	QB-3X-LF	31	Fungi	Ascomycota	Eurotiomycetes	Eurotiales	Trichocomaceae	Aspergillus
ADMA-3Z-RP.1134	QB-3X-LP	162	Fungi	Ascomycota	Eurotiomycetes	Eurotiales	Trichocomaceae	Aspergillus
ADMA-3Z-RP.1134	QB-3X-RF	47	Fungi	Ascomycota	Eurotiomycetes	Eurotiales	Trichocomaceae	Aspergillus
ADMA-3Z-RP.1134	QB-3X-RP	124	Fungi	Ascomycota	Eurotiomycetes	Eurotiales	Trichocomaceae	Aspergillus
ADMA-3Z-RP.1134	QB-3Y-LF	27	Fungi	Ascomycota	Eurotiomycetes	Eurotiales	Trichocomaceae	Aspergillus
ADMA-3Z-RP.1134	QB-3Y-RP	233	Fungi	Ascomycota	Eurotiomycetes	Eurotiales	Trichocomaceae	Aspergillus
ADMA-3Z-RP.1134	QB-3Z-LF	2	Fungi	Ascomycota	Eurotiomycetes	Eurotiales	Trichocomaceae	Aspergillus
ADMA-3Z-RP.1134	QB-3Z-LP	1	Fungi	Ascomycota	Eurotiomycetes	Eurotiales	Trichocomaceae	Aspergillus
ADMA-3Z-RP.1134	STW-3X-LF	13	Fungi	Ascomycota	Eurotiomycetes	Eurotiales	Trichocomaceae	Aspergillus
ADMA-3Z-RP.1134	STW-3X-LP	17	Fungi	Ascomycota	Eurotiomycetes	Eurotiales	Trichocomaceae	Aspergillus
ADMA-3Z-RP.1134	STW-3X-RP	27	Fungi	Ascomycota	Eurotiomycetes	Eurotiales	Trichocomaceae	Aspergillus
ADMA-3Z-RP.1134	STW-3Y-LP	1	Fungi	Ascomycota	Eurotiomycetes	Eurotiales	Trichocomaceae	Aspergillus
ADMA-3Z-RP.1134	SW-3Y-LP	1	Fungi	Ascomycota	Eurotiomycetes	Eurotiales	Trichocomaceae	Aspergillus
ADMA-3Z-RP.1134	SW-3Y-RF	2	Fungi	Ascomycota	Eurotiomycetes	Eurotiales	Trichocomaceae	Aspergillus
ADMA-3Z-RP.1134	SW-3Y-RP	11	Fungi	Ascomycota	Eurotiomycetes	Eurotiales	Trichocomaceae	Aspergillus
ADMA-3Z-RP.1134	SW-3Z-LP	144	Fungi	Ascomycota	Eurotiomycetes	Eurotiales	Trichocomaceae	Aspergillus
ADMA-3Z-RP.1134	SW-3Z-RP	64	Fungi	Ascomycota	Eurotiomycetes	Eurotiales	Trichocomaceae	Aspergillus
ADMA-3Z-RP.1134	TH-3Z-RP	130	Fungi	Ascomycota	Eurotiomycetes	Eurotiales	Trichocomaceae	Aspergillus
ADMA-3Z-RP.1134	TK-3Z-LP	29	Fungi	Ascomycota	Eurotiomycetes	Eurotiales	Trichocomaceae	Aspergillus
ADMA-3Z-RP.1134	TM-3X-LP	43	Fungi	Ascomycota	Eurotiomycetes	Eurotiales	Trichocomaceae	Aspergillus
ADMA-3Z-RP.1134	TM-3X-RP	47	Fungi	Ascomycota	Eurotiomycetes	Eurotiales	Trichocomaceae	Aspergillus
ADMA-3Z-RP.1134	TM-3Z-FOH	11	Fungi	Ascomycota	Eurotiomycetes	Eurotiales	Trichocomaceae	Aspergillus
ADMA-3Z-RP.1134	TM-3Z-LP	13	Fungi	Ascomycota	Eurotiomycetes	Eurotiales	Trichocomaceae	Aspergillus
ADMA-3Z-RP.1134	TMB-3W-LP	86	Fungi	Ascomycota	Eurotiomycetes	Eurotiales	Trichocomaceae	Aspergillus
ADMA-3Z-RP.1134	TMB-3W-RF	9	Fungi	Ascomycota	Eurotiomycetes	Eurotiales	Trichocomaceae	Aspergillus
ADMA-3Z-RP.1134	TMB-3X-LF	99	Fungi	Ascomycota	Eurotiomycetes	Eurotiales	Trichocomaceae	Aspergillus
ADMA-3Z-RP.1134	TMB-3X-LP	61	Fungi	Ascomycota	Eurotiomycetes	Eurotiales	Trichocomaceae	Aspergillus
ADMA-3Z-RP.1134	TMB-3X-RF	313	Fungi	Ascomycota	Eurotiomycetes	Eurotiales	Trichocomaceae	Aspergillus
ADMA-3Z-RP.1134	TMB-3X-RP	19	Fungi	Ascomycota	Eurotiomycetes	Eurotiales	Trichocomaceae	Aspergillus
ADMA-3Z-RP.1134	TY-3W-LP	42	Fungi	Ascomycota	Eurotiomycetes	Eurotiales	Trichocomaceae	Aspergillus
ADMA-3Z-RP.1134	TY-3X-LP	6	Fungi	Ascomycota	Eurotiomycetes	Eurotiales	Trichocomaceae	Aspergillus
ADMA-3Z-RP.1134	TY-3X-RF	1	Fungi	Ascomycota	Eurotiomycetes	Eurotiales	Trichocomaceae	Aspergillus
ADMA-3Z-RP.1134	TY-3Y-LP	39	Fungi	Ascomycota	Eurotiomycetes	Eurotiales	Trichocomaceae	Aspergillus
ADMA-3Z-RP.1134	TY-3Z-FOH	5	Fungi	Ascomycota	Eurotiomycetes	Eurotiales	Trichocomaceae	Aspergillus
ADMA-3Z-RP.1134	TY-3Z-LP	35	Fungi	Ascomycota	Eurotiomycetes	Eurotiales	Trichocomaceae	Aspergillus
ADMA-3Z-RP.1134	TY-3Z-RP	3	Fungi	Ascomycota	Eurotiomycetes	Eurotiales	Trichocomaceae	Aspergillus
ADMA-3Z-RP.1134	WKS-3U-LF	33	Fungi	Ascomycota	Eurotiomycetes	Eurotiales	Trichocomaceae	Aspergillus
ADMA-3Z-RP.1134	WKS-3U-LP	42	Fungi	Ascomycota	Eurotiomycetes	Eurotiales	Trichocomaceae	Aspergillus
ADMA-3Z-RP.1134	WKS-3U-RF	6	Fungi	Ascomycota	Eurotiomycetes	Eurotiales	Trichocomaceae	Aspergillus
ADMA-3Z-RP.1134	WKS-3V-RP	72	Fungi	Ascomycota	Eurotiomycetes	Eurotiales	Trichocomaceae	Aspergillus
ADMA-3Z-RP.1134	WKS-3X-LP	38	Fungi	Ascomycota	Eurotiomycetes	Eurotiales	Trichocomaceae	Aspergillus
ADMA-3Z-RP.1134	WKS-3Y-LF	150	Fungi	Ascomycota	Eurotiomycetes	Eurotiales	Trichocomaceae	Aspergillus
ADMA-3Z-RP.1134	WKS-3Y-LP	107	Fungi	Ascomycota	Eurotiomycetes	Eurotiales	Trichocomaceae	Aspergillus
ADMA-3Z-RP.1134	WKS-3Y-RP	35	Fungi	Ascomycota	Eurotiomycetes	Eurotiales	Trichocomaceae	Aspergillus
ADMA-3Z-RP.1134	WTS-3V-FOH	17	Fungi	Ascomycota	Eurotiomycetes	Eurotiales	Trichocomaceae	Aspergillus
ADMA-3Z-RP.1134	WTS-3V-LP	117	Fungi	Ascomycota	Eurotiomycetes	Eurotiales	Trichocomaceae	Aspergillus
ADMA-3Z-RP.1134	WTS-3V-RF	46	Fungi	Ascomycota	Eurotiomycetes	Eurotiales	Trichocomaceae	Aspergillus
ADMA-3Z-RP.1134	WTS-3V-RP	117	Fungi	Ascomycota	Eurotiomycetes	Eurotiales	Trichocomaceae	Aspergillus
ADMA-3Z-RP.1134	WTS-3W-FOH	211	Fungi	Ascomycota	Eurotiomycetes	Eurotiales	Trichocomaceae	Aspergillus
ADMA-3Z-RP.1134	WTS-3W-LP	27	Fungi	Ascomycota	Eurotiomycetes	Eurotiales	Trichocomaceae	Aspergillus
ADMA-3Z-RP.1134	WTS-3W-RP	7	Fungi	Ascomycota	Eurotiomycetes	Eurotiales	Trichocomaceae	Aspergillus
ADMA-3Z-RP.1134	WTS-3Y-FOH	22	Fungi	Ascomycota	Eurotiomycetes	Eurotiales	Trichocomaceae	Aspergillus
ADMA-3Z-RP.1134	WTS-3Y-LP	56	Fungi	Ascomycota	Eurotiomycetes	Eurotiales	Trichocomaceae	Aspergillus
ADMA-3Z-RP.1134	WTS-3Y-RF	26	Fungi	Ascomycota	Eurotiomycetes	Eurotiales	Trichocomaceae	Aspergillus
ADMA-3Z-RP.1134	WTS-3Y-RP	38	Fungi	Ascomycota	Eurotiomycetes	Eurotiales	Trichocomaceae	Aspergillus
ADMA-3Z-RP.1134	WTS-3Z-FOH	11	Fungi	Ascomycota	Eurotiomycetes	Eurotiales	Trichocomaceae	Aspergillus
ADMA-3Z-RP.1134	WTS-3Z-LP	90	Fungi	Ascomycota	Eurotiomycetes	Eurotiales	Trichocomaceae	Aspergillus
ADMA-3Z-RP.1134	WTS-3Z-RP	345	Fungi	Ascomycota	Eurotiomycetes	Eurotiales	Trichocomaceae	Aspergillus
ADMA-3Z-RP.25862	ADMA-3Z-RP	1	Fungi	Ascomycota	Eurotiomycetes	Eurotiales	Trichocomaceae	Aspergillus
ADMA-3Z-RP.25862	FT-3Z-FOH	6	Fungi	Ascomycota	Eurotiomycetes	Eurotiales	Trichocomaceae	Aspergillus
ADMA-3Z-RP.25862	FT-3Z-LF	1	Fungi	Ascomycota	Eurotiomycetes	Eurotiales	Trichocomaceae	Aspergillus
ADMA-3Z-RP.25862	FT-3Z-RP	15	Fungi	Ascomycota	Eurotiomycetes	Eurotiales	Trichocomaceae	Aspergillus
ADMA-3Z-RP.25862	HFC-3Z-LP	25	Fungi	Ascomycota	Eurotiomycetes	Eurotiales	Trichocomaceae	Aspergillus
ADMA-3Z-RP.25862	HFC-3Z-RF	2	Fungi	Ascomycota	Eurotiomycetes	Eurotiales	Trichocomaceae	Aspergillus
ADMA-3Z-RP.25862	HHa-3Z-FOH	3	Fungi	Ascomycota	Eurotiomycetes	Eurotiales	Trichocomaceae	Aspergillus
ADMA-3Z-RP.25862	HHa-3Z-LF	10	Fungi	Ascomycota	Eurotiomycetes	Eurotiales	Trichocomaceae	Aspergillus
ADMA-3Z-RP.25862	HHa-3Z-LP	6	Fungi	Ascomycota	Eurotiomycetes	Eurotiales	Trichocomaceae	Aspergillus
ADMA-3Z-RP.25862	HHa-3Z-RF	1	Fungi	Ascomycota	Eurotiomycetes	Eurotiales	Trichocomaceae	Aspergillus
ADMA-3Z-RP.25862	HHa-3Z-RP	12	Fungi	Ascomycota	Eurotiomycetes	Eurotiales	Trichocomaceae	Aspergillus
ADMA-3Z-RP.25862	QB-3X-LF	2	Fungi	Ascomycota	Eurotiomycetes	Eurotiales	Trichocomaceae	Aspergillus
ADMA-3Z-RP.25862	QB-3X-LP	59	Fungi	Ascomycota	Eurotiomycetes	Eurotiales	Trichocomaceae	Aspergillus
ADMA-3Z-RP.25862	QB-3Y-LF	23	Fungi	Ascomycota	Eurotiomycetes	Eurotiales	Trichocomaceae	Aspergillus
ADMA-3Z-RP.25862	QB-3Y-LP	73	Fungi	Ascomycota	Eurotiomycetes	Eurotiales	Trichocomaceae	Aspergillus
ADMA-3Z-RP.25862	QB-3Y-RF	4	Fungi	Ascomycota	Eurotiomycetes	Eurotiales	Trichocomaceae	Aspergillus
ADMA-3Z-RP.25862	QB-3Y-RP	20	Fungi	Ascomycota	Eurotiomycetes	Eurotiales	Trichocomaceae	Aspergillus
ADMA-3Z-RP.25862	QB-3Z-FOH	1	Fungi	Ascomycota	Eurotiomycetes	Eurotiales	Trichocomaceae	Aspergillus
ADMA-3Z-RP.25862	QB-3Z-LF	4	Fungi	Ascomycota	Eurotiomycetes	Eurotiales	Trichocomaceae	Aspergillus
ADMA-3Z-RP.25862	QB-3Z-LP	9	Fungi	Ascomycota	Eurotiomycetes	Eurotiales	Trichocomaceae	Aspergillus
ADMA-3Z-RP.25862	QB-3Z-RF	23	Fungi	Ascomycota	Eurotiomycetes	Eurotiales	Trichocomaceae	Aspergillus
ADMA-3Z-RP.25862	QB-3Z-RP	23	Fungi	Ascomycota	Eurotiomycetes	Eurotiales	Trichocomaceae	Aspergillus
ADMA-3Z-RP.25862	SW-3Y-RP	4	Fungi	Ascomycota	Eurotiomycetes	Eurotiales	Trichocomaceae	Aspergillus
ADMA-3Z-RP.25862	SW-3Z-LF	6	Fungi	Ascomycota	Eurotiomycetes	Eurotiales	Trichocomaceae	Aspergillus
ADMA-3Z-RP.25862	SW-3Z-LP	26	Fungi	Ascomycota	Eurotiomycetes	Eurotiales	Trichocomaceae	Aspergillus
ADMA-3Z-RP.25862	SW-3Z-RP	7	Fungi	Ascomycota	Eurotiomycetes	Eurotiales	Trichocomaceae	Aspergillus
ADMA-3Z-RP.25862	TK-3Y-LP	7	Fungi	Ascomycota	Eurotiomycetes	Eurotiales	Trichocomaceae	Aspergillus
ADMA-3Z-RP.25862	TM-3X-LP	11	Fungi	Ascomycota	Eurotiomycetes	Eurotiales	Trichocomaceae	Aspergillus
ADMA-3Z-RP.25862	TM-3X-RP	3	Fungi	Ascomycota	Eurotiomycetes	Eurotiales	Trichocomaceae	Aspergillus
ADMA-3Z-RP.25862	TM-3Y-RP	5	Fungi	Ascomycota	Eurotiomycetes	Eurotiales	Trichocomaceae	Aspergillus
ADMA-3Z-RP.25862	TM-3Z-RP	9	Fungi	Ascomycota	Eurotiomycetes	Eurotiales	Trichocomaceae	Aspergillus
ADMA-3Z-RP.25862	TY-3W-LP	1	Fungi	Ascomycota	Eurotiomycetes	Eurotiales	Trichocomaceae	Aspergillus
ADMA-3Z-RP.25862	TY-3X-LP	2	Fungi	Ascomycota	Eurotiomycetes	Eurotiales	Trichocomaceae	Aspergillus
ADMA-3Z-RP.25862	TY-3Z-LP	1	Fungi	Ascomycota	Eurotiomycetes	Eurotiales	Trichocomaceae	Aspergillus
ADMA-3Z-RP.25862	TY-3Z-RP	1	Fungi	Ascomycota	Eurotiomycetes	Eurotiales	Trichocomaceae	Aspergillus
ADMA-3Z-RP.25862	WKS-3U-LP	8	Fungi	Ascomycota	Eurotiomycetes	Eurotiales	Trichocomaceae	Aspergillus
ADMA-3Z-RP.25862	WKS-3U-RP	20	Fungi	Ascomycota	Eurotiomycetes	Eurotiales	Trichocomaceae	Aspergillus
ADMA-3Z-RP.25862	WKS-3V-LF	3	Fungi	Ascomycota	Eurotiomycetes	Eurotiales	Trichocomaceae	Aspergillus
ADMA-3Z-RP.25862	WKS-3W-LP	5	Fungi	Ascomycota	Eurotiomycetes	Eurotiales	Trichocomaceae	Aspergillus
ADMA-3Z-RP.25862	WKS-3X-FOH	18	Fungi	Ascomycota	Eurotiomycetes	Eurotiales	Trichocomaceae	Aspergillus
ADMA-3Z-RP.25862	WKS-3X-LP	2	Fungi	Ascomycota	Eurotiomycetes	Eurotiales	Trichocomaceae	Aspergillus
ADMA-3Z-RP.25862	WKS-3X-RP	3	Fungi	Ascomycota	Eurotiomycetes	Eurotiales	Trichocomaceae	Aspergillus
ADMA-3Z-RP.25862	WKS-3Y-FOH	1	Fungi	Ascomycota	Eurotiomycetes	Eurotiales	Trichocomaceae	Aspergillus
ADMA-3Z-RP.25862	WKS-3Y-LF	6	Fungi	Ascomycota	Eurotiomycetes	Eurotiales	Trichocomaceae	Aspergillus
ADMA-3Z-RP.25862	WKS-3Y-LP	16	Fungi	Ascomycota	Eurotiomycetes	Eurotiales	Trichocomaceae	Aspergillus
ADMA-3Z-RP.25862	WKS-3Y-RP	6	Fungi	Ascomycota	Eurotiomycetes	Eurotiales	Trichocomaceae	Aspergillus
ADMA-3Z-RP.25862	WTS-3V-FOH	3	Fungi	Ascomycota	Eurotiomycetes	Eurotiales	Trichocomaceae	Aspergillus
ADMA-3Z-RP.25862	WTS-3V-LP	14	Fungi	Ascomycota	Eurotiomycetes	Eurotiales	Trichocomaceae	Aspergillus
ADMA-3Z-RP.25862	WTS-3V-RF	12	Fungi	Ascomycota	Eurotiomycetes	Eurotiales	Trichocomaceae	Aspergillus
ADMA-3Z-RP.25862	WTS-3W-LP	3	Fungi	Ascomycota	Eurotiomycetes	Eurotiales	Trichocomaceae	Aspergillus
ADMA-3Z-RP.25862	WTS-3Y-LP	1	Fungi	Ascomycota	Eurotiomycetes	Eurotiales	Trichocomaceae	Aspergillus
ADMA-3Z-RP.25862	WTS-3Z-LP	5	Fungi	Ascomycota	Eurotiomycetes	Eurotiales	Trichocomaceae	Aspergillus
ADMA-3Z-RP.25862	WTS-3Z-RP	7	Fungi	Ascomycota	Eurotiomycetes	Eurotiales	Trichocomaceae	Aspergillus
ADMA-3Z-RP.468	ADMA-3Z-LP	31	Fungi	Ascomycota	Eurotiomycetes	Eurotiales	Trichocomaceae	Aspergillus
ADMA-3Z-RP.468	ADMA-3Z-RP	148	Fungi	Ascomycota	Eurotiomycetes	Eurotiales	Trichocomaceae	Aspergillus
ADMA-3Z-RP.468	FH-3Y-FOH	167	Fungi	Ascomycota	Eurotiomycetes	Eurotiales	Trichocomaceae	Aspergillus
ADMA-3Z-RP.468	FH-3Y-LF	505	Fungi	Ascomycota	Eurotiomycetes	Eurotiales	Trichocomaceae	Aspergillus
ADMA-3Z-RP.468	FH-3Y-LP	151	Fungi	Ascomycota	Eurotiomycetes	Eurotiales	Trichocomaceae	Aspergillus
ADMA-3Z-RP.468	FH-3Y-RF	13	Fungi	Ascomycota	Eurotiomycetes	Eurotiales	Trichocomaceae	Aspergillus
ADMA-3Z-RP.468	FH-3Y-RP	156	Fungi	Ascomycota	Eurotiomycetes	Eurotiales	Trichocomaceae	Aspergillus
ADMA-3Z-RP.468	FH-3Z-FOH	125	Fungi	Ascomycota	Eurotiomycetes	Eurotiales	Trichocomaceae	Aspergillus
ADMA-3Z-RP.468	FH-3Z-LF	100	Fungi	Ascomycota	Eurotiomycetes	Eurotiales	Trichocomaceae	Aspergillus
ADMA-3Z-RP.468	FH-3Z-LP	985	Fungi	Ascomycota	Eurotiomycetes	Eurotiales	Trichocomaceae	Aspergillus
ADMA-3Z-RP.468	FH-3Z-RF	322	Fungi	Ascomycota	Eurotiomycetes	Eurotiales	Trichocomaceae	Aspergillus
ADMA-3Z-RP.468	FH-3Z-RP	1217	Fungi	Ascomycota	Eurotiomycetes	Eurotiales	Trichocomaceae	Aspergillus
ADMA-3Z-RP.468	FT-3Z-FOH	93	Fungi	Ascomycota	Eurotiomycetes	Eurotiales	Trichocomaceae	Aspergillus
ADMA-3Z-RP.468	FT-3Z-LF	3	Fungi	Ascomycota	Eurotiomycetes	Eurotiales	Trichocomaceae	Aspergillus
ADMA-3Z-RP.468	FT-3Z-LP	29	Fungi	Ascomycota	Eurotiomycetes	Eurotiales	Trichocomaceae	Aspergillus
ADMA-3Z-RP.468	FT-3Z-RP	21	Fungi	Ascomycota	Eurotiomycetes	Eurotiales	Trichocomaceae	Aspergillus
ADMA-3Z-RP.468	HFC-3Z-LP	83	Fungi	Ascomycota	Eurotiomycetes	Eurotiales	Trichocomaceae	Aspergillus
ADMA-3Z-RP.468	HFC-3Z-RP	111	Fungi	Ascomycota	Eurotiomycetes	Eurotiales	Trichocomaceae	Aspergillus
ADMA-3Z-RP.468	HHa-3Z-LP	32	Fungi	Ascomycota	Eurotiomycetes	Eurotiales	Trichocomaceae	Aspergillus
ADMA-3Z-RP.468	KT-3Z-FOH	120	Fungi	Ascomycota	Eurotiomycetes	Eurotiales	Trichocomaceae	Aspergillus
ADMA-3Z-RP.468	KT-3Z-LP	41	Fungi	Ascomycota	Eurotiomycetes	Eurotiales	Trichocomaceae	Aspergillus
ADMA-3Z-RP.468	KT-3Z-RF	50	Fungi	Ascomycota	Eurotiomycetes	Eurotiales	Trichocomaceae	Aspergillus
ADMA-3Z-RP.468	KT-3Z-RP	118	Fungi	Ascomycota	Eurotiomycetes	Eurotiales	Trichocomaceae	Aspergillus
ADMA-3Z-RP.468	MOS-3W-LF	35	Fungi	Ascomycota	Eurotiomycetes	Eurotiales	Trichocomaceae	Aspergillus
ADMA-3Z-RP.468	MOS-3W-LP	62	Fungi	Ascomycota	Eurotiomycetes	Eurotiales	Trichocomaceae	Aspergillus
ADMA-3Z-RP.468	MOS-3W-RF	3	Fungi	Ascomycota	Eurotiomycetes	Eurotiales	Trichocomaceae	Aspergillus
ADMA-3Z-RP.468	MOS-3X-LF	5	Fungi	Ascomycota	Eurotiomycetes	Eurotiales	Trichocomaceae	Aspergillus
ADMA-3Z-RP.468	MOS-3Y-LF	4	Fungi	Ascomycota	Eurotiomycetes	Eurotiales	Trichocomaceae	Aspergillus
ADMA-3Z-RP.468	MOS-3Y-LP	15	Fungi	Ascomycota	Eurotiomycetes	Eurotiales	Trichocomaceae	Aspergillus
ADMA-3Z-RP.468	MOS-3Y-RF	24	Fungi	Ascomycota	Eurotiomycetes	Eurotiales	Trichocomaceae	Aspergillus
ADMA-3Z-RP.468	QB-3X-FOH	13	Fungi	Ascomycota	Eurotiomycetes	Eurotiales	Trichocomaceae	Aspergillus
ADMA-3Z-RP.468	QB-3X-LF	3	Fungi	Ascomycota	Eurotiomycetes	Eurotiales	Trichocomaceae	Aspergillus
ADMA-3Z-RP.468	QB-3X-LP	182	Fungi	Ascomycota	Eurotiomycetes	Eurotiales	Trichocomaceae	Aspergillus
ADMA-3Z-RP.468	QB-3X-RF	46	Fungi	Ascomycota	Eurotiomycetes	Eurotiales	Trichocomaceae	Aspergillus
ADMA-3Z-RP.468	QB-3X-RP	70	Fungi	Ascomycota	Eurotiomycetes	Eurotiales	Trichocomaceae	Aspergillus
ADMA-3Z-RP.468	QB-3Y-FOH	24	Fungi	Ascomycota	Eurotiomycetes	Eurotiales	Trichocomaceae	Aspergillus
ADMA-3Z-RP.468	QB-3Y-LF	113	Fungi	Ascomycota	Eurotiomycetes	Eurotiales	Trichocomaceae	Aspergillus
ADMA-3Z-RP.468	QB-3Y-LP	210	Fungi	Ascomycota	Eurotiomycetes	Eurotiales	Trichocomaceae	Aspergillus
ADMA-3Z-RP.468	QB-3Y-RF	85	Fungi	Ascomycota	Eurotiomycetes	Eurotiales	Trichocomaceae	Aspergillus
ADMA-3Z-RP.468	QB-3Y-RP	297	Fungi	Ascomycota	Eurotiomycetes	Eurotiales	Trichocomaceae	Aspergillus
ADMA-3Z-RP.468	QB-3Z-FOH	94	Fungi	Ascomycota	Eurotiomycetes	Eurotiales	Trichocomaceae	Aspergillus
ADMA-3Z-RP.468	QB-3Z-LF	74	Fungi	Ascomycota	Eurotiomycetes	Eurotiales	Trichocomaceae	Aspergillus
ADMA-3Z-RP.468	QB-3Z-LP	297	Fungi	Ascomycota	Eurotiomycetes	Eurotiales	Trichocomaceae	Aspergillus
ADMA-3Z-RP.468	QB-3Z-RF	12	Fungi	Ascomycota	Eurotiomycetes	Eurotiales	Trichocomaceae	Aspergillus
ADMA-3Z-RP.468	QB-3Z-RP	1065	Fungi	Ascomycota	Eurotiomycetes	Eurotiales	Trichocomaceae	Aspergillus
ADMA-3Z-RP.468	STW-3X-FOH	51	Fungi	Ascomycota	Eurotiomycetes	Eurotiales	Trichocomaceae	Aspergillus
ADMA-3Z-RP.468	STW-3X-LF	11	Fungi	Ascomycota	Eurotiomycetes	Eurotiales	Trichocomaceae	Aspergillus
ADMA-3Z-RP.468	STW-3X-LP	90	Fungi	Ascomycota	Eurotiomycetes	Eurotiales	Trichocomaceae	Aspergillus
ADMA-3Z-RP.468	STW-3X-RF	96	Fungi	Ascomycota	Eurotiomycetes	Eurotiales	Trichocomaceae	Aspergillus
ADMA-3Z-RP.468	STW-3X-RP	85	Fungi	Ascomycota	Eurotiomycetes	Eurotiales	Trichocomaceae	Aspergillus
ADMA-3Z-RP.468	STW-3Y-LP	2	Fungi	Ascomycota	Eurotiomycetes	Eurotiales	Trichocomaceae	Aspergillus
ADMA-3Z-RP.468	SW-3Y-FOH	2	Fungi	Ascomycota	Eurotiomycetes	Eurotiales	Trichocomaceae	Aspergillus
ADMA-3Z-RP.468	SW-3Y-RF	71	Fungi	Ascomycota	Eurotiomycetes	Eurotiales	Trichocomaceae	Aspergillus
ADMA-3Z-RP.468	SW-3Y-RP	30	Fungi	Ascomycota	Eurotiomycetes	Eurotiales	Trichocomaceae	Aspergillus
ADMA-3Z-RP.468	SW-3Z-FOH	23	Fungi	Ascomycota	Eurotiomycetes	Eurotiales	Trichocomaceae	Aspergillus
ADMA-3Z-RP.468	SW-3Z-LF	24	Fungi	Ascomycota	Eurotiomycetes	Eurotiales	Trichocomaceae	Aspergillus
ADMA-3Z-RP.468	SW-3Z-LP	169	Fungi	Ascomycota	Eurotiomycetes	Eurotiales	Trichocomaceae	Aspergillus
ADMA-3Z-RP.468	SW-3Z-RF	42	Fungi	Ascomycota	Eurotiomycetes	Eurotiales	Trichocomaceae	Aspergillus
ADMA-3Z-RP.468	SW-3Z-RP	126	Fungi	Ascomycota	Eurotiomycetes	Eurotiales	Trichocomaceae	Aspergillus
ADMA-3Z-RP.468	TH-3Z-LP	1	Fungi	Ascomycota	Eurotiomycetes	Eurotiales	Trichocomaceae	Aspergillus
ADMA-3Z-RP.468	TK-3X-FOH	2	Fungi	Ascomycota	Eurotiomycetes	Eurotiales	Trichocomaceae	Aspergillus
ADMA-3Z-RP.468	TK-3Z-LP	1	Fungi	Ascomycota	Eurotiomycetes	Eurotiales	Trichocomaceae	Aspergillus
ADMA-3Z-RP.468	TM-3X-LP	8	Fungi	Ascomycota	Eurotiomycetes	Eurotiales	Trichocomaceae	Aspergillus
ADMA-3Z-RP.468	TM-3X-RP	27	Fungi	Ascomycota	Eurotiomycetes	Eurotiales	Trichocomaceae	Aspergillus
ADMA-3Z-RP.468	TM-3Y-FOH	18	Fungi	Ascomycota	Eurotiomycetes	Eurotiales	Trichocomaceae	Aspergillus
ADMA-3Z-RP.468	TM-3Y-RF	39	Fungi	Ascomycota	Eurotiomycetes	Eurotiales	Trichocomaceae	Aspergillus
ADMA-3Z-RP.468	TM-3Z-RF	17	Fungi	Ascomycota	Eurotiomycetes	Eurotiales	Trichocomaceae	Aspergillus
ADMA-3Z-RP.468	TM-3Z-RP	112	Fungi	Ascomycota	Eurotiomycetes	Eurotiales	Trichocomaceae	Aspergillus
ADMA-3Z-RP.468	TMB-3W-FOH	9	Fungi	Ascomycota	Eurotiomycetes	Eurotiales	Trichocomaceae	Aspergillus
ADMA-3Z-RP.468	TMB-3W-LF	17	Fungi	Ascomycota	Eurotiomycetes	Eurotiales	Trichocomaceae	Aspergillus
ADMA-3Z-RP.468	TMB-3W-RF	22	Fungi	Ascomycota	Eurotiomycetes	Eurotiales	Trichocomaceae	Aspergillus
ADMA-3Z-RP.468	TMB-3W-RP	14	Fungi	Ascomycota	Eurotiomycetes	Eurotiales	Trichocomaceae	Aspergillus
ADMA-3Z-RP.468	TMB-3X-LP	7	Fungi	Ascomycota	Eurotiomycetes	Eurotiales	Trichocomaceae	Aspergillus
ADMA-3Z-RP.468	TMB-3X-RF	1	Fungi	Ascomycota	Eurotiomycetes	Eurotiales	Trichocomaceae	Aspergillus
ADMA-3Z-RP.468	TMB-3Y-LF	60	Fungi	Ascomycota	Eurotiomycetes	Eurotiales	Trichocomaceae	Aspergillus
ADMA-3Z-RP.468	TMB-3Y-RF	184	Fungi	Ascomycota	Eurotiomycetes	Eurotiales	Trichocomaceae	Aspergillus
ADMA-3Z-RP.468	TMB-3Y-RP	6	Fungi	Ascomycota	Eurotiomycetes	Eurotiales	Trichocomaceae	Aspergillus
ADMA-3Z-RP.468	TY-3X-FOH	17	Fungi	Ascomycota	Eurotiomycetes	Eurotiales	Trichocomaceae	Aspergillus
ADMA-3Z-RP.468	TY-3X-LP	31	Fungi	Ascomycota	Eurotiomycetes	Eurotiales	Trichocomaceae	Aspergillus
ADMA-3Z-RP.468	TY-3X-RF	148	Fungi	Ascomycota	Eurotiomycetes	Eurotiales	Trichocomaceae	Aspergillus
ADMA-3Z-RP.468	TY-3X-RP	70	Fungi	Ascomycota	Eurotiomycetes	Eurotiales	Trichocomaceae	Aspergillus
ADMA-3Z-RP.468	TY-3Y-RF	81	Fungi	Ascomycota	Eurotiomycetes	Eurotiales	Trichocomaceae	Aspergillus
ADMA-3Z-RP.468	TY-3Z-FOH	9	Fungi	Ascomycota	Eurotiomycetes	Eurotiales	Trichocomaceae	Aspergillus
ADMA-3Z-RP.468	TY-3Z-LP	51	Fungi	Ascomycota	Eurotiomycetes	Eurotiales	Trichocomaceae	Aspergillus
ADMA-3Z-RP.468	TY-3Z-RF	1	Fungi	Ascomycota	Eurotiomycetes	Eurotiales	Trichocomaceae	Aspergillus
ADMA-3Z-RP.468	TY-3Z-RP	360	Fungi	Ascomycota	Eurotiomycetes	Eurotiales	Trichocomaceae	Aspergillus
ADMA-3Z-RP.468	WKS-3U-LP	30	Fungi	Ascomycota	Eurotiomycetes	Eurotiales	Trichocomaceae	Aspergillus
ADMA-3Z-RP.468	WKS-3U-RP	94	Fungi	Ascomycota	Eurotiomycetes	Eurotiales	Trichocomaceae	Aspergillus
ADMA-3Z-RP.468	WKS-3X-FOH	6	Fungi	Ascomycota	Eurotiomycetes	Eurotiales	Trichocomaceae	Aspergillus
ADMA-3Z-RP.468	WKS-3Y-FOH	424	Fungi	Ascomycota	Eurotiomycetes	Eurotiales	Trichocomaceae	Aspergillus
ADMA-3Z-RP.468	WKS-3Y-LF	170	Fungi	Ascomycota	Eurotiomycetes	Eurotiales	Trichocomaceae	Aspergillus
ADMA-3Z-RP.468	WKS-3Y-LP	232	Fungi	Ascomycota	Eurotiomycetes	Eurotiales	Trichocomaceae	Aspergillus
ADMA-3Z-RP.468	WKS-3Y-RF	3	Fungi	Ascomycota	Eurotiomycetes	Eurotiales	Trichocomaceae	Aspergillus
ADMA-3Z-RP.468	WKS-3Y-RP	87	Fungi	Ascomycota	Eurotiomycetes	Eurotiales	Trichocomaceae	Aspergillus
ADMA-3Z-RP.468	WTS-3V-FOH	56	Fungi	Ascomycota	Eurotiomycetes	Eurotiales	Trichocomaceae	Aspergillus
ADMA-3Z-RP.468	WTS-3V-LP	275	Fungi	Ascomycota	Eurotiomycetes	Eurotiales	Trichocomaceae	Aspergillus
ADMA-3Z-RP.468	WTS-3V-RF	151	Fungi	Ascomycota	Eurotiomycetes	Eurotiales	Trichocomaceae	Aspergillus
ADMA-3Z-RP.468	WTS-3V-RP	339	Fungi	Ascomycota	Eurotiomycetes	Eurotiales	Trichocomaceae	Aspergillus
ADMA-3Z-RP.468	WTS-3W-FOH	233	Fungi	Ascomycota	Eurotiomycetes	Eurotiales	Trichocomaceae	Aspergillus
ADMA-3Z-RP.468	WTS-3W-LF	8	Fungi	Ascomycota	Eurotiomycetes	Eurotiales	Trichocomaceae	Aspergillus
ADMA-3Z-RP.468	WTS-3W-LP	25	Fungi	Ascomycota	Eurotiomycetes	Eurotiales	Trichocomaceae	Aspergillus
ADMA-3Z-RP.468	WTS-3W-RF	116	Fungi	Ascomycota	Eurotiomycetes	Eurotiales	Trichocomaceae	Aspergillus
ADMA-3Z-RP.468	WTS-3W-RP	86	Fungi	Ascomycota	Eurotiomycetes	Eurotiales	Trichocomaceae	Aspergillus
ADMA-3Z-RP.468	WTS-3Y-FOH	8	Fungi	Ascomycota	Eurotiomycetes	Eurotiales	Trichocomaceae	Aspergillus
ADMA-3Z-RP.468	WTS-3Y-LP	18	Fungi	Ascomycota	Eurotiomycetes	Eurotiales	Trichocomaceae	Aspergillus
ADMA-3Z-RP.468	WTS-3Y-RF	12	Fungi	Ascomycota	Eurotiomycetes	Eurotiales	Trichocomaceae	Aspergillus
ADMA-3Z-RP.468	WTS-3Y-RP	8	Fungi	Ascomycota	Eurotiomycetes	Eurotiales	Trichocomaceae	Aspergillus
ADMA-3Z-RP.468	WTS-3Z-FOH	4	Fungi	Ascomycota	Eurotiomycetes	Eurotiales	Trichocomaceae	Aspergillus
ADMA-3Z-RP.468	WTS-3Z-LP	37	Fungi	Ascomycota	Eurotiomycetes	Eurotiales	Trichocomaceae	Aspergillus
ADMA-3Z-RP.468	WTS-3Z-RF	5	Fungi	Ascomycota	Eurotiomycetes	Eurotiales	Trichocomaceae	Aspergillus
ADMA-3Z-RP.468	WTS-3Z-RP	165	Fungi	Ascomycota	Eurotiomycetes	Eurotiales	Trichocomaceae	Aspergillus
ADMA-3Z-RP.6561	ADMA-3Z-FOH	2	Fungi	Ascomycota	Eurotiomycetes	Eurotiales	Trichocomaceae	Aspergillus
ADMA-3Z-RP.6561	ADMA-3Z-RP	3	Fungi	Ascomycota	Eurotiomycetes	Eurotiales	Trichocomaceae	Aspergillus
ADMA-3Z-RP.6561	TMB-3W-RP	2	Fungi	Ascomycota	Eurotiomycetes	Eurotiales	Trichocomaceae	Aspergillus
ADMA-3Z-RP.6561	WKS-3Y-LF	1	Fungi	Ascomycota	Eurotiomycetes	Eurotiales	Trichocomaceae	Aspergillus
ADMA-3Z-RP.6561	WTS-3V-LP	1	Fungi	Ascomycota	Eurotiomycetes	Eurotiales	Trichocomaceae	Aspergillus
FH-3Y-FOH.2127	FH-3Y-FOH	66	Fungi	Ascomycota	Eurotiomycetes	Eurotiales	Trichocomaceae	Aspergillus
FH-3Y-FOH.2127	FT-3Z-FOH	38	Fungi	Ascomycota	Eurotiomycetes	Eurotiales	Trichocomaceae	Aspergillus
FH-3Y-FOH.2127	KT-3Z-RP	6	Fungi	Ascomycota	Eurotiomycetes	Eurotiales	Trichocomaceae	Aspergillus
FH-3Y-RP.926	FH-3Y-RP	14	Fungi	Ascomycota	Eurotiomycetes	Eurotiales	Trichocomaceae	Aspergillus
FH-3Y-RP.926	HHa-3Z-RP	1	Fungi	Ascomycota	Eurotiomycetes	Eurotiales	Trichocomaceae	Aspergillus
FH-3Y-RP.926	KT-3Z-LP	2	Fungi	Ascomycota	Eurotiomycetes	Eurotiales	Trichocomaceae	Aspergillus
FH-3Y-RP.926	KT-3Z-RP	8	Fungi	Ascomycota	Eurotiomycetes	Eurotiales	Trichocomaceae	Aspergillus
FH-3Y-RP.926	QB-3Y-LP	16	Fungi	Ascomycota	Eurotiomycetes	Eurotiales	Trichocomaceae	Aspergillus
FH-3Y-RP.926	QB-3Y-RF	16	Fungi	Ascomycota	Eurotiomycetes	Eurotiales	Trichocomaceae	Aspergillus
FH-3Y-RP.926	QB-3Z-LF	1	Fungi	Ascomycota	Eurotiomycetes	Eurotiales	Trichocomaceae	Aspergillus
FH-3Y-RP.926	QB-3Z-LP	3	Fungi	Ascomycota	Eurotiomycetes	Eurotiales	Trichocomaceae	Aspergillus
FH-3Y-RP.926	QB-3Z-RP	3	Fungi	Ascomycota	Eurotiomycetes	Eurotiales	Trichocomaceae	Aspergillus
FH-3Y-RP.926	STW-3X-FOH	1	Fungi	Ascomycota	Eurotiomycetes	Eurotiales	Trichocomaceae	Aspergillus
FH-3Y-RP.926	SW-3Y-RP	1	Fungi	Ascomycota	Eurotiomycetes	Eurotiales	Trichocomaceae	Aspergillus
FH-3Y-RP.926	SW-3Z-LF	3	Fungi	Ascomycota	Eurotiomycetes	Eurotiales	Trichocomaceae	Aspergillus
FH-3Y-RP.926	SW-3Z-LP	14	Fungi	Ascomycota	Eurotiomycetes	Eurotiales	Trichocomaceae	Aspergillus
FH-3Y-RP.926	SW-3Z-RF	5	Fungi	Ascomycota	Eurotiomycetes	Eurotiales	Trichocomaceae	Aspergillus
FH-3Y-RP.926	SW-3Z-RP	3	Fungi	Ascomycota	Eurotiomycetes	Eurotiales	Trichocomaceae	Aspergillus
FH-3Y-RP.926	TM-3Y-LP	1	Fungi	Ascomycota	Eurotiomycetes	Eurotiales	Trichocomaceae	Aspergillus
FH-3Y-RP.926	TM-3Z-LP	1	Fungi	Ascomycota	Eurotiomycetes	Eurotiales	Trichocomaceae	Aspergillus
FH-3Y-RP.926	TM-3Z-RF	1	Fungi	Ascomycota	Eurotiomycetes	Eurotiales	Trichocomaceae	Aspergillus
FH-3Y-RP.926	TM-3Z-RP	8	Fungi	Ascomycota	Eurotiomycetes	Eurotiales	Trichocomaceae	Aspergillus
FH-3Y-RP.926	TMB-3W-RF	1	Fungi	Ascomycota	Eurotiomycetes	Eurotiales	Trichocomaceae	Aspergillus
FH-3Y-RP.926	TY-3X-RF	2	Fungi	Ascomycota	Eurotiomycetes	Eurotiales	Trichocomaceae	Aspergillus
FH-3Y-RP.926	TY-3Z-RP	12	Fungi	Ascomycota	Eurotiomycetes	Eurotiales	Trichocomaceae	Aspergillus
FH-3Y-RP.926	WKS-3W-RP	2	Fungi	Ascomycota	Eurotiomycetes	Eurotiales	Trichocomaceae	Aspergillus
FH-3Y-RP.926	WKS-3X-RP	1	Fungi	Ascomycota	Eurotiomycetes	Eurotiales	Trichocomaceae	Aspergillus
FH-3Y-RP.926	WKS-3Y-LP	4	Fungi	Ascomycota	Eurotiomycetes	Eurotiales	Trichocomaceae	Aspergillus
FH-3Y-RP.926	WTS-3V-FOH	1	Fungi	Ascomycota	Eurotiomycetes	Eurotiales	Trichocomaceae	Aspergillus
FH-3Y-RP.926	WTS-3W-FOH	3	Fungi	Ascomycota	Eurotiomycetes	Eurotiales	Trichocomaceae	Aspergillus
FH-3Y-RP.926	WTS-3W-RP	5	Fungi	Ascomycota	Eurotiomycetes	Eurotiales	Trichocomaceae	Aspergillus
FH-3Y-RP.926	WTS-3Z-LP	2	Fungi	Ascomycota	Eurotiomycetes	Eurotiales	Trichocomaceae	Aspergillus
FH-3Y-RP.926	WTS-3Z-RP	2	Fungi	Ascomycota	Eurotiomycetes	Eurotiales	Trichocomaceae	Aspergillus
FH-3Z-LF.2760	FH-3Y-FOH	85	Fungi	Ascomycota	Eurotiomycetes	Eurotiales	Trichocomaceae	Aspergillus
FH-3Z-LF.2760	FH-3Y-LP	70	Fungi	Ascomycota	Eurotiomycetes	Eurotiales	Trichocomaceae	Aspergillus
FH-3Z-LF.2760	FH-3Z-FOH	360	Fungi	Ascomycota	Eurotiomycetes	Eurotiales	Trichocomaceae	Aspergillus
FH-3Z-LF.2760	FH-3Z-LF	296	Fungi	Ascomycota	Eurotiomycetes	Eurotiales	Trichocomaceae	Aspergillus
FH-3Z-LF.2760	FH-3Z-LP	2256	Fungi	Ascomycota	Eurotiomycetes	Eurotiales	Trichocomaceae	Aspergillus
FH-3Z-LF.2760	FH-3Z-RF	996	Fungi	Ascomycota	Eurotiomycetes	Eurotiales	Trichocomaceae	Aspergillus
FH-3Z-LF.2760	FH-3Z-RP	1501	Fungi	Ascomycota	Eurotiomycetes	Eurotiales	Trichocomaceae	Aspergillus
FH-3Z-LF.2760	FT-3Z-LP	22	Fungi	Ascomycota	Eurotiomycetes	Eurotiales	Trichocomaceae	Aspergillus
FH-3Z-LF.2760	FT-3Z-RP	4	Fungi	Ascomycota	Eurotiomycetes	Eurotiales	Trichocomaceae	Aspergillus
FH-3Z-LF.2760	HFC-3Z-LP	76	Fungi	Ascomycota	Eurotiomycetes	Eurotiales	Trichocomaceae	Aspergillus
FH-3Z-LF.2760	KT-3Z-FOH	2	Fungi	Ascomycota	Eurotiomycetes	Eurotiales	Trichocomaceae	Aspergillus
FH-3Z-LF.2760	KT-3Z-RP	11	Fungi	Ascomycota	Eurotiomycetes	Eurotiales	Trichocomaceae	Aspergillus
FH-3Z-LF.2760	MOS-3Y-LP	63	Fungi	Ascomycota	Eurotiomycetes	Eurotiales	Trichocomaceae	Aspergillus
FH-3Z-LF.2760	QB-3Y-LF	20	Fungi	Ascomycota	Eurotiomycetes	Eurotiales	Trichocomaceae	Aspergillus
FH-3Z-LF.2760	QB-3Y-LP	36	Fungi	Ascomycota	Eurotiomycetes	Eurotiales	Trichocomaceae	Aspergillus
FH-3Z-LF.2760	QB-3Z-LP	9	Fungi	Ascomycota	Eurotiomycetes	Eurotiales	Trichocomaceae	Aspergillus
FH-3Z-LF.2760	STW-3X-FOH	20	Fungi	Ascomycota	Eurotiomycetes	Eurotiales	Trichocomaceae	Aspergillus
FH-3Z-LF.2760	STW-3X-LF	23	Fungi	Ascomycota	Eurotiomycetes	Eurotiales	Trichocomaceae	Aspergillus
FH-3Z-LF.2760	STW-3X-RP	25	Fungi	Ascomycota	Eurotiomycetes	Eurotiales	Trichocomaceae	Aspergillus
FH-3Z-LF.2760	SW-3Y-RP	14	Fungi	Ascomycota	Eurotiomycetes	Eurotiales	Trichocomaceae	Aspergillus
FH-3Z-LF.2760	TH-3Z-RF	4	Fungi	Ascomycota	Eurotiomycetes	Eurotiales	Trichocomaceae	Aspergillus
FH-3Z-LF.2760	TMB-3Y-LF	27	Fungi	Ascomycota	Eurotiomycetes	Eurotiales	Trichocomaceae	Aspergillus
FH-3Z-LF.2760	TMB-3Y-RF	13	Fungi	Ascomycota	Eurotiomycetes	Eurotiales	Trichocomaceae	Aspergillus
FH-3Z-LF.2760	TMB-3Y-RP	116	Fungi	Ascomycota	Eurotiomycetes	Eurotiales	Trichocomaceae	Aspergillus
FH-3Z-LF.2760	TY-3X-LP	90	Fungi	Ascomycota	Eurotiomycetes	Eurotiales	Trichocomaceae	Aspergillus
FH-3Z-LF.2760	TY-3X-RF	96	Fungi	Ascomycota	Eurotiomycetes	Eurotiales	Trichocomaceae	Aspergillus
FH-3Z-LF.2760	WKS-3X-FOH	41	Fungi	Ascomycota	Eurotiomycetes	Eurotiales	Trichocomaceae	Aspergillus
FH-3Z-LF.2760	WKS-3X-LF	6	Fungi	Ascomycota	Eurotiomycetes	Eurotiales	Trichocomaceae	Aspergillus
FH-3Z-LF.2760	WKS-3X-LP	3	Fungi	Ascomycota	Eurotiomycetes	Eurotiales	Trichocomaceae	Aspergillus
FH-3Z-LF.2760	WKS-3Y-FOH	30	Fungi	Ascomycota	Eurotiomycetes	Eurotiales	Trichocomaceae	Aspergillus
FH-3Z-LF.2760	WTS-3Y-LP	3	Fungi	Ascomycota	Eurotiomycetes	Eurotiales	Trichocomaceae	Aspergillus
FH-3Z-LF.2760	WTS-3Z-FOH	9	Fungi	Ascomycota	Eurotiomycetes	Eurotiales	Trichocomaceae	Aspergillus
FH-3Z-LF.2760	WTS-3Z-LP	39	Fungi	Ascomycota	Eurotiomycetes	Eurotiales	Trichocomaceae	Aspergillus
FH-3Z-LF.2760	WTS-3Z-RP	55	Fungi	Ascomycota	Eurotiomycetes	Eurotiales	Trichocomaceae	Aspergillus
FH-3Z-LP.420	FH-3Z-LP	17	Fungi	Ascomycota	Eurotiomycetes	Eurotiales	Trichocomaceae	Aspergillus
FH-3Z-LP.420	FH-3Z-RP	1	Fungi	Ascomycota	Eurotiomycetes	Eurotiales	Trichocomaceae	Aspergillus
FH-3Z-LP.60826	FH-3Z-LP	1	Fungi	Ascomycota	Eurotiomycetes	Eurotiales	Trichocomaceae	Aspergillus
FH-3Z-LP.60826	FH-3Z-RP	2	Fungi	Ascomycota	Eurotiomycetes	Eurotiales	Trichocomaceae	Aspergillus
FT-3Z-FOH.2665	FT-3Z-FOH	16	Fungi	Ascomycota	Eurotiomycetes	Eurotiales	Trichocomaceae	Aspergillus
FT-3Z-FOH.2665	FT-3Z-LF	18	Fungi	Ascomycota	Eurotiomycetes	Eurotiales	Trichocomaceae	Aspergillus
FT-3Z-FOH.2665	FT-3Z-LP	26	Fungi	Ascomycota	Eurotiomycetes	Eurotiales	Trichocomaceae	Aspergillus
FT-3Z-FOH.2665	FT-3Z-RF	7	Fungi	Ascomycota	Eurotiomycetes	Eurotiales	Trichocomaceae	Aspergillus
FT-3Z-FOH.2665	FT-3Z-RP	10	Fungi	Ascomycota	Eurotiomycetes	Eurotiales	Trichocomaceae	Aspergillus
FT-3Z-FOH.2665	KT-3Z-LP	9	Fungi	Ascomycota	Eurotiomycetes	Eurotiales	Trichocomaceae	Aspergillus
FT-3Z-FOH.2665	QB-3Y-LF	1	Fungi	Ascomycota	Eurotiomycetes	Eurotiales	Trichocomaceae	Aspergillus
FT-3Z-FOH.2665	QB-3Y-RP	50	Fungi	Ascomycota	Eurotiomycetes	Eurotiales	Trichocomaceae	Aspergillus
FT-3Z-FOH.2665	QB-3Z-LP	8	Fungi	Ascomycota	Eurotiomycetes	Eurotiales	Trichocomaceae	Aspergillus
FT-3Z-FOH.2665	STW-3X-FOH	1	Fungi	Ascomycota	Eurotiomycetes	Eurotiales	Trichocomaceae	Aspergillus
FT-3Z-FOH.2665	STW-3X-LF	4	Fungi	Ascomycota	Eurotiomycetes	Eurotiales	Trichocomaceae	Aspergillus
FT-3Z-FOH.2665	SW-3Y-FOH	11	Fungi	Ascomycota	Eurotiomycetes	Eurotiales	Trichocomaceae	Aspergillus
FT-3Z-FOH.2665	SW-3Y-LP	1	Fungi	Ascomycota	Eurotiomycetes	Eurotiales	Trichocomaceae	Aspergillus
FT-3Z-FOH.2665	SW-3Z-FOH	16	Fungi	Ascomycota	Eurotiomycetes	Eurotiales	Trichocomaceae	Aspergillus
FT-3Z-FOH.2665	SW-3Z-LF	22	Fungi	Ascomycota	Eurotiomycetes	Eurotiales	Trichocomaceae	Aspergillus
FT-3Z-FOH.2665	SW-3Z-LP	27	Fungi	Ascomycota	Eurotiomycetes	Eurotiales	Trichocomaceae	Aspergillus
FT-3Z-FOH.2665	SW-3Z-RF	43	Fungi	Ascomycota	Eurotiomycetes	Eurotiales	Trichocomaceae	Aspergillus
FT-3Z-FOH.2665	TM-3Y-RP	116	Fungi	Ascomycota	Eurotiomycetes	Eurotiales	Trichocomaceae	Aspergillus
FT-3Z-FOH.2665	TM-3Z-RP	113	Fungi	Ascomycota	Eurotiomycetes	Eurotiales	Trichocomaceae	Aspergillus
FT-3Z-FOH.2665	TMB-3W-FOH	54	Fungi	Ascomycota	Eurotiomycetes	Eurotiales	Trichocomaceae	Aspergillus
FT-3Z-FOH.2665	TMB-3W-LF	61	Fungi	Ascomycota	Eurotiomycetes	Eurotiales	Trichocomaceae	Aspergillus
FT-3Z-FOH.2665	TMB-3W-LP	177	Fungi	Ascomycota	Eurotiomycetes	Eurotiales	Trichocomaceae	Aspergillus
FT-3Z-FOH.2665	TMB-3W-RF	46	Fungi	Ascomycota	Eurotiomycetes	Eurotiales	Trichocomaceae	Aspergillus
FT-3Z-FOH.2665	TMB-3W-RP	21	Fungi	Ascomycota	Eurotiomycetes	Eurotiales	Trichocomaceae	Aspergillus
FT-3Z-FOH.2665	TY-3X-LP	4	Fungi	Ascomycota	Eurotiomycetes	Eurotiales	Trichocomaceae	Aspergillus
FT-3Z-FOH.2665	TY-3X-RP	16	Fungi	Ascomycota	Eurotiomycetes	Eurotiales	Trichocomaceae	Aspergillus
FT-3Z-FOH.2665	TY-3Z-RP	73	Fungi	Ascomycota	Eurotiomycetes	Eurotiales	Trichocomaceae	Aspergillus
FT-3Z-FOH.2665	WKS-3U-LP	37	Fungi	Ascomycota	Eurotiomycetes	Eurotiales	Trichocomaceae	Aspergillus
FT-3Z-FOH.2665	WKS-3X-LP	32	Fungi	Ascomycota	Eurotiomycetes	Eurotiales	Trichocomaceae	Aspergillus
FT-3Z-FOH.2665	WKS-3Y-FOH	9	Fungi	Ascomycota	Eurotiomycetes	Eurotiales	Trichocomaceae	Aspergillus
FT-3Z-FOH.2665	WKS-3Y-RP	44	Fungi	Ascomycota	Eurotiomycetes	Eurotiales	Trichocomaceae	Aspergillus
FT-3Z-FOH.2665	WTS-3Z-RP	1	Fungi	Ascomycota	Eurotiomycetes	Eurotiales	Trichocomaceae	Aspergillus
FT-3Z-LF.7723	FT-3Z-LF	1	Fungi	Ascomycota	Eurotiomycetes	Eurotiales	Trichocomaceae	Aspergillus
FT-3Z-LF.7723	QB-3Z-RF	4	Fungi	Ascomycota	Eurotiomycetes	Eurotiales	Trichocomaceae	Aspergillus
FT-3Z-LP.6222	FT-3Z-LP	1	Fungi	Ascomycota	Eurotiomycetes	Eurotiales	Trichocomaceae	Aspergillus
FT-3Z-LP.6222	HHa-3Z-LP	3	Fungi	Ascomycota	Eurotiomycetes	Eurotiales	Trichocomaceae	Aspergillus
FT-3Z-LP.6222	STW-3X-FOH	3	Fungi	Ascomycota	Eurotiomycetes	Eurotiales	Trichocomaceae	Aspergillus
FT-3Z-LP.6222	WTS-3V-LP	1	Fungi	Ascomycota	Eurotiomycetes	Eurotiales	Trichocomaceae	Aspergillus
HHa-3Z-LP.1391	HHa-3Z-LP	37	Fungi	Ascomycota	Eurotiomycetes	Eurotiales	Trichocomaceae	Aspergillus
HHa-3Z-LP.1391	MOS-3Y-FOH	4	Fungi	Ascomycota	Eurotiomycetes	Eurotiales	Trichocomaceae	Aspergillus
HHa-3Z-LP.1391	STW-3X-RF	7	Fungi	Ascomycota	Eurotiomycetes	Eurotiales	Trichocomaceae	Aspergillus
HHa-3Z-LP.1391	TMB-3W-FOH	2	Fungi	Ascomycota	Eurotiomycetes	Eurotiales	Trichocomaceae	Aspergillus
HHa-3Z-LP.1391	TY-3Z-RP	7	Fungi	Ascomycota	Eurotiomycetes	Eurotiales	Trichocomaceae	Aspergillus
HHa-3Z-LP.1391	WTS-3V-LP	5	Fungi	Ascomycota	Eurotiomycetes	Eurotiales	Trichocomaceae	Aspergillus
HHa-3Z-LP.1391	WTS-3W-RF	5	Fungi	Ascomycota	Eurotiomycetes	Eurotiales	Trichocomaceae	Aspergillus
HHa-3Z-LP.2004	HHa-3Z-LP	1	Fungi	Ascomycota	Eurotiomycetes	Eurotiales	Trichocomaceae	Aspergillus
HHa-3Z-LP.2004	STW-3X-FOH	1	Fungi	Ascomycota	Eurotiomycetes	Eurotiales	Trichocomaceae	Aspergillus
HHa-3Z-LP.9276	FT-3Z-FOH	1	Fungi	Ascomycota	Eurotiomycetes	Eurotiales	Trichocomaceae	Aspergillus
HHa-3Z-LP.9276	FT-3Z-LF	1	Fungi	Ascomycota	Eurotiomycetes	Eurotiales	Trichocomaceae	Aspergillus
HHa-3Z-LP.9276	HHa-3Z-LP	3	Fungi	Ascomycota	Eurotiomycetes	Eurotiales	Trichocomaceae	Aspergillus
HHa-3Z-LP.9276	HHa-3Z-RF	1	Fungi	Ascomycota	Eurotiomycetes	Eurotiales	Trichocomaceae	Aspergillus
HHa-3Z-LP.9276	MOS-3W-FOH	1	Fungi	Ascomycota	Eurotiomycetes	Eurotiales	Trichocomaceae	Aspergillus
HHa-3Z-LP.9276	MOS-3X-RF	1	Fungi	Ascomycota	Eurotiomycetes	Eurotiales	Trichocomaceae	Aspergillus
HHa-3Z-LP.9276	MOS-3Y-LF	1	Fungi	Ascomycota	Eurotiomycetes	Eurotiales	Trichocomaceae	Aspergillus
HHa-3Z-LP.9276	MOS-3Y-RF	1	Fungi	Ascomycota	Eurotiomycetes	Eurotiales	Trichocomaceae	Aspergillus
HHa-3Z-LP.9276	STW-3Y-FOH	1	Fungi	Ascomycota	Eurotiomycetes	Eurotiales	Trichocomaceae	Aspergillus
HHa-3Z-LP.9276	STW-3Y-LF	1	Fungi	Ascomycota	Eurotiomycetes	Eurotiales	Trichocomaceae	Aspergillus
HHa-3Z-RP.10596	HHa-3Z-RP	3	Fungi	Ascomycota	Eurotiomycetes	Eurotiales	Trichocomaceae	Aspergillus
HHa-3Z-RP.10596	TMB-3W-LF	1	Fungi	Ascomycota	Eurotiomycetes	Eurotiales	Trichocomaceae	Aspergillus
KT-3Z-RF.578	KT-3Z-RF	8	Fungi	Ascomycota	Eurotiomycetes	Eurotiales	Trichocomaceae	Aspergillus
MOS-3X-LP.5208	MOS-3X-LP	1	Fungi	Ascomycota	Eurotiomycetes	Eurotiales	Trichocomaceae	Aspergillus
MOS-3X-LP.5208	MOS-3Y-LP	1	Fungi	Ascomycota	Eurotiomycetes	Eurotiales	Trichocomaceae	Aspergillus
QB-3X-LP.9987	FH-3Y-LF	8	Fungi	Ascomycota	Eurotiomycetes	Eurotiales	Trichocomaceae	Aspergillus
QB-3X-LP.9987	FH-3Y-LP	1	Fungi	Ascomycota	Eurotiomycetes	Eurotiales	Trichocomaceae	Aspergillus
QB-3X-LP.9987	FH-3Y-RP	1	Fungi	Ascomycota	Eurotiomycetes	Eurotiales	Trichocomaceae	Aspergillus
QB-3X-LP.9987	HFC-3Z-RP	4	Fungi	Ascomycota	Eurotiomycetes	Eurotiales	Trichocomaceae	Aspergillus
QB-3X-LP.9987	QB-3X-LP	3	Fungi	Ascomycota	Eurotiomycetes	Eurotiales	Trichocomaceae	Aspergillus
QB-3X-LP.9987	QB-3Y-LP	2	Fungi	Ascomycota	Eurotiomycetes	Eurotiales	Trichocomaceae	Aspergillus
QB-3X-LP.9987	QB-3Y-RF	1	Fungi	Ascomycota	Eurotiomycetes	Eurotiales	Trichocomaceae	Aspergillus
QB-3X-LP.9987	QB-3Y-RP	1	Fungi	Ascomycota	Eurotiomycetes	Eurotiales	Trichocomaceae	Aspergillus
QB-3X-LP.9987	QB-3Z-FOH	58	Fungi	Ascomycota	Eurotiomycetes	Eurotiales	Trichocomaceae	Aspergillus
QB-3X-LP.9987	QB-3Z-LF	32	Fungi	Ascomycota	Eurotiomycetes	Eurotiales	Trichocomaceae	Aspergillus
QB-3X-LP.9987	QB-3Z-LP	71	Fungi	Ascomycota	Eurotiomycetes	Eurotiales	Trichocomaceae	Aspergillus
QB-3X-LP.9987	QB-3Z-RF	69	Fungi	Ascomycota	Eurotiomycetes	Eurotiales	Trichocomaceae	Aspergillus
QB-3X-LP.9987	TY-3X-RF	2	Fungi	Ascomycota	Eurotiomycetes	Eurotiales	Trichocomaceae	Aspergillus
QB-3X-LP.9987	TY-3Z-LF	1	Fungi	Ascomycota	Eurotiomycetes	Eurotiales	Trichocomaceae	Aspergillus
QB-3X-LP.9987	WTS-3W-RP	1	Fungi	Ascomycota	Eurotiomycetes	Eurotiales	Trichocomaceae	Aspergillus
QB-3Z-FOH.85428	QB-3Z-FOH	3	Fungi	Ascomycota	Eurotiomycetes	Eurotiales	Trichocomaceae	Aspergillus
QB-3Z-FOH.85428	QB-3Z-LF	1	Fungi	Ascomycota	Eurotiomycetes	Eurotiales	Trichocomaceae	Aspergillus
QB-3Z-FOH.91474	QB-3Z-FOH	12	Fungi	Ascomycota	Eurotiomycetes	Eurotiales	Trichocomaceae	Aspergillus
QB-3Z-FOH.91474	QB-3Z-LF	2	Fungi	Ascomycota	Eurotiomycetes	Eurotiales	Trichocomaceae	Aspergillus
QB-3Z-FOH.91474	QB-3Z-LP	8	Fungi	Ascomycota	Eurotiomycetes	Eurotiales	Trichocomaceae	Aspergillus
QB-3Z-FOH.91474	QB-3Z-RF	7	Fungi	Ascomycota	Eurotiomycetes	Eurotiales	Trichocomaceae	Aspergillus
QB-3Z-FOH.96779	QB-3Z-FOH	1	Fungi	Ascomycota	Eurotiomycetes	Eurotiales	Trichocomaceae	Aspergillus
QB-3Z-FOH.96779	QB-3Z-LP	1	Fungi	Ascomycota	Eurotiomycetes	Eurotiales	Trichocomaceae	Aspergillus
QB-3Z-FOH.96779	QB-3Z-RF	1	Fungi	Ascomycota	Eurotiomycetes	Eurotiales	Trichocomaceae	Aspergillus
QB-3Z-FOH.96907	FH-3Y-FOH	1	Fungi	Ascomycota	Eurotiomycetes	Eurotiales	Trichocomaceae	Aspergillus
QB-3Z-FOH.96907	QB-3Z-FOH	2	Fungi	Ascomycota	Eurotiomycetes	Eurotiales	Trichocomaceae	Aspergillus
QB-3Z-FOH.96907	QB-3Z-LP	2	Fungi	Ascomycota	Eurotiomycetes	Eurotiales	Trichocomaceae	Aspergillus
QB-3Z-LF.19764	QB-3Z-FOH	6	Fungi	Ascomycota	Eurotiomycetes	Eurotiales	Trichocomaceae	Aspergillus
QB-3Z-LF.19764	QB-3Z-LF	4	Fungi	Ascomycota	Eurotiomycetes	Eurotiales	Trichocomaceae	Aspergillus
QB-3Z-LF.19764	QB-3Z-LP	7	Fungi	Ascomycota	Eurotiomycetes	Eurotiales	Trichocomaceae	Aspergillus
QB-3Z-LF.19764	QB-3Z-RF	3	Fungi	Ascomycota	Eurotiomycetes	Eurotiales	Trichocomaceae	Aspergillus
QB-3Z-LF.19764	QB-3Z-RP	1	Fungi	Ascomycota	Eurotiomycetes	Eurotiales	Trichocomaceae	Aspergillus
QB-3Z-LF.24901	QB-3Z-LF	1	Fungi	Ascomycota	Eurotiomycetes	Eurotiales	Trichocomaceae	Aspergillus
QB-3Z-LF.24901	TMB-3W-LP	1	Fungi	Ascomycota	Eurotiomycetes	Eurotiales	Trichocomaceae	Aspergillus
QB-3Z-LF.24901	WTS-3W-LP	1	Fungi	Ascomycota	Eurotiomycetes	Eurotiales	Trichocomaceae	Aspergillus
QB-3Z-LF.41038	QB-3Z-LF	1	Fungi	Ascomycota	Eurotiomycetes	Eurotiales	Trichocomaceae	Aspergillus
QB-3Z-LF.41038	QB-3Z-LP	2	Fungi	Ascomycota	Eurotiomycetes	Eurotiales	Trichocomaceae	Aspergillus
QB-3Z-LF.41038	QB-3Z-RF	3	Fungi	Ascomycota	Eurotiomycetes	Eurotiales	Trichocomaceae	Aspergillus
QB-3Z-LP.112037	QB-3Z-LP	2	Fungi	Ascomycota	Eurotiomycetes	Eurotiales	Trichocomaceae	Aspergillus
QB-3Z-LP.15658	FT-3Z-LF	1	Fungi	Ascomycota	Eurotiomycetes	Eurotiales	Trichocomaceae	Aspergillus
QB-3Z-LP.15658	FT-3Z-LP	1	Fungi	Ascomycota	Eurotiomycetes	Eurotiales	Trichocomaceae	Aspergillus
QB-3Z-LP.15658	FT-3Z-RF	2	Fungi	Ascomycota	Eurotiomycetes	Eurotiales	Trichocomaceae	Aspergillus
QB-3Z-LP.15658	HHa-3Z-LP	2	Fungi	Ascomycota	Eurotiomycetes	Eurotiales	Trichocomaceae	Aspergillus
QB-3Z-LP.15658	QB-3Z-FOH	3	Fungi	Ascomycota	Eurotiomycetes	Eurotiales	Trichocomaceae	Aspergillus
QB-3Z-LP.15658	QB-3Z-LF	2	Fungi	Ascomycota	Eurotiomycetes	Eurotiales	Trichocomaceae	Aspergillus
QB-3Z-LP.15658	QB-3Z-LP	3	Fungi	Ascomycota	Eurotiomycetes	Eurotiales	Trichocomaceae	Aspergillus
QB-3Z-LP.15658	QB-3Z-RF	2	Fungi	Ascomycota	Eurotiomycetes	Eurotiales	Trichocomaceae	Aspergillus
QB-3Z-LP.15658	STW-3X-LP	2	Fungi	Ascomycota	Eurotiomycetes	Eurotiales	Trichocomaceae	Aspergillus
QB-3Z-LP.324	QB-3Z-FOH	1	Fungi	Ascomycota	Eurotiomycetes	Eurotiales	Trichocomaceae	Aspergillus
QB-3Z-LP.324	QB-3Z-LP	2	Fungi	Ascomycota	Eurotiomycetes	Eurotiales	Trichocomaceae	Aspergillus
QB-3Z-LP.3328	FH-3Y-FOH	2	Fungi	Ascomycota	Eurotiomycetes	Eurotiales	Trichocomaceae	Aspergillus
QB-3Z-LP.3328	FH-3Y-LF	4	Fungi	Ascomycota	Eurotiomycetes	Eurotiales	Trichocomaceae	Aspergillus
QB-3Z-LP.3328	FH-3Y-LP	2	Fungi	Ascomycota	Eurotiomycetes	Eurotiales	Trichocomaceae	Aspergillus
QB-3Z-LP.3328	HFC-3Z-RP	1	Fungi	Ascomycota	Eurotiomycetes	Eurotiales	Trichocomaceae	Aspergillus
QB-3Z-LP.3328	QB-3Z-FOH	45	Fungi	Ascomycota	Eurotiomycetes	Eurotiales	Trichocomaceae	Aspergillus
QB-3Z-LP.3328	QB-3Z-LF	19	Fungi	Ascomycota	Eurotiomycetes	Eurotiales	Trichocomaceae	Aspergillus
QB-3Z-LP.3328	QB-3Z-LP	49	Fungi	Ascomycota	Eurotiomycetes	Eurotiales	Trichocomaceae	Aspergillus
QB-3Z-LP.3328	QB-3Z-RF	37	Fungi	Ascomycota	Eurotiomycetes	Eurotiales	Trichocomaceae	Aspergillus
QB-3Z-LP.3328	TY-3W-RF	1	Fungi	Ascomycota	Eurotiomycetes	Eurotiales	Trichocomaceae	Aspergillus
QB-3Z-LP.3328	WTS-3V-FOH	1	Fungi	Ascomycota	Eurotiomycetes	Eurotiales	Trichocomaceae	Aspergillus
QB-3Z-RF.12203	QB-3Z-LF	1	Fungi	Ascomycota	Eurotiomycetes	Eurotiales	Trichocomaceae	Aspergillus
QB-3Z-RF.12203	QB-3Z-LP	1	Fungi	Ascomycota	Eurotiomycetes	Eurotiales	Trichocomaceae	Aspergillus
QB-3Z-RF.12203	QB-3Z-RF	1	Fungi	Ascomycota	Eurotiomycetes	Eurotiales	Trichocomaceae	Aspergillus
QB-3Z-RF.24538	QB-3Z-LF	1	Fungi	Ascomycota	Eurotiomycetes	Eurotiales	Trichocomaceae	Aspergillus
QB-3Z-RF.24538	QB-3Z-LP	1	Fungi	Ascomycota	Eurotiomycetes	Eurotiales	Trichocomaceae	Aspergillus
QB-3Z-RF.24538	QB-3Z-RF	4	Fungi	Ascomycota	Eurotiomycetes	Eurotiales	Trichocomaceae	Aspergillus
QB-3Z-RF.35896	FH-3Y-LF	4	Fungi	Ascomycota	Eurotiomycetes	Eurotiales	Trichocomaceae	Aspergillus
QB-3Z-RF.35896	FH-3Y-LP	4	Fungi	Ascomycota	Eurotiomycetes	Eurotiales	Trichocomaceae	Aspergillus
QB-3Z-RF.35896	FH-3Y-RP	1	Fungi	Ascomycota	Eurotiomycetes	Eurotiales	Trichocomaceae	Aspergillus
QB-3Z-RF.35896	FT-3Z-FOH	1	Fungi	Ascomycota	Eurotiomycetes	Eurotiales	Trichocomaceae	Aspergillus
QB-3Z-RF.35896	HFC-3Z-LP	1	Fungi	Ascomycota	Eurotiomycetes	Eurotiales	Trichocomaceae	Aspergillus
QB-3Z-RF.35896	HFC-3Z-RP	1	Fungi	Ascomycota	Eurotiomycetes	Eurotiales	Trichocomaceae	Aspergillus
QB-3Z-RF.35896	QB-3X-RF	1	Fungi	Ascomycota	Eurotiomycetes	Eurotiales	Trichocomaceae	Aspergillus
QB-3Z-RF.35896	QB-3Z-LF	1	Fungi	Ascomycota	Eurotiomycetes	Eurotiales	Trichocomaceae	Aspergillus
QB-3Z-RF.35896	QB-3Z-RF	63	Fungi	Ascomycota	Eurotiomycetes	Eurotiales	Trichocomaceae	Aspergillus
QB-3Z-RF.35896	QB-3Z-RP	2	Fungi	Ascomycota	Eurotiomycetes	Eurotiales	Trichocomaceae	Aspergillus
QB-3Z-RF.35896	TM-3Z-FOH	1	Fungi	Ascomycota	Eurotiomycetes	Eurotiales	Trichocomaceae	Aspergillus
QB-3Z-RF.35896	TY-3Z-RP	1	Fungi	Ascomycota	Eurotiomycetes	Eurotiales	Trichocomaceae	Aspergillus
QB-3Z-RF.35896	WTS-3W-FOH	1	Fungi	Ascomycota	Eurotiomycetes	Eurotiales	Trichocomaceae	Aspergillus
QB-3Z-RF.35896	WTS-3W-RP	1	Fungi	Ascomycota	Eurotiomycetes	Eurotiales	Trichocomaceae	Aspergillus
QB-3Z-RF.39297	ADMA-3Z-LP	2	Fungi	Ascomycota	Eurotiomycetes	Eurotiales	Trichocomaceae	Aspergillus
QB-3Z-RF.39297	ADMA-3Z-RP	50	Fungi	Ascomycota	Eurotiomycetes	Eurotiales	Trichocomaceae	Aspergillus
QB-3Z-RF.39297	FH-3Y-FOH	24	Fungi	Ascomycota	Eurotiomycetes	Eurotiales	Trichocomaceae	Aspergillus
QB-3Z-RF.39297	FH-3Y-LF	795	Fungi	Ascomycota	Eurotiomycetes	Eurotiales	Trichocomaceae	Aspergillus
QB-3Z-RF.39297	FH-3Y-LP	270	Fungi	Ascomycota	Eurotiomycetes	Eurotiales	Trichocomaceae	Aspergillus
QB-3Z-RF.39297	FH-3Y-RP	214	Fungi	Ascomycota	Eurotiomycetes	Eurotiales	Trichocomaceae	Aspergillus
QB-3Z-RF.39297	FH-3Z-FOH	1	Fungi	Ascomycota	Eurotiomycetes	Eurotiales	Trichocomaceae	Aspergillus
QB-3Z-RF.39297	FH-3Z-LP	36	Fungi	Ascomycota	Eurotiomycetes	Eurotiales	Trichocomaceae	Aspergillus
QB-3Z-RF.39297	FH-3Z-RF	11	Fungi	Ascomycota	Eurotiomycetes	Eurotiales	Trichocomaceae	Aspergillus
QB-3Z-RF.39297	FH-3Z-RP	18	Fungi	Ascomycota	Eurotiomycetes	Eurotiales	Trichocomaceae	Aspergillus
QB-3Z-RF.39297	FT-3Z-FOH	110	Fungi	Ascomycota	Eurotiomycetes	Eurotiales	Trichocomaceae	Aspergillus
QB-3Z-RF.39297	FT-3Z-LP	80	Fungi	Ascomycota	Eurotiomycetes	Eurotiales	Trichocomaceae	Aspergillus
QB-3Z-RF.39297	FT-3Z-RF	41	Fungi	Ascomycota	Eurotiomycetes	Eurotiales	Trichocomaceae	Aspergillus
QB-3Z-RF.39297	FT-3Z-RP	45	Fungi	Ascomycota	Eurotiomycetes	Eurotiales	Trichocomaceae	Aspergillus
QB-3Z-RF.39297	HFC-3Z-FOH	105	Fungi	Ascomycota	Eurotiomycetes	Eurotiales	Trichocomaceae	Aspergillus
QB-3Z-RF.39297	HFC-3Z-LF	7	Fungi	Ascomycota	Eurotiomycetes	Eurotiales	Trichocomaceae	Aspergillus
QB-3Z-RF.39297	HFC-3Z-LP	122	Fungi	Ascomycota	Eurotiomycetes	Eurotiales	Trichocomaceae	Aspergillus
QB-3Z-RF.39297	HFC-3Z-RP	192	Fungi	Ascomycota	Eurotiomycetes	Eurotiales	Trichocomaceae	Aspergillus
QB-3Z-RF.39297	HHa-3Z-FOH	27	Fungi	Ascomycota	Eurotiomycetes	Eurotiales	Trichocomaceae	Aspergillus
QB-3Z-RF.39297	HHa-3Z-LF	11	Fungi	Ascomycota	Eurotiomycetes	Eurotiales	Trichocomaceae	Aspergillus
QB-3Z-RF.39297	HHa-3Z-LP	140	Fungi	Ascomycota	Eurotiomycetes	Eurotiales	Trichocomaceae	Aspergillus
QB-3Z-RF.39297	HHa-3Z-RF	28	Fungi	Ascomycota	Eurotiomycetes	Eurotiales	Trichocomaceae	Aspergillus
QB-3Z-RF.39297	KT-3Z-FOH	28	Fungi	Ascomycota	Eurotiomycetes	Eurotiales	Trichocomaceae	Aspergillus
QB-3Z-RF.39297	KT-3Z-LF	6	Fungi	Ascomycota	Eurotiomycetes	Eurotiales	Trichocomaceae	Aspergillus
QB-3Z-RF.39297	KT-3Z-LP	8	Fungi	Ascomycota	Eurotiomycetes	Eurotiales	Trichocomaceae	Aspergillus
QB-3Z-RF.39297	KT-3Z-RF	2	Fungi	Ascomycota	Eurotiomycetes	Eurotiales	Trichocomaceae	Aspergillus
QB-3Z-RF.39297	KT-3Z-RP	1	Fungi	Ascomycota	Eurotiomycetes	Eurotiales	Trichocomaceae	Aspergillus
QB-3Z-RF.39297	MOS-3W-RP	1	Fungi	Ascomycota	Eurotiomycetes	Eurotiales	Trichocomaceae	Aspergillus
QB-3Z-RF.39297	MOS-3Y-FOH	1	Fungi	Ascomycota	Eurotiomycetes	Eurotiales	Trichocomaceae	Aspergillus
QB-3Z-RF.39297	QB-3X-LP	19	Fungi	Ascomycota	Eurotiomycetes	Eurotiales	Trichocomaceae	Aspergillus
QB-3Z-RF.39297	QB-3X-RF	6	Fungi	Ascomycota	Eurotiomycetes	Eurotiales	Trichocomaceae	Aspergillus
QB-3Z-RF.39297	QB-3X-RP	13	Fungi	Ascomycota	Eurotiomycetes	Eurotiales	Trichocomaceae	Aspergillus
QB-3Z-RF.39297	QB-3Y-LF	30	Fungi	Ascomycota	Eurotiomycetes	Eurotiales	Trichocomaceae	Aspergillus
QB-3Z-RF.39297	QB-3Y-LP	62	Fungi	Ascomycota	Eurotiomycetes	Eurotiales	Trichocomaceae	Aspergillus
QB-3Z-RF.39297	QB-3Y-RF	31	Fungi	Ascomycota	Eurotiomycetes	Eurotiales	Trichocomaceae	Aspergillus
QB-3Z-RF.39297	QB-3Y-RP	15	Fungi	Ascomycota	Eurotiomycetes	Eurotiales	Trichocomaceae	Aspergillus
QB-3Z-RF.39297	QB-3Z-FOH	34	Fungi	Ascomycota	Eurotiomycetes	Eurotiales	Trichocomaceae	Aspergillus
QB-3Z-RF.39297	QB-3Z-LF	419	Fungi	Ascomycota	Eurotiomycetes	Eurotiales	Trichocomaceae	Aspergillus
QB-3Z-RF.39297	QB-3Z-LP	117	Fungi	Ascomycota	Eurotiomycetes	Eurotiales	Trichocomaceae	Aspergillus
QB-3Z-RF.39297	QB-3Z-RF	4669	Fungi	Ascomycota	Eurotiomycetes	Eurotiales	Trichocomaceae	Aspergillus
QB-3Z-RF.39297	QB-3Z-RP	150	Fungi	Ascomycota	Eurotiomycetes	Eurotiales	Trichocomaceae	Aspergillus
QB-3Z-RF.39297	STW-3X-FOH	20	Fungi	Ascomycota	Eurotiomycetes	Eurotiales	Trichocomaceae	Aspergillus
QB-3Z-RF.39297	STW-3X-LF	6	Fungi	Ascomycota	Eurotiomycetes	Eurotiales	Trichocomaceae	Aspergillus
QB-3Z-RF.39297	STW-3X-LP	3	Fungi	Ascomycota	Eurotiomycetes	Eurotiales	Trichocomaceae	Aspergillus
QB-3Z-RF.39297	STW-3X-RF	11	Fungi	Ascomycota	Eurotiomycetes	Eurotiales	Trichocomaceae	Aspergillus
QB-3Z-RF.39297	SW-3Y-LF	19	Fungi	Ascomycota	Eurotiomycetes	Eurotiales	Trichocomaceae	Aspergillus
QB-3Z-RF.39297	SW-3Y-LP	3	Fungi	Ascomycota	Eurotiomycetes	Eurotiales	Trichocomaceae	Aspergillus
QB-3Z-RF.39297	SW-3Y-RF	8	Fungi	Ascomycota	Eurotiomycetes	Eurotiales	Trichocomaceae	Aspergillus
QB-3Z-RF.39297	SW-3Y-RP	5	Fungi	Ascomycota	Eurotiomycetes	Eurotiales	Trichocomaceae	Aspergillus
QB-3Z-RF.39297	SW-3Z-FOH	14	Fungi	Ascomycota	Eurotiomycetes	Eurotiales	Trichocomaceae	Aspergillus
QB-3Z-RF.39297	SW-3Z-LF	4	Fungi	Ascomycota	Eurotiomycetes	Eurotiales	Trichocomaceae	Aspergillus
QB-3Z-RF.39297	SW-3Z-LP	26	Fungi	Ascomycota	Eurotiomycetes	Eurotiales	Trichocomaceae	Aspergillus
QB-3Z-RF.39297	TH-3Z-RP	2	Fungi	Ascomycota	Eurotiomycetes	Eurotiales	Trichocomaceae	Aspergillus
QB-3Z-RF.39297	TK-3X-FOH	2	Fungi	Ascomycota	Eurotiomycetes	Eurotiales	Trichocomaceae	Aspergillus
QB-3Z-RF.39297	TM-3X-RP	2	Fungi	Ascomycota	Eurotiomycetes	Eurotiales	Trichocomaceae	Aspergillus
QB-3Z-RF.39297	TM-3Z-FOH	35	Fungi	Ascomycota	Eurotiomycetes	Eurotiales	Trichocomaceae	Aspergillus
QB-3Z-RF.39297	TMB-3W-RF	3	Fungi	Ascomycota	Eurotiomycetes	Eurotiales	Trichocomaceae	Aspergillus
QB-3Z-RF.39297	TMB-3X-LF	14	Fungi	Ascomycota	Eurotiomycetes	Eurotiales	Trichocomaceae	Aspergillus
QB-3Z-RF.39297	TY-3Z-RP	28	Fungi	Ascomycota	Eurotiomycetes	Eurotiales	Trichocomaceae	Aspergillus
QB-3Z-RF.39297	WKS-3U-LP	16	Fungi	Ascomycota	Eurotiomycetes	Eurotiales	Trichocomaceae	Aspergillus
QB-3Z-RF.39297	WKS-3X-RP	59	Fungi	Ascomycota	Eurotiomycetes	Eurotiales	Trichocomaceae	Aspergillus
QB-3Z-RF.39297	WKS-3Y-LP	20	Fungi	Ascomycota	Eurotiomycetes	Eurotiales	Trichocomaceae	Aspergillus
QB-3Z-RF.39297	WKS-3Y-RP	19	Fungi	Ascomycota	Eurotiomycetes	Eurotiales	Trichocomaceae	Aspergillus
QB-3Z-RF.39297	WTS-3V-FOH	25	Fungi	Ascomycota	Eurotiomycetes	Eurotiales	Trichocomaceae	Aspergillus
QB-3Z-RF.39297	WTS-3V-LF	4	Fungi	Ascomycota	Eurotiomycetes	Eurotiales	Trichocomaceae	Aspergillus
QB-3Z-RF.39297	WTS-3V-LP	34	Fungi	Ascomycota	Eurotiomycetes	Eurotiales	Trichocomaceae	Aspergillus
QB-3Z-RF.39297	WTS-3V-RF	15	Fungi	Ascomycota	Eurotiomycetes	Eurotiales	Trichocomaceae	Aspergillus
QB-3Z-RF.39297	WTS-3V-RP	46	Fungi	Ascomycota	Eurotiomycetes	Eurotiales	Trichocomaceae	Aspergillus
QB-3Z-RF.39297	WTS-3W-FOH	62	Fungi	Ascomycota	Eurotiomycetes	Eurotiales	Trichocomaceae	Aspergillus
QB-3Z-RF.39297	WTS-3W-LP	2	Fungi	Ascomycota	Eurotiomycetes	Eurotiales	Trichocomaceae	Aspergillus
QB-3Z-RF.39297	WTS-3W-RP	51	Fungi	Ascomycota	Eurotiomycetes	Eurotiales	Trichocomaceae	Aspergillus
QB-3Z-RF.39297	WTS-3Y-FOH	10	Fungi	Ascomycota	Eurotiomycetes	Eurotiales	Trichocomaceae	Aspergillus
QB-3Z-RF.39297	WTS-3Y-LP	6	Fungi	Ascomycota	Eurotiomycetes	Eurotiales	Trichocomaceae	Aspergillus
QB-3Z-RF.39297	WTS-3Y-RF	3	Fungi	Ascomycota	Eurotiomycetes	Eurotiales	Trichocomaceae	Aspergillus
QB-3Z-RF.39297	WTS-3Y-RP	6	Fungi	Ascomycota	Eurotiomycetes	Eurotiales	Trichocomaceae	Aspergillus
QB-3Z-RF.39297	WTS-3Z-FOH	4	Fungi	Ascomycota	Eurotiomycetes	Eurotiales	Trichocomaceae	Aspergillus
QB-3Z-RF.39297	WTS-3Z-LP	22	Fungi	Ascomycota	Eurotiomycetes	Eurotiales	Trichocomaceae	Aspergillus
QB-3Z-RF.39297	WTS-3Z-RF	2	Fungi	Ascomycota	Eurotiomycetes	Eurotiales	Trichocomaceae	Aspergillus
QB-3Z-RF.39297	WTS-3Z-RP	56	Fungi	Ascomycota	Eurotiomycetes	Eurotiales	Trichocomaceae	Aspergillus
QB-3Z-RF.66634	FH-3Y-LF	3	Fungi	Ascomycota	Eurotiomycetes	Eurotiales	Trichocomaceae	Aspergillus
QB-3Z-RF.66634	FH-3Y-LP	8	Fungi	Ascomycota	Eurotiomycetes	Eurotiales	Trichocomaceae	Aspergillus
QB-3Z-RF.66634	FH-3Y-RP	2	Fungi	Ascomycota	Eurotiomycetes	Eurotiales	Trichocomaceae	Aspergillus
QB-3Z-RF.66634	QB-3Z-FOH	6	Fungi	Ascomycota	Eurotiomycetes	Eurotiales	Trichocomaceae	Aspergillus
QB-3Z-RF.66634	QB-3Z-LF	5	Fungi	Ascomycota	Eurotiomycetes	Eurotiales	Trichocomaceae	Aspergillus
QB-3Z-RF.66634	QB-3Z-LP	9	Fungi	Ascomycota	Eurotiomycetes	Eurotiales	Trichocomaceae	Aspergillus
QB-3Z-RF.66634	QB-3Z-RF	20	Fungi	Ascomycota	Eurotiomycetes	Eurotiales	Trichocomaceae	Aspergillus
QB-3Z-RF.66634	SW-3Y-LF	1	Fungi	Ascomycota	Eurotiomycetes	Eurotiales	Trichocomaceae	Aspergillus
QB-3Z-RP.4509	FH-3Y-LF	4	Fungi	Ascomycota	Eurotiomycetes	Eurotiales	Trichocomaceae	Aspergillus
QB-3Z-RP.4509	FH-3Y-LP	1	Fungi	Ascomycota	Eurotiomycetes	Eurotiales	Trichocomaceae	Aspergillus
QB-3Z-RP.4509	QB-3Y-LF	2	Fungi	Ascomycota	Eurotiomycetes	Eurotiales	Trichocomaceae	Aspergillus
QB-3Z-RP.4509	QB-3Y-RP	1	Fungi	Ascomycota	Eurotiomycetes	Eurotiales	Trichocomaceae	Aspergillus
QB-3Z-RP.4509	QB-3Z-FOH	31	Fungi	Ascomycota	Eurotiomycetes	Eurotiales	Trichocomaceae	Aspergillus
QB-3Z-RP.4509	QB-3Z-LF	23	Fungi	Ascomycota	Eurotiomycetes	Eurotiales	Trichocomaceae	Aspergillus
QB-3Z-RP.4509	QB-3Z-LP	41	Fungi	Ascomycota	Eurotiomycetes	Eurotiales	Trichocomaceae	Aspergillus
QB-3Z-RP.4509	QB-3Z-RF	30	Fungi	Ascomycota	Eurotiomycetes	Eurotiales	Trichocomaceae	Aspergillus
QB-3Z-RP.4509	QB-3Z-RP	1	Fungi	Ascomycota	Eurotiomycetes	Eurotiales	Trichocomaceae	Aspergillus
QB-3Z-RP.4509	TK-3X-FOH	1	Fungi	Ascomycota	Eurotiomycetes	Eurotiales	Trichocomaceae	Aspergillus
QB-3Z-RP.4509	TK-3Z-LF	1	Fungi	Ascomycota	Eurotiomycetes	Eurotiales	Trichocomaceae	Aspergillus
QB-3Z-RP.4509	WKS-3U-RP	1	Fungi	Ascomycota	Eurotiomycetes	Eurotiales	Trichocomaceae	Aspergillus
QB-3Z-RP.4509	WTS-3Z-LP	1	Fungi	Ascomycota	Eurotiomycetes	Eurotiales	Trichocomaceae	Aspergillus
QB-3Z-RP.4509	WTS-3Z-RP	2	Fungi	Ascomycota	Eurotiomycetes	Eurotiales	Trichocomaceae	Aspergillus
STW-3X-FOH.9005	STW-3X-FOH	12	Fungi	Ascomycota	Eurotiomycetes	Eurotiales	Trichocomaceae	Aspergillus
STW-3X-FOH.9005	STW-3Y-LF	5	Fungi	Ascomycota	Eurotiomycetes	Eurotiales	Trichocomaceae	Aspergillus
[truncated: 11,673 more rows]
