# Supplementary material for: Skin fungal community and its correlation with bacterial community of urban Chinese individuals
Source: Microbiome. 2016 Aug 24;4(1):46. doi: 10.1186/s40168-016-0192-z (PMC4997687; doi:10.1186/s40168-016-0192-z)
Supplement: Additional file 2: Table S2. — Taxonomic coverage of UNITE and curated databases for skin mycobiomes of HK and American cohorts, and accuracy comparison for HK cohort. (XLSX 99 kb) [file 40168_2016_192_MOESM2_ESM.xlsx]

## Sheet: Taxonomic Coverage
Additional File 2: Table S2. Taxonomic coverage of UNITE and curated databases for skin mycobiomes of HK and American cohorts, and accuracy comparison for HK cohort.
Sample	Studya,b	% Unclassified UNITE Genus	% Unclassified Curated Genusc	% Unclassified UNITE Family	% Unclassified Curated Familyc	% Unclassified UNITE Order	% Unclassified Curated Orderc
ADMA-3Z-FOH	This study	70.6615	0.662226	79.3297	98.3123	70.5738	0.00786803
ADMA-3Z-LF	This study	24.868	0.119875	30.8504	59.5301	24.868	0
ADMA-3Z-LP	This study	34.0534	3.82535	41.8043	89.0649	32.7827	0.908037
ADMA-3Z-RF	This study	19.8925	9.16497	64.5161	85.947	19.8925	0
ADMA-3Z-RP	This study	8.64511	5.12139	28.7814	86.5985	8.48477	1.72502
FH-3Y-FOH	This study	17.6717	20.8703	34.0499	84.0451	14.4319	8.72597
FH-3Y-LF	This study	46.4319	10.8085	52.3944	45.8757	44.554	6.71373
FH-3Y-LP	This study	17.3995	14.0901	37.9809	70.3203	10.6306	9.15794
FH-3Y-RF	This study	21.4976	26.4777	45.0181	84.8597	7.63889	1.6237
FH-3Y-RP	This study	48.9941	30.0584	63.7675	63.3424	38.5694	16.0654
FH-3Z-FOH	This study	64.6442	3.85858	70.3923	97.2098	64.6259	1.96417
FH-3Z-LF	This study	39.3285	18.7643	39.4453	84.481	39.3285	14.4997
FH-3Z-LP	This study	70.7627	13.8029	73.954	92.5751	70.5628	12.0787
FH-3Z-RF	This study	58.9583	16.0406	78.8721	87.3614	57.0785	11.4659
FH-3Z-RP	This study	73.6642	17.0795	79.2806	93.3673	72.7601	15.7006
FT-3Z-FOH	This study	36.7432	62.1108	35.8038	73.9532	22.8601	2.53382
FT-3Z-LF	This study	12.703	2.34969	32.6648	83.6443	12.7985	1.54342
FT-3Z-LP	This study	15.1779	6.46067	15.6137	56.6479	11.1111	4.77528
FT-3Z-RF	This study	31.0345	4.11429	31.0345	44.3429	31.0345	2.62857
FT-3Z-RP	This study	32.8571	6.15146	44.3842	45.7483	32.6601	4.0579
HFC-3Z-FOH	This study	9.86111	5.85144	12.2421	58.7334	9.86111	6.80624
HFC-3Z-LF	This study	51.7691	33.7907	84.2179	88.7221	45.6238	0
HFC-3Z-LP	This study	25.2467	22.9511	57.1046	68.5137	21.8495	12.3399
HFC-3Z-RF	This study	17.0404	25.5618	30.9417	68.5393	9.41704	9.83146
HFC-3Z-RP	This study	11.7247	36.5506	56.0422	65.5276	13.6988	4.52598
HHa-3Z-FOH	This study	24.8082	2.97095	30.9463	89.5687	24.8082	1.62852
HHa-3Z-LF	This study	32.5114	6.39511	32.5114	67.9837	32.5114	5.37678
HHa-3Z-LP	This study	15.1101	4.86186	23.6143	58.1257	15.4138	3.14193
HHa-3Z-RF	This study	18.4426	1.19695	27.7664	59.4668	17.9303	0
HHa-3Z-RP	This study	22.3936	14.871	25.176	40.4463	22.3936	9.93724
KT-3Z-FOH	This study	20.4815	5.49569	24.3734	83.1565	27.0119	7.20325
KT-3Z-LF	This study	26.6428	10.991	30.904	88.3724	23.8949	3.84384
KT-3Z-LP	This study	15.7338	16.8193	33.0531	66.0884	23.2044	1.46185
KT-3Z-RF	This study	56.7407	24.0602	60.1516	60.9492	50.9475	9.53947
KT-3Z-RP	This study	23.3398	20.4718	65.4904	71.914	29.2164	2.29773
MOS-3W-FOH	This study	65.1691	1.47299	80.043	97.8319	64.2026	0.128001
MOS-3W-LF	This study	26.1724	5.71429	83.3333	86.1694	23.3207	0.935525
MOS-3W-LP	This study	37.84	11.0976	37.52	71.5269	37.44	8.99149
MOS-3W-RF	This study	33.0476	11.654	58.7619	86.4237	33.9048	4.52543
MOS-3W-RP	This study	1.19225	7.93651	1.49031	65.489	1.19225	1.33129
MOS-3X-FOH	This study	93.8011	0.148194	97.6521	99.5847	93.6144	0.0603754
MOS-3X-LF	This study	64.2366	1.16776	82.3934	96.2404	64.2366	0.939903
MOS-3X-LP	This study	62.2766	1.25089	67.3064	90.7246	62.2105	0.826056
MOS-3X-RF	This study	78.2308	1.02062	78.0769	95.0398	77.9231	0.306185
MOS-3X-RP	This study	57.2049	0	65.9722	78.8679	57.2049	0
MOS-3Y-FOH	This study	93.5231	2.75497	93.7622	90.6755	93.5231	3.62914
MOS-3Y-LF	This study	31.095	3.71517	31.095	66.2023	28.5124	2.99278
MOS-3Y-LP	This study	51.5133	0.249792	51.5133	66.7361	51.5133	0
MOS-3Y-RF	This study	71.1567	3.80371	71.8284	84.8791	71.1567	0
MOS-3Y-RP	This study	62.974	18.2166	62.974	47.0488	62.974	19.2144
QB-3X-FOH	This study	33.0759	0.810177	33.3333	99.3249	32.8185	0.00473788
QB-3X-LF	This study	36.4543	4.18178	43.5917	80.2432	36.3008	1.49349
QB-3X-LP	This study	56.0033	0.959007	77.8783	73.3829	56.4967	3.66679
QB-3X-RF	This study	13.9726	5.4755	67.6712	89.2219	13.9726	0.691643
QB-3X-RP	This study	46.2515	11.5854	97.6866	93.3176	45.7993	3.91986
QB-3Y-FOH	This study	89.8527	3.35868	96.8169	98.9534	89.7959	0.337299
QB-3Y-LF	This study	30.3324	27.6623	85.496	90.6465	29.0717	1.52917
QB-3Y-LP	This study	28.5237	17.9949	86.7587	91.1533	28.3055	1.5226
QB-3Y-RF	This study	62.7472	11.7689	89.6714	85.7747	62.7472	1.912
QB-3Y-RP	This study	46.519	17.4944	94.4871	93.7395	46.3514	0.901871
QB-3Z-FOH	This study	31.3346	0.136992	90.5222	16.0808	25.5319	0.0355164
QB-3Z-LF	This study	10.7143	2.52584	68.5374	12.5365	12.6871	0.282708
QB-3Z-LP	This study	8.50745	2.32002	88.5234	10.0997	7.3378	0.271331
QB-3Z-RF	This study	26.7442	0.414218	93.2413	3.5325	26.0174	0.0698993
QB-3Z-RP	This study	11.4545	25.9856	86.4289	89.2433	10.6982	1.62427
STW-3X-FOH	This study	66.6	4.47974	69.6926	91.2884	55.8305	1.55597
STW-3X-LF	This study	35.0704	17.7989	76.7962	88.1651	26.4171	4.15285
STW-3X-LP	This study	28.243	11.8402	55.8682	80.6172	7.10364	2.29305
STW-3X-RF	This study	40.0444	6.35017	52.7076	84.6764	19.2447	1.08104
STW-3X-RP	This study	49.4023	14.7171	72.025	85.2153	36.5566	5.87331
STW-3Y-FOH	This study	85.7404	0.0835858	90.6764	99.8816	85.9232	0.0487584
STW-3Y-LF	This study	82.0579	2.05688	85.5305	97.174	80.9646	1.19835
STW-3Y-LP	This study	47.5269	3.66867	68.3871	97.3058	44.3011	1.37575
STW-3Y-RF	This study	58.1267	4.87437	61.4325	94.2211	42.1488	0.452261
STW-3Y-RP	This study	21.9394	1.61578	23.7465	71.7183	21.9394	0.557165
SW-3Y-FOH	This study	55.0203	1.08005	59.0275	99.2965	54.3449	0.21738
SW-3Y-LF	This study	21.0608	5.9307	22.5169	92.7337	20.7488	0.793873
SW-3Y-LP	This study	44.6612	0.689088	45.7906	97.2689	44.4559	0.189657
SW-3Y-RF	This study	43.7758	0.10648	46.0177	85.2449	41.1209	0.0304229
SW-3Y-RP	This study	73.9366	2.22766	76.8349	93.375	73.5405	0.296163
SW-3Z-FOH	This study	38.0797	7.64917	45.983	91.3792	35.6194	1.94979
SW-3Z-LF	This study	31.2339	6.47488	38.0762	90.1509	30.0315	1.98143
SW-3Z-LP	This study	9.15868	18.0089	28.9271	52.826	8.05378	8.24714
SW-3Z-RF	This study	3.86319	61.9809	4.31287	86.7062	3.84275	2.40211
SW-3Z-RP	This study	26.2696	20.193	33.1167	62.4567	30.4262	3.8393
TH-3Z-FOH	This study	81.9546	0.353512	85.2421	99.0231	81.7581	0.422222
TH-3Z-LF	This study	54.0106	7.83954	59.6295	91.8734	53.8681	0.0478507
TH-3Z-LP	This study	60.16	4.39094	72.2257	97.7564	60.16	0.0372113
TH-3Z-RF	This study	57.7305	8.84224	71.2057	94.8473	57.7305	0.508906
TH-3Z-RP	This study	51.0467	4.54214	66.3882	98.1786	51.0369	0.525932
TK-3X-FOH	This study	46.1538	9.32401	83.9161	93.986	43.1235	1.91142
TK-3X-LF	This study	2.39726	25.573	35.274	93.2449	2.39726	5.54885
TK-3X-LP	This study	34.2205	9.23159	39.924	87.3533	33.0798	5.22946
TK-3X-RF	This study	17.0829	18.0903	37.7622	92.5	17.0829	0
TK-3X-RP	This study	12.8676	15.5771	13.6029	65.3753	5.88235	2.42131
TK-3Y-FOH	This study	15.0463	4.72359	15.0463	91.1263	13.1481	3.473
TK-3Y-LF	This study	12.2363	25.6214	20.1969	73.9229	10.2672	5.38525
TK-3Y-LP	This study	22.7907	21.6364	50.6202	86.9202	22.7907	0
TK-3Y-RF	This study	0.243457	23.4481	20.6939	65.7037	2.98235	3.41119
TK-3Y-RP	This study	28.3607	17.6085	41.35	82.3096	34.2598	10.0942
TK-3Z-FOH	This study	53.7678	0.231034	59.8778	99.8599	54.1752	0.0100999
TK-3Z-LF	This study	18.4332	8.65244	27.2273	90.9164	18.4332	1.16925
TK-3Z-LP	This study	65.9783	27.7619	79.034	82.7122	25.3413	14.8953
TK-3Z-RF	This study	29.4398	5.30831	30.9893	86.9973	15.2563	2.4933
TK-3Z-RP	This study	41.8493	4.12895	73.9041	94.8626	38.4932	1.87391
TM-3X-FOH	This study	1.54913	0.87626	97.9851	98.3583	1.17696	0.0985931
TM-3X-LF	This study	34.0723	11.4408	37.1062	83.1248	7.11785	11.4051
TM-3X-LP	This study	6.26363	8.99453	62.0443	76.8428	6.26363	1.07669
TM-3X-RF	This study	6.81284	1.19352	14.0955	64.2796	6.81284	0
TM-3X-RP	This study	22.1243	16.3063	39.5769	86.731	12.6487	4.60746
TM-3Y-FOH	This study	27.5346	1.49755	42.5115	98.0196	3.45622	0.349154
TM-3Y-LF	This study	23.2963	4.731	49.2992	92.443	23.2963	2.98304
TM-3Y-LP	This study	28.8441	11.819	66.702	91.9706	28.7381	3.48176
TM-3Y-RF	This study	7.32807	9.37099	7.32807	27.3427	7.32807	0
TM-3Y-RP	This study	34.6144	12.5259	34.6144	75.122	27.5559	3.81402
TM-3Z-FOH	This study	18.3206	2.6333	34.941	97.6642	10.1666	0.0365373
TM-3Z-LF	This study	3.72224	10.9875	22.1994	76.5946	2.75705	7.06718
TM-3Z-LP	This study	2.31805	8.06142	8.15055	49.3135	1.64506	1.19592
TM-3Z-RF	This study	11.9856	17.7083	46.2963	76.6304	11.7284	1.65308
TM-3Z-RP	This study	20.6798	15.8137	24.9929	71.1203	18.1091	9.23349
TMB-3W-FOH	This study	21.155	4.50841	49.175	96.6495	19.5639	0.271339
TMB-3W-LF	This study	3.43534	58.0014	86.0261	91.857	2.12462	1.80358
TMB-3W-LP	This study	16.6817	41.909	24.7965	66.8633	16.1649	19.6046
TMB-3W-RF	This study	11.569	26.0063	78.8276	92.4108	11.9224	0.298656
TMB-3W-RP	This study	20.1855	34.9582	22.6851	48.5118	20.1769	9.15718
TMB-3X-FOH	This study	85.1651	0.557902	92.5086	99.3443	86.9887	0.27784
TMB-3X-LF	This study	91.1212	2.01461	92.8416	98.3657	87.0971	0
TMB-3X-LP	This study	68.0373	0.907093	76.586	97.1735	66.6712	0.351193
TMB-3X-RF	This study	85.6367	1.1963	94.9906	98.4271	85.6035	0.185989
TMB-3X-RP	This study	27.6834	1.91022	94.9982	98.2927	27.2026	0.183919
TMB-3Y-FOH	This study	59.7471	2.64722	78.1274	94.6568	60.6804	0.237113
TMB-3Y-LF	This study	24.4753	9.79624	82.4669	96.0079	24.33	0.609298
TMB-3Y-LP	This study	31.5488	6.73645	47.6099	90.1235	31.5488	2.87171
TMB-3Y-RF	This study	20.3042	8.77128	71.277	96.3231	19.4906	0
TMB-3Y-RP	This study	25.813	12.3412	82.3427	89.8548	24.5285	0.323837
TY-3W-FOH	This study	69.7794	3.68126	69.7794	81.9753	69.7794	6.91358
TY-3W-LF	This study	37.987	0.671141	37.987	49.8881	37.987	8.94855
TY-3W-LP	This study	37.5648	18.561	52.9361	70.073	37.5648	4.79666
TY-3W-RF	This study	15.3707	9.17431	20.8861	51.8349	12.2966	2.01835
TY-3W-RP	This study	40.3014	12.2787	39.718	72.273	42.1488	12.3073
TY-3X-FOH	This study	45.3115	0.67941	45.3115	98.5691	44.5902	0.0240306
TY-3X-LF	This study	2.8436	18.0672	10.4265	31.9328	2.8436	11.3445
TY-3X-LP	This study	35.3862	5.13614	39.1217	83.2766	33.2155	1.33045
TY-3X-RF	This study	74.0649	5.92688	80.198	94.5948	69.2244	3.18114
TY-3X-RP	This study	51.8846	6.44249	54.2308	85.2608	50.0385	1.27278
TY-3Y-FOH	This study	60.5334	0.57635	31.8516	87.2944	25.7441	0
TY-3Y-LF	This study	35.2399	17.6923	35.2399	36.7308	18.2657	0
TY-3Y-LP	This study	32.5363	21.2779	39.8804	63.8336	32.5363	9.52381
TY-3Y-RF	This study	25.9259	3.06748	40.0436	66.3377	25.9259	0.346759
TY-3Y-RP	This study	48.8917	13.0145	66.1244	88.9327	48.8917	3.52477
TY-3Z-FOH	This study	34.9186	0.544713	37.5469	99.7367	34.6683	0.0057038
TY-3Z-LF	This study	61.8405	0.765957	61.9632	64.3404	60.9816	0
TY-3Z-LP	This study	41.4376	1.41269	58.0867	94.4045	38.1607	0.417665
TY-3Z-RF	This study	51.2856	1.67901	51.2856	80.716	51.2856	0
TY-3Z-RP	This study	49.2659	3.50304	69.8383	93.9529	42.7058	0.755497
WKS-3U-FOH	This study	30.7971	0.476021	38.4964	98.7343	29.6196	0.182401
WKS-3U-LF	This study	29.4283	6.27334	31.1153	68.4093	29.4283	6.79612
WKS-3U-LP	This study	14.6893	10.9278	31.2429	81.8269	6.9774	2.00064
WKS-3U-RF	This study	5.26316	4.81586	15.7895	78.187	5.26316	0.566572
WKS-3U-RP	This study	15.7945	5.6237	34.2652	73.3559	8.57826	3.83612
WKS-3V-FOH	This study	16.9987	0.768502	17.2643	96.7628	16.9987	0.257922
WKS-3V-LF	This study	12.7678	46.8446	70.1077	80.75	10.7709	6.44693
WKS-3V-LP	This study	2.61153	7.48323	29.5974	83.6569	2.50272	2.15319
WKS-3V-RF	This study	0.532172	57.5458	58.7808	81.1974	0.145138	3.85948
WKS-3V-RP	This study	35.4616	9.82617	43.2779	65.8559	29.4365	8.43795
WKS-3W-FOH	This study	24.1944	5.22123	27.3909	75.3687	24.0125	4.05856
WKS-3W-LF	This study	37.8727	34.6028	42.5463	52.1339	7.49396	13.2633
WKS-3W-LP	This study	12.3924	20.6414	15.2324	70.7648	12.3924	8.75822
WKS-3W-RF	This study	76.2646	26.0163	3.50195	35.7724	0	4.87805
WKS-3W-RP	This study	3.57009	7.80737	11.0861	70.1204	0.225479	8.50055
WKS-3X-FOH	This study	4.66162	34.4993	17.345	68.433	0.567913	1.08429
WKS-3X-LF	This study	8.61314	26.0769	35.3771	74.0263	0.778589	9.85298
WKS-3X-LP	This study	12.4183	3.87931	30.6595	77.4848	10.9923	0.532454
WKS-3X-RF	This study	33.5423	21.4677	43.7618	91.5352	7.7116	15.9961
WKS-3X-RP	This study	15.9267	6.79696	32.9285	85.6352	14.8318	6.44951
WKS-3Y-FOH	This study	30.278	14.8785	37.4836	88.9148	15.7618	4.3068
WKS-3Y-LF	This study	14.4703	50.974	36.8644	76.7337	6.19753	5.97631
WKS-3Y-LP	This study	11.0347	57.3334	15.9588	74.6842	6.04311	3.7439
WKS-3Y-RF	This study	16.0535	57.2238	31.1037	85.5524	11.7057	9.34844
WKS-3Y-RP	This study	10.1322	75.4361	13.1645	92.4716	6.23817	1.5291
WTS-3V-FOH	This study	91.931	0.423291	92.5561	99.099	91.4795	0.110246
WTS-3V-LF	This study	49.2848	0.141443	50.065	24.8939	27.8283	0.848656
WTS-3V-LP	This study	76.5943	8.06648	81.5423	91.0779	76.3474	0.66133
WTS-3V-RF	This study	36.0742	9.17111	38.9159	89.9639	29.7527	0.97955
WTS-3V-RP	This study	83.3662	16.8187	87.5647	93.7883	78.6232	5.34893
WTS-3W-FOH	This study	33.3806	3.54933	40.3974	89.2993	41.3277	2.80283
WTS-3W-LF	This study	46.9636	13.1429	46.9636	60.2857	44.1296	0
WTS-3W-LP	This study	25.4863	15.0985	44.0644	53.4464	29.1751	4.92341
WTS-3W-RF	This study	38.0217	16.2675	38.0217	52.3947	28.916	5.7597
WTS-3W-RP	This study	17.8655	24.3275	55.6243	63.6012	20.1708	5.96839
WTS-3Y-FOH	This study	4.873	19.296	11.5488	99.347	2.74706	0.136313
WTS-3Y-LF	This study	42.0875	7.37705	42.0875	27.0492	42.0875	4.5082
WTS-3Y-LP	This study	5.68507	66.6343	23.2707	97.2245	2.88065	0.353347
WTS-3Y-RF	This study	10.2417	71.3501	27.5646	92.1577	4.50115	0.651009
WTS-3Y-RP	This study	5.67851	67.556	20.6956	96.8951	2.18536	0.739962
WTS-3Z-FOH	This study	29.8605	0.339096	48.4003	99.0879	31.5012	0.0350789
WTS-3Z-LF	This study	21.2687	0	21.2687	58.7891	21.2687	11.3281
WTS-3Z-LP	This study	20.5538	11.5039	30.117	76.0019	19.5832	0.536789
WTS-3Z-RF	This study	11.0619	33.5775	38.2944	87.7053	8.60821	3.6174
WTS-3Z-RP	This study	21.3358	11.0936	39.196	86.646	20.6868	1.93463
Average for HK cohort		34.4456	13.1095	50.1424	79.0435	31.13	3.44099
SRR919365	Bethesda	100	0	95.9289	0	95.5588	0
SRR919366	Bethesda	98.6842	2.63158	21.0526	0	10.5263	0
SRR919377	Bethesda	99.5968	0	28.2258	0	11.6935	0
SRR919378	Bethesda	95.082	0	22.9508	0	8.19672	0
SRR919387	Bethesda	100	0.174978	95.6255	0	95.2756	0
SRR919388	Bethesda	99.2188	2.34375	21.875	0	13.2812	0
SRR919399	Bethesda	100	1.9802	28.2178	0	9.40594	0
SRR919400	Bethesda	99.2537	1.49254	15.6716	0	7.46269	0
SRR919410	Bethesda	97.4194	1.29032	13.5484	0	3.22581	0
SRR919417	Bethesda	99.3103	2.75862	1.37931	0	0	0
SRR919418	Bethesda	100	2.48227	1.41844	0	0	0
SRR919425	Bethesda	100	0.626959	0.940439	0	0.626959	0
SRR919430	Bethesda	100	0	0.127389	0	0	0
SRR919431	Bethesda	100	0.584795	1.16959	0	0.584795	0
SRR919432	Bethesda	96.4706	0.588235	1.76471	0	1.76471	0
SRR919445	Bethesda	99.3355	1.3289	1.99336	0	1.3289	0
SRR919446	Bethesda	95.5357	0.892857	91.5179	0	91.0714	0
SRR919451	Bethesda	100	2.66667	3.33333	0	3.33333	0
SRR919452	Bethesda	100	60.9375	10.9375	0	10.9375	0
SRR919453	Bethesda	96.5517	34.4828	53.4483	0	51.7241	0
SRR919465	Bethesda	92.6829	7.31707	12.1951	0	12.1951	0
SRR919466	Bethesda	100	7.43802	2.47934	0	2.47934	0
SRR919470	Bethesda	97.1154	0.961538	9.61538	0	1.92308	0
SRR919477	Bethesda	100	5.82524	2.91262	0	0.970874	0
SRR919478	Bethesda	99.3377	3.97351	3.31126	0	1.3245	0
SRR919485	Bethesda	100	0.465116	1.39535	0	0.930233	0
SRR919490	Bethesda	100	0	0	0	0	0
SRR919491	Bethesda	100	0	0	0	0	0
SRR919492	Bethesda	95.4545	2.27273	5.68182	0	3.40909	0
SRR919505	Bethesda	97.3154	0	1.34228	0	1.34228	0
SRR919506	Bethesda	95.0311	0.621118	86.3354	0	85.7143	0
SRR919511	Bethesda	100	2.22222	4.44444	0	4.44444	0
SRR919512	Bethesda	98.4848	65.1515	16.6667	0	16.6667	0
SRR919513	Bethesda	97.9592	57.1429	42.8571	0	42.8571	0
SRR919525	Bethesda	93.3333	4.44444	15.5556	0	11.1111	0
SRR919526	Bethesda	97.5	10	10	0	10	0
SRR919651	Bethesda	100	3.26087	2.17391	0	2.17391	0
SRR919672	Bethesda	100	6.89655	89.6552	0	89.6552	0
SRR919673	Bethesda	100	65.7143	20	0	20	0
SRR919674	Bethesda	98	40	28	0	26	0
SRR919689	Bethesda	100	63.0435	21.7391	0	21.7391	0
SRR919690	Bethesda	97.7273	38.6364	25	0	25	0
SRR919696	Bethesda	100	0	0.970874	0	0.970874	0
SRR919697	Bethesda	100	2.04082	6.12245	0	6.12245	0
SRR919712	Bethesda	98.7179	2.5641	7.69231	0	1.28205	0
SRR919733	Bethesda	100	2.08333	91.6667	0	87.5	0
SRR919734	Bethesda	100	17.1429	34.2857	0	34.2857	0
SRR919735	Bethesda	100	25	38.8889	0	36.1111	0
SRR919750	Bethesda	94.7368	26.3158	42.1053	0	42.1053	0
SRR919757	Bethesda	100	0	0	0	0	0
SRR919758	Bethesda	100	4.54545	9.09091	0	9.09091	0
SRR919779	Bethesda	98.6721	3.1665	6.23085	0	3.67722	0
SRR919790	Bethesda	99.8986	0.14193	0.831306	0	0.81103	0
SRR919791	Bethesda	98.3635	2.80538	2.68849	0	2.33781	0
SRR919792	Bethesda	97.2014	1.70648	3.27645	0	2.66212	0
SRR919819	Bethesda	98.8166	2.02874	4.90279	0	3.2967	0
SRR919830	Bethesda	99.9057	0.0673582	44.3217	0	44.3217	0
SRR919831	Bethesda	98.3964	1.87082	2.53898	0	2.00445	0
SRR919832	Bethesda	97.5921	1.55807	3.25779	0	2.36072	0
SRR919954	Bethesda	100	0.4	0.4	0	0.4	0
SRR919955	Bethesda	100	4.96894	0	0	0	0
SRR919956	Bethesda	100	7.40741	4.62963	0	4.62963	0
SRR919976	Bethesda	100	0	3.96825	0	3.96825	0
SRR919977	Bethesda	99.3103	0	2.75862	0	2.75862	0
SRR919978	Bethesda	100	0	100	0	100	0
SRR919991	Bethesda	100	0	0.921659	0	0.921659	0
SRR920000	Bethesda	100	0	0	0	0	0
SRR920001	Bethesda	100	9.23077	0	0	0	0
SRR920002	Bethesda	100	14.8148	3.7037	0	3.7037	0
SRR920016	Bethesda	98.2143	10.7143	16.0714	0	16.0714	0
SRR920022	Bethesda	100	0	2.22222	0	2.22222	0
SRR920023	Bethesda	100	0	1.88679	0	1.88679	0
SRR920024	Bethesda	98.5294	0	86.7647	0	86.7647	0
SRR920037	Bethesda	100	0	0	0	0	0
SRR920038	Bethesda	100	0	0	0	0	0
SRR920047	Bethesda	99.0099	4.45545	16.3366	0	4.45545	0
SRR920055	Bethesda	99.5984	0	0	0	0	0
SRR920056	Bethesda	97.2414	13.1034	54.4828	0	54.4828	0
SRR920057	Bethesda	100	5.14706	2.57353	0	2.57353	0
SRR920068	Bethesda	97.6471	12.9412	8.23529	0	8.23529	0
SRR920069	Bethesda	93.1507	4.10959	90.411	0	90.411	0
SRR920082	Bethesda	98	9.33333	17.3333	0	4	0
SRR920090	Bethesda	100	0	1.42857	0	1.42857	0
SRR920091	Bethesda	91.0569	17.0732	51.2195	0	51.2195	0
SRR920092	Bethesda	99.4681	3.7234	5.31915	0	5.31915	0
SRR920103	Bethesda	88.3721	13.9535	9.30233	0	9.30233	0
SRR920104	Bethesda	76.2712	11.8644	62.7119	0	62.7119	0
SRR920278	Bethesda	100	0.0982318	2.1611	0	1.96464	0
SRR920279	Bethesda	95.8869	3.59897	19.5373	0	9.76864	0
SRR920280	Bethesda	98.3226	4.3871	13.8065	0	9.29032	0
SRR920295	Bethesda	97.9833	1.25174	18.8456	0	16.2378	0
SRR920296	Bethesda	86.2832	1.32743	17.6991	0	13.2743	0
SRR920302	Bethesda	99.9582	0	0.459866	0	0.125418	0
SRR920303	Bethesda	98.8889	0.15873	7.61905	0	4.44444	0
SRR920304	Bethesda	99.5305	0.469484	8.80282	0	4.57746	0
SRR920319	Bethesda	99.9222	0.0333296	1.05544	0	0.622153	0
SRR920320	Bethesda	99.5553	0.10463	6.8271	0	2.95579	0
SRR920326	Bethesda	99.3641	5.88235	12.1622	0	11.0493	0
SRR920327	Bethesda	99.2754	51.9324	10.8696	0	7.36715	0
SRR920328	Bethesda	99.8308	76.9882	2.70728	0	2.03046	0
SRR920342	Bethesda	99.8311	11.4865	3.20946	0	2.87162	0
SRR920343	Bethesda	100	84.3519	0.648148	0	0.555556	0
SRR920355	Bethesda	100	0.225989	2.54237	0	2.48588	0
SRR920356	Bethesda	95.493	3.66197	16.6197	0	9.85915	0
SRR920357	Bethesda	98.4026	2.8754	15.4952	0	12.4601	0
SRR920372	Bethesda	97.7435	1.0293	18.0918	0	15.8353	0
SRR920373	Bethesda	91.5	2.5	20	0	16.5	0
SRR920379	Bethesda	100	0	0.0989609	0	0	0
SRR920380	Bethesda	99.2293	1.34875	6.35838	0	3.85356	0
SRR920381	Bethesda	98.8399	0.464037	8.00464	0	4.06032	0
SRR920396	Bethesda	99.9367	0.0633473	1.11491	0	0.633473	0
SRR920397	Bethesda	99.6819	0.254453	5.08906	0	2.92621	0
SRR920403	Bethesda	99.6416	4.7491	13.7993	0	12.724	0
SRR920404	Bethesda	98.9928	48.0576	11.7986	0	8.63309	0
SRR920405	Bethesda	99.3243	80.5743	1.68919	0	1.35135	0
SRR920419	Bethesda	99.5976	12.6761	3.21932	0	2.8169	0
SRR920420	Bethesda	100	84.2503	0.431499	0	0.431499	0
SRR920432	Bethesda	100	0	3.74065	0	3.74065	0
SRR920433	Bethesda	100	8.10811	14.8649	0	12.1622	0
SRR920434	Bethesda	98.3193	2.52101	21.0084	0	15.9664	0
SRR920449	Bethesda	97.5155	1.44928	20.7039	0	19.6687	0
SRR920450	Bethesda	81.5789	2.63158	28.9474	0	26.3158	0
SRR920456	Bethesda	100	0	0.298507	0	0.298507	0
SRR920457	Bethesda	100	3.125	3.125	0	3.125	0
SRR920458	Bethesda	99.2188	1.5625	11.7188	0	9.375	0
SRR920473	Bethesda	99.9235	0.229358	0.688073	0	0.611621	0
SRR920474	Bethesda	99.6403	0.359712	5.39568	0	4.31655	0
SRR920480	Bethesda	98.5915	10.7981	7.98122	0	7.98122	0
SRR920481	Bethesda	97.1564	66.8246	6.16114	0	6.16114	0
SRR920482	Bethesda	99.1111	88.8889	2.22222	0	1.33333	0
SRR920496	Bethesda	99.0196	32.3529	3.92157	0	2.94118	0
SRR920497	Bethesda	100	94.0299	0.248756	0	0.248756	0
SRR920509	Bethesda	100	0.259067	3.62694	0	3.62694	0
SRR920510	Bethesda	94.3182	2.27273	12.5	0	10.2273	0
SRR920511	Bethesda	97.037	4.44444	21.4815	0	18.5185	0
SRR920526	Bethesda	96.5318	1.30058	22.9769	0	21.6763	0
SRR920533	Bethesda	100	0	0.230947	0	0	0
SRR920534	Bethesda	97.8261	2.17391	6.52174	0	6.52174	0
SRR920535	Bethesda	99.4083	0.591716	8.28402	0	5.32544	0
SRR920550	Bethesda	99.8333	0	0.111111	0	0.0555556	0
SRR920551	Bethesda	98.4722	0.972222	4.58333	0	2.63889	0
SRR920557	Bethesda	99.1837	15.9184	7.7551	0	7.7551	0
SRR920558	Bethesda	99.4048	75	4.7619	0	3.57143	0
SRR920559	Bethesda	99.2032	87.251	1.99203	0	1.99203	0
SRR920573	Bethesda	99.0566	30.1887	2.83019	0	2.83019	0
SRR920574	Bethesda	100	90.8277	0	0	0	0
SRR920754	Bethesda	98.2868	7.61729	1.92409	0	1.33105	0
SRR920755	Bethesda	98.4721	44.8234	1.22234	0	0.941205	0
SRR920756	Bethesda	92.1244	27.706	2.98869	0	1.81745	0
SRR920771	Bethesda	90.4328	26.5376	35.0797	0	31.549	0
SRR920772	Bethesda	92.0161	30.8065	6.45161	0	5.16129	0
SRR920778	Bethesda	100	9.27247	51.593	0	51.593	0
SRR920779	Bethesda	100	55.8175	0.760456	0	0.722433	0
SRR920780	Bethesda	99.9851	50.7948	0.995394	0	0.906255	0
SRR920793	Bethesda	99.7255	41.0432	48.1812	0	47.9753	0
SRR920794	Bethesda	99.6516	34.8432	32.0557	0	18.4669	0
SRR920800	Bethesda	100	0	99.1989	0	99.1989	0
SRR920801	Bethesda	99.1759	0.537442	9.17234	0	9.06485	0
SRR920802	Bethesda	98.7964	0.941915	16.5358	0	16.4312	0
SRR920816	Bethesda	92.9334	2.38291	11.3394	0	10.9285	0
SRR920817	Bethesda	96.0514	1.28558	16.0698	0	15.7025	0
SRR920829	Bethesda	99.371	4.48601	1.65536	0	0.79457	0
SRR920830	Bethesda	99.2548	30.1039	1.64738	0	1.23554	0
SRR920831	Bethesda	95.7434	18.1655	2.75779	0	1.25899	0
SRR920846	Bethesda	93.6688	16.3961	40.0974	0	32.9545	0
SRR920847	Bethesda	96.962	20.1266	8.48101	0	5.44304	0
SRR920853	Bethesda	100	6.69773	91.0309	0	91.0309	0
SRR920854	Bethesda	99.9391	39.7319	1.52346	0	1.34065	0
SRR920855	Bethesda	100	35.45	1.4	0	1.225	0
SRR920868	Bethesda	99.6674	25.8315	4.32373	0	3.99113	0
SRR920869	Bethesda	100	22.5664	38.4956	0	25.2212	0
SRR920875	Bethesda	100	0	98.523	0	98.523	0
SRR920876	Bethesda	99.4138	0.97704	6.98583	0	6.88813	0
SRR920877	Bethesda	99.3223	0.978916	11.2952	0	11.0693	0
SRR920891	Bethesda	95.1467	2.0316	10.7223	0	9.25508	0
SRR920892	Bethesda	97.2881	1.35593	10.9605	0	10.6215	0
SRR921178	Bethesda	85	5	10	0	10	0
SRR921206	Bethesda	83.8235	8.82353	13.2353	0	11.7647	0
SRR921209	Bethesda	68.8279	1.16376	34.4971	0	19.9501	0
SRR921219	Bethesda	97.8297	5.00835	37.3957	0	15.8598	0
SRR921232	Bethesda	99.9028	18.5131	69.1934	0	53.0126	0
SRR921238	Bethesda	92.2717	12.4122	23.6534	0	14.5199	0
SRR921241	Bethesda	69.4118	1.90045	33.4842	0	17.8281	0
SRR921251	Bethesda	96.7985	4.51977	39.7363	0	18.2674	0
SRR921261	Bethesda	92.9853	3.75204	29.2007	0	16.4763	0
SRR921264	Bethesda	99.6345	18.0679	70.6005	0	50.6527	0
SRR921270	Bethesda	94.6882	10.1617	25.1732	0	16.1663	0
SRR921283	Bethesda	96.789	5.50459	48.6239	0	22.4771	0
SRR921293	Bethesda	88.3838	7.57576	44.9495	0	22.7273	0
SRR921296	Bethesda	99.1658	14.4943	79.1449	0	61.001	0
SRR921302	Bethesda	94.7368	15.0376	48.1203	0	27.8195	0
SRR995259	Bethesda	98.5915	28.169	16.1972	0	16.1972	0
SRR995265	Bethesda	100	0	13.6364	0	9.09091	0
SRR995442	Bethesda	97.5309	0	3.7037	0	2.46914	0
SRR995452	Bethesda	87.8378	0	5.40541	0	2.7027	0
SRR995763	Bethesda	100	0	25	0	25	0
SRR995774	Bethesda	92.6139	7.38611	79.655	0	77.0013	0
SRR995788	Bethesda	91.2941	12.1412	67.6706	0	62.1647	0
SRR995791	Bethesda	98.1661	6.58037	58.0367	0	46.7098	0
SRR995794	Bethesda	98.8148	2.66667	63.5556	0	53.037	0
SRR995797	Bethesda	94.868	13.9296	55.7185	0	49.4135	0
SRR995806	Bethesda	100	0	33.3333	0	33.3333	0
SRR995818	Bethesda	99.7618	1.03941	56.7562	0	13.534	0
SRR995821	Bethesda	99.7831	0.16269	67.1367	0	7.9718	0
SRR995833	Bethesda	100	0	0	0	0	0
SRR995834	Bethesda	100	0	50	0	16.6667	0
SRR995843	Bethesda	95.4966	5.46844	19.9839	0	18.1745	0
SRR995844	Bethesda	92.7256	6.62983	81.3536	0	79.1897	0
SRR995848	Bethesda	95.5743	10.5901	88.3562	0	87.4605	0
SRR995849	Bethesda	95.6075	9.75471	11.8654	0	11.0097	0
SRR995861	Bethesda	98.9086	6.68486	52.9332	0	42.4284	0
SRR995864	Bethesda	99.637	2.72232	66.4247	0	52.6316	0
SRR995867	Bethesda	95.7912	18.0135	55.7239	0	48.9899	0
SRR996633	Bethesda	33.3333	0	0	0	0	0
SRR996651	Bethesda	100	0	0	0	0	0
SRR997129	Bethesda	96.2561	4.82908	8.6815	0	4.6663	0
SRR997134	Bethesda	99.164	0.305202	2.10987	0	1.31369	0
SRR997138	Bethesda	100	39.3007	95.2448	0	95.1049	0
SRR997142	Bethesda	94.0928	1.89873	42.4051	0	39.6624	0
SRR997145	Bethesda	94.5129	27.4356	30.3471	0	18.701	0
SRR997151	Bethesda	97.2134	6.28981	67.0382	0	49.3631	0
SRR997155	Bethesda	98.5227	7.61364	1.47727	0	1.47727	0
SRR997163	Bethesda	86.181	14.5709	81.903	0	81.4623	0
SRR997167	Bethesda	93.4217	10.1129	1.86549	0	0.245459	0
SRR997171	Bethesda	96.7757	27.1117	28.2925	0	17.5295	0
SRR997174	Bethesda	94.254	36.2903	30.4435	0	16.3306	0
SRR997183	Bethesda	96.1138	4.65244	6.84182	0	3.83142	0
SRR997188	Bethesda	99.132	0.265995	1.83396	0	1.06398	0
SRR997205	Bethesda	98.1818	8.05195	62.5108	0	46.0606	0
SRR997209	Bethesda	99.6845	5.04732	1.68244	0	1.47213	0
SRR997212	Bethesda	99.8214	3.92857	0.25	0	0.0714286	0
SRR997215	Bethesda	100	29.4118	5.88235	0	5.88235	0
SRR997234	Bethesda	97.0036	8.77256	54.7653	0	15.2708	0
SRR997248	Bethesda	90.4382	11.5538	12.8486	0	9.16335	0
SRR997254	Bethesda	82.8083	11.2961	46.7147	0	13.4113	0
SRR997269	Bethesda	91.4521	8.95984	14.6241	0	10.2987	0
Average for Bethesda cohort		97.1313	12.4521	21.5007	0	17.5922	0
SRR988759	Berkeley	97.5895	35.3306	81.0606	60.9504	79.6832	0
SRR988762	Berkeley	88.7701	43.3155	52.9412	37.9679	51.8717	0
SRR988764	Berkeley	90.9091	48.8636	50.7576	18.9394	43.1818	0
SRR988765	Berkeley	82.8571	53.1429	49.7143	36.5714	44.5714	0
SRR988766	Berkeley	69.7143	62.8571	40	1.14286	38.2857	0
SRR988768	Berkeley	92.0368	63.3997	44.4104	27.2588	43.3384	0
SRR988769	Berkeley	94.9153	68.6441	35.0282	20.0565	34.4633	0
SRR988770	Berkeley	92.8	57.6	56.8	22	51.2	0
SRR988771	Berkeley	95.155	63.5659	54.845	28.6822	53.876	0
SRR988772	Berkeley	61.8123	73.301	18.123	7.11974	17.3139	0
SRR988775	Berkeley	96.3636	52.3636	49.8182	42.1818	46.9091	0
SRR988777	Berkeley	91.1877	74.8404	70.6258	16.092	67.6884	0
SRR988779	Berkeley	85.0318	76.4331	40.1274	4.4586	37.8981	0
SRR988787	Berkeley	88.3162	29.8969	61.1684	24.3986	56.701	0
SRR988788	Berkeley	87.9464	48.6607	48.2143	40.625	48.2143	0
SRR988802	Berkeley	83.3689	58.6354	72.2814	46.9083	67.5906	0
SRR988804	Berkeley	91.0853	48.062	91.8605	50.3876	89.7287	0
SRR988806	Berkeley	88.6525	65.4846	62.1749	63.357	60.2837	0
SRR988839	Berkeley	60.2167	70.5882	38.8545	28.1734	38.3901	0
SRR988842	Berkeley	87.619	71.4286	72.381	21.4286	64.2857	0
SRR988845	Berkeley	79.402	67.608	70.2658	52.8239	66.2791	0
SRR988847	Berkeley	84.5095	71.9449	64.8881	51.1188	62.4785	0
SRR988848	Berkeley	76.5363	62.7561	74.8603	50.0931	54.7486	0
SRR988860	Berkeley	80.4598	63.9847	38.3142	14.9425	36.3985	0
SRR988862	Berkeley	96.3198	80.8376	17.3858	17.132	17.0051	0
SRR988881	Berkeley	3.02297	2.5393	1.9347	97.3398	1.69287	0
SRR988903	Berkeley	70.5686	59.8662	41.1371	17.0569	41.1371	0
SRR988909	Berkeley	60.804	74.3719	35.6784	18.593	34.6734	0
SRR988925	Berkeley	67.9012	61.3169	64.1975	40.3292	37.037	0
SRR988927	Berkeley	94.0608	33.9779	75.4144	58.4254	74.4475	0
Average for Berkeley cohort		81.3311	58.1872	52.5088	33.8852	48.7124	0
a Bethesda data from work described previously (Findley K, Oh J, Yang J, Conlan S, Deming C, Meyer JA, Schoenfeld D, Nomicos E, Park M, NIH Intramural Sequencing Center Comparative Sequencing Program, Kong HH, Segre JA, Nature 498:376-370, 2013, doi:10.1038/nature12171).
b Berkeley data from work described previously (Adams RI, Miletto M, Taylor JW, Bruns TD PLoS ONE 8:e78866, 2013, doi:10.1371/journal.pone.0078866).
c Curated database based on works described previously (Findley K, Oh J, Yang J, Conlan S, Deming C, Meyer JA, Schoenfeld D, Nomicos E, Park M, NIH Intramural Sequencing Center Comparative Sequencing Program, Kong HH, Segre JA, Nature 498:376-370, 2013, doi:10.1038/nature12171).

## Sheet: Taxonomic Accuracy
OTUa	Curated Genus Classification	UNITE Genus Classification	Consistency
ADMA-3Z-FOH.13524	Unclassified	Pichia	FALSE
ADMA-3Z-FOH.16104	Unclassified	Unclassified	TRUE
ADMA-3Z-FOH.1853	Aspergillus	Aspergillus	TRUE
ADMA-3Z-FOH.186	Unclassified	Rhodotorula	FALSE
ADMA-3Z-FOH.32960	Penicillium	Penicillium	TRUE
ADMA-3Z-FOH.37572	Candida	Candida	TRUE
ADMA-3Z-FOH.3907	Talaromyces	Penicillium	FALSE
ADMA-3Z-FOH.6392	Ustilago	Ustilago	TRUE
ADMA-3Z-FOH.66351	Penicillium	Penicillium	TRUE
ADMA-3Z-FOH.77356	Cryptococcus	Unclassified	FALSE
ADMA-3Z-FOH.891	Aspergillus	Aspergillus	TRUE
ADMA-3Z-FOH.970	Penicillium	Penicillium	TRUE
ADMA-3Z-LF.12	Myrothecium	Myrothecium	TRUE
ADMA-3Z-LF.1504	Candida	Candida	TRUE
ADMA-3Z-LF.24	Cryptococcus	Unclassified	FALSE
ADMA-3Z-LF.32	Melampsora	Melampsora	TRUE
ADMA-3Z-LP.1531	Cryptococcus	Unclassified	FALSE
ADMA-3Z-LP.293	Unclassified	Sakaguchia	FALSE
ADMA-3Z-LP.3772	Penicillium	Penicillium	TRUE
ADMA-3Z-LP.54	Unclassified	Rhodotorula	FALSE
ADMA-3Z-LP.5589	Rhodotorula	Unclassified	FALSE
ADMA-3Z-LP.632	Unclassified	Unclassified	TRUE
ADMA-3Z-LP.636	Cryptococcus	Cryptococcus	TRUE
ADMA-3Z-LP.814	Aspergillus	Unclassified	FALSE
ADMA-3Z-RP.1103	Debaryomyces	Debaryomyces	TRUE
ADMA-3Z-RP.1286	Unclassified	Paecilomyces	FALSE
ADMA-3Z-RP.14765	Penicillium	Penicillium	TRUE
ADMA-3Z-RP.16218	Marasmius	Marasmius	TRUE
ADMA-3Z-RP.1702	Cerrena	Cerrena	TRUE
ADMA-3Z-RP.17822	Unclassified	Stereum	FALSE
ADMA-3Z-RP.18400	Emericella	Emericella	TRUE
ADMA-3Z-RP.21546	Unclassified	Unclassified	TRUE
ADMA-3Z-RP.25862	Aspergillus	Unclassified	FALSE
ADMA-3Z-RP.26043	Candida	Candida	TRUE
ADMA-3Z-RP.27745	Pestalotiopsis	Pestalotiopsis	TRUE
ADMA-3Z-RP.341	Unclassified	Neodeightonia	FALSE
ADMA-3Z-RP.35033	Unclassified	Unclassified	TRUE
ADMA-3Z-RP.35388	Unclassified	Eurotium	FALSE
ADMA-3Z-RP.35458	Malassezia	Malassezia	TRUE
ADMA-3Z-RP.4248	Devriesia	Unclassified	FALSE
ADMA-3Z-RP.465	Podosphaera	Podosphaera	TRUE
ADMA-3Z-RP.52	Penicillium	Penicillium	TRUE
ADMA-3Z-RP.6561	Aspergillus	Aspergillus	TRUE
ADMA-3Z-RP.6640	Unclassified	Unclassified	TRUE
FH-3Y-FOH.105421	Ochroconis	Unclassified	FALSE
FH-3Y-FOH.1237	Cryptococcus	Unclassified	FALSE
FH-3Y-FOH.12852	Emericella	Emericella	TRUE
FH-3Y-FOH.14078	Aschersonia	Aschersonia	TRUE
FH-3Y-FOH.1524	Phialophora	Phialophora	TRUE
FH-3Y-FOH.154	Sarcinomyces	Sarcinomyces	TRUE
FH-3Y-FOH.16034	Sclerotinia	Sclerotinia	TRUE
FH-3Y-FOH.185	Mucor	Mucor	TRUE
FH-3Y-FOH.1871	Sclerotinia	Sclerotinia	TRUE
FH-3Y-FOH.19041	Emericella	Emericella	TRUE
FH-3Y-FOH.2037	Trichothecium	Unclassified	FALSE
FH-3Y-FOH.2127	Aspergillus	Aspergillus	TRUE
FH-3Y-FOH.2362	Ochroconis	Unclassified	FALSE
FH-3Y-FOH.240	Unclassified	Rhodotorula	FALSE
FH-3Y-FOH.3050	Candida	Candida	TRUE
FH-3Y-FOH.3141	Fusarium	Unclassified	FALSE
FH-3Y-FOH.34514	Emericella	Emericella	TRUE
FH-3Y-FOH.365	Unclassified	Unclassified	TRUE
FH-3Y-FOH.3940	Penicillium	Penicillium	TRUE
FH-3Y-FOH.62745	Unclassified	Meyerozyma	FALSE
FH-3Y-FOH.667	Unclassified	Aureobasidium	FALSE
FH-3Y-FOH.70	Sporidiobolus	Unclassified	FALSE
FH-3Y-FOH.744	Unclassified	Unclassified	TRUE
FH-3Y-FOH.77	Unclassified	Unclassified	TRUE
FH-3Y-FOH.781	Unclassified	Phomopsis	FALSE
FH-3Y-FOH.7863	Candida	Unclassified	FALSE
FH-3Y-FOH.92	Unclassified	Rhodotorula	FALSE
FH-3Y-FOH.932	Stenella	Zasmidium	FALSE
FH-3Y-FOH.99	Unclassified	Unclassified	TRUE
FH-3Y-LF.17193	Unclassified	Pseudozyma	FALSE
FH-3Y-LF.18928	Unclassified	Zasmidium	FALSE
FH-3Y-LP.16766	Penicillium	Penicillium	TRUE
FH-3Y-LP.199	Plectosphaerella	Plectosphaerella	TRUE
FH-3Y-LP.3166	Unclassified	Meyerozyma	FALSE
FH-3Y-LP.3247	Neosartorya	Neosartorya	TRUE
FH-3Y-LP.4439	Hypocrea	Unclassified	FALSE
FH-3Y-LP.51	Lodderomyces	Lodderomyces	TRUE
FH-3Y-LP.538	Unclassified	Unclassified	TRUE
FH-3Y-RF.114	Unclassified	Unclassified	TRUE
FH-3Y-RF.272	Unclassified	Brycekendrickomyces	FALSE
FH-3Y-RF.35	Unclassified	Unclassified	TRUE
FH-3Y-RF.6556	Hypocrella	Unclassified	FALSE
FH-3Y-RP.213	Unclassified	Unclassified	TRUE
FH-3Y-RP.259	Trametes	Unclassified	FALSE
FH-3Y-RP.436	Unclassified	Unclassified	TRUE
FH-3Y-RP.8462	Aureobasidium	Aureobasidium	TRUE
FH-3Y-RP.926	Aspergillus	Unclassified	FALSE
FH-3Z-FOH.100	Emericella	Emericella	TRUE
FH-3Z-LF.2557	Pyrenochaeta	Pyrenochaeta	TRUE
FH-3Z-LP.15346	Rhodotorula	Rhodotorula	TRUE
FH-3Z-LP.15685	Unclassified	Lycoperdon	FALSE
FH-3Z-LP.1615	Penicillium	Penicillium	TRUE
FH-3Z-LP.182	Unclassified	Mycosphaerella	FALSE
FH-3Z-LP.420	Aspergillus	Aspergillus	TRUE
FH-3Z-LP.47125	Unclassified	Unclassified	TRUE
FH-3Z-LP.5	Cryptococcus	Unclassified	FALSE
FH-3Z-LP.5249	Trichophyton	Trichophyton	TRUE
FH-3Z-RF.439	Unclassified	Unclassified	TRUE
FH-3Z-RP.1642	Emericella	Emericella	TRUE
FH-3Z-RP.3429	Xeromyces	Xeromyces	TRUE
FH-3Z-RP.43163	Hortaea	Hortaea	TRUE
FH-3Z-RP.60127	Saccharomyces	Saccharomyces	TRUE
FT-3Z-FOH.1036	Penicillium	Penicillium	TRUE
FT-3Z-FOH.10928	Unclassified	Unclassified	TRUE
FT-3Z-FOH.1414	Nigrospora	Unclassified	FALSE
FT-3Z-FOH.148	Unclassified	Unclassified	TRUE
FT-3Z-FOH.239	Hypocrea	Unclassified	FALSE
FT-3Z-FOH.2665	Aspergillus	Aspergillus	TRUE
FT-3Z-FOH.285	Unclassified	Aspergillus	FALSE
FT-3Z-FOH.2855	Epicoccum	Unclassified	FALSE
FT-3Z-FOH.290	Chaetomium	Unclassified	FALSE
FT-3Z-FOH.3117	Ustilaginoidea	Unclassified	FALSE
FT-3Z-FOH.34	Unclassified	Toxicocladosporium	FALSE
FT-3Z-FOH.3778	Unclassified	Unclassified	TRUE
FT-3Z-FOH.380	Entyloma	Unclassified	FALSE
FT-3Z-FOH.4347	Hyphodontia	Unclassified	FALSE
FT-3Z-FOH.4824	Unclassified	Unclassified	TRUE
FT-3Z-FOH.8024	Unclassified	Unclassified	TRUE
FT-3Z-FOH.8231	Teratosphaeria	Unclassified	FALSE
FT-3Z-LF.12795	Lentinula	Lentinula	TRUE
FT-3Z-LF.17243	Unclassified	Dokmaia	FALSE
FT-3Z-LF.1865	Penicillium	Penicillium	TRUE
FT-3Z-LF.3601	Unclassified	Unclassified	TRUE
FT-3Z-LF.800	Tricholoma	Tricholoma	TRUE
FT-3Z-LF.8742	Exophiala	Exophiala	TRUE
FT-3Z-LP.13520	Embellisia	Unclassified	FALSE
FT-3Z-LP.2408	Dissoconium	Dissoconium	TRUE
FT-3Z-LP.2445	Unclassified	Unclassified	TRUE
FT-3Z-LP.481	Neonectria	Neonectria	TRUE
FT-3Z-LP.6222	Aspergillus	Aspergillus	TRUE
FT-3Z-LP.9400	Unclassified	Unclassified	TRUE
FT-3Z-LP.9959	Unclassified	Unclassified	TRUE
FT-3Z-RF.1009	Phialophora	Phialophora	TRUE
FT-3Z-RF.2834	Unclassified	Unclassified	TRUE
FT-3Z-RF.48	Exophiala	Exophiala	TRUE
FT-3Z-RF.83	Unclassified	Unclassified	TRUE
FT-3Z-RP.160	Cryptococcus	Unclassified	FALSE
FT-3Z-RP.16230	Torulaspora	Unclassified	FALSE
FT-3Z-RP.183	Unclassified	Unclassified	TRUE
FT-3Z-RP.19532	Penicillium	Penicillium	TRUE
FT-3Z-RP.282	Bacidina	Unclassified	FALSE
HFC-3Z-FOH.2248	Unclassified	Unclassified	TRUE
HFC-3Z-FOH.8780	Emericella	Emericella	TRUE
HFC-3Z-LF.10	Fusarium	Fusarium	TRUE
HFC-3Z-LP.1058	Penicillium	Penicillium	TRUE
HFC-3Z-LP.10766	Unclassified	Unclassified	TRUE
HFC-3Z-LP.112	Devriesia	Unclassified	FALSE
HFC-3Z-LP.2024	Pyrenochaeta	Pyrenochaeta	TRUE
HFC-3Z-LP.2266	Corynespora	Corynespora	TRUE
HFC-3Z-LP.3381	Penicillium	Penicillium	TRUE
HFC-3Z-LP.4172	Thermoascus	Thermoascus	TRUE
HFC-3Z-LP.43	Unclassified	Unclassified	TRUE
HFC-3Z-LP.4317	Candida	Candida	TRUE
HFC-3Z-LP.4500	Microascus	Unclassified	FALSE
HFC-3Z-LP.5003	Penicillium	Unclassified	FALSE
HFC-3Z-LP.5734	Neosartorya	Neosartorya	TRUE
HFC-3Z-LP.5936	Peniophora	Peniophora	TRUE
HFC-3Z-LP.640	Unclassified	Acremonium	FALSE
HFC-3Z-RF.3	Unclassified	Unclassified	TRUE
HFC-3Z-RF.461	Unclassified	Plectosphaerella	FALSE
HFC-3Z-RP.2185	Penicillium	Penicillium	TRUE
HFC-3Z-RP.22311	Xeromyces	Xeromyces	TRUE
HFC-3Z-RP.2566	Candida	Candida	TRUE
HFC-3Z-RP.433	Talaromyces	Unclassified	FALSE
HFC-3Z-RP.525	Exophiala	Exophiala	TRUE
HFC-3Z-RP.75	Penicillium	Penicillium	TRUE
HHa-3Z-FOH.2166	Unclassified	Alternaria	FALSE
HHa-3Z-FOH.802	Unclassified	Candida	FALSE
HHa-3Z-LP.1391	Aspergillus	Aspergillus	TRUE
HHa-3Z-LP.168	Microdochium	Unclassified	FALSE
HHa-3Z-LP.2004	Aspergillus	Aspergillus	TRUE
HHa-3Z-LP.31	Unclassified	Unclassified	TRUE
HHa-3Z-LP.5137	Candida	Candida	TRUE
HHa-3Z-LP.9276	Aspergillus	Aspergillus	TRUE
HHa-3Z-LP.9973	Pleurotus	Unclassified	FALSE
HHa-3Z-RP.10596	Aspergillus	Aspergillus	TRUE
HHa-3Z-RP.3521	Unclassified	Hanseniaspora	FALSE
HHa-3Z-RP.638	Unclassified	Alternaria	FALSE
HHa-3Z-RP.6742	Penicillium	Penicillium	TRUE
KT-3Z-FOH.1301	Eurotium	Eurotium	TRUE
KT-3Z-FOH.14067	Stachybotrys	Stachybotrys	TRUE
KT-3Z-FOH.15089	Exophiala	Unclassified	FALSE
KT-3Z-FOH.196	Phanerochaete	Phanerochaete	TRUE
KT-3Z-FOH.239	Penicillium	Penicillium	TRUE
KT-3Z-FOH.4147	Unclassified	Unclassified	TRUE
KT-3Z-FOH.4505	Chaetomium	Unclassified	FALSE
KT-3Z-FOH.4873	Penicillium	Penicillium	TRUE
KT-3Z-FOH.521	Phanerochaete	Phanerochaete	TRUE
KT-3Z-FOH.729	Unclassified	Unclassified	TRUE
KT-3Z-LF.3808	Unclassified	Unclassified	TRUE
KT-3Z-LF.6009	Unclassified	Unclassified	TRUE
KT-3Z-LF.6886	Penicillium	Penicillium	TRUE
KT-3Z-LF.744	Lecythophora	Lecythophora	TRUE
KT-3Z-LP.14278	Actinomucor	Actinomucor	TRUE
KT-3Z-LP.16558	Exophiala	Unclassified	FALSE
KT-3Z-LP.2819	Unclassified	Sporidiobolus	FALSE
KT-3Z-LP.318	Cladophialophora	Cladophialophora	TRUE
KT-3Z-LP.3701	Fusarium	Haematonectria	FALSE
KT-3Z-LP.4863	Unclassified	Phialemonium	FALSE
KT-3Z-LP.4879	Cordyceps	Cordyceps	TRUE
KT-3Z-LP.5299	Penicillium	Penicillium	TRUE
KT-3Z-LP.6538	Unclassified	Unclassified	TRUE
KT-3Z-LP.8031	Magnaporthe	Magnaporthe	TRUE
KT-3Z-RF.1043	Candida	Candida	TRUE
KT-3Z-RF.2022	Unclassified	Unclassified	TRUE
KT-3Z-RF.578	Aspergillus	Aspergillus	TRUE
KT-3Z-RP.1321	Unclassified	Unclassified	TRUE
KT-3Z-RP.15779	Eutypella	Eutypella	TRUE
KT-3Z-RP.1728	Penicillium	Penicillium	TRUE
KT-3Z-RP.18314	Chaetomium	Unclassified	FALSE
KT-3Z-RP.18618	Candida	Candida	TRUE
KT-3Z-RP.308	Ceratobasidium	Rhizoctonia	FALSE
MOS-3W-FOH.1333	Rhodotorula	Rhodotorula	TRUE
MOS-3W-FOH.13476	Mycosphaerella	Mycosphaerella	TRUE
MOS-3W-FOH.1382	Unclassified	Strelitziana	FALSE
MOS-3W-FOH.15107	Candida	Candida	TRUE
MOS-3W-FOH.23267	Stereum	Unclassified	FALSE
MOS-3W-FOH.23310	Ceratocystis	Ceratocystis	TRUE
MOS-3W-FOH.296	Erysiphe	Erysiphe	TRUE
MOS-3W-FOH.3099	Unclassified	Unclassified	TRUE
MOS-3W-FOH.3798	Penicillium	Penicillium	TRUE
MOS-3W-FOH.38147	Phialophora	Unclassified	FALSE
MOS-3W-FOH.42	Rhodotorula	Rhodotorula	TRUE
MOS-3W-FOH.45955	Candida	Candida	TRUE
MOS-3W-FOH.6845	Aureobasidium	Aureobasidium	TRUE
MOS-3W-FOH.7391	Orbilia	Orbilia	TRUE
MOS-3W-FOH.8964	Quambalaria	Quambalaria	TRUE
MOS-3W-LF.13161	Candida	Candida	TRUE
MOS-3W-LF.1723	Candida	Candida	TRUE
MOS-3W-LF.325	Candida	Candida	TRUE
MOS-3W-LP.1764	Unclassified	Unclassified	TRUE
MOS-3W-RF.1167	Resinicium	Unclassified	FALSE
MOS-3W-RF.160	Colletotrichum	Colletotrichum	TRUE
MOS-3W-RF.235	Unclassified	Unclassified	TRUE
MOS-3W-RF.2470	Phialophora	Phialophora	TRUE
MOS-3W-RF.248	Unclassified	Sakaguchia	FALSE
MOS-3W-RP.5642	Unclassified	Unclassified	TRUE
MOS-3W-RP.6772	Unclassified	Unclassified	TRUE
MOS-3X-FOH.19437	Penicillium	Penicillium	TRUE
MOS-3X-FOH.6361	Blastobotrys	Arxula	FALSE
MOS-3X-LP.5208	Aspergillus	Aspergillus	TRUE
MOS-3X-RF.1351	Puccinia	Puccinia	TRUE
MOS-3X-RF.271	Unclassified	Unclassified	TRUE
MOS-3X-RF.3194	Sarocladium	Unclassified	FALSE
MOS-3X-RF.4186	Unclassified	Unclassified	TRUE
MOS-3X-RP.46	Entyloma	Entyloma	TRUE
MOS-3Y-FOH.4815	Malassezia	Unclassified	FALSE
MOS-3Y-FOH.978	Phanerochaete	Unclassified	FALSE
MOS-3Y-LF.161	Unclassified	Unclassified	TRUE
MOS-3Y-LF.2277	Byssochlamys	Paecilomyces	FALSE
MOS-3Y-LF.392	Laetiporus	Laetiporus	TRUE
MOS-3Y-LF.93	Penicillium	Penicillium	TRUE
MOS-3Y-LP.335	Cryptococcus	Unclassified	FALSE
MOS-3Y-RF.2544	Unclassified	Rhodotorula	FALSE
QB-3X-LP.417	Malassezia	Malassezia	TRUE
QB-3X-RP.2989	Rhodotorula	Rhodotorula	TRUE
QB-3X-RP.5678	Rhodotorula	Unclassified	FALSE
QB-3X-RP.676	Unclassified	Unclassified	TRUE
QB-3X-RP.78	Exophiala	Unclassified	FALSE
QB-3Y-FOH.15775	Malassezia	Unclassified	FALSE
QB-3Y-FOH.184	Pyrenochaeta	Pyrenochaeta	TRUE
QB-3Y-LF.17682	Unclassified	Eurotium	FALSE
QB-3Y-LF.26423	Humicola	Unclassified	FALSE
QB-3Y-LF.310	Candida	Candida	TRUE
QB-3Y-LF.3812	Unclassified	Emericellopsis	FALSE
QB-3Y-LF.562	Ceratobasidium	Unclassified	FALSE
QB-3Y-LF.64046	Unclassified	Unclassified	TRUE
QB-3Y-LF.70751	Golovinomyces	Oidium	FALSE
QB-3Y-LP.11591	Rhodotorula	Rhodotorula	TRUE
QB-3Y-LP.31983	Candida	Candida	TRUE
QB-3Y-LP.4375	Penicillium	Penicillium	TRUE
QB-3Y-LP.55305	Plectosphaerella	Plectosphaerella	TRUE
QB-3Y-LP.9122	Saccharomycopsis	Saccharomycopsis	TRUE
QB-3Y-RF.386	Phlebia	Unclassified	FALSE
QB-3Y-RF.416	Blumeria	Blumeria	TRUE
QB-3Y-RP.11170	Unclassified	Unclassified	TRUE
QB-3Y-RP.1200	Unclassified	Unclassified	TRUE
QB-3Y-RP.2426	Agaricostilbum	Agaricostilbum	TRUE
QB-3Y-RP.29425	Unclassified	Unclassified	TRUE
QB-3Y-RP.628	Podosphaera	Podosphaera	TRUE
QB-3Y-RP.66880	Rhodotorula	Rhodotorula	TRUE
QB-3Y-RP.8874	Unclassified	Unclassified	TRUE
QB-3Z-FOH.51400	Unclassified	Unclassified	TRUE
QB-3Z-FOH.58634	Unclassified	Unclassified	TRUE
QB-3Z-LF.24901	Aspergillus	Aspergillus	TRUE
QB-3Z-LF.2861	Quambalaria	Quambalaria	TRUE
QB-3Z-LF.38306	Candida	Candida	TRUE
QB-3Z-LP.112037	Aspergillus	Aspergillus	TRUE
QB-3Z-LP.6852	Unclassified	Unclassified	TRUE
QB-3Z-LP.8945	Malassezia	Malassezia	TRUE
QB-3Z-RF.16487	Unclassified	Candida	FALSE
QB-3Z-RP.34605	Devriesia	Devriesia	TRUE
QB-3Z-RP.46604	Candida	Candida	TRUE
QB-3Z-RP.48301	Unclassified	Pseudozyma	FALSE
QB-3Z-RP.51345	Peniophora	Unclassified	FALSE
QB-3Z-RP.6981	Myrothecium	Myrothecium	TRUE
STW-3X-FOH.1044	Unclassified	Unclassified	TRUE
STW-3X-FOH.1160	Ceratobasidium	Ceratobasidium	TRUE
STW-3X-FOH.13509	Mycosphaerella	Mycosphaerella	TRUE
STW-3X-FOH.14513	Unclassified	Unclassified	TRUE
STW-3X-FOH.16741	Devriesia	Unclassified	FALSE
STW-3X-FOH.178	Agaricostilbum	Agaricostilbum	TRUE
STW-3X-FOH.2214	Heterochaete	Unclassified	FALSE
STW-3X-FOH.2258	Tricholoma	Unclassified	FALSE
STW-3X-FOH.409	Pyrenochaeta	Unclassified	FALSE
STW-3X-FOH.49	Candida	Candida	TRUE
STW-3X-FOH.584	Phlebia	Phlebia	TRUE
STW-3X-FOH.9005	Aspergillus	Aspergillus	TRUE
STW-3X-FOH.9136	Emericella	Emericella	TRUE
STW-3X-LF.14229	Unclassified	Unclassified	TRUE
STW-3X-LF.14611	Aspergillus	Aspergillus	TRUE
STW-3X-LF.15391	Aspergillus	Aspergillus	TRUE
STW-3X-LF.1679	Unclassified	Unclassified	TRUE
STW-3X-LF.1784	Unclassified	Unclassified	TRUE
STW-3X-LF.19027	Emericella	Emericella	TRUE
STW-3X-LF.19186	Unclassified	Unclassified	TRUE
STW-3X-LF.20071	Candida	Candida	TRUE
STW-3X-LF.21263	Aspergillus	Aspergillus	TRUE
STW-3X-LF.2150	Hypoxylon	Unclassified	FALSE
STW-3X-LF.2826	Unclassified	Unclassified	TRUE
STW-3X-LF.2968	Unclassified	Unclassified	TRUE
STW-3X-LF.338	Unclassified	Unclassified	TRUE
STW-3X-LF.3992	Phanerochaete	Phanerochaete	TRUE
STW-3X-LF.4320	Candida	Candida	TRUE
STW-3X-LF.5164	Unclassified	Dinemasporium	FALSE
STW-3X-LF.67	Penicillium	Penicillium	TRUE
STW-3X-LF.924	Phanerochaete	Unclassified	FALSE
STW-3X-LF.9494	Unclassified	Unclassified	TRUE
STW-3X-LP.126	Unclassified	Unclassified	TRUE
STW-3X-LP.1426	Unclassified	Unclassified	TRUE
STW-3X-LP.1546	Gaeumannomyces	Gaeumannomyces	TRUE
STW-3X-LP.1772	Unclassified	Unclassified	TRUE
STW-3X-LP.1830	Fusarium	Unclassified	FALSE
STW-3X-LP.350	Annulohypoxylon	Annulohypoxylon	TRUE
STW-3X-LP.3529	Aspergillus	Aspergillus	TRUE
STW-3X-LP.3630	Aspergillus	Aspergillus	TRUE
STW-3X-LP.6421	Unclassified	Unclassified	TRUE
STW-3X-RF.10126	Caloplaca	Caloplaca	TRUE
STW-3X-RF.124	Unclassified	Unclassified	TRUE
STW-3X-RF.1379	Eutypella	Eutypella	TRUE
STW-3X-RF.13881	Unclassified	Unclassified	TRUE
STW-3X-RF.1786	Ceriporia	Unclassified	FALSE
STW-3X-RF.2282	Oliveonia	Unclassified	FALSE
STW-3X-RF.391	Pyrrhoderma	Pyrrhoderma	TRUE
STW-3X-RF.5439	Unclassified	Unclassified	TRUE
STW-3X-RF.6772	Phanerochaete	Unclassified	FALSE
STW-3X-RP.14	Psilocybe	Unclassified	FALSE
STW-3X-RP.1404	Unclassified	Rhodotorula	FALSE
STW-3X-RP.16438	Mycosphaerella	Mycosphaerella	TRUE
STW-3X-RP.2102	Unclassified	Unclassified	TRUE
STW-3X-RP.5213	Penicillium	Penicillium	TRUE
STW-3X-RP.619	Sporopachydermia	Sporopachydermia	TRUE
STW-3X-RP.886	Teratosphaeria	Unclassified	FALSE
STW-3Y-LF.5564	Malassezia	Unclassified	FALSE
STW-3Y-LP.918	Malassezia	Unclassified	FALSE
STW-3Y-RF.1309	Exobasidium	Unclassified	FALSE
STW-3Y-RF.192	Unclassified	Unclassified	TRUE
STW-3Y-RF.229	Colletotrichum	Unclassified	FALSE
STW-3Y-RF.373	Unclassified	Unclassified	TRUE
STW-3Y-RF.913	Cryptococcus	Unclassified	FALSE
STW-3Y-RP.370	Ceratobasidium	Unclassified	FALSE
SW-3Y-FOH.1734	Cryptococcus	Unclassified	FALSE
SW-3Y-FOH.52513	Eurotium	Eurotium	TRUE
SW-3Y-FOH.6153	Cercospora	Cercospora	TRUE
SW-3Y-FOH.6359	Sistotrema	Sistotrema	TRUE
SW-3Y-LF.10753	Malassezia	Unclassified	FALSE
SW-3Y-LF.15685	Unclassified	Unclassified	TRUE
SW-3Y-LF.1764	Eurotium	Unclassified	FALSE
SW-3Y-LF.5744	Penicillium	Penicillium	TRUE
SW-3Y-LF.6636	Unclassified	Eurotium	FALSE
SW-3Y-LP.1114	Auricularia	Auricularia	TRUE
SW-3Y-LP.1838	Hypocrea	Hypocrea	TRUE
SW-3Y-LP.7138	Phoma	Unclassified	FALSE
SW-3Y-LP.7917	Malassezia	Unclassified	FALSE
SW-3Y-RF.1451	Periconia	Unclassified	FALSE
SW-3Y-RF.254	Piptoporus	Piptoporus	TRUE
SW-3Y-RF.34	Cordyceps	Unclassified	FALSE
SW-3Y-RP.17767	Aspergillus	Aspergillus	TRUE
SW-3Y-RP.9041	Malassezia	Unclassified	FALSE
SW-3Y-RP.9345	Unclassified	Acremonium	FALSE
SW-3Z-FOH.16210	Syncephalastrum	Syncephalastrum	TRUE
SW-3Z-FOH.17364	Unclassified	Unclassified	TRUE
SW-3Z-FOH.308	Ramichloridium	Unclassified	FALSE
SW-3Z-FOH.3476	Talaromyces	Talaromyces	TRUE
SW-3Z-FOH.4586	Candida	Candida	TRUE
SW-3Z-FOH.6500	Syncephalastrum	Syncephalastrum	TRUE
SW-3Z-FOH.6712	Entyloma	Unclassified	FALSE
SW-3Z-FOH.8061	Candida	Candida	TRUE
SW-3Z-LF.11112	Eurotium	Eurotium	TRUE
SW-3Z-LF.12121	Sistotrema	Sistotrema	TRUE
SW-3Z-LF.31104	Cryptococcus	Unclassified	FALSE
SW-3Z-LF.963	Unclassified	Unclassified	TRUE
SW-3Z-LP.15017	Auricularia	Auricularia	TRUE
SW-3Z-LP.1791	Resinicium	Resinicium	TRUE
SW-3Z-LP.1896	Unclassified	Debaryomyces	FALSE
SW-3Z-LP.2461	Talaromyces	Penicillium	FALSE
SW-3Z-LP.8165	Erysiphe	Erysiphe	TRUE
SW-3Z-LP.9919	Auricularia	Auricularia	TRUE
SW-3Z-RF.10608	Lentinula	Lentinula	TRUE
SW-3Z-RF.4215	Pseudocercospora	Pseudocercospora	TRUE
SW-3Z-RF.844	Unclassified	Penicillium	FALSE
SW-3Z-RP.13479	Cordyceps	Cordyceps	TRUE
SW-3Z-RP.13996	Kluyveromyces	Kluyveromyces	TRUE
SW-3Z-RP.190	Unclassified	Ramularia	FALSE
SW-3Z-RP.1948	Lecanicillium	Unclassified	FALSE
SW-3Z-RP.3422	Hypholoma	Unclassified	FALSE
SW-3Z-RP.6000	Cryptococcus	Unclassified	FALSE
SW-3Z-RP.81	Chaetomium	Chaetomium	TRUE
SW-3Z-RP.8125	Hypocrea	Trichoderma	FALSE
SW-3Z-RP.83	Hypocrea	Tilletiopsis	FALSE
TH-3Z-FOH.120865	Unclassified	Unclassified	TRUE
TH-3Z-FOH.33163	Eurotium	Unclassified	FALSE
TH-3Z-FOH.67837	Malassezia	Unclassified	FALSE
TH-3Z-LF.33746	Malassezia	Unclassified	FALSE
TH-3Z-LF.34784	Malassezia	Unclassified	FALSE
TH-3Z-RF.579	Chaetomium	Unclassified	FALSE
TH-3Z-RP.12325	Unclassified	Unclassified	TRUE
TH-3Z-RP.12488	Rhodotorula	Unclassified	FALSE
TH-3Z-RP.19105	Unclassified	Unclassified	TRUE
TK-3X-RF.372	Unclassified	Unclassified	TRUE
TK-3X-RF.40	Exophiala	Exophiala	TRUE
TK-3X-RP.170	Acremonium	Unclassified	FALSE
TK-3X-RP.38	Leucogyrophana	Hydnomerulius	FALSE
TK-3X-RP.58	Unclassified	Unclassified	TRUE
TK-3Y-FOH.1149	Scolecobasidium	Unclassified	FALSE
TK-3Y-FOH.2730	Calvatia	Calvatia	TRUE
TK-3Y-FOH.54	Rhizopus	Rhizopus	TRUE
TK-3Y-LF.6008	Unclassified	Jaminaea	FALSE
TK-3Y-LP.124	Unclassified	Rhodotorula	FALSE
TK-3Y-LP.443	Chaetomium	Unclassified	FALSE
TK-3Y-RF.12811	Tricholoma	Tricholoma	TRUE
TK-3Y-RF.7	Suillus	Suillus	TRUE
TK-3Y-RP.10094	Penicillium	Penicillium	TRUE
TK-3Z-FOH.68596	Candida	Candida	TRUE
TK-3Z-LF.1089	Penicillium	Penicillium	TRUE
TK-3Z-LF.806	Aspergillus	Unclassified	FALSE
TK-3Z-LP.11564	Unclassified	Unclassified	TRUE
TK-3Z-LP.130	Unclassified	Unclassified	TRUE
TK-3Z-LP.646	Unclassified	Unclassified	TRUE
TK-3Z-LP.69639	Penicillium	Penicillium	TRUE
TK-3Z-LP.8730	Coprinellus	Coprinellus	TRUE
TK-3Z-RP.14645	Unclassified	Rhodotorula	FALSE
TK-3Z-RP.17149	Unclassified	Unclassified	TRUE
TK-3Z-RP.18407	Cryptococcus	Unclassified	FALSE
TM-3X-FOH.134	Rhodotorula	Rhodotorula	TRUE
TM-3X-FOH.29954	Candida	Candida	TRUE
TM-3X-FOH.30157	Candida	Candida	TRUE
TM-3X-FOH.76300	Candida	Candida	TRUE
TM-3X-LP.3	Unclassified	Pichia	FALSE
TM-3X-LP.8396	Emericella	Emericella	TRUE
TM-3X-LP.85	Stachybotrys	Stachybotrys	TRUE
TM-3X-RF.1087	Unclassified	Paraconiothyrium	FALSE
TM-3X-RF.689	Ustilago	Ustilago	TRUE
TM-3X-RP.10375	Aspergillus	Aspergillus	TRUE
TM-3X-RP.118	Unclassified	Unclassified	TRUE
TM-3Y-FOH.3831	Coprinellus	Unclassified	FALSE
TM-3Y-FOH.6595	Malassezia	Unclassified	FALSE
TM-3Y-LF.824	Unclassified	Rhodotorula	FALSE
TM-3Y-LP.42	Unclassified	Unclassified	TRUE
TM-3Y-LP.507	Unclassified	Unclassified	TRUE
TM-3Y-RF.526	Purpureocillium	Paecilomyces	FALSE
TM-3Y-RP.234	Unclassified	Unclassified	TRUE
TM-3Y-RP.289	Unclassified	Unclassified	TRUE
TM-3Y-RP.414	Unclassified	Zasmidium	FALSE
TM-3Y-RP.6885	Unclassified	Zasmidium	FALSE
TM-3Z-FOH.3195	Unclassified	Elaphocordyceps	FALSE
TM-3Z-FOH.40724	Epicoccum	Unclassified	FALSE
TM-3Z-FOH.50557	Unclassified	Unclassified	TRUE
TM-3Z-FOH.71529	Malassezia	Unclassified	FALSE
TM-3Z-FOH.83223	Malassezia	Unclassified	FALSE
TM-3Z-FOH.94955	Cerrena	Cerrena	TRUE
TM-3Z-LF.1048	Unclassified	Unclassified	TRUE
TM-3Z-LF.2965	Thermomyces	Thermomyces	TRUE
TM-3Z-LF.4058	Rhodotorula	Rhodotorula	TRUE
TM-3Z-LF.6405	Auricularia	Auricularia	TRUE
TM-3Z-LP.1409	Emericella	Emericella	TRUE
TM-3Z-LP.2832	Emericella	Emericella	TRUE
TM-3Z-RF.4785	Stenella	Unclassified	FALSE
TMB-3W-FOH.13005	Unclassified	Unclassified	TRUE
TMB-3W-FOH.13539	Unclassified	Coprinus	FALSE
TMB-3W-FOH.18815	Unclassified	Aureobasidium	FALSE
TMB-3W-FOH.3247	Unclassified	Unclassified	TRUE
TMB-3W-FOH.3544	Curvularia	Curvularia	TRUE
TMB-3W-FOH.3628	Fusarium	Fusarium	TRUE
TMB-3W-FOH.38809	Unclassified	Unclassified	TRUE
TMB-3W-FOH.4072	Unclassified	Aspergillus	FALSE
TMB-3W-FOH.5294	Talaromyces	Unclassified	FALSE
TMB-3W-FOH.63	Aspergillus	Aspergillus	TRUE
TMB-3W-FOH.72758	Rhodotorula	Rhodotorula	TRUE
TMB-3W-LF.12551	Malassezia	Malassezia	TRUE
TMB-3W-LF.1967	Unclassified	Rhodotorula	FALSE
TMB-3W-LF.27300	Unclassified	Unclassified	TRUE
TMB-3W-LF.27743	Rhodotorula	Rhodotorula	TRUE
TMB-3W-LF.9560	Rhodotorula	Rhodotorula	TRUE
TMB-3W-LP.14713	Aspergillus	Aspergillus	TRUE
TMB-3W-LP.20028	Unclassified	Pichia	FALSE
TMB-3W-LP.35118	Penicillium	Penicillium	TRUE
TMB-3W-LP.512	Aspergillus	Aspergillus	TRUE
TMB-3W-LP.9956	Unclassified	Unclassified	TRUE
TMB-3W-RF.10992	Unclassified	Unclassified	TRUE
TMB-3W-RF.14563	Exophiala	Unclassified	FALSE
TMB-3W-RF.1608	Unclassified	Unclassified	TRUE
TMB-3W-RF.16960	Unclassified	Unclassified	TRUE
TMB-3W-RF.17575	Unclassified	Unclassified	TRUE
TMB-3W-RF.33110	Unclassified	Rhodotorula	FALSE
TMB-3W-RF.3661	Sarocladium	Unclassified	FALSE
TMB-3W-RF.5068	Flammulina	Flammulina	TRUE
TMB-3W-RF.680	Blastobotrys	Blastobotrys	TRUE
TMB-3W-RP.15096	Unclassified	Unclassified	TRUE
TMB-3X-FOH.1137	Unclassified	Unclassified	TRUE
TMB-3X-FOH.117	Sporobolomyces	Unclassified	FALSE
TMB-3X-FOH.842	Unclassified	Periconia	FALSE
TMB-3X-LF.1639	Malassezia	Unclassified	FALSE
TMB-3X-LF.1845	Unclassified	Mycosphaerella	FALSE
TMB-3X-LF.2869	Unclassified	Dioszegia	FALSE
TMB-3X-LP.2893	Unclassified	Unclassified	TRUE
TMB-3X-RF.3705	Aspergillus	Aspergillus	TRUE
TMB-3X-RF.453	Unclassified	Diaporthe	FALSE
TMB-3X-RF.45467	Phlebia	Unclassified	FALSE
TMB-3X-RP.250	Unclassified	Unclassified	TRUE
TMB-3X-RP.28069	Penicillium	Penicillium	TRUE
TMB-3X-RP.3891	Unclassified	Unclassified	TRUE
TMB-3X-RP.42044	Unclassified	Unclassified	TRUE
TMB-3X-RP.74	Cryptococcus	Cryptococcus	TRUE
TMB-3X-RP.89212	Candida	Candida	TRUE
TMB-3X-RP.9922	Unclassified	Unclassified	TRUE
TMB-3Y-FOH.1178	Paraconiothyrium	Unclassified	FALSE
TMB-3Y-FOH.2196	Unclassified	Unclassified	TRUE
TMB-3Y-FOH.2815	Colletotrichum	Glomerella	FALSE
TMB-3Y-LF.28164	Unclassified	Unclassified	TRUE
TMB-3Y-LF.296	Hypocrea	Trichoderma	FALSE
TMB-3Y-LF.35727	Unclassified	Unclassified	TRUE
TMB-3Y-LF.386	Unclassified	Unclassified	TRUE
TMB-3Y-LF.72	Unclassified	Acremonium	FALSE
TMB-3Y-LP.1245	Cryptococcus	Unclassified	FALSE
TMB-3Y-RF.3261	Unclassified	Unclassified	TRUE
TMB-3Y-RF.813	Unclassified	Unclassified	TRUE
TMB-3Y-RP.17730	Candida	Candida	TRUE
TMB-3Y-RP.28014	Unclassified	Rhodotorula	FALSE
TY-3W-FOH.3040	Emericella	Emericella	TRUE
TY-3W-FOH.5482	Peniophora	Unclassified	FALSE
TY-3W-LF.254	Penicillium	Penicillium	TRUE
TY-3W-LP.2589	Candida	Candida	TRUE
TY-3W-RF.245	Unclassified	Unclassified	TRUE
TY-3W-RP.177	Teratosphaeria	Teratosphaeria	TRUE
TY-3X-FOH.46795	Malassezia	Unclassified	FALSE
TY-3X-FOH.8993	Claviceps	Claviceps	TRUE
TY-3X-LP.6399	Pseudocercospora	Unclassified	FALSE
TY-3X-LP.6461	Aspergillus	Aspergillus	TRUE
TY-3X-RF.1627	Erysiphe	Erysiphe	TRUE
TY-3X-RF.1770	Unclassified	Rhodotorula	FALSE
TY-3X-RF.4188	Ceriporia	Unclassified	FALSE
TY-3X-RF.4844	Unclassified	Rhodotorula	FALSE
TY-3X-RF.497	Unclassified	Ophiocordyceps	FALSE
TY-3X-RP.498	Unclassified	Unclassified	TRUE
TY-3X-RP.6611	Cryptococcus	Unclassified	FALSE
TY-3Y-LF.1	Unclassified	Unclassified	TRUE
TY-3Y-LP.641	Penicillium	Penicillium	TRUE
TY-3Y-RF.5208	Limonomyces	Limonomyces	TRUE
TY-3Z-FOH.88243	Malassezia	Unclassified	FALSE
TY-3Z-LP.1705	Hyphodontia	Unclassified	FALSE
TY-3Z-LP.241	Penicillium	Penicillium	TRUE
TY-3Z-RP.16208	Penicillium	Penicillium	TRUE
TY-3Z-RP.18505	Unclassified	Unclassified	TRUE
TY-3Z-RP.61	Unclassified	Unclassified	TRUE
WKS-3U-FOH.33056	Penicillium	Penicillium	TRUE
WKS-3U-LF.67	Unclassified	Unclassified	TRUE
WKS-3U-LP.2282	Pleurotus	Unclassified	FALSE
WKS-3U-RF.117	Phanerochaete	Unclassified	FALSE
WKS-3U-RF.495	Oculimacula	Unclassified	FALSE
WKS-3U-RP.15441	Unclassified	Unclassified	TRUE
WKS-3V-LF.13081	Unclassified	Rhodotorula	FALSE
WKS-3V-LF.14525	Unclassified	Rhodotorula	FALSE
WKS-3V-LF.3399	Aspergillus	Unclassified	FALSE
WKS-3V-LF.3972	Unclassified	Rhodotorula	FALSE
WKS-3V-LF.43	Steccherinum	Unclassified	FALSE
WKS-3V-LF.4372	Unclassified	Rhodotorula	FALSE
WKS-3V-RF.1081	Volvariella	Volvariella	TRUE
WKS-3W-FOH.1014	Unclassified	Unclassified	TRUE
WKS-3W-FOH.1430	Unclassified	Unclassified	TRUE
WKS-3W-FOH.69	Unclassified	Unclassified	TRUE
WKS-3W-LF.1686	Puccinia	Puccinia	TRUE
WKS-3W-RF.98	Unclassified	Unclassified	TRUE
WKS-3X-LP.2181	Phanerochaete	Unclassified	FALSE
WKS-3X-LP.781	Penicillium	Penicillium	TRUE
WKS-3X-RF.2032	Unclassified	Unclassified	TRUE
WKS-3X-RF.2660	Unclassified	Unclassified	TRUE
WKS-3X-RP.7509	Unclassified	Unclassified	TRUE
WKS-3X-RP.9927	Microascus	Unclassified	FALSE
WKS-3Y-FOH.10442	Unclassified	Hyphoderma	FALSE
WKS-3Y-FOH.10658	Curvularia	Curvularia	TRUE
WKS-3Y-FOH.110440	Malassezia	Unclassified	FALSE
WKS-3Y-FOH.1186	Bionectria	Bionectria	TRUE
WKS-3Y-FOH.1422	Penicillium	Penicillium	TRUE
WKS-3Y-FOH.2380	Unclassified	Unclassified	TRUE
WKS-3Y-FOH.2671	Unclassified	Unclassified	TRUE
WKS-3Y-FOH.30697	Hypocrea	Unclassified	FALSE
WKS-3Y-FOH.3342	Cryptococcus	Cryptococcus	TRUE
WKS-3Y-FOH.44958	Penicillium	Penicillium	TRUE
WKS-3Y-FOH.581	Tilletiopsis	Unclassified	FALSE
WKS-3Y-FOH.61359	Unclassified	Unclassified	TRUE
WKS-3Y-FOH.70335	Pleurotus	Pleurotus	TRUE
WKS-3Y-FOH.7145	Unclassified	Unclassified	TRUE
WKS-3Y-FOH.77389	Penicillium	Penicillium	TRUE
WKS-3Y-LF.739	Emericella	Emericella	TRUE
WKS-3Y-LF.769	Fuscoporia	Fuscoporia	TRUE
WKS-3Y-LP.100777	Penicillium	Penicillium	TRUE
WKS-3Y-LP.11581	Emericella	Emericella	TRUE
WKS-3Y-LP.12068	Nomuraea	Nomuraea	TRUE
WKS-3Y-LP.1396	Lewia	Unclassified	FALSE
WKS-3Y-LP.140	Mucor	Unclassified	FALSE
WKS-3Y-LP.18060	Emericella	Emericella	TRUE
WKS-3Y-LP.20665	Nectria	Unclassified	FALSE
WKS-3Y-LP.22485	Unclassified	Rhodotorula	FALSE
WKS-3Y-LP.23307	Fusarium	Haematonectria	FALSE
WKS-3Y-LP.25901	Penicillium	Penicillium	TRUE
WKS-3Y-LP.3228	Unclassified	Unclassified	TRUE
WKS-3Y-LP.39543	Emericella	Emericella	TRUE
WKS-3Y-LP.43084	Unclassified	Unclassified	TRUE
WKS-3Y-LP.44690	Cryptococcus	Unclassified	FALSE
WKS-3Y-LP.4728	Unclassified	Rhodotorula	FALSE
WKS-3Y-LP.5596	Alternaria	Alternaria	TRUE
WKS-3Y-LP.66751	Penicillium	Penicillium	TRUE
WKS-3Y-LP.68067	Emericella	Emericella	TRUE
WKS-3Y-LP.68636	Emericella	Emericella	TRUE
WKS-3Y-LP.69361	Emericella	Emericella	TRUE
WKS-3Y-LP.71453	Rhodotorula	Rhodotorula	TRUE
WKS-3Y-LP.7222	Cryptococcus	Cystofilobasidium	FALSE
WKS-3Y-LP.72532	Penicillium	Penicillium	TRUE
WKS-3Y-LP.76417	Emericella	Emericella	TRUE
WKS-3Y-LP.7951	Ceratocystis	Ceratocystis	TRUE
WKS-3Y-LP.80481	Emericella	Emericella	TRUE
WKS-3Y-LP.80522	Emericella	Emericella	TRUE
WKS-3Y-LP.85849	Penicillium	Unclassified	FALSE
WKS-3Y-LP.9133	Unclassified	Unclassified	TRUE
WKS-3Y-RP.10037	Unclassified	Phaeoisaria	FALSE
WKS-3Y-RP.102453	Unclassified	Pichia	FALSE
WKS-3Y-RP.116167	Aspergillus	Aspergillus	TRUE
WKS-3Y-RP.12068	Unclassified	Pichia	FALSE
WKS-3Y-RP.12302	Unclassified	Meyerozyma	FALSE
WKS-3Y-RP.12408	Unclassified	Unclassified	TRUE
WKS-3Y-RP.24824	Penicillium	Penicillium	TRUE
WKS-3Y-RP.28438	Rhodotorula	Rhodotorula	TRUE
WKS-3Y-RP.29628	Unclassified	Unclassified	TRUE
WKS-3Y-RP.39159	Unclassified	Meyerozyma	FALSE
WKS-3Y-RP.40081	Unclassified	Pichia	FALSE
WKS-3Y-RP.4223	Pestalotiopsis	Unclassified	FALSE
WKS-3Y-RP.47006	Unclassified	Unclassified	TRUE
WKS-3Y-RP.5038	Unclassified	Unclassified	TRUE
WKS-3Y-RP.56957	Penicillium	Penicillium	TRUE
WKS-3Y-RP.5738	Unclassified	Unclassified	TRUE
WKS-3Y-RP.5999	Unclassified	Unclassified	TRUE
WKS-3Y-RP.7092	Mastigobasidium	Unclassified	FALSE
WKS-3Y-RP.71699	Unclassified	Pichia	FALSE
WKS-3Y-RP.76070	Unclassified	Rhodotorula	FALSE
WKS-3Y-RP.77168	Unclassified	Unclassified	TRUE
WKS-3Y-RP.78068	Aspergillus	Aspergillus	TRUE
WKS-3Y-RP.83850	Aspergillus	Aspergillus	TRUE
WKS-3Y-RP.8457	Unclassified	Candida	FALSE
WTS-3V-FOH.81934	Unclassified	Candida	FALSE
WTS-3V-FOH.97681	Malassezia	Unclassified	FALSE
WTS-3V-LP.16287	Unclassified	Cyphellophora	FALSE
WTS-3V-RF.21430	Penicillium	Unclassified	FALSE
WTS-3V-RF.311	Rhodotorula	Rhodotorula	TRUE
WTS-3V-RF.377	Cyphellophora	Cyphellophora	TRUE
WTS-3V-RP.2447	Phlebia	Phlebia	TRUE
WTS-3V-RP.8043	Unclassified	Candida	FALSE
WTS-3W-FOH.1069	Fusarium	Fusarium	TRUE
WTS-3W-FOH.16021	Penicillium	Penicillium	TRUE
WTS-3W-FOH.6832	Sporobolomyces	Unclassified	FALSE
WTS-3W-RF.154	Unclassified	Unclassified	TRUE
WTS-3W-RF.221	Cryptococcus	Unclassified	FALSE
WTS-3W-RF.2548	Unclassified	Alternaria	FALSE
WTS-3W-RF.35	Pseudocercospora	Pseudocercospora	TRUE
WTS-3W-RF.4554	Unclassified	Unclassified	TRUE
WTS-3W-RP.10619	Aspergillus	Aspergillus	TRUE
WTS-3W-RP.12374	Puccinia	Puccinia	TRUE
WTS-3W-RP.362	Aspergillus	Aspergillus	TRUE
WTS-3W-RP.473	Unclassified	Unclassified	TRUE
WTS-3W-RP.8849	Microascus	Unclassified	FALSE
WTS-3Y-FOH.31403	Unclassified	Pichia	FALSE
WTS-3Y-FOH.4100	Cylindrocladiella	Unclassified	FALSE
WTS-3Y-FOH.48786	Plectosphaerella	Plectosphaerella	TRUE
WTS-3Y-LP.22685	Candida	Candida	TRUE
WTS-3Y-LP.31119	Candida	Candida	TRUE
WTS-3Y-LP.39359	Unclassified	Unclassified	TRUE
WTS-3Y-LP.40047	Unclassified	Pichia	FALSE
WTS-3Y-LP.4591	Candida	Candida	TRUE
WTS-3Y-RF.1086	Unclassified	Unclassified	TRUE
WTS-3Y-RF.14410	Unclassified	Unclassified	TRUE
WTS-3Y-RF.15125	Unclassified	Pichia	FALSE
WTS-3Y-RF.20304	Unclassified	Cyphellophora	FALSE
WTS-3Y-RF.3415	Exophiala	Exophiala	TRUE
WTS-3Y-RF.3748	Exophiala	Unclassified	FALSE
WTS-3Y-RF.42851	Unclassified	Unclassified	TRUE
WTS-3Y-RF.50762	Unclassified	Pichia	FALSE
WTS-3Y-RF.5150	Cryptococcus	Unclassified	FALSE
WTS-3Y-RF.65984	Unclassified	Unclassified	TRUE
WTS-3Y-RF.6687	Trametes	Unclassified	FALSE
WTS-3Y-RP.1647	Aspergillus	Aspergillus	TRUE
WTS-3Y-RP.31952	Candida	Candida	TRUE
WTS-3Y-RP.37169	Unclassified	Pichia	FALSE
WTS-3Y-RP.44268	Unclassified	Pichia	FALSE
WTS-3Y-RP.501	Unclassified	Unclassified	TRUE
WTS-3Y-RP.58616	Cladophialophora	Cladophialophora	TRUE
WTS-3Y-RP.602	Unclassified	Unclassified	TRUE
WTS-3Z-LP.876	Phialophora	Unclassified	FALSE
a OTUs in HK cohort are included.
