# Supplementary material for: Skin fungal community and its correlation with bacterial community of urban Chinese individuals
Source: Microbiome. 2016 Aug 24;4(1):46. doi: 10.1186/s40168-016-0192-z (PMC4997687; doi:10.1186/s40168-016-0192-z)
Supplement: Additional file 3: Table S3. — Relative abundances of genera and Malassezia species across samples, households, and individuals. (XLSX 80 kb) [file 40168_2016_192_MOESM3_ESM.xlsx]

## Sheet: Top Genera by Sample
Additional File 3: Table S3. Relative abundances of genera and Malassezia species across samples, households, and individuals.
	Relative Abundance within Sample (%)
Sample	Aspergillus	Candida	Cryptococcus	Emericella	Malassezia	Penicillium	Rhodotorula	Sporobolomyces	Minor and Unclassified
ADMA-3Z-FOH	0.898266	0.00131134	0.634688	0.230795	96.7571	0.521912	0	0.251777	0.704188
ADMA-3Z-LF	8.91872	1.70223	9.06257	0	45.5047	25.941	0	0	8.87077
ADMA-3Z-LP	5.58346	0.173879	3.96059	0.0965997	81.4915	3.74807	0.0193199	0.0579598	4.86862
ADMA-3Z-RF	1.83299	0	0	0	68.8391	11.8126	7.94297	0	9.5723
ADMA-3Z-RP	8.75543	0.664452	0.0153335	0.117557	80.0256	3.30948	0.00511117	0.247892	6.85919
FH-3Y-FOH	1.22409	0.623369	3.82484	2.68895	53.9518	2.82721	0	6.67231	28.1875
FH-3Y-LF	40.4418	0.00910954	9.55136	0	21.494	9.48303	0.0364382	1.3801	17.6042
FH-3Y-LP	20.1561	4.15763	2.77588	0.762129	44.2778	2.98036	0	4.29395	20.5961
FH-3Y-RF	6.33813	0	3.20467	0	26.0504	4.07349	0	31.6622	28.6711
FH-3Y-RP	23.1009	1.84651	0	0	35.2006	5.37593	0.140242	0	34.3358
FH-3Z-FOH	1.40612	0.923342	0.00367134	0.132168	91.9965	1.20787	0.0128497	0.339599	3.9779
FH-3Z-LF	9.98544	0	0.083212	0	56.6674	4.70148	0.041606	4.47264	24.0483
FH-3Z-LP	5.2977	0	0.899843	0.266986	77.5608	0.411604	0.897371	0.117425	14.5483
FH-3Z-RF	10.328	0	0	0	71.2743	0.824383	0.0348331	0.0174165	17.521
FH-3Z-RP	5.24263	0.425382	0.6774	0.126812	72.9618	0.229546	1.71116	0	18.6253
FT-3Z-FOH	10.597	0.375778	1.39575	0.139575	10.2534	5.40047	0	0.708611	71.1295
FT-3Z-LF	10.0207	4.42294	0.368579	0	74.1534	4.42294	0.253398	1.24395	5.11403
FT-3Z-LP	22.5187	1.87266	1.02996	0	17.1348	11.3296	0	29.0262	17.088
FT-3Z-RF	35.0857	0	8.11429	0.457143	30.0571	14.8571	0	2.17143	9.25714
FT-3Z-RP	25.7948	4.29051	19.6433	0.310158	4.36805	16.2316	0	8.42595	20.9356
HFC-3Z-FOH	5.33462	0	2.27751	7.61212	47.1356	21.7414	0	0	15.8987
HFC-3Z-LF	2.44425	0	43.7822	0	9.21955	7.07547	0	0	37.4786
HFC-3Z-LP	14.0454	6.28183	8.5507	1.06498	20.1343	11.6685	0	0.856614	37.3977
HFC-3Z-RF	12.9213	7.30337	0.561798	0	25.8427	13.2022	0	3.08989	37.0787
HFC-3Z-RP	9.78575	13.1173	3.51901	1.09266	7.11302	11.6497	0	0.610605	53.1119
HHa-3Z-FOH	8.29665	0	0.37412	0.132042	86.2896	1.71655	0	0	3.19102
HHa-3Z-LF	23.9511	0	0	0	60.4888	5.78411	0	0	9.77597
HHa-3Z-LP	35.1571	1.30011	0	0	50.3386	4.79415	0	0	8.41008
HHa-3Z-RF	26.1697	5.22307	0	0	51.741	11.7519	0	0	5.11425
HHa-3Z-RP	41.6318	1.447	0	0.0348675	31.9735	6.29358	0	0	18.6192
KT-3Z-FOH	2.98408	0.489058	5.61174	0.0414456	69.2473	5.62003	0.165782	0.47248	15.368
KT-3Z-LF	2.77477	1.22523	2.64264	0.48048	73.4535	6.55856	0	0	12.8649
KT-3Z-LP	9.28514	6.15261	8.4498	0.0481928	27.1004	11.6787	3.34137	2.57028	31.3735
KT-3Z-RF	8.83459	1.64474	8.22368	0.845865	29.5113	11.8891	1.2688	0.093985	37.688
KT-3Z-RP	7.45539	8.17648	15.2652	0.415546	8.98313	8.17648	13.6153	0.745539	37.167
MOS-3W-FOH	0.498218	0.799512	0.358402	0	95.2659	0.395817	0.490341	0.222524	1.96924
MOS-3W-LF	6.70038	45.8407	0.404551	0.404551	25.6131	2.04804	1.31479	5.84071	11.8331
MOS-3W-LP	16.7679	0	0.810045	0	59.4573	8.62697	0.0405022	0	14.2973
MOS-3W-RF	7.00841	6.72807	10.3724	0.680817	37.8855	1.52183	0	14.2571	21.5459
MOS-3W-RP	4.81311	0.0512033	0	0	64.9258	17.5115	0	0	12.6984
MOS-3X-FOH	0.234183	0.761096	0	0.00182956	98.5345	0.0933075	0	0.0713528	0.303707
MOS-3X-LF	2.44944	3.24694	0	0	90.9428	0.484193	0.284819	0.59812	1.99373
MOS-3X-LP	7.3165	1.06207	0	0	86.7359	1.74652	0	0	3.13901
MOS-3X-RF	3.51092	0	0.673607	0	93.4476	0.510308	0	0.0816493	1.77587
MOS-3X-RP	3.71968	2.10243	3.12668	0	73.6388	11.5364	0	0	5.87601
MOS-3Y-FOH	6.19868	0.291391	0	0	87.6291	1.77483	0	0	4.10596
MOS-3Y-LF	20.743	0	0	0	61.8163	12.2291	0	0	5.21156
MOS-3Y-LP	11.3031	0	2.31057	0	64.1757	21.9609	0	0	0.249792
MOS-3Y-RF	10.3311	0	0	0	81.0754	4.78986	0	0	3.80371
MOS-3Y-RP	8.70488	0	0	0	34.2675	24.9257	0	0	32.1019
QB-3X-FOH	0.383768	0.00473788	0.220311	0.00947575	98.2233	0.20136	0	0	0.957051
QB-3X-LF	5.90996	0.106678	4.6725	0.725411	71.1969	12.2893	0	0	5.09921
QB-3X-LP	22.6401	1.21286	6.9293	0.310267	57.8319	3.2531	3.7232	0	4.09929
QB-3X-RF	9.16427	10.0288	0	0	73.7176	0.92219	0	0	6.16715
QB-3X-RP	5.07715	19.5246	24.9876	0	24.552	1.16974	12.6929	0	11.996
QB-3Y-FOH	0.235087	1.10389	0.645979	0.042929	93.6158	0.0919907	0.00613271	0.0143097	4.24384
QB-3Y-LF	3.22855	10.7042	0.991078	0.0164722	53.5786	0.724777	1.47701	0.329444	28.9499
QB-3Y-LP	1.57532	8.76864	4.37377	0	60.4315	3.93724	0.533541	0	20.38
QB-3Y-RF	5.24114	1.36315	0	0.242937	76.8265	1.00324	0	0	15.323
QB-3Y-RP	2.39941	12.4827	2.38027	0	59.5857	0.904263	0.277499	0.569351	21.4009
QB-3Z-FOH	83.8938	0.0142066	0.0466787	0	15.8576	0.00811804	0	0.00101475	0.178597
QB-3Z-LF	86.9676	1.45989	0.437966	0	7.98999	0.143672	0	0.0208555	2.98003
QB-3Z-LP	89.4398	1.71496	0.418814	0.000945403	5.34342	0.0359253	0.049161	0.0803593	2.91657
QB-3Z-RF	96.3432	0.40904	0.168276	0	2.25619	0.0129443	0.0375385	0.0362441	0.736531
QB-3Z-RP	7.33072	21.7931	7.76636	0.0268918	29.5676	0.911633	0.467918	0.621202	31.5145
STW-3X-FOH	3.86469	1.07403	0.619636	0.500298	85.372	0.376371	0	0	8.19296
STW-3X-LF	5.08823	13.4006	0.888948	0.815975	55.8312	2.37495	0.0265358	0	21.5736
STW-3X-LP	12.7055	7.73003	0	3.98039	60.2106	1.31237	0.0288434	0.17306	13.8592
STW-3X-RF	6.16117	3.42455	0	0.0302389	73.0042	5.60175	0	0	11.778
STW-3X-RP	7.31857	0.707257	0	0.190652	70.0861	2.74908	0	0	18.9483
STW-3Y-FOH	0.0870686	0.0383102	0	0	99.7109	0.013931	0.0313447	0	0.118413
STW-3Y-LF	1.86013	0.0715436	0	0	94.9741	0.482919	0	0	2.61134
STW-3Y-LP	1.08914	1.60504	0.315277	0	91.3729	0.114646	0	0	5.50301
STW-3Y-RF	1.50754	0	3.8191	0	85.5779	1.90955	0	0	7.18593
STW-3Y-RP	0.947181	0.423446	0.0111433	0.267439	68.6873	23.7798	0	0.0111433	5.87252
SW-3Y-FOH	0.181435	0.104411	0.234497	0.00171165	97.8553	0.326926	0.0308098	0	1.26491
SW-3Y-LF	2.74587	0.205473	2.11077	0	83.5808	4.13748	0	0.457645	6.76193
SW-3Y-LP	1.51726	0.0189657	0.0252876	0	96.131	0.410924	0	0.00632191	1.89025
SW-3Y-RF	4.30484	1.09522	1.17128	0	79.495	9.64405	0	1.33861	2.95102
SW-3Y-RP	3.25135	0.019315	0.00643832	0	90.2653	1.89287	0.0321916	0	4.53258
SW-3Z-FOH	2.53668	2.31497	2.78448	0	76.3678	4.30388	0.00652103	0	11.6857
SW-3Z-LF	2.80219	1.97314	3.80534	0.16581	75.7586	4.86652	0.0248715	0.190681	10.4129
SW-3Z-LP	7.24049	0.794237	5.89213	0.0461766	8.7089	9.05984	0.0184706	0.443295	67.7965
SW-3Z-RF	2.04014	0.454097	1.36229	1.59921	4.43567	2.9615	0	0	87.1471
SW-3Z-RP	7.07018	1.32172	5.51768	0	12.6193	6.00021	0	1.0385	66.4324
TH-3Z-FOH	0.283805	0	0	0.00398323	98.7403	0.285797	0	0	0.686111
TH-3Z-LF	1.36375	0	0.00797512	0	84.0418	6.73897	0	0	7.84752
TH-3Z-LP	1.02222	0	0.0021889	0	93.1772	0.682938	0.720149	0	4.39532
TH-3Z-RF	1.59033	0.826972	0	0	84.7328	2.16285	0	0	10.687
TH-3Z-RP	1.10195	0	0.00227676	0.00227676	93.6114	0.325577	0.00455353	0.00227676	4.94968
TK-3X-FOH	0.839161	0	0	0.04662	83.8695	1.77156	0.04662	0	13.4266
TK-3X-LF	5.54885	0	0.120627	0	58.6248	0.723764	0	3.49819	31.4837
TK-3X-LP	7.36393	1.86766	0	0	76.254	4.7492	0	0	9.76521
TK-3X-RF	2.08333	0	0	0	74.4097	3.05556	0	0	20.4514
TK-3X-RP	8.31316	0	11.8644	0	38.4181	14.1243	0	0	27.2801
TK-3Y-FOH	0.414211	0	0	0	86.5382	2.97913	0	0	10.0685
TK-3Y-LF	5.01243	5.55095	5.65452	0	37.1997	18.7655	0	0	27.8169
TK-3Y-LP	3.42841	0	0	0	65.255	6.19418	0	0	25.1224
TK-3Y-RF	9.40381	0	0	3.7185	42.1942	9.496	0.0614628	0	35.126
TK-3Y-RP	3.33743	0	0.020475	0.798526	64.6192	11.3636	0.04095	0.020475	19.7993
TK-3Z-FOH	0.0075749	0.00378745	0.075749	0	99.4243	0.070699	0	0.0782739	0.339608
TK-3Z-LF	0.752704	0.950015	1.47618	0.460392	81.0655	3.7416	0	0	11.5536
TK-3Z-LP	0.904079	0	0	0	43.2194	2.49173	0	0	53.3848
TK-3Z-RF	5.36193	0	0	0	80.4021	7.64075	0	0	6.59517
TK-3Z-RP	0.357313	1.58806	0.00794029	1.1831	87.2558	1.42131	0	0	8.18644
TM-3X-FOH	0.0952697	87.7024	0.321258	0.11521	7.45984	0.254791	2.23552	0	1.81566
TM-3X-LF	2.57419	0.929567	0	0	71.0046	10.833	0	0	14.6586
TM-3X-LP	3.85953	22.0805	2.30247	5.84728	45.4199	6.87428	0	0.563194	13.0528
TM-3X-RF	1.10827	0.0426257	0.127877	12.3188	42.6684	14.0239	0	0	29.7101
TM-3X-RP	2.99871	4.36293	0.746461	1.42857	64.6976	3.95109	0.29601	0.36036	21.1583
TM-3Y-FOH	0.286416	0.338243	0	0	96.8221	0.70922	0	0.00272777	1.84124
TM-3Y-LF	1.32929	0	76.5334	0	10.0691	3.24471	0.0104668	0	8.81306
TM-3Y-LP	2.32117	4.26338	0	1.01847	78.9436	1.42113	0	0	12.0322
TM-3Y-RF	13.9923	0	0.385109	0	17.0732	58.665	0	0	9.88447
TM-3Y-RP	4.06222	0	2.60611	6.023	61.4214	1.65467	2.47373	0.00827335	21.7506
TM-3Z-FOH	0.323616	0.351019	0.0013049	0	94.5572	1.66245	0.19704	0.0013049	2.90602
TM-3Z-LF	1.6317	13.0006	0	0	26.2556	18.1182	27.972	0	13.0218
TM-3Z-LP	3.60254	0	0.915399	26.8271	37.7381	18.3375	0.634874	2.48044	9.46405
TM-3Z-RF	2.19656	13.8587	0	0	45.0634	20.9692	0	0	17.9121
TM-3Z-RP	7.12264	1.78066	1.59198	0.235849	43.9976	12.7005	0	11.6038	20.967
TMB-3W-FOH	0.678845	0.0566533	0.134179	0	93.6668	0.177911	0.00993917	0.000993917	5.27472
TMB-3W-LF	4.41393	0.7243	0.534261	0	33.5186	1.13306	0.333465	0	59.3424
TMB-3W-LP	15.6338	0.423658	2.11829	0.456887	28.219	8.77222	0	0.647948	43.7282
TMB-3W-RF	4.63249	1.35391	1.39041	0.0066368	64.5761	0.743322	0.136054	0.122781	27.0383
TMB-3W-RP	44.2293	0.265756	1.93622	0.0531511	11.0175	4.20653	0.0379651	0.303721	37.9499
TMB-3X-FOH	0.140031	0	0.202267	0	98.5441	0.183374	0	0.0400089	0.890198
TMB-3X-LF	0.749872	0.386686	0.40805	0	95.0884	0.188002	0	0	3.17894
TMB-3X-LP	0.563412	0.730558	0	0.00187804	94.5574	0.734314	0	0.00563412	3.40676
TMB-3X-RF	0.989644	0.0665886	0	0.013777	96.8589	0.220431	0	0	1.8507
TMB-3X-RP	0.23085	10.7231	0.148404	0.0202945	85.2801	0.790218	0	0.00126841	2.80572
TMB-3Y-FOH	1.6403	2.11453	0	0.0324812	82.4796	1.90665	1.03615	4.77799	6.01228
TMB-3Y-LF	1.20673	5.25025	0	0	67.8655	1.5272	0	0	24.1503
TMB-3Y-LP	3.16694	0.966184	0.241546	1.12721	82.1524	2.03972	0	0.0268384	10.2791
TMB-3Y-RF	1.93748	1.07088	0	0	86.2457	1.60941	0.00619003	0.0680904	9.06221
TMB-3Y-RP	2.02904	17.1178	0.885493	0	57.4154	3.25355	0.00505996	0	19.2936
TY-3W-FOH	2.51403	0	0	7.76655	78.2267	4.33221	0	0	7.16049
TY-3W-LF	17.0022	0	0	0	49.217	24.8322	0	0	8.94855
TY-3W-LP	9.12409	5.00521	0	0	43.6913	19.6559	0	0	22.5235
TY-3W-RF	21.3761	4.22018	5.22936	0	34.4037	24.9541	0	0	9.81651
TY-3W-RP	9.42319	0	0	0	58.3095	11.7647	0	0	20.5026
TY-3X-FOH	0.321136	0	0	0.0065538	98.2348	0.631349	0	0	0.806117
TY-3X-LF	22.2689	0	0	0	6.72269	41.1765	0	0	29.8319
TY-3X-LP	11.7265	1.81002	1.45421	0	73.6541	3.49629	0	1.8255	6.03342
TY-3X-RF	2.28681	0.572684	0	0.0627599	87.4088	1.28658	0.01569	0.702126	7.66455
TY-3X-RP	4.06977	1.68133	1.66562	0	74.8586	7.0396	0	0	10.6851
TY-3Y-FOH	0.977853	0	1.30812	0	84.6911	4.48776	0	0.718819	7.81635
TY-3Y-LF	15.1923	0	0	0	19.0385	48.0769	0	0	17.6923
TY-3Y-LP	7.53466	2.6522	0	0	37.3719	14.1049	2.53165	0	35.8047
TY-3Y-RF	5.17471	5.04134	0	0	52.0939	24.2731	3.60096	0	9.81595
TY-3Y-RP	3.32758	3.96845	0	0	63.3227	7.72738	6.54424	2.0705	13.0392
TY-3Z-FOH	0.0751001	0	0.00380253	0	99.1939	0.0865077	0	0.0370747	0.603652
TY-3Z-LF	16.3404	0.0851064	0.510638	0	62.7234	19.1489	0	0	1.19149
TY-3Z-LP	2.51827	1.94705	0.00614213	0.307106	90.6578	1.02574	0	0.00614213	3.53172
TY-3Z-RF	6.39506	0	0	0.518519	75.2346	11.1605	0	0	6.69136
TY-3Z-RP	3.20084	2.9634	0.00616732	0.0832588	87.798	1.86253	0.0123346	0.00616732	4.06735
WKS-3U-FOH	0.31364	0.00889759	0	0	98.1782	0.889759	0.0022244	0	0.60726
WKS-3U-LF	5.33981	0.672143	0	0	61.4264	19.4548	0	0	13.1068
WKS-3U-LP	7.06201	2.96509	0	0.223179	66.8341	5.53164	0.0159413	1.59413	15.774
WKS-3U-RF	11.0482	0.283286	0	0	68.272	8.49858	0	0	11.898
WKS-3U-RP	5.54541	0	0	0.482777	61.8346	16.3753	0	0	15.762
WKS-3V-FOH	0.815875	0	0	0.0526371	95.9996	2.36341	0	0	0.768502
WKS-3V-LF	2.64233	0	0	0	25.5879	13.7201	0.381367	2.50613	55.1621
WKS-3V-LP	5.64772	1.12954	11.1543	0.988352	63.9252	8.1892	0	0	8.96576
WKS-3V-RF	3.95844	5.93765	1.92974	1.53389	15.4379	12.2712	0.0989609	0	58.8323
WKS-3V-RP	1.67793	3.03597	0	0	49.1429	6.44616	1.49686	0	38.2001
WKS-3W-FOH	1.49639	0.355259	0	0.161481	68.8018	19.916	0	0	9.26903
WKS-3W-LF	10.7026	1.05056	0	0	11.8844	25.5417	0	0	50.8207
WKS-3W-LP	9.33388	0.0411184	0.0411184	0	45.3947	15.1316	0	0	30.0576
WKS-3W-RF	14.6341	0	0	0	28.4553	26.0163	0	0	30.8943
WKS-3W-RP	11.5834	0.0182415	0	0	42.6304	15.6877	0.0182415	0	30.062
WKS-3X-FOH	2.1403	0.198001	8.41976	0	50.8769	2.10258	0	0	36.2625
WKS-3X-LF	3.17256	10.0593	0	0.154759	44.519	12.6644	0	0	29.43
WKS-3X-LP	3.65112	2.0284	0	0	71.3996	17.6724	0	0	5.24848
WKS-3X-RF	1.35179	0.128742	4.11973	0	64.6926	5.05311	0	0	24.654
WKS-3X-RP	6.85125	3.44191	4.40825	0	62.8882	6.86211	3.36591	0	12.1824
WKS-3Y-FOH	1.15385	1.21666	2.68868	0.180247	60.1887	2.51936	0.00273101	3.61586	28.4339
WKS-3Y-LF	7.09833	4.77638	5.11142	0.405174	11.002	8.45411	0.077918	0	63.0746
WKS-3Y-LP	1.87904	1.71996	4.00063	12.4303	3.91715	4.40227	0.533942	5.70169	65.415
WKS-3Y-RF	3.68272	2.26629	2.26629	0	18.1303	1.69972	0	0	71.9547
WKS-3Y-RP	0.847682	1.34395	3.42851	0.161223	7.87097	3.42725	0.0239316	3.97642	78.9201
WTS-3V-FOH	0.438262	0.0530814	0	0.043554	98.5369	0.287184	0	0	0.641061
WTS-3V-LF	14.71	0	0	0	24.7525	33.5219	0	0	27.0156
WTS-3V-LP	4.49878	2.87736	0.197239	1.20954	79.5307	1.87667	0.00870171	0	9.80102
WTS-3V-RF	6.12935	5.76273	1.60394	0	31.8841	2.91001	1.68987	0.452541	49.5675
WTS-3V-RP	4.46154	2.42865	0.973427	0.42526	68.811	0.587498	2.85637	0	19.4563
WTS-3W-FOH	2.4504	0.111003	3.29679	0.0416262	80.9685	3.5188	0.385736	0.130429	9.09671
WTS-3W-LF	11.1429	0	0	0	45.1429	28.5714	0	0	15.1429
WTS-3W-LP	14.4967	11.7068	2.407	0	22.7571	14.6061	0	0.109409	33.9168
WTS-3W-RF	26.3419	0.578035	5.4294	0	34.6614	9.62015	0	0	23.3691
WTS-3W-RP	16.2239	9.46537	8.43981	0.588433	16.3416	8.91056	3.46335	0	36.5669
WTS-3Y-FOH	0.167094	1.48186	0.155001	0.0087944	78.0305	0.105533	0.135214	0.0527664	19.8632
WTS-3Y-LF	18.0328	0	0	0	19.6721	45.4918	0	0	16.8033
WTS-3Y-LP	0.49091	14.6788	0.339861	0.0188812	15.1373	0.196903	0.24006	0.253547	68.6438
WTS-3Y-RF	0.645516	16.8274	0.563109	0	4.12031	1.0136	0.335119	0.282928	76.2121
WTS-3Y-RP	0.342776	12.8713	0.141463	0.00362726	15.3633	0.212195	0.732707	0	70.3326
WTS-3Z-FOH	0.362482	0.252234	0	0	98.3229	0.434311	0.110248	0.0317381	0.486094
WTS-3Z-LF	17.7734	0	0	0	15.2344	23.4375	0	0	43.5547
WTS-3Z-LP	7.73716	1.5826	1.84174	0	59.5928	14.3174	0	1.37899	13.5493
WTS-3Z-RF	3.55082	6.90191	0	0.266312	47.2259	6.12517	0	0	35.9299
WTS-3Z-RP	8.80257	3.20741	0.463293	0.0203645	71.8206	3.27869	0.610936	0.386926	11.4092
Average	8.50282	3.13181	2.30766	0.585214	57.762	7.59052	0.583154	0.881933	18.6549

## Sheet: All Genera by Read
Genus	Count	Relative Abundance (%)
Malassezia	2704628	65.5706
Unclassified	498836	12.0937
Aspergillus	406491	9.85491
Candida	174709	4.23562
Penicillium	95717	2.32055
Cryptococcus	53980	1.30868
Sporobolomyces	27137	0.657906
Emericella	18863	0.457312
Rhodotorula	16594	0.402303
Nigrospora	11947	0.289641
Debaryomyces	10801	0.261858
Alternaria	8984	0.217807
Sterigmatomyces	7472	0.18115
Fusarium	7149	0.173319
Geomyces	6344	0.153803
Lentinula	5985	0.145099
Exophiala	5191	0.12585
Lodderomyces	3659	0.0887083
Ceratobasidium	3472	0.0841747
Stenella	3332	0.0807805
Cordyceps	3096	0.075059
Leptosphaerulina	2848	0.0690465
Plectosphaerella	2831	0.0686344
Auricularia	2066	0.0500878
Pseudozyma	1854	0.0449481
Phanerochaete	1854	0.0449481
Tricholoma	1788	0.043348
Xeromyces	1611	0.0390569
Cladophialophora	1427	0.034596
Meira	1399	0.0339172
Peniophora	1367	0.0331414
Stereum	1215	0.0294563
Phialophora	1180	0.0286078
Chaetomium	1105	0.0267895
Sarcinomyces	1086	0.0263288
Trametes	975	0.0236378
Blastobotrys	966	0.0234196
Gymnopus	953	0.0231044
Filobasidium	949	0.0230074
Microdochium	812	0.019686
Phlebia	738	0.017892
Pyrenochaeta	705	0.0170919
Pestalotiopsis	692	0.0167767
Cercospora	687	0.0166555
Flammulina	670	0.0162434
Myrothecium	666	0.0161464
Eurotium	626	0.0151767
Stemphylium	594	0.0144009
Botryosphaeria	579	0.0140372
Hypocrea	578	0.014013
Melampsora	574	0.013916
Bionectria	558	0.0135281
Talaromyces	551	0.0133584
Entyloma	540	0.0130917
Pleurotus	534	0.0129462
Mortierella	506	0.0122674
Mucor	493	0.0119522
Hortaea	461	0.0111764
Exobasidium	459	0.0111279
Teratosphaeria	447	0.010837
Humicola	431	0.0104491
Sporidiobolus	429	0.0104006
Marasmius	412	0.00998847
Podosphaera	366	0.00887325
Acremonium	319	0.00773379
Mycosphaerella	317	0.0076853
Devriesia	303	0.00734589
Sporopachydermia	294	0.00712769
Rhizopus	261	0.00632765
Suillus	248	0.00601248
Stachybotrys	243	0.00589126
Ceriporia	241	0.00584277
Trichothecium	238	0.00577004
Neosartorya	232	0.00562458
Sarocladium	211	0.00511545
Trichosporon	204	0.00494575
Psilocybe	193	0.00467906
Hypsizygus	186	0.00450936
Ramichloridium	174	0.00421843
Periconia	160	0.00387902
Cerrena	159	0.00385477
Steccherinum	153	0.00370931
Heterochaete	148	0.00358809
Coprinellus	148	0.00358809
Ganoderma	147	0.00356385
Erysiphe	147	0.00356385
Cyphellophora	145	0.00351536
Resinicium	139	0.0033699
Laetiporus	138	0.00334565
Colletotrichum	136	0.00329716
Coniosporium	133	0.00322443
Bacidina	132	0.00320019
Agaricostilbum	131	0.00317595
Pseudocercospora	122	0.00295775
Leucogyrophana	115	0.00278804
Blumeria	112	0.00271531
Sclerotinia	105	0.00254561
Lewia	103	0.00249712
Magnaporthe	99	0.00240014
Chondrostereum	98	0.0023759
Aschersonia	96	0.00232741
Embellisia	95	0.00230317
Quambalaria	94	0.00227892
Ochroconis	92	0.00223043
Hyphodontia	91	0.00220619
Doratomyces	91	0.00220619
Phomopsis	90	0.00218195
Hypoxylon	89	0.0021577
Corynespora	88	0.00213346
Tilletiopsis	86	0.00208497
Massarina	78	0.00189102
Gloeoporus	77	0.00186678
Eutypella	75	0.00181829
Ceratocystis	63	0.00152736
Pyrrhoderma	58	0.00140614
Calvatia	58	0.00140614
Oliveonia	55	0.00133341
Gaeumannomyces	54	0.00130917
Sistotrema	51	0.00123644
Nectria	49	0.00118795
Curvularia	45	0.00109097
Orbilia	44	0.00106673
Coprinopsis	44	0.00106673
Saccharomycopsis	43	0.00104249
Exidia	43	0.00104249
Piptoporus	39	0.00094551
Actinomucor	38	0.000921267
Neonectria	35	0.000848535
Claviceps	34	0.000824291
Thermomyces	31	0.00075156
Hypholoma	30	0.000727316
Fuscoporia	30	0.000727316
Cylindrocladiella	30	0.000727316
Epicoccum	28	0.000678828
Ustilago	22	0.000533365
Puccinia	21	0.000509121
Dissoconium	21	0.000509121
Hymenochaete	18	0.000436389
Thermoascus	17	0.000412146
Mastigobasidium	17	0.000412146
Annulohypoxylon	16	0.000387902
Lecanicillium	15	0.000363658
Kluyveromyces	15	0.000363658
Mrakia	13	0.00031517
Microascus	13	0.00031517
Trichophyton	12	0.000290926
Guignardia	11	0.000266682
Phaeococcomyces	9	0.000218195
Paraconiothyrium	9	0.000218195
Botryobasidium	8	0.000193951
Volvariella	7	0.000169707
Purpureocillium	7	0.000169707
Scolecobasidium	6	0.000145463
Limonomyces	6	0.000145463
Ustilaginoidea	5	0.000121219
Syncephalastrum	5	0.000121219
Torulaspora	4	9.69754e-05
Lecythophora	4	9.69754e-05
Caloplaca	4	9.69754e-05
Aureobasidium	4	9.69754e-05
Phoma	3	7.27316e-05
Hypocrella	3	7.27316e-05
Xylaria	2	4.84877e-05
Taphrina	2	4.84877e-05
Saccharomyces	2	4.84877e-05
Oculimacula	2	4.84877e-05
Nomuraea	2	4.84877e-05
Golovinomyces	2	4.84877e-05
Byssochlamys	2	4.84877e-05

## Sheet: Malassezia abundance Household
	Relative Abundance (%)a
	Household
Species	ADMA	FH	FT	HFC	HHA	KT	MOS	QB	STW	SW	TH	TK	TM	TMB	TY	WKS	WTS	Species average % across householdsa
M. furfur	0	0	0	0	0	0	0.00976086	0.165371	0.557817	0	0	0	0	0.24268	0	0	0.103009	0.0634493
M. globosa	17.1235	2.92239	13.2274	2.17591	13.0727	3.18302	0.944879	3.21326	3.25402	6.28608	3.17057	6.92429	20.2585	6.2341	6.23214	4.5932	4.62689	6.9084
M. pachydermatis	0	0	0	0	0	0	0	0.164224	0	0	0	0	0	0	0	0	0	0.00966023
M. restricta	82.5695	96.4214	85.9468	91.7029	86.6523	94.5534	98.062	75.3254	95.5378	93.3676	96.313	92.2321	78.0817	92.632	93.1438	94.0966	85.3351	90.1161
M. sp.	0.184711	0.420461	0.171087	0.348383	0.213201	1.78337	0.202459	0.116246	0.130551	0.21734	0.0789841	0.0949468	0.150272	0.124118	0.463602	0.515047	5.9203	0.655005
M. sp. 3	0.000638692	0.10574	0.548413	5.67442	0	0.130409	0.363298	20.8781	0.215569	0.010057	0	0.576132	1.40545	0.639811	0.00649761	0.517681	3.66319	2.04326
M. sp. LCP-2008a	0.121612	0.130029	0.106319	0.0983376	0.0617906	0.349802	0.417588	0.137417	0.304283	0.118884	0.437414	0.172559	0.104141	0.12727	0.153918	0.277454	0.351547	0.204139
a Total of 2,704,628 reads included in the analysis.

## Sheet: Malassezia abundance Individual
	Relative Abundance (%)a
	Individual
Species	ADMA-3Z	FH-3Y	FH-3Z	FT-3Z	HFC-3Z	HHA-3Z	KT-3Z	MOS-3W	MOS-3X	MOS-3Y	QB-3X	QB-3Y	QB-3Z	STW-3X	STW-3Y	SW-3Y	SW-3Z	TH-3Z	TK-3X	TK-3Y	TK-3Z	TM-3X	TM-3Y	TM-3Z	TMB-3W	TMB-3X	TMB-3Y	TY-3W	TY-3X	TY-3Y	TY-3Z	WKS-3U	WKS-3V	WKS-3W	WKS-3X	WKS-3Y	WTS-3V	WTS-3W	WTS-3Y	WTS-3Z	Species average % across individualsa
M. furfur	0	0	0	0	0	0	0	0	0.0292826	0	0	0.1432	0.352913	1.11563	0	0	0	0	0	0	0	0	0	0	0.728041	0	0	0	0	0	0	0	0	0	0	0	0.0291768	0	0.382861	0	0.0695277
M. globosa	17.1235	0.386547	5.45824	13.2274	2.17591	13.0727	3.18302	0.94624	1.59799	0.290411	3.27309	5.76166	0.605024	5.77875	0.729301	6.5494	6.02277	3.17057	8.48571	11.2692	1.01797	9.76013	44.973	6.04234	14.2129	3.45259	1.03683	10.7709	4.32117	8.12924	1.70723	0.354679	3.52999	6.72256	10.0296	2.32913	10.8994	1.50158	0.451628	5.6549	6.40013
M. pachydermatis	0	0	0	0	0	0	0	0	0	0	0.43245	0.0602216	0	0	0	0	0	0	0	0	0	0	0	0	0	0	0	0	0	0	0	0	0	0	0	0	0	0	0	0	0.0123168
M. restricta	82.5695	98.8677	93.975	85.9468	91.7029	86.6523	94.5534	98.3016	97.1932	98.6913	95.8284	71.0238	59.1239	92.3745	98.701	93.0464	93.6888	96.313	89.356	88.5446	98.7956	88.0952	54.8563	91.2934	82.912	96.3227	98.6613	88.2831	95.2538	91.3071	97.7315	99.4568	95.3808	92.8605	89.1671	93.618	87.7916	94.2321	85.0485	74.268	90.0447
M. sp.	0.184711	0.412609	0.428313	0.171087	0.348383	0.213201	1.78337	0.289783	0.231118	0.086476	0.213274	0.0620474	0.0734173	0.193021	0.0680804	0.249668	0.185012	0.0789841	0.0437785	0.126563	0.114499	0.196833	0.116011	0.137972	0.212012	0.05858	0.101762	0.620021	0.344033	0.475699	0.414657	0.0953304	0.69834	0.127133	0.385926	1.2685	0.64626	3.04069	0.236273	19.758	0.862286
M. sp. 3	0.000638692	0.167182	0.0442972	0.548413	5.67442	0	0.130409	0.211416	0.878477	0	0.0235252	22.8634	39.7474	0.431138	0	0.020114	0	0	1.7284	0	0	1.88568	0	2.33066	1.78425	0.0763341	0.0588531	0	0	0	0.0259904	0.00589075	0.387623	0	0.284091	1.9108	0.45441	0.131889	13.8206	0.245838	2.39681
M. sp. LCP-2008a	0.121612	0.165925	0.0941326	0.106319	0.0983376	0.0617906	0.349802	0.250978	0.0699725	0.931813	0.229271	0.0856204	0.0973613	0.106914	0.501653	0.134387	0.103381	0.437414	0.386125	0.0596204	0.07193	0.062136	0.0547082	0.195577	0.150827	0.0897548	0.141228	0.325977	0.0810337	0.0880033	0.120659	0.0873432	0.00328983	0.289836	0.133282	0.87352	0.179114	1.09378	0.0600633	0.0732361	0.214193
a Total of 2,704,628 reads included in the analysis.
