# Supplementary material for: Skin fungal community and its correlation with bacterial community of urban Chinese individuals
Source: Microbiome. 2016 Aug 24;4(1):46. doi: 10.1186/s40168-016-0192-z (PMC4997687; doi:10.1186/s40168-016-0192-z)
Supplement: Additional file 4: Table S4. — Fungal α- and β-diversity significances (p values) between sample variables, and β-dissimilarities of intra- and intergroup comparisons. (XLSX 37 kb) [file 40168_2016_192_MOESM4_ESM.xlsx]

## Sheet: Alpha Significance
Additional File 4: Table S4. Fungal α- and β-diversity significances (p-values) between sample variables, and β-dissimilarities of intra- and inter-group comparisons.
Variablea	Observed Number of OTUsb	Chao1b	Shannon Diversityb	Simpson Diversityb
Individual	< 0.001	< 0.001	< 0.001	< 0.001
Household	< 0.001	< 0.001	< 0.001	< 0.001
Body Site	NS	NS	< 0.001	< 0.001
Anatomy	< 0.05	NS	< 0.001	< 0.001
Gender	NS	NS	< 0.001	< 0.001
Age Group	< 0.03	< 0.001	NS	NS
a Body site refers to the analysis of skin sites without combining symmetrical left and right samples, whereas anatomy refers to analysis between forehead, forearm, and palm sites, with symmetrical sites combined for the latter two anatomical sites.
b NS: not significant (p > 0.05).

## Sheet: Beta Significance
Variablea	Bray-Curtis ANOSIM	P-valueb	Binary Jaccard ANOSIM	P-valueb
Individual	0.398	0.001	0.576	0.001
Household	0.134	0.001	0.372	0.001
Body site	0.0251	0.02	0.0376	0.001
Anatomy	0.0119	NS	0.0717	0.001
Age group	0.0547	0.01	0.0204	NS
Gender	0.0177	NS	-0.00297	NS
a Body site refers to the analysis of skin sites without combining symmetrical left and right samples, whereas anatomy refers to analysis between forehead, forearm, and palm sites, with symmetrical sites combined for the latter two anatomical sites.
b NS: not significant (p > 0.05).

## Sheet: Beta Group Comparison
Variablea	Testb	Bray-Curtis Dissimilarityb			Binary Jaccard Distanceb
		P-valueb	Comparison Groups	Dissimilarity	P-valueb	Comparison Groups	Distance
Individual	KW	< 0.001	Within Individuals	0.455	< 0.001	Within Individuals	0.744
			Between Cohabitants	0.609		Between Cohabitants	0.792
			Between Households	0.62		Between Households	0.822
Body Site	MW	0.001	Same Site	0.607	< 0.001	Same Site	0.816
			Different Site	0.618		Different Site	0.819
Anatomy	MW	NS			< 0.001	Same Anatomy	0.814
						Different Anatomy	0.821
Age Group	MW	< 0.001	Same Age Group	0.602	< 0.002	Same Age Group	0.817
			Different Age Group	0.624		Different Age Group	0.82
Gender	MW	0.005	Same Gender	0.614	NS
			Different Gender	0.618
Forehead
Individual	MW	NS			< 0.001	Between Cohabitants	0.79
						Between Households	0.823
Age Group	MW	0.04	Same Age Group	0.521	NS
			Different Age Group	0.55
Gender	MW	NS			NS
Left Forearm		NS
Individual	MW				0.02	Between Cohabitants	0.789
						Between Households	0.81
Age Group	MW	< 0.001	Same Age Group	0.583	< 0.004	Same Age Group	0.813
			Different Age Group	0.655		Different Age Group	0.802
Gender	MW	NS			NS
Right Forearm
Individual	MW	NS			< 0.001	Between Cohabitants	0.762
						Between Households	0.815
Age Group	MW	NS			NS
Gender	MW	NS			NS
Left Palm		NS
Individual	MW	NS			< 0.001	Between Cohabitants	0.781
						Between Households	0.824
Age Group	MW	NS			NS
Gender	MW	NS			0.005	Same Gender	0.825
						Different Gender	0.818
Right Palm
Individual	MW	0.02	Between Cohabitants	0.608	< 0.001	Between Cohabitants	0.776
			Between Households	0.66		Between Households	0.814
Age Group	MW	NS			NS
Gender	MW	NS			NS
a Body Site represents analysis of five body sites as separate sample group, whereas anatomy represents analysis of symmetrical sites combined as single sample group.
b MW: Mann-Whitney, KW: Kruskal-Wallis. KW test was performed showing general significance between the three sample comparison groups (p < 0.001). Pairwise post-hoc test was subsequently performed between all combinations of three groups, and, for Bray-Curtis comparison, dissimilarity between samples within individual was significantly lower than that of both between cohabiting individuals and no…
