# Supplementary material for: Skin fungal community and its correlation with bacterial community of urban Chinese individuals
Source: Microbiome. 2016 Aug 24;4(1):46. doi: 10.1186/s40168-016-0192-z (PMC4997687; doi:10.1186/s40168-016-0192-z)
Supplement: Additional file 6: Table S5. — α-, β-diversities and correlations of fungal and bacterial skin communities. (XLSX 3371 kb) [file 40168_2016_192_MOESM6_ESM.xlsx]

## Sheet: Cross-Domain Alpha Data
Additional File 6: Table S5. α-, β-diversities and correlations of fungal and bacterial skin communities.
	FUNGIa						BACTERIAb
Samplea	Number of Fungal Reads	Observed No. OTU	Chao1	Shannon	Simpson	Good's Coverage	Observed No. OTU	Chao1	PDc
ADMA-3Z-FOH	76258	24.9	37.45	0.92	0.24	0.99	586.2	1579.04	42.42
ADMA-3Z-LF	4171	17.8	30.92	2.77	0.79	0.99	835.1	2022.13	56.76
ADMA-3Z-LP	5176	38.2	59.97	2.07	0.51	0.99	1020.6	2299.29	67.87
ADMA-3Z-RP	39130	41.1	57.38	2.26	0.57	0.99	1095.2	2401.01	67.85
FH-3Y-FOH	83899	61.7	80.58	3.7	0.81	0.99	1514.1	3503.17	88.6
FH-3Y-LF	21955	36.6	45.85	3.5	0.84	0.99	1569.9	3630.11	93.87
FH-3Y-LP	16139	50.7	63.68	3.76	0.85	0.99	1524.2	3792.92	88
FH-3Y-RF	7021	33.6	42.64	3.39	0.84	0.99	1340.9	2780.22	78.02
FH-3Y-RP	12835	29.1	42.6	3.3	0.84	0.99	1255	2718.87	78.17
FH-3Z-FOH	54476	35.7	56.65	1.85	0.6	0.99	1326.5	3423.65	79.46
FH-3Z-LF	4807	28.5	39.53	2.93	0.77	0.99	1453.7	3608.63	85.82
FH-3Z-LP	80903	47.2	63.89	2.62	0.72	0.98	1037.2	2595.36	63.85
FH-3Z-RF	17225	32.1	48.59	2.71	0.74	0.99	1419	3437.19	81.82
FH-3Z-RP	62297	42.8	57.28	2.5	0.69	0.99	1104.4	2518.09	66.79
FT-3Z-FOH	9314	67.4	83.42	3.27	0.7	0.99	1680.2	3982.71	107.72
FT-3Z-LF	4341	58.5	84.46	2.7	0.64	0.98	1813.9	4251.58	106.2
FT-3Z-LP	2136	52.4	73.22	4.05	0.88	0.99	1850.7	3060.99	109.36
FT-3Z-RP	3869	43.3	45.79	4.26	0.92	1	1708.7	2664.99	107.56
HFC-3Z-FOH	11416	30.3	45.49	3.05	0.77	0.99	1285.5	2799.04	77.37
HFC-3Z-LF	2332	18.9	20.25	2.98	0.82	1	1415.3	3274.33	86.54
HFC-3Z-LP	12958	71.2	81.07	5	0.95	0.99	1185.7	2835.18	72.67
HFC-3Z-RP	18670	40.5	43.02	4.43	0.93	1	1589.6	3312.01	97.43
HHA-3Z-FOH	4544	38.8	82.09	1.89	0.49	0.99	3045.82	1203.3	77.81
HHA-3Z-LF	2455	34.8	51.54	2.33	0.63	0.99	3308.73	1385.5	85.12
HHA-3Z-LP	7384	42.3	61.72	3.27	0.81	0.99	2297.83	978.2	62.37
HHA-3Z-RF	1838	33.2	51.93	2.95	0.79	0.99	2977.03	1240.8	77.79
HHA-3Z-RP	5736	29.6	36.03	3.48	0.87	0.99	2054.68	1089.9	70.11
KT-3Z-FOH	12064	67.6	89.7	3.41	0.78	0.98	1377.4	3148.3	85
KT-3Z-LF	8325	50.3	65.8	2.26	0.51	0.99	1315.3	3263.39	82.59
KT-3Z-LP	6225	67.7	97	4.55	0.92	0.98	1188.7	3069.56	74.16
KT-3Z-RF	2128	61.1	78.5	4.61	0.93	0.99	1305.6	3258.27	78.57
KT-3Z-RP	8182	61.1	76.53	4.49	0.93	0.99	1022	2663.95	65.72
MOS-3W-FOH	50781	46.6	76.74	0.92	0.18	0.98	1139	3106.11	75.32
MOS-3W-LF	3955	49.9	67.71	3.44	0.81	0.99	1691	3777	93.96
MOS-3W-LP	2469	40.9	62.18	2.86	0.73	0.99	1146.1	2471.51	75.17
MOS-3W-RF	2497	62	84.91	3.99	0.87	0.98	1691.5	4209.41	95.43
MOS-3W-RP	1953	25.9	39.06	2.39	0.67	0.99	1026.3	2330.96	68.36
MOS-3X-FOH	54658	36.6	62.1	0.69	0.13	0.98	1208.4	3201.31	73.52
MOS-3X-LF	3511	40.5	58.86	1.4	0.31	0.99	1547.3	3874.16	91.26
MOS-3X-LP	4237	39.3	58.36	1.47	0.35	0.99	1178.3	2640.56	70.68
MOS-3X-RF	4899	47.5	73.08	1.15	0.25	0.98	1432	3398.94	86.21
MOS-3X-RP	1855	23.7	34.96	2.05	0.54	0.99	1116.8	2482.8	71.37
MOS-3Y-FOH	3775	37.5	56.42	1.61	0.4	0.99	865.6	2118.76	60.3
MOS-3Y-LF	1938	37	54.12	2.32	0.64	0.99	1067.9	2505.01	71.07
MOS-3Y-LP	4804	30.9	58.27	2.17	0.62	0.99	968.4	2335.02	65.13
MOS-3Y-RF	4259	30.7	45.54	1.73	0.44	0.99	1274.5	2862.37	80.95
MOS-3Y-RP	4710	12.7	18.4	2.56	0.78	1	1059.2	2470.31	70.54
QB-3X-FOH	42213	24.7	42.38	0.97	0.3	0.99	954	2311.11	62.42
QB-3X-LF	4687	31.3	44.62	2.34	0.61	0.99	1275.8	3139.82	78.73
QB-3X-LP	10636	36.8	50.64	2.94	0.76	0.99	1238.4	2385.98	76.66
QB-3X-RF	1735	27.4	35.11	2.28	0.6	0.99	1259.2	2920.53	75.65
QB-3X-RP	8036	29	38.4	3.41	0.87	0.99	994.7	2021.51	63.84
QB-3Y-FOH	48918	36.7	52.84	1.02	0.22	0.99	829	2296.3	57.13
QB-3Y-LF	36425	47.1	66.19	3.43	0.84	0.99	1432.7	3450.59	88.04
QB-3Y-LP	47419	41.6	53.14	3.37	0.83	0.99	1033.2	2693.16	63.24
QB-3Y-RF	22228	31.8	43.5	2.36	0.6	0.99	1033.8	2356.32	62.39
QB-3Y-RP	41802	55.6	74.69	3.5	0.83	0.98	905.6	2221.24	57.7
QB-3Z-FOH	98546	10.7	19.84	0.73	0.28	0.99	901.5	2223.09	56.33
QB-3Z-LF	43154	26.2	38.35	1.08	0.27	0.99	1408.2	3478.41	81.4
QB-3Z-LP	105775	24.7	41.3	0.89	0.22	0.99	889.5	2371.26	54.57
QB-3Z-RF	77254	16.9	36.3	0.69	0.19	0.99	1350.8	3458.26	76.75
QB-3Z-RP	37186	47.2	59.39	3.81	0.88	0.99	923.3	2345.58	57.31
STW-3X-FOH	21787	66.6	93.99	2.1	0.44	0.98	1490.8	3507.16	92.03
STW-3X-LF	15074	77.5	115.81	3.46	0.77	0.97	1424	2882.36	86.88
STW-3X-LP	6934	62.9	97.27	3.34	0.73	0.98	1482.6	2999.42	90.64
STW-3X-RF	13228	67.4	87.32	2.89	0.62	0.98	1385.6	3071.92	84.06
STW-3X-RP	16260	43.7	54.41	2.62	0.62	0.99	1469	3014.99	88.03
STW-3Y-FOH	28713	28.1	55.71	0.49	0.09	0.99	1096.9	2989.55	72.87
STW-3Y-LF	5591	43.6	74.97	1.19	0.25	0.98	1504.1	3595.04	89.29
STW-3Y-LP	3489	44.5	71.12	1.33	0.28	0.98	1241.6	2713.71	80.64
STW-3Y-RF	1990	42.7	61.02	1.65	0.36	0.99	1530	3659.56	93.07
STW-3Y-RP	8974	29.3	36.51	1.67	0.5	0.99	1174.7	2452.32	79.76
SW-3Y-FOH	58423	28.1	57.83	1.33	0.5	0.99	767.7	1859.34	51.48
SW-3Y-LF	10707	37.9	50.45	2	0.48	0.99	1010.7	2141.49	63.86
SW-3Y-LP	15818	33.4	54.69	1.65	0.57	0.99	1070.5	2462.11	69.33
SW-3Y-RF	6574	35.9	51.68	2.8	0.75	0.99	1084.9	2309.4	70.17
SW-3Y-RP	15532	42.3	65.4	1.66	0.41	0.99	1029.2	2355.02	64.27
SW-3Z-FOH	15335	47.6	67.12	2.17	0.48	0.99	1346.5	2626.99	84.28
SW-3Z-LF	12062	51.4	75.93	2.12	0.47	0.98	1271.8	3078.61	74.86
SW-3Z-LP	10828	47.5	57.15	4.3	0.92	0.99	909.4	2142.19	55.08
SW-3Z-RF	15195	42.1	46.06	2.61	0.65	0.99	1448.8	3449.98	86.29
SW-3Z-RP	9533	60.1	63.71	4.91	0.95	0.99	1099.7	2508.17	65.91
TH-3Z-FOH	100421	22.4	28.34	0.37	0.07	0.99	898.4	2342.7	59.92
TH-3Z-LF	12539	21.9	34.53	1.55	0.43	0.99	1048.4	2650.9	69.96
TH-3Z-LP	45685	25.9	36.1	0.91	0.21	0.99	482.4	1198.17	37.14
TH-3Z-RF	1572	33.8	41.36	1.52	0.37	0.99	1190	3031.19	76.06
TH-3Z-RP	43922	25.9	39.08	0.85	0.2	0.99	656.9	1470.93	47.71
TK-3X-FOH	2145	29.5	43.48	1.72	0.47	0.99	1151.6	2743.52	72.91
TK-3X-LP	1874	19.6	24.94	2.03	0.57	0.99	1233.9	2671	80.06
TK-3X-RF	2880	18	25.93	1.8	0.5	1	1091.5	2753.3	69.77
TK-3X-RP	1239	21.8	23.58	3.27	0.86	1	1141.5	2420.62	74.55
TK-3Y-FOH	12554	27.7	37.43	2.14	0.6	0.99	1081.3	2887.28	70.6
TK-3Y-LF	4828	26.3	37.36	3.39	0.87	0.99	1103.7	3129.24	67.1
TK-3Y-LP	3471	19.3	25.13	2.78	0.8	1	659.3	1785.6	44.75
TK-3Y-RF	3254	25.5	30.16	3.13	0.81	1	1196.8	3238.49	73.43
TK-3Y-RP	4884	22.6	36.14	2.33	0.64	0.99	678.8	1841.16	44.78
TK-3Z-FOH	79209	17.4	31.25	0.9	0.34	0.99	853.7	2229.87	59.27
TK-3Z-LF	13684	33.4	46.85	1.81	0.42	0.99	1330.5	3480.37	80.12
TK-3Z-LP	9070	27.4	34	3.32	0.83	1	1037.6	2750.84	65.94
TK-3Z-RF	3730	20.8	31.29	1.86	0.52	0.99	1047.5	2873.31	66.12
TK-3Z-RP	12594	24.6	33.35	1.42	0.35	0.99	1022.6	2663.35	64.6
TM-3X-FOH	90270	19.9	26.24	0.98	0.24	0.99	1417.8	3459.68	85.04
TM-3X-LF	2797	23.7	37.9	2.46	0.73	0.99	1140.3	2455.58	73.12
TM-3X-LP	6037	32.9	41.34	3.39	0.85	0.99	1271.2	3269.27	73.63
TM-3X-RF	2346	26.4	28.97	3.16	0.83	1	1425	3478.26	83.98
TM-3X-RP	7770	45.8	61.61	3.35	0.8	0.99	1317.6	3513.91	74
TM-3Y-FOH	36660	19.6	25.09	0.76	0.19	0.99	1228.1	2598.04	78.65
TM-3Y-LF	9554	15.5	16.15	1.93	0.51	1	1062.4	2145.34	69.04
TM-3Y-LP	4222	19.3	27.68	2.22	0.67	0.99	1078.2	2212.61	70.99
TM-3Y-RP	12087	35	44.45	3.36	0.81	0.99	1243.6	2477.46	81.1
TM-3Z-FOH	76634	30.2	46.12	1.56	0.48	0.99	1503.5	3470.61	93.21
TM-3Z-LF	9438	28.7	31.66	3.5	0.87	1	1347.1	3234.58	82.85
TM-3Z-LP	6773	38.5	46.71	3.33	0.83	0.99	1219.3	3078.61	74.68
TM-3Z-RF	4416	22.9	32.93	3.14	0.85	0.99	1499	3161.93	91.96
TM-3Z-RP	8480	34.9	41.04	3.87	0.88	1	1399	3256.95	86.58
TMB-3W-FOH	100612	34.2	75.05	1.53	0.43	0.98	952.3	2483.48	60.98
TMB-3W-LF	27889	44	59.69	2.51	0.67	0.99	1326.9	3174.1	84.65
TMB-3W-LP	12038	49.4	63.18	4.06	0.9	0.99	1147.2	2549.95	75.08
TMB-3W-RF	30135	51.7	83.42	2.69	0.72	0.98	1243.2	3011.86	79.23
TMB-3W-RP	13170	40.4	45.19	3.36	0.81	0.99	1097.7	2564.69	70.19
TMB-3X-FOH	89980	20.8	41.02	1.37	0.53	0.99	900	2197.84	64.1
TMB-3X-LF	46808	29.3	46.38	1.38	0.4	0.99	1028.1	2115.43	71.14
TMB-3X-LP	53247	32.9	44.74	1.59	0.48	0.99	991.5	2080.88	69.04
TMB-3X-RF	43551	25.9	36.18	1.11	0.34	0.99	1069.9	2507.68	70.68
TMB-3X-RP	78839	28.8	46.77	1.79	0.55	0.99	1098.7	2479.4	71.22
TMB-3Y-FOH	30787	36.1	49.7	1.7	0.39	0.99	1132.6	2507.92	69.54
TMB-3Y-LF	25275	32.5	40.99	2.05	0.57	0.99	1284.1	3342.18	77.44
TMB-3Y-LP	3726	27.5	47.44	1.81	0.44	0.99	1183.9	2474.53	75.39
TMB-3Y-RF	16155	28.1	35.26	1.24	0.31	0.99	1351.5	3259.51	82.06
TMB-3Y-RP	19763	35.1	49.12	2.73	0.7	0.99	1367	3284.44	82.56
TY-3W-FOH	4455	32.6	43.07	2.87	0.79	0.99	1200.2	2368.23	77.09
TY-3W-LP	1918	28.6	40.63	3.4	0.84	0.99	825.1	1775.52	55.16
TY-3W-RP	3502	27.2	33.68	2.8	0.73	0.99	1180.4	2369.6	72.93
TY-3X-FOH	45775	23.6	38.34	0.5	0.1	0.99	953.6	2189.66	64.03
TY-3X-LP	6464	36.8	44.34	2.58	0.63	0.99	1121.2	2553.71	72.14
TY-3X-RF	25494	47.2	61.06	2.3	0.58	0.99	1136.3	2358.24	72.88
TY-3X-RP	6364	40.8	56.08	2.66	0.62	0.99	1105.4	2615.03	71.36
TY-3Y-FOH	15442	28.6	33.66	1.91	0.51	0.99	854.2	1865.68	59.37
TY-3Y-LP	1659	28	31.68	3.49	0.86	1	971.6	2123.67	63.96
TY-3Y-RF	3749	32.2	37.14	3.43	0.85	0.99	1003.1	2198.06	67.82
TY-3Y-RP	8114	28	34.14	3.1	0.8	0.99	974.8	2166.87	66.74
TY-3Z-FOH	105193	19.9	35.72	0.82	0.24	0.99	1183.8	2779.32	74.64
TY-3Z-LF	1175	24	25.67	2.2	0.63	0.99	1309.1	3386.16	80.28
TY-3Z-LP	16281	33.8	51.43	1.8	0.54	0.99	1149	2257.81	74.39
TY-3Z-RF	4050	21.9	31.76	2.38	0.65	0.99	1270.4	2689.38	80.47
TY-3Z-RP	32429	45.5	62.99	2.1	0.58	0.98	868.9	1805.07	59.72
WKS-3U-FOH	44956	23.8	32.94	0.43	0.08	0.99	1359.6	3036.3	81.7
WKS-3U-LF	2678	22.5	32.7	2.73	0.75	0.99	1178.9	2684.1	73.5
WKS-3U-LP	12546	42.6	54.64	2.5	0.57	0.99	1377.1	3572.46	85.02
WKS-3U-RP	7664	29.3	43.45	2.43	0.61	0.99	1247.7	3130.53	75.66
WKS-3V-FOH	18998	24.6	34.32	1.11	0.28	0.99	1321.1	3495.9	84.81
WKS-3V-LF	11013	26.9	33.07	2.69	0.75	0.99	1315.5	3116.28	82.22
WKS-3V-LP	2833	25.8	29.12	2.61	0.67	1	1070.7	2057.06	69
WKS-3V-RF	2021	24	27.76	2.52	0.69	1	1288.7	3023.85	80.74
WKS-3V-RP	16568	33.3	39.28	3.03	0.76	0.99	1114.2	2113.91	70.31
WKS-3W-FOH	9289	39.6	57.72	2.53	0.68	0.99	1201.2	2979.52	75.77
WKS-3W-LF	1523	31.5	36.14	3.61	0.88	0.99	830.4	1908.06	57.92
WKS-3W-LP	2432	29.3	42.28	3.4	0.86	0.99	1029.2	2092.68	65.63
WKS-3W-RP	5482	22.9	32.7	3.31	0.85	0.99	1190.7	2885.91	72.37
WKS-3X-FOH	10606	26.3	32.33	2.78	0.79	0.99	1100.5	2709.03	72.08
WKS-3X-LF	3877	34.2	48.08	3.69	0.89	0.99	1243.5	3051.5	78.13
WKS-3X-LP	3944	39.4	52.86	2.95	0.78	0.99	1117.2	2592.92	72.72
WKS-3X-RF	3107	43.8	58.69	2.97	0.75	0.99	1220.3	2893.66	76.82
WKS-3X-RP	9210	39.9	54.74	3.24	0.79	0.99	1175.7	2757.89	74.86
WKS-3Y-FOH	73233	70.4	101.69	3.22	0.7	0.98	1829.1	4516.47	105.04
WKS-3Y-LF	12834	37.6	50.7	3.94	0.89	0.99	1655.2	3699.55	100.29
WKS-3Y-LP	63490	80.8	104.33	3.41	0.73	0.98	1779.9	4552.43	101.33
WKS-3Y-RP	79393	65.2	91.6	2.33	0.52	0.98	1495.1	3855.47	89.7
WTS-3V-FOH	73472	28.6	48.06	0.82	0.19	0.99	978	2506.1	62.66
WTS-3V-LP	34476	50.1	64.45	2.6	0.61	0.99	1009.2	2537.43	63.33
WTS-3V-RF	17457	33.3	38.98	2.97	0.77	0.99	1000.1	2542.67	67.88
WTS-3V-RP	40681	55	71.98	3.04	0.69	0.99	961.8	2499.73	61.53
WTS-3W-FOH	36035	57.6	68	2.95	0.71	0.99	1373.5	3345.72	83.98
WTS-3W-LP	1828	51.6	63.9	4.19	0.91	0.99	1181.4	3036.23	72.05
WTS-3W-RF	4844	41.6	52.36	3.86	0.87	0.99	1454.1	3758.61	82.95
WTS-3W-RP	5948	57	73.39	4.6	0.93	0.99	960.5	2317.2	62.13
WTS-3Y-FOH	90967	31	74.21	1.74	0.57	0.98	932.5	2364.37	60.39
WTS-3Y-LP	37074	38.3	60.85	1.97	0.57	0.99	1296.6	3272.14	76.12
WTS-3Y-RF	36405	43.7	56.52	2.16	0.56	0.99	1293	3109.9	77.09
WTS-3Y-RP	55138	40.1	99.85	2.03	0.56	0.98	1270.3	3311.04	73.65
WTS-3Z-FOH	59865	25.9	44.35	1.88	0.6	0.99	1109.2	2596.22	73.55
WTS-3Z-LP	10805	57.6	80.13	3.77	0.87	0.98	1406.8	3085.56	83.07
WTS-3Z-RF	4506	34.7	51.01	3.29	0.83	0.99	1457.1	3562.54	84.88
WTS-3Z-RP	19642	52	73.6	3.52	0.84	0.99	1428.4	3242.12	88.9
a Sixteen samples not included in fungal α-diversity as below the normalized read of 1,175 reads per sample.
b Bacteria α-diversity data based on previous work (Leung MHY, Wilkins D, and Lee PKH. Sci Rep 5:11845, 2015, doi:10.1038/srep11845).
c PD: Faith's phylogenetic diversity.

## Sheet: Cross-Domain Alpha Correlation
	Cross-Domain Spearman's ρ and p-values
	Observed No. Fungal OTUs	Fungal Chao1	Fungal Shannon	Fungal Simpsonb
Observed No. Bacterial OTUsa	0.368, p < 0.0001	0.294, p < 0.0001	0.268, p = 0.0002	0.186, p = 0.01
Bacterial Chao1a	0.327, p < 0.0001	0.272, p = 0.0002	0.160, p = 0.03	0.0794, NS
Bacteiral PDa	0.339, p < 0.0001	0.261, p = 0.0004	0.214, p < 0.004	0.129, NS
a Bacterial data presented here originated from previous work of the same samples (Leung MHY, Wilkins D, and Lee PKH. Sci Rep 5:11845, 2015, doi:10.1038/srep11845).
b NS: not significant (p > 0.05).

## Sheet: Cross-Domain Beta Data
Comparison	Sample1	Sample2	Fungal Bray-Curtis Dissimilarity	Bacterial Bray-Curtis Dissimilaritya	Bacterial UniFrac Distancea	Location1	Area1	Anatomy1	Individual1	Age Group1	Gender1	Location2	Area2	Anatomy2	Individual2	Age Group2	Gender2	HouseholdType	IndividualType	SiteType	AnatomyType	AgeType	GenderType
ADMA3ZFOH vs. ADMA3ZLF	ADMA3ZFOH	ADMA3ZLF	0.542	0.439	0.18977	ADMA	Forehead	Forehead	ADMA-3Z	21-50 (Adult)	Male	ADMA	Left Forearm	Forearm	ADMA-3Z	21-50 (Adult)	Male	Within households	Within Individuals	Different Site	Different Anatomical Site	Same Age Group	Same Gender
ADMA3ZFOH vs. ADMA3ZLP	ADMA3ZFOH	ADMA3ZLP	0.213	0.592	0.24907	ADMA	Forehead	Forehead	ADMA-3Z	21-50 (Adult)	Male	ADMA	Left Palm	Palm	ADMA-3Z	21-50 (Adult)	Male	Within households	Within Individuals	Different Site	Different Anatomical Site	Same Age Group	Same Gender
ADMA3ZFOH vs. ADMA3ZRP	ADMA3ZFOH	ADMA3ZRP	0.276	0.541	0.223521	ADMA	Forehead	Forehead	ADMA-3Z	21-50 (Adult)	Male	ADMA	Right Palm	Palm	ADMA-3Z	21-50 (Adult)	Male	Within households	Within Individuals	Different Site	Different Anatomical Site	Same Age Group	Same Gender
ADMA3ZFOH vs. FH3YFOH	ADMA3ZFOH	FH3YFOH	0.546	0.681	0.27747	ADMA	Forehead	Forehead	ADMA-3Z	21-50 (Adult)	Male	FH	Forehead	Forehead	FH-3Y	51-90 (Elderly)	Female	Between households	Between Households	Same Site	Same Anatomical Site	Different Age Group	Different Gender
ADMA3ZFOH vs. FH3YLF	ADMA3ZFOH	FH3YLF	0.808	0.802	0.350115	ADMA	Forehead	Forehead	ADMA-3Z	21-50 (Adult)	Male	FH	Left Forearm	Forearm	FH-3Y	51-90 (Elderly)	Female	Between households	Between Households	Different Site	Different Anatomical Site	Different Age Group	Different Gender
ADMA3ZFOH vs. FH3YLP	ADMA3ZFOH	FH3YLP	0.648	0.82	0.367682	ADMA	Forehead	Forehead	ADMA-3Z	21-50 (Adult)	Male	FH	Left Palm	Palm	FH-3Y	51-90 (Elderly)	Female	Between households	Between Households	Different Site	Different Anatomical Site	Different Age Group	Different Gender
ADMA3ZFOH vs. FH3YRF	ADMA3ZFOH	FH3YRF	0.767	0.782	0.35639	ADMA	Forehead	Forehead	ADMA-3Z	21-50 (Adult)	Male	FH	Right Forearm	Forearm	FH-3Y	51-90 (Elderly)	Female	Between households	Between Households	Different Site	Different Anatomical Site	Different Age Group	Different Gender
ADMA3ZFOH vs. FH3YRP	ADMA3ZFOH	FH3YRP	0.677	0.794	0.356563	ADMA	Forehead	Forehead	ADMA-3Z	21-50 (Adult)	Male	FH	Right Palm	Palm	FH-3Y	51-90 (Elderly)	Female	Between households	Between Households	Different Site	Different Anatomical Site	Different Age Group	Different Gender
ADMA3ZFOH vs. FH3ZFOH	ADMA3ZFOH	FH3ZFOH	0.45	0.761	0.312889	ADMA	Forehead	Forehead	ADMA-3Z	21-50 (Adult)	Male	FH	Forehead	Forehead	FH-3Z	51-90 (Elderly)	Female	Between households	Between Households	Same Site	Same Anatomical Site	Different Age Group	Different Gender
ADMA3ZFOH vs. FH3ZLF	ADMA3ZFOH	FH3ZLF	0.538	0.836	0.333267	ADMA	Forehead	Forehead	ADMA-3Z	21-50 (Adult)	Male	FH	Left Forearm	Forearm	FH-3Z	51-90 (Elderly)	Female	Between households	Between Households	Different Site	Different Anatomical Site	Different Age Group	Different Gender
ADMA3ZFOH vs. FH3ZLP	ADMA3ZFOH	FH3ZLP	0.446	0.836	0.338883	ADMA	Forehead	Forehead	ADMA-3Z	21-50 (Adult)	Male	FH	Left Palm	Palm	FH-3Z	51-90 (Elderly)	Female	Between households	Between Households	Different Site	Different Anatomical Site	Different Age Group	Different Gender
ADMA3ZFOH vs. FH3ZRF	ADMA3ZFOH	FH3ZRF	0.456	0.774	0.312872	ADMA	Forehead	Forehead	ADMA-3Z	21-50 (Adult)	Male	FH	Right Forearm	Forearm	FH-3Z	51-90 (Elderly)	Female	Between households	Between Households	Different Site	Different Anatomical Site	Different Age Group	Different Gender
ADMA3ZFOH vs. FH3ZRP	ADMA3ZFOH	FH3ZRP	0.427	0.863	0.341303	ADMA	Forehead	Forehead	ADMA-3Z	21-50 (Adult)	Male	FH	Right Palm	Palm	FH-3Z	51-90 (Elderly)	Female	Between households	Between Households	Different Site	Different Anatomical Site	Different Age Group	Different Gender
ADMA3ZFOH vs. FT3ZFOH	ADMA3ZFOH	FT3ZFOH	0.895	0.6	0.271995	ADMA	Forehead	Forehead	ADMA-3Z	21-50 (Adult)	Male	FT	Forehead	Forehead	FT-3Z	21-50 (Adult)	Female	Between households	Between Households	Same Site	Same Anatomical Site	Same Age Group	Different Gender
ADMA3ZFOH vs. FT3ZLF	ADMA3ZFOH	FT3ZLF	0.385	0.84	0.376467	ADMA	Forehead	Forehead	ADMA-3Z	21-50 (Adult)	Male	FT	Left Forearm	Forearm	FT-3Z	21-50 (Adult)	Female	Between households	Between Households	Different Site	Different Anatomical Site	Same Age Group	Different Gender
ADMA3ZFOH vs. FT3ZLP	ADMA3ZFOH	FT3ZLP	0.831	0.765	0.360902	ADMA	Forehead	Forehead	ADMA-3Z	21-50 (Adult)	Male	FT	Left Palm	Palm	FT-3Z	21-50 (Adult)	Female	Between households	Between Households	Different Site	Different Anatomical Site	Same Age Group	Different Gender
ADMA3ZFOH vs. FT3ZRP	ADMA3ZFOH	FT3ZRP	0.927	0.631	0.291385	ADMA	Forehead	Forehead	ADMA-3Z	21-50 (Adult)	Male	FT	Right Palm	Palm	FT-3Z	21-50 (Adult)	Female	Between households	Between Households	Different Site	Different Anatomical Site	Same Age Group	Different Gender
ADMA3ZFOH vs. HFC3ZFOH	ADMA3ZFOH	HFC3ZFOH	0.551	0.701	0.320798	ADMA	Forehead	Forehead	ADMA-3Z	21-50 (Adult)	Male	HFC	Forehead	Forehead	HFC-3Z	21-50 (Adult)	Female	Between households	Between Households	Same Site	Same Anatomical Site	Same Age Group	Different Gender
ADMA3ZFOH vs. HFC3ZLF	ADMA3ZFOH	HFC3ZLF	0.958	0.776	0.355828	ADMA	Forehead	Forehead	ADMA-3Z	21-50 (Adult)	Male	HFC	Left Forearm	Forearm	HFC-3Z	21-50 (Adult)	Female	Between households	Between Households	Different Site	Different Anatomical Site	Same Age Group	Different Gender
ADMA3ZFOH vs. HFC3ZLP	ADMA3ZFOH	HFC3ZLP	0.842	0.897	0.453748	ADMA	Forehead	Forehead	ADMA-3Z	21-50 (Adult)	Male	HFC	Left Palm	Palm	HFC-3Z	21-50 (Adult)	Female	Between households	Between Households	Different Site	Different Anatomical Site	Same Age Group	Different Gender
ADMA3ZFOH vs. HFC3ZRP	ADMA3ZFOH	HFC3ZRP	0.917	0.874	0.457034	ADMA	Forehead	Forehead	ADMA-3Z	21-50 (Adult)	Male	HFC	Right Palm	Palm	HFC-3Z	21-50 (Adult)	Female	Between households	Between Households	Different Site	Different Anatomical Site	Same Age Group	Different Gender
ADMA3ZFOH vs. KT3ZFOH	ADMA3ZFOH	KT3ZFOH	0.575	0.801	0.33599	ADMA	Forehead	Forehead	ADMA-3Z	21-50 (Adult)	Male	KT	Forehead	Forehead	KT-3Z	51-90 (Elderly)	Female	Between households	Between Households	Same Site	Same Anatomical Site	Different Age Group	Different Gender
ADMA3ZFOH vs. KT3ZLF	ADMA3ZFOH	KT3ZLF	0.26	0.899	0.410016	ADMA	Forehead	Forehead	ADMA-3Z	21-50 (Adult)	Male	KT	Left Forearm	Forearm	KT-3Z	51-90 (Elderly)	Female	Between households	Between Households	Different Site	Different Anatomical Site	Different Age Group	Different Gender
ADMA3ZFOH vs. KT3ZLP	ADMA3ZFOH	KT3ZLP	0.763	0.933	0.600989	ADMA	Forehead	Forehead	ADMA-3Z	21-50 (Adult)	Male	KT	Left Palm	Palm	KT-3Z	51-90 (Elderly)	Female	Between households	Between Households	Different Site	Different Anatomical Site	Different Age Group	Different Gender
ADMA3ZFOH vs. KT3ZRF	ADMA3ZFOH	KT3ZRF	0.785	0.898	0.423838	ADMA	Forehead	Forehead	ADMA-3Z	21-50 (Adult)	Male	KT	Right Forearm	Forearm	KT-3Z	51-90 (Elderly)	Female	Between households	Between Households	Different Site	Different Anatomical Site	Different Age Group	Different Gender
ADMA3ZFOH vs. KT3ZRP	ADMA3ZFOH	KT3ZRP	0.91	0.941	0.632632	ADMA	Forehead	Forehead	ADMA-3Z	21-50 (Adult)	Male	KT	Right Palm	Palm	KT-3Z	51-90 (Elderly)	Female	Between households	Between Households	Different Site	Different Anatomical Site	Different Age Group	Different Gender
ADMA3ZFOH vs. MOS3WFOH	ADMA3ZFOH	MOS3WFOH	0.133	0.522	0.293277	ADMA	Forehead	Forehead	ADMA-3Z	21-50 (Adult)	Male	MOS	Forehead	Forehead	MOS-3W	21-50 (Adult)	Female	Between households	Between Households	Same Site	Same Anatomical Site	Same Age Group	Different Gender
ADMA3ZFOH vs. MOS3WLF	ADMA3ZFOH	MOS3WLF	0.751	0.88	0.39443	ADMA	Forehead	Forehead	ADMA-3Z	21-50 (Adult)	Male	MOS	Left Forearm	Forearm	MOS-3W	21-50 (Adult)	Female	Between households	Between Households	Different Site	Different Anatomical Site	Same Age Group	Different Gender
ADMA3ZFOH vs. MOS3WLP	ADMA3ZFOH	MOS3WLP	0.505	0.849	0.318185	ADMA	Forehead	Forehead	ADMA-3Z	21-50 (Adult)	Male	MOS	Left Palm	Palm	MOS-3W	21-50 (Adult)	Female	Between households	Between Households	Different Site	Different Anatomical Site	Same Age Group	Different Gender
ADMA3ZFOH vs. MOS3WRF	ADMA3ZFOH	MOS3WRF	0.644	0.859	0.375197	ADMA	Forehead	Forehead	ADMA-3Z	21-50 (Adult)	Male	MOS	Right Forearm	Forearm	MOS-3W	21-50 (Adult)	Female	Between households	Between Households	Different Site	Different Anatomical Site	Same Age Group	Different Gender
ADMA3ZFOH vs. MOS3WRP	ADMA3ZFOH	MOS3WRP	0.889	0.912	0.347401	ADMA	Forehead	Forehead	ADMA-3Z	21-50 (Adult)	Male	MOS	Right Palm	Palm	MOS-3W	21-50 (Adult)	Female	Between households	Between Households	Different Site	Different Anatomical Site	Same Age Group	Different Gender
ADMA3ZFOH vs. MOS3XFOH	ADMA3ZFOH	MOS3XFOH	0.131	0.658	0.203214	ADMA	Forehead	Forehead	ADMA-3Z	21-50 (Adult)	Male	MOS	Forehead	Forehead	MOS-3X	51-90 (Elderly)	Male	Between households	Between Households	Same Site	Same Anatomical Site	Different Age Group	Same Gender
ADMA3ZFOH vs. MOS3XLF	ADMA3ZFOH	MOS3XLF	0.144	0.73	0.307607	ADMA	Forehead	Forehead	ADMA-3Z	21-50 (Adult)	Male	MOS	Left Forearm	Forearm	MOS-3X	51-90 (Elderly)	Male	Between households	Between Households	Different Site	Different Anatomical Site	Different Age Group	Same Gender
ADMA3ZFOH vs. MOS3XLP	ADMA3ZFOH	MOS3XLP	0.192	0.85	0.402748	ADMA	Forehead	Forehead	ADMA-3Z	21-50 (Adult)	Male	MOS	Left Palm	Palm	MOS-3X	51-90 (Elderly)	Male	Between households	Between Households	Different Site	Different Anatomical Site	Different Age Group	Same Gender
ADMA3ZFOH vs. MOS3XRF	ADMA3ZFOH	MOS3XRF	0.123	0.749	0.346055	ADMA	Forehead	Forehead	ADMA-3Z	21-50 (Adult)	Male	MOS	Right Forearm	Forearm	MOS-3X	51-90 (Elderly)	Male	Between households	Between Households	Different Site	Different Anatomical Site	Different Age Group	Same Gender
ADMA3ZFOH vs. MOS3XRP	ADMA3ZFOH	MOS3XRP	0.293	0.698	0.251893	ADMA	Forehead	Forehead	ADMA-3Z	21-50 (Adult)	Male	MOS	Right Palm	Palm	MOS-3X	51-90 (Elderly)	Male	Between households	Between Households	Different Site	Different Anatomical Site	Different Age Group	Same Gender
ADMA3ZFOH vs. MOS3YFOH	ADMA3ZFOH	MOS3YFOH	0.199	0.434	0.231079	ADMA	Forehead	Forehead	ADMA-3Z	21-50 (Adult)	Male	MOS	Forehead	Forehead	MOS-3Y	21-50 (Adult)	Female	Between households	Between Households	Same Site	Same Anatomical Site	Same Age Group	Different Gender
ADMA3ZFOH vs. MOS3YLF	ADMA3ZFOH	MOS3YLF	0.394	0.489	0.204612	ADMA	Forehead	Forehead	ADMA-3Z	21-50 (Adult)	Male	MOS	Left Forearm	Forearm	MOS-3Y	21-50 (Adult)	Female	Between households	Between Households	Different Site	Different Anatomical Site	Same Age Group	Different Gender
ADMA3ZFOH vs. MOS3YLP	ADMA3ZFOH	MOS3YLP	0.38	0.502	0.216113	ADMA	Forehead	Forehead	ADMA-3Z	21-50 (Adult)	Male	MOS	Left Palm	Palm	MOS-3Y	21-50 (Adult)	Female	Between households	Between Households	Different Site	Different Anatomical Site	Same Age Group	Different Gender
ADMA3ZFOH vs. MOS3YRF	ADMA3ZFOH	MOS3YRF	0.235	0.689	0.305678	ADMA	Forehead	Forehead	ADMA-3Z	21-50 (Adult)	Male	MOS	Right Forearm	Forearm	MOS-3Y	21-50 (Adult)	Female	Between households	Between Households	Different Site	Different Anatomical Site	Same Age Group	Different Gender
ADMA3ZFOH vs. MOS3YRP	ADMA3ZFOH	MOS3YRP	0.642	0.521	0.223477	ADMA	Forehead	Forehead	ADMA-3Z	21-50 (Adult)	Male	MOS	Right Palm	Palm	MOS-3Y	21-50 (Adult)	Female	Between households	Between Households	Different Site	Different Anatomical Site	Same Age Group	Different Gender
ADMA3ZFOH vs. QB3XFOH	ADMA3ZFOH	QB3XFOH	0.163	0.676	0.201872	ADMA	Forehead	Forehead	ADMA-3Z	21-50 (Adult)	Male	QB	Forehead	Forehead	QB-3X	21-50 (Adult)	Female	Between households	Between Households	Same Site	Same Anatomical Site	Same Age Group	Different Gender
ADMA3ZFOH vs. QB3XLF	ADMA3ZFOH	QB3XLF	0.345	0.505	0.160331	ADMA	Forehead	Forehead	ADMA-3Z	21-50 (Adult)	Male	QB	Left Forearm	Forearm	QB-3X	21-50 (Adult)	Female	Between households	Between Households	Different Site	Different Anatomical Site	Same Age Group	Different Gender
ADMA3ZFOH vs. QB3XLP	ADMA3ZFOH	QB3XLP	0.527	0.713	0.259276	ADMA	Forehead	Forehead	ADMA-3Z	21-50 (Adult)	Male	QB	Left Palm	Palm	QB-3X	21-50 (Adult)	Female	Between households	Between Households	Different Site	Different Anatomical Site	Same Age Group	Different Gender
ADMA3ZFOH vs. QB3XRF	ADMA3ZFOH	QB3XRF	0.327	0.66	0.218558	ADMA	Forehead	Forehead	ADMA-3Z	21-50 (Adult)	Male	QB	Right Forearm	Forearm	QB-3X	21-50 (Adult)	Female	Between households	Between Households	Different Site	Different Anatomical Site	Same Age Group	Different Gender
ADMA3ZFOH vs. QB3XRP	ADMA3ZFOH	QB3XRP	0.788	0.72	0.237929	ADMA	Forehead	Forehead	ADMA-3Z	21-50 (Adult)	Male	QB	Right Palm	Palm	QB-3X	21-50 (Adult)	Female	Between households	Between Households	Different Site	Different Anatomical Site	Same Age Group	Different Gender
ADMA3ZFOH vs. QB3YFOH	ADMA3ZFOH	QB3YFOH	0.121	0.758	0.244341	ADMA	Forehead	Forehead	ADMA-3Z	21-50 (Adult)	Male	QB	Forehead	Forehead	QB-3Y	51-90 (Elderly)	Female	Between households	Between Households	Same Site	Same Anatomical Site	Different Age Group	Different Gender
ADMA3ZFOH vs. QB3YLF	ADMA3ZFOH	QB3YLF	0.644	0.76	0.289559	ADMA	Forehead	Forehead	ADMA-3Z	21-50 (Adult)	Male	QB	Left Forearm	Forearm	QB-3Y	51-90 (Elderly)	Female	Between households	Between Households	Different Site	Different Anatomical Site	Different Age Group	Different Gender
ADMA3ZFOH vs. QB3YLP	ADMA3ZFOH	QB3YLP	0.614	0.712	0.23256	ADMA	Forehead	Forehead	ADMA-3Z	21-50 (Adult)	Male	QB	Left Palm	Palm	QB-3Y	51-90 (Elderly)	Female	Between households	Between Households	Different Site	Different Anatomical Site	Different Age Group	Different Gender
ADMA3ZFOH vs. QB3YRF	ADMA3ZFOH	QB3YRF	0.317	0.634	0.184685	ADMA	Forehead	Forehead	ADMA-3Z	21-50 (Adult)	Male	QB	Right Forearm	Forearm	QB-3Y	51-90 (Elderly)	Female	Between households	Between Households	Different Site	Different Anatomical Site	Different Age Group	Different Gender
ADMA3ZFOH vs. QB3YRP	ADMA3ZFOH	QB3YRP	0.602	0.733	0.268499	ADMA	Forehead	Forehead	ADMA-3Z	21-50 (Adult)	Male	QB	Right Palm	Palm	QB-3Y	51-90 (Elderly)	Female	Between households	Between Households	Different Site	Different Anatomical Site	Different Age Group	Different Gender
ADMA3ZFOH vs. QB3ZFOH	ADMA3ZFOH	QB3ZFOH	0.845	0.474	0.186171	ADMA	Forehead	Forehead	ADMA-3Z	21-50 (Adult)	Male	QB	Forehead	Forehead	QB-3Z	51-90 (Elderly)	Male	Between households	Between Households	Same Site	Same Anatomical Site	Different Age Group	Same Gender
ADMA3ZFOH vs. QB3ZLF	ADMA3ZFOH	QB3ZLF	0.935	0.712	0.311773	ADMA	Forehead	Forehead	ADMA-3Z	21-50 (Adult)	Male	QB	Left Forearm	Forearm	QB-3Z	51-90 (Elderly)	Male	Between households	Between Households	Different Site	Different Anatomical Site	Different Age Group	Same Gender
ADMA3ZFOH vs. QB3ZLP	ADMA3ZFOH	QB3ZLP	0.984	0.945	0.531896	ADMA	Forehead	Forehead	ADMA-3Z	21-50 (Adult)	Male	QB	Left Palm	Palm	QB-3Z	51-90 (Elderly)	Male	Between households	Between Households	Different Site	Different Anatomical Site	Different Age Group	Same Gender
ADMA3ZFOH vs. QB3ZRF	ADMA3ZFOH	QB3ZRF	0.977	0.699	0.30913	ADMA	Forehead	Forehead	ADMA-3Z	21-50 (Adult)	Male	QB	Right Forearm	Forearm	QB-3Z	51-90 (Elderly)	Male	Between households	Between Households	Different Site	Different Anatomical Site	Different Age Group	Same Gender
ADMA3ZFOH vs. QB3ZRP	ADMA3ZFOH	QB3ZRP	0.934	0.92	0.504716	ADMA	Forehead	Forehead	ADMA-3Z	21-50 (Adult)	Male	QB	Right Palm	Palm	QB-3Z	51-90 (Elderly)	Male	Between households	Between Households	Different Site	Different Anatomical Site	Different Age Group	Same Gender
ADMA3ZFOH vs. STW3XFOH	ADMA3ZFOH	STW3XFOH	0.175	0.541	0.225744	ADMA	Forehead	Forehead	ADMA-3Z	21-50 (Adult)	Male	STW	Forehead	Forehead	STW-3X	21-50 (Adult)	Female	Between households	Between Households	Same Site	Same Anatomical Site	Same Age Group	Different Gender
ADMA3ZFOH vs. STW3XLF	ADMA3ZFOH	STW3XLF	0.487	0.567	0.253478	ADMA	Forehead	Forehead	ADMA-3Z	21-50 (Adult)	Male	STW	Left Forearm	Forearm	STW-3X	21-50 (Adult)	Female	Between households	Between Households	Different Site	Different Anatomical Site	Same Age Group	Different Gender
ADMA3ZFOH vs. STW3XLP	ADMA3ZFOH	STW3XLP	0.464	0.594	0.254335	ADMA	Forehead	Forehead	ADMA-3Z	21-50 (Adult)	Male	STW	Left Palm	Palm	STW-3X	21-50 (Adult)	Female	Between households	Between Households	Different Site	Different Anatomical Site	Same Age Group	Different Gender
ADMA3ZFOH vs. STW3XRF	ADMA3ZFOH	STW3XRF	0.299	0.53	0.210177	ADMA	Forehead	Forehead	ADMA-3Z	21-50 (Adult)	Male	STW	Right Forearm	Forearm	STW-3X	21-50 (Adult)	Female	Between households	Between Households	Different Site	Different Anatomical Site	Same Age Group	Different Gender
ADMA3ZFOH vs. STW3XRP	ADMA3ZFOH	STW3XRP	0.302	0.628	0.272857	ADMA	Forehead	Forehead	ADMA-3Z	21-50 (Adult)	Male	STW	Right Palm	Palm	STW-3X	21-50 (Adult)	Female	Between households	Between Households	Different Site	Different Anatomical Site	Same Age Group	Different Gender
ADMA3ZFOH vs. STW3YFOH	ADMA3ZFOH	STW3YFOH	0.132	0.522	0.286434	ADMA	Forehead	Forehead	ADMA-3Z	21-50 (Adult)	Male	STW	Forehead	Forehead	STW-3Y	51-90 (Elderly)	Female	Between households	Between Households	Same Site	Same Anatomical Site	Different Age Group	Different Gender
ADMA3ZFOH vs. STW3YLF	ADMA3ZFOH	STW3YLF	0.115	0.744	0.327084	ADMA	Forehead	Forehead	ADMA-3Z	21-50 (Adult)	Male	STW	Left Forearm	Forearm	STW-3Y	51-90 (Elderly)	Female	Between households	Between Households	Different Site	Different Anatomical Site	Different Age Group	Different Gender
ADMA3ZFOH vs. STW3YLP	ADMA3ZFOH	STW3YLP	0.118	0.755	0.435823	ADMA	Forehead	Forehead	ADMA-3Z	21-50 (Adult)	Male	STW	Left Palm	Palm	STW-3Y	51-90 (Elderly)	Female	Between households	Between Households	Different Site	Different Anatomical Site	Different Age Group	Different Gender
ADMA3ZFOH vs. STW3YRF	ADMA3ZFOH	STW3YRF	0.179	0.689	0.285555	ADMA	Forehead	Forehead	ADMA-3Z	21-50 (Adult)	Male	STW	Right Forearm	Forearm	STW-3Y	51-90 (Elderly)	Female	Between households	Between Households	Different Site	Different Anatomical Site	Different Age Group	Different Gender
ADMA3ZFOH vs. STW3YRP	ADMA3ZFOH	STW3YRP	0.322	0.793	0.510097	ADMA	Forehead	Forehead	ADMA-3Z	21-50 (Adult)	Male	STW	Right Palm	Palm	STW-3Y	51-90 (Elderly)	Female	Between households	Between Households	Different Site	Different Anatomical Site	Different Age Group	Different Gender
ADMA3ZFOH vs. SW3YFOH	ADMA3ZFOH	SW3YFOH	0.642	0.486	0.243518	ADMA	Forehead	Forehead	ADMA-3Z	21-50 (Adult)	Male	SW	Forehead	Forehead	SW-3Y	21-50 (Adult)	Male	Between households	Between Households	Same Site	Same Anatomical Site	Same Age Group	Same Gender
ADMA3ZFOH vs. SW3YLF	ADMA3ZFOH	SW3YLF	0.221	0.519	0.193052	ADMA	Forehead	Forehead	ADMA-3Z	21-50 (Adult)	Male	SW	Left Forearm	Forearm	SW-3Y	21-50 (Adult)	Male	Between households	Between Households	Different Site	Different Anatomical Site	Same Age Group	Same Gender
ADMA3ZFOH vs. SW3YLP	ADMA3ZFOH	SW3YLP	0.476	0.453	0.209759	ADMA	Forehead	Forehead	ADMA-3Z	21-50 (Adult)	Male	SW	Left Palm	Palm	SW-3Y	21-50 (Adult)	Male	Between households	Between Households	Different Site	Different Anatomical Site	Same Age Group	Same Gender
ADMA3ZFOH vs. SW3YRF	ADMA3ZFOH	SW3YRF	0.508	0.502	0.204244	ADMA	Forehead	Forehead	ADMA-3Z	21-50 (Adult)	Male	SW	Right Forearm	Forearm	SW-3Y	21-50 (Adult)	Male	Between households	Between Households	Different Site	Different Anatomical Site	Same Age Group	Same Gender
ADMA3ZFOH vs. SW3YRP	ADMA3ZFOH	SW3YRP	0.201	0.436	0.212821	ADMA	Forehead	Forehead	ADMA-3Z	21-50 (Adult)	Male	SW	Right Palm	Palm	SW-3Y	21-50 (Adult)	Male	Between households	Between Households	Different Site	Different Anatomical Site	Same Age Group	Same Gender
ADMA3ZFOH vs. SW3ZFOH	ADMA3ZFOH	SW3ZFOH	0.237	0.521	0.207327	ADMA	Forehead	Forehead	ADMA-3Z	21-50 (Adult)	Male	SW	Forehead	Forehead	SW-3Z	21-50 (Adult)	Female	Between households	Between Households	Same Site	Same Anatomical Site	Same Age Group	Different Gender
ADMA3ZFOH vs. SW3ZLF	ADMA3ZFOH	SW3ZLF	0.24	0.884	0.399419	ADMA	Forehead	Forehead	ADMA-3Z	21-50 (Adult)	Male	SW	Left Forearm	Forearm	SW-3Z	21-50 (Adult)	Female	Between households	Between Households	Different Site	Different Anatomical Site	Same Age Group	Different Gender
ADMA3ZFOH vs. SW3ZLP	ADMA3ZFOH	SW3ZLP	0.896	0.934	0.426997	ADMA	Forehead	Forehead	ADMA-3Z	21-50 (Adult)	Male	SW	Left Palm	Palm	SW-3Z	21-50 (Adult)	Female	Between households	Between Households	Different Site	Different Anatomical Site	Same Age Group	Different Gender
ADMA3ZFOH vs. SW3ZRF	ADMA3ZFOH	SW3ZRF	0.938	0.878	0.354161	ADMA	Forehead	Forehead	ADMA-3Z	21-50 (Adult)	Male	SW	Right Forearm	Forearm	SW-3Z	21-50 (Adult)	Female	Between households	Between Households	Different Site	Different Anatomical Site	Same Age Group	Different Gender
ADMA3ZFOH vs. SW3ZRP	ADMA3ZFOH	SW3ZRP	0.886	0.916	0.351487	ADMA	Forehead	Forehead	ADMA-3Z	21-50 (Adult)	Male	SW	Right Palm	Palm	SW-3Z	21-50 (Adult)	Female	Between households	Between Households	Different Site	Different Anatomical Site	Same Age Group	Different Gender
ADMA3ZFOH vs. TH3ZFOH	ADMA3ZFOH	TH3ZFOH	0.128	0.328	0.167159	ADMA	Forehead	Forehead	ADMA-3Z	21-50 (Adult)	Male	TH	Forehead	Forehead	TH-3Z	21-50 (Adult)	Male	Between households	Between Households	Same Site	Same Anatomical Site	Same Age Group	Same Gender
ADMA3ZFOH vs. TH3ZLF	ADMA3ZFOH	TH3ZLF	0.197	0.416	0.164833	ADMA	Forehead	Forehead	ADMA-3Z	21-50 (Adult)	Male	TH	Left Forearm	Forearm	TH-3Z	21-50 (Adult)	Male	Between households	Between Households	Different Site	Different Anatomical Site	Same Age Group	Same Gender
ADMA3ZFOH vs. TH3ZLP	ADMA3ZFOH	TH3ZLP	0.113	0.402	0.249839	ADMA	Forehead	Forehead	ADMA-3Z	21-50 (Adult)	Male	TH	Left Palm	Palm	TH-3Z	21-50 (Adult)	Male	Between households	Between Households	Different Site	Different Anatomical Site	Same Age Group	Same Gender
ADMA3ZFOH vs. TH3ZRF	ADMA3ZFOH	TH3ZRF	0.18	0.443	0.188638	ADMA	Forehead	Forehead	ADMA-3Z	21-50 (Adult)	Male	TH	Right Forearm	Forearm	TH-3Z	21-50 (Adult)	Male	Between households	Between Households	Different Site	Different Anatomical Site	Same Age Group	Same Gender
ADMA3ZFOH vs. TH3ZRP	ADMA3ZFOH	TH3ZRP	0.121	0.344	0.18019	ADMA	Forehead	Forehead	ADMA-3Z	21-50 (Adult)	Male	TH	Right Palm	Palm	TH-3Z	21-50 (Adult)	Male	Between households	Between Households	Different Site	Different Anatomical Site	Same Age Group	Same Gender
ADMA3ZFOH vs. TK3XFOH	ADMA3ZFOH	TK3XFOH	0.195	0.775	0.302007	ADMA	Forehead	Forehead	ADMA-3Z	21-50 (Adult)	Male	TK	Forehead	Forehead	TK-3X	0-20 (Children)	Female	Between households	Between Households	Same Site	Same Anatomical Site	Different Age Group	Different Gender
ADMA3ZFOH vs. TK3XLP	ADMA3ZFOH	TK3XLP	0.317	0.843	0.355197	ADMA	Forehead	Forehead	ADMA-3Z	21-50 (Adult)	Male	TK	Left Palm	Palm	TK-3X	0-20 (Children)	Female	Between households	Between Households	Different Site	Different Anatomical Site	Different Age Group	Different Gender
ADMA3ZFOH vs. TK3XRF	ADMA3ZFOH	TK3XRF	0.279	0.892	0.33458	ADMA	Forehead	Forehead	ADMA-3Z	21-50 (Adult)	Male	TK	Right Forearm	Forearm	TK-3X	0-20 (Children)	Female	Between households	Between Households	Different Site	Different Anatomical Site	Different Age Group	Different Gender
ADMA3ZFOH vs. TK3XRP	ADMA3ZFOH	TK3XRP	0.638	0.908	0.427079	ADMA	Forehead	Forehead	ADMA-3Z	21-50 (Adult)	Male	TK	Right Palm	Palm	TK-3X	0-20 (Children)	Female	Between households	Between Households	Different Site	Different Anatomical Site	Different Age Group	Different Gender
ADMA3ZFOH vs. TK3YFOH	ADMA3ZFOH	TK3YFOH	0.289	0.932	0.399782	ADMA	Forehead	Forehead	ADMA-3Z	21-50 (Adult)	Male	TK	Forehead	Forehead	TK-3Y	51-90 (Elderly)	Female	Between households	Between Households	Same Site	Same Anatomical Site	Different Age Group	Different Gender
ADMA3ZFOH vs. TK3YLF	ADMA3ZFOH	TK3YLF	0.662	0.951	0.432919	ADMA	Forehead	Forehead	ADMA-3Z	21-50 (Adult)	Male	TK	Left Forearm	Forearm	TK-3Y	51-90 (Elderly)	Female	Between households	Between Households	Different Site	Different Anatomical Site	Different Age Group	Different Gender
ADMA3ZFOH vs. TK3YLP	ADMA3ZFOH	TK3YLP	0.613	0.953	0.449936	ADMA	Forehead	Forehead	ADMA-3Z	21-50 (Adult)	Male	TK	Left Palm	Palm	TK-3Y	51-90 (Elderly)	Female	Between households	Between Households	Different Site	Different Anatomical Site	Different Age Group	Different Gender
ADMA3ZFOH vs. TK3YRF	ADMA3ZFOH	TK3YRF	0.57	0.943	0.40347	ADMA	Forehead	Forehead	ADMA-3Z	21-50 (Adult)	Male	TK	Right Forearm	Forearm	TK-3Y	51-90 (Elderly)	Female	Between households	Between Households	Different Site	Different Anatomical Site	Different Age Group	Different Gender
ADMA3ZFOH vs. TK3YRP	ADMA3ZFOH	TK3YRP	0.402	0.971	0.467317	ADMA	Forehead	Forehead	ADMA-3Z	21-50 (Adult)	Male	TK	Right Palm	Palm	TK-3Y	51-90 (Elderly)	Female	Between households	Between Households	Different Site	Different Anatomical Site	Different Age Group	Different Gender
ADMA3ZFOH vs. TK3ZFOH	ADMA3ZFOH	TK3ZFOH	0.187	0.438	0.129561	ADMA	Forehead	Forehead	ADMA-3Z	21-50 (Adult)	Male	TK	Forehead	Forehead	TK-3Z	51-90 (Elderly)	Male	Between households	Between Households	Same Site	Same Anatomical Site	Different Age Group	Same Gender
ADMA3ZFOH vs. TK3ZLF	ADMA3ZFOH	TK3ZLF	0.18	0.839	0.356973	ADMA	Forehead	Forehead	ADMA-3Z	21-50 (Adult)	Male	TK	Left Forearm	Forearm	TK-3Z	51-90 (Elderly)	Male	Between households	Between Households	Different Site	Different Anatomical Site	Different Age Group	Same Gender
ADMA3ZFOH vs. TK3ZLP	ADMA3ZFOH	TK3ZLP	0.62	0.886	0.357397	ADMA	Forehead	Forehead	ADMA-3Z	21-50 (Adult)	Male	TK	Left Palm	Palm	TK-3Z	51-90 (Elderly)	Male	Between households	Between Households	Different Site	Different Anatomical Site	Different Age Group	Same Gender
ADMA3ZFOH vs. TK3ZRF	ADMA3ZFOH	TK3ZRF	0.305	0.899	0.419767	ADMA	Forehead	Forehead	ADMA-3Z	21-50 (Adult)	Male	TK	Right Forearm	Forearm	TK-3Z	51-90 (Elderly)	Male	Between households	Between Households	Different Site	Different Anatomical Site	Different Age Group	Same Gender
ADMA3ZFOH vs. TK3ZRP	ADMA3ZFOH	TK3ZRP	0.163	0.771	0.263464	ADMA	Forehead	Forehead	ADMA-3Z	21-50 (Adult)	Male	TK	Right Palm	Palm	TK-3Z	51-90 (Elderly)	Male	Between households	Between Households	Different Site	Different Anatomical Site	Different Age Group	Same Gender
ADMA3ZFOH vs. TMB3WFOH	ADMA3ZFOH	TMB3WFOH	0.17	0.739	0.402691	ADMA	Forehead	Forehead	ADMA-3Z	21-50 (Adult)	Male	TMB	Forehead	Forehead	TMB-3W	51-90 (Elderly)	Male	Between households	Between Households	Same Site	Same Anatomical Site	Different Age Group	Same Gender
ADMA3ZFOH vs. TMB3WLF	ADMA3ZFOH	TMB3WLF	0.671	0.742	0.355754	ADMA	Forehead	Forehead	ADMA-3Z	21-50 (Adult)	Male	TMB	Left Forearm	Forearm	TMB-3W	51-90 (Elderly)	Male	Between households	Between Households	Different Site	Different Anatomical Site	Different Age Group	Same Gender
ADMA3ZFOH vs. TMB3WLP	ADMA3ZFOH	TMB3WLP	0.723	0.896	0.427756	ADMA	Forehead	Forehead	ADMA-3Z	21-50 (Adult)	Male	TMB	Left Palm	Palm	TMB-3W	51-90 (Elderly)	Male	Between households	Between Households	Different Site	Different Anatomical Site	Different Age Group	Same Gender
ADMA3ZFOH vs. TMB3WRF	ADMA3ZFOH	TMB3WRF	0.42	0.753	0.376326	ADMA	Forehead	Forehead	ADMA-3Z	21-50 (Adult)	Male	TMB	Right Forearm	Forearm	TMB-3W	51-90 (Elderly)	Male	Between households	Between Households	Different Site	Different Anatomical Site	Different Age Group	Same Gender
ADMA3ZFOH vs. TMB3WRP	ADMA3ZFOH	TMB3WRP	0.893	0.921	0.425844	ADMA	Forehead	Forehead	ADMA-3Z	21-50 (Adult)	Male	TMB	Right Palm	Palm	TMB-3W	51-90 (Elderly)	Male	Between households	Between Households	Different Site	Different Anatomical Site	Different Age Group	Same Gender
ADMA3ZFOH vs. TMB3XFOH	ADMA3ZFOH	TMB3XFOH	0.394	0.458	0.218694	ADMA	Forehead	Forehead	ADMA-3Z	21-50 (Adult)	Male	TMB	Forehead	Forehead	TMB-3X	21-50 (Adult)	Female	Between households	Between Households	Same Site	Same Anatomical Site	Same Age Group	Different Gender
ADMA3ZFOH vs. TMB3XLF	ADMA3ZFOH	TMB3XLF	0.177	0.458	0.217546	ADMA	Forehead	Forehead	ADMA-3Z	21-50 (Adult)	Male	TMB	Left Forearm	Forearm	TMB-3X	21-50 (Adult)	Female	Between households	Between Households	Different Site	Different Anatomical Site	Same Age Group	Different Gender
ADMA3ZFOH vs. TMB3XLP	ADMA3ZFOH	TMB3XLP	0.225	0.557	0.262711	ADMA	Forehead	Forehead	ADMA-3Z	21-50 (Adult)	Male	TMB	Left Palm	Palm	TMB-3X	21-50 (Adult)	Female	Between households	Between Households	Different Site	Different Anatomical Site	Same Age Group	Different Gender
ADMA3ZFOH vs. TMB3XRF	ADMA3ZFOH	TMB3XRF	0.197	0.48	0.205462	ADMA	Forehead	Forehead	ADMA-3Z	21-50 (Adult)	Male	TMB	Right Forearm	Forearm	TMB-3X	21-50 (Adult)	Female	Between households	Between Households	Different Site	Different Anatomical Site	Same Age Group	Different Gender
ADMA3ZFOH vs. TMB3XRP	ADMA3ZFOH	TMB3XRP	0.302	0.602	0.293223	ADMA	Forehead	Forehead	ADMA-3Z	21-50 (Adult)	Male	TMB	Right Palm	Palm	TMB-3X	21-50 (Adult)	Female	Between households	Between Households	Different Site	Different Anatomical Site	Same Age Group	Different Gender
ADMA3ZFOH vs. TMB3YFOH	ADMA3ZFOH	TMB3YFOH	0.198	0.622	0.281345	ADMA	Forehead	Forehead	ADMA-3Z	21-50 (Adult)	Male	TMB	Forehead	Forehead	TMB-3Y	21-50 (Adult)	Male	Between households	Between Households	Same Site	Same Anatomical Site	Same Age Group	Same Gender
ADMA3ZFOH vs. TMB3YLF	ADMA3ZFOH	TMB3YLF	0.344	0.815	0.402734	ADMA	Forehead	Forehead	ADMA-3Z	21-50 (Adult)	Male	TMB	Left Forearm	Forearm	TMB-3Y	21-50 (Adult)	Male	Between households	Between Households	Different Site	Different Anatomical Site	Same Age Group	Same Gender
ADMA3ZFOH vs. TMB3YLP	ADMA3ZFOH	TMB3YLP	0.22	0.816	0.371765	ADMA	Forehead	Forehead	ADMA-3Z	21-50 (Adult)	Male	TMB	Left Palm	Palm	TMB-3Y	21-50 (Adult)	Male	Between households	Between Households	Different Site	Different Anatomical Site	Same Age Group	Same Gender
ADMA3ZFOH vs. TMB3YRF	ADMA3ZFOH	TMB3YRF	0.136	0.683	0.294058	ADMA	Forehead	Forehead	ADMA-3Z	21-50 (Adult)	Male	TMB	Right Forearm	Forearm	TMB-3Y	21-50 (Adult)	Male	Between households	Between Households	Different Site	Different Anatomical Site	Same Age Group	Same Gender
ADMA3ZFOH vs. TMB3YRP	ADMA3ZFOH	TMB3YRP	0.448	0.813	0.340139	ADMA	Forehead	Forehead	ADMA-3Z	21-50 (Adult)	Male	TMB	Right Palm	Palm	TMB-3Y	21-50 (Adult)	Male	Between households	Between Households	Different Site	Different Anatomical Site	Same Age Group	Same Gender
ADMA3ZFOH vs. TY3WFOH	ADMA3ZFOH	TY3WFOH	0.565	0.781	0.324585	ADMA	Forehead	Forehead	ADMA-3Z	21-50 (Adult)	Male	TY	Forehead	Forehead	TY-3W	21-50 (Adult)	Female	Between households	Between Households	Same Site	Same Anatomical Site	Same Age Group	Different Gender
ADMA3ZFOH vs. TY3WLP	ADMA3ZFOH	TY3WLP	0.58	0.886	0.499664	ADMA	Forehead	Forehead	ADMA-3Z	21-50 (Adult)	Male	TY	Left Palm	Palm	TY-3W	21-50 (Adult)	Female	Between households	Between Households	Different Site	Different Anatomical Site	Same Age Group	Different Gender
ADMA3ZFOH vs. TY3WRP	ADMA3ZFOH	TY3WRP	0.407	0.748	0.321143	ADMA	Forehead	Forehead	ADMA-3Z	21-50 (Adult)	Male	TY	Right Palm	Palm	TY-3W	21-50 (Adult)	Female	Between households	Between Households	Different Site	Different Anatomical Site	Same Age Group	Different Gender
ADMA3ZFOH vs. TY3XFOH	ADMA3ZFOH	TY3XFOH	0.123	0.34	0.139216	ADMA	Forehead	Forehead	ADMA-3Z	21-50 (Adult)	Male	TY	Forehead	Forehead	TY-3X	0-20 (Children)	Male	Between households	Between Households	Same Site	Same Anatomical Site	Different Age Group	Same Gender
ADMA3ZFOH vs. TY3XLP	ADMA3ZFOH	TY3XLP	0.317	0.621	0.249051	ADMA	Forehead	Forehead	ADMA-3Z	21-50 (Adult)	Male	TY	Left Palm	Palm	TY-3X	0-20 (Children)	Male	Between households	Between Households	Different Site	Different Anatomical Site	Different Age Group	Same Gender
ADMA3ZFOH vs. TY3XRF	ADMA3ZFOH	TY3XRF	0.248	0.632	0.272719	ADMA	Forehead	Forehead	ADMA-3Z	21-50 (Adult)	Male	TY	Right Forearm	Forearm	TY-3X	0-20 (Children)	Male	Between households	Between Households	Different Site	Different Anatomical Site	Different Age Group	Same Gender
ADMA3ZFOH vs. TY3XRP	ADMA3ZFOH	TY3XRP	0.373	0.695	0.276395	ADMA	Forehead	Forehead	ADMA-3Z	21-50 (Adult)	Male	TY	Right Palm	Palm	TY-3X	0-20 (Children)	Male	Between households	Between Households	Different Site	Different Anatomical Site	Different Age Group	Same Gender
ADMA3ZFOH vs. TY3YFOH	ADMA3ZFOH	TY3YFOH	0.824	0.732	0.281398	ADMA	Forehead	Forehead	ADMA-3Z	21-50 (Adult)	Male	TY	Forehead	Forehead	TY-3Y	0-20 (Children)	Female	Between households	Between Households	Same Site	Same Anatomical Site	Different Age Group	Different Gender
ADMA3ZFOH vs. TY3YLP	ADMA3ZFOH	TY3YLP	0.676	0.84	0.335392	ADMA	Forehead	Forehead	ADMA-3Z	21-50 (Adult)	Male	TY	Left Palm	Palm	TY-3Y	0-20 (Children)	Female	Between households	Between Households	Different Site	Different Anatomical Site	Different Age Group	Different Gender
ADMA3ZFOH vs. TY3YRF	ADMA3ZFOH	TY3YRF	0.596	0.785	0.307582	ADMA	Forehead	Forehead	ADMA-3Z	21-50 (Adult)	Male	TY	Right Forearm	Forearm	TY-3Y	0-20 (Children)	Female	Between households	Between Households	Different Site	Different Anatomical Site	Different Age Group	Different Gender
ADMA3ZFOH vs. TY3YRP	ADMA3ZFOH	TY3YRP	0.498	0.8	0.321956	ADMA	Forehead	Forehead	ADMA-3Z	21-50 (Adult)	Male	TY	Right Palm	Palm	TY-3Y	0-20 (Children)	Female	Between households	Between Households	Different Site	Different Anatomical Site	Different Age Group	Different Gender
ADMA3ZFOH vs. TY3ZFOH	ADMA3ZFOH	TY3ZFOH	0.881	0.603	0.257245	ADMA	Forehead	Forehead	ADMA-3Z	21-50 (Adult)	Male	TY	Forehead	Forehead	TY-3Z	21-50 (Adult)	Female	Between households	Between Households	Same Site	Same Anatomical Site	Same Age Group	Different Gender
ADMA3ZFOH vs. TY3ZLF	ADMA3ZFOH	TY3ZLF	0.393	0.725	0.289449	ADMA	Forehead	Forehead	ADMA-3Z	21-50 (Adult)	Male	TY	Left Forearm	Forearm	TY-3Z	21-50 (Adult)	Female	Between households	Between Households	Different Site	Different Anatomical Site	Same Age Group	Different Gender
ADMA3ZFOH vs. TY3ZLP	ADMA3ZFOH	TY3ZLP	0.342	0.575	0.255107	ADMA	Forehead	Forehead	ADMA-3Z	21-50 (Adult)	Male	TY	Left Palm	Palm	TY-3Z	21-50 (Adult)	Female	Between households	Between Households	Different Site	Different Anatomical Site	Same Age Group	Different Gender
ADMA3ZFOH vs. TY3ZRF	ADMA3ZFOH	TY3ZRF	0.376	0.729	0.287395	ADMA	Forehead	Forehead	ADMA-3Z	21-50 (Adult)	Male	TY	Right Forearm	Forearm	TY-3Z	21-50 (Adult)	Female	Between households	Between Households	Different Site	Different Anatomical Site	Same Age Group	Different Gender
ADMA3ZFOH vs. TY3ZRP	ADMA3ZFOH	TY3ZRP	0.353	0.773	0.342552	ADMA	Forehead	Forehead	ADMA-3Z	21-50 (Adult)	Male	TY	Right Palm	Palm	TY-3Z	21-50 (Adult)	Female	Between households	Between Households	Different Site	Different Anatomical Site	Same Age Group	Different Gender
ADMA3ZFOH vs. WKS3UFOH	ADMA3ZFOH	WKS3UFOH	0.123	0.853	0.395359	ADMA	Forehead	Forehead	ADMA-3Z	21-50 (Adult)	Male	WKS	Forehead	Forehead	WKS-3U	0-20 (Children)	Female	Between households	Between Households	Same Site	Same Anatomical Site	Different Age Group	Different Gender
ADMA3ZFOH vs. WKS3ULF	ADMA3ZFOH	WKS3ULF	0.533	0.799	0.3307	ADMA	Forehead	Forehead	ADMA-3Z	21-50 (Adult)	Male	WKS	Left Forearm	Forearm	WKS-3U	0-20 (Children)	Female	Between households	Between Households	Different Site	Different Anatomical Site	Different Age Group	Different Gender
ADMA3ZFOH vs. WKS3ULP	ADMA3ZFOH	WKS3ULP	0.347	0.826	0.356924	ADMA	Forehead	Forehead	ADMA-3Z	21-50 (Adult)	Male	WKS	Left Palm	Palm	WKS-3U	0-20 (Children)	Female	Between households	Between Households	Different Site	Different Anatomical Site	Different Age Group	Different Gender
ADMA3ZFOH vs. WKS3URP	ADMA3ZFOH	WKS3URP	0.372	0.856	0.408407	ADMA	Forehead	Forehead	ADMA-3Z	21-50 (Adult)	Male	WKS	Right Palm	Palm	WKS-3U	0-20 (Children)	Female	Between households	Between Households	Different Site	Different Anatomical Site	Different Age Group	Different Gender
ADMA3ZFOH vs. WKS3VFOH	ADMA3ZFOH	WKS3VFOH	0.9	0.633	0.308863	ADMA	Forehead	Forehead	ADMA-3Z	21-50 (Adult)	Male	WKS	Forehead	Forehead	WKS-3V	0-20 (Children)	Female	Between households	Between Households	Same Site	Same Anatomical Site	Different Age Group	Different Gender
ADMA3ZFOH vs. WKS3VLF	ADMA3ZFOH	WKS3VLF	0.969	0.889	0.340241	ADMA	Forehead	Forehead	ADMA-3Z	21-50 (Adult)	Male	WKS	Left Forearm	Forearm	WKS-3V	0-20 (Children)	Female	Between households	Between Households	Different Site	Different Anatomical Site	Different Age Group	Different Gender
ADMA3ZFOH vs. WKS3VLP	ADMA3ZFOH	WKS3VLP	0.919	0.906	0.318063	ADMA	Forehead	Forehead	ADMA-3Z	21-50 (Adult)	Male	WKS	Left Palm	Palm	WKS-3V	0-20 (Children)	Female	Between households	Between Households	Different Site	Different Anatomical Site	Different Age Group	Different Gender
ADMA3ZFOH vs. WKS3VRF	ADMA3ZFOH	WKS3VRF	0.98	0.896	0.333882	ADMA	Forehead	Forehead	ADMA-3Z	21-50 (Adult)	Male	WKS	Right Forearm	Forearm	WKS-3V	0-20 (Children)	Female	Between households	Between Households	Different Site	Different Anatomical Site	Different Age Group	Different Gender
ADMA3ZFOH vs. WKS3VRP	ADMA3ZFOH	WKS3VRP	0.95	0.891	0.315506	ADMA	Forehead	Forehead	ADMA-3Z	21-50 (Adult)	Male	WKS	Right Palm	Palm	WKS-3V	0-20 (Children)	Female	Between households	Between Households	Different Site	Different Anatomical Site	Different Age Group	Different Gender
ADMA3ZFOH vs. WKS3WFOH	ADMA3ZFOH	WKS3WFOH	0.43	0.68	0.322345	ADMA	Forehead	Forehead	ADMA-3Z	21-50 (Adult)	Male	WKS	Forehead	Forehead	WKS-3W	0-20 (Children)	Female	Between households	Between Households	Same Site	Same Anatomical Site	Different Age Group	Different Gender
ADMA3ZFOH vs. WKS3WLF	ADMA3ZFOH	WKS3WLF	0.951	0.865	0.323612	ADMA	Forehead	Forehead	ADMA-3Z	21-50 (Adult)	Male	WKS	Left Forearm	Forearm	WKS-3W	0-20 (Children)	Female	Between households	Between Households	Different Site	Different Anatomical Site	Different Age Group	Different Gender
ADMA3ZFOH vs. WKS3WLP	ADMA3ZFOH	WKS3WLP	0.694	0.797	0.324466	ADMA	Forehead	Forehead	ADMA-3Z	21-50 (Adult)	Male	WKS	Left Palm	Palm	WKS-3W	0-20 (Children)	Female	Between households	Between Households	Different Site	Different Anatomical Site	Different Age Group	Different Gender
ADMA3ZFOH vs. WKS3WRP	ADMA3ZFOH	WKS3WRP	0.6	0.856	0.389672	ADMA	Forehead	Forehead	ADMA-3Z	21-50 (Adult)	Male	WKS	Right Palm	Palm	WKS-3W	0-20 (Children)	Female	Between households	Between Households	Different Site	Different Anatomical Site	Different Age Group	Different Gender
ADMA3ZFOH vs. WKS3XFOH	ADMA3ZFOH	WKS3XFOH	0.597	0.439	0.17259	ADMA	Forehead	Forehead	ADMA-3Z	21-50 (Adult)	Male	WKS	Forehead	Forehead	WKS-3X	21-50 (Adult)	Female	Between households	Between Households	Same Site	Same Anatomical Site	Same Age Group	Different Gender
ADMA3ZFOH vs. WKS3XLF	ADMA3ZFOH	WKS3XLF	0.654	0.701	0.265436	ADMA	Forehead	Forehead	ADMA-3Z	21-50 (Adult)	Male	WKS	Left Forearm	Forearm	WKS-3X	21-50 (Adult)	Female	Between households	Between Households	Different Site	Different Anatomical Site	Same Age Group	Different Gender
ADMA3ZFOH vs. WKS3XLP	ADMA3ZFOH	WKS3XLP	0.509	0.768	0.331499	ADMA	Forehead	Forehead	ADMA-3Z	21-50 (Adult)	Male	WKS	Left Palm	Palm	WKS-3X	21-50 (Adult)	Female	Between households	Between Households	Different Site	Different Anatomical Site	Same Age Group	Different Gender
ADMA3ZFOH vs. WKS3XRF	ADMA3ZFOH	WKS3XRF	0.531	0.718	0.261748	ADMA	Forehead	Forehead	ADMA-3Z	21-50 (Adult)	Male	WKS	Right Forearm	Forearm	WKS-3X	21-50 (Adult)	Female	Between households	Between Households	Different Site	Different Anatomical Site	Same Age Group	Different Gender
ADMA3ZFOH vs. WKS3XRP	ADMA3ZFOH	WKS3XRP	0.536	0.718	0.273638	ADMA	Forehead	Forehead	ADMA-3Z	21-50 (Adult)	Male	WKS	Right Palm	Palm	WKS-3X	21-50 (Adult)	Female	Between households	Between Households	Different Site	Different Anatomical Site	Same Age Group	Different Gender
ADMA3ZFOH vs. WKS3YFOH	ADMA3ZFOH	WKS3YFOH	0.442	0.823	0.334433	ADMA	Forehead	Forehead	ADMA-3Z	21-50 (Adult)	Male	WKS	Forehead	Forehead	WKS-3Y	21-50 (Adult)	Female	Between households	Between Households	Same Site	Same Anatomical Site	Same Age Group	Different Gender
ADMA3ZFOH vs. WKS3YLF	ADMA3ZFOH	WKS3YLF	0.884	0.888	0.407222	ADMA	Forehead	Forehead	ADMA-3Z	21-50 (Adult)	Male	WKS	Left Forearm	Forearm	WKS-3Y	21-50 (Adult)	Female	Between households	Between Households	Different Site	Different Anatomical Site	Same Age Group	Different Gender
ADMA3ZFOH vs. WKS3YLP	ADMA3ZFOH	WKS3YLP	0.951	0.912	0.296405	ADMA	Forehead	Forehead	ADMA-3Z	21-50 (Adult)	Male	WKS	Left Palm	Palm	WKS-3Y	21-50 (Adult)	Female	Between households	Between Households	Different Site	Different Anatomical Site	Same Age Group	Different Gender
ADMA3ZFOH vs. WKS3YRP	ADMA3ZFOH	WKS3YRP	0.91	0.906	0.280341	ADMA	Forehead	Forehead	ADMA-3Z	21-50 (Adult)	Male	WKS	Right Palm	Palm	WKS-3Y	21-50 (Adult)	Female	Between households	Between Households	Different Site	Different Anatomical Site	Same Age Group	Different Gender
ADMA3ZFOH vs. WTS3VFOH	ADMA3ZFOH	WTS3VFOH	0.109	0.668	0.225627	ADMA	Forehead	Forehead	ADMA-3Z	21-50 (Adult)	Male	WTS	Forehead	Forehead	WTS-3V	0-20 (Children)	Male	Between households	Between Households	Same Site	Same Anatomical Site	Different Age Group	Same Gender
ADMA3ZFOH vs. WTS3VLP	ADMA3ZFOH	WTS3VLP	0.256	0.645	0.231443	ADMA	Forehead	Forehead	ADMA-3Z	21-50 (Adult)	Male	WTS	Left Palm	Palm	WTS-3V	0-20 (Children)	Male	Between households	Between Households	Different Site	Different Anatomical Site	Different Age Group	Same Gender
ADMA3ZFOH vs. WTS3VRF	ADMA3ZFOH	WTS3VRF	0.688	0.741	0.389245	ADMA	Forehead	Forehead	ADMA-3Z	21-50 (Adult)	Male	WTS	Right Forearm	Forearm	WTS-3V	0-20 (Children)	Male	Between households	Between Households	Different Site	Different Anatomical Site	Different Age Group	Same Gender
ADMA3ZFOH vs. WTS3VRP	ADMA3ZFOH	WTS3VRP	0.342	0.653	0.234571	ADMA	Forehead	Forehead	ADMA-3Z	21-50 (Adult)	Male	WTS	Right Palm	Palm	WTS-3V	0-20 (Children)	Male	Between households	Between Households	Different Site	Different Anatomical Site	Different Age Group	Same Gender
ADMA3ZFOH vs. WTS3WFOH	ADMA3ZFOH	WTS3WFOH	0.746	0.779	0.322804	ADMA	Forehead	Forehead	ADMA-3Z	21-50 (Adult)	Male	WTS	Forehead	Forehead	WTS-3W	0-20 (Children)	Male	Between households	Between Households	Same Site	Same Anatomical Site	Different Age Group	Same Gender
ADMA3ZFOH vs. WTS3WLP	ADMA3ZFOH	WTS3WLP	0.814	0.912	0.568133	ADMA	Forehead	Forehead	ADMA-3Z	21-50 (Adult)	Male	WTS	Left Palm	Palm	WTS-3W	0-20 (Children)	Male	Between households	Between Households	Different Site	Different Anatomical Site	Different Age Group	Same Gender
ADMA3ZFOH vs. WTS3WRF	ADMA3ZFOH	WTS3WRF	0.688	0.891	0.430574	ADMA	Forehead	Forehead	ADMA-3Z	21-50 (Adult)	Male	WTS	Right Forearm	Forearm	WTS-3W	0-20 (Children)	Male	Between households	Between Households	Different Site	Different Anatomical Site	Different Age Group	Same Gender
ADMA3ZFOH vs. WTS3WRP	ADMA3ZFOH	WTS3WRP	0.851	0.952	0.656397	ADMA	Forehead	Forehead	ADMA-3Z	21-50 (Adult)	Male	WTS	Right Palm	Palm	WTS-3W	0-20 (Children)	Male	Between households	Between Households	Different Site	Different Anatomical Site	Different Age Group	Same Gender
ADMA3ZFOH vs. WTS3YFOH	ADMA3ZFOH	WTS3YFOH	0.367	0.806	0.298584	ADMA	Forehead	Forehead	ADMA-3Z	21-50 (Adult)	Male	WTS	Forehead	Forehead	WTS-3Y	21-50 (Adult)	Female	Between households	Between Households	Same Site	Same Anatomical Site	Same Age Group	Different Gender
ADMA3ZFOH vs. WTS3YLP	ADMA3ZFOH	WTS3YLP	0.851	0.89	0.399082	ADMA	Forehead	Forehead	ADMA-3Z	21-50 (Adult)	Male	WTS	Left Palm	Palm	WTS-3Y	21-50 (Adult)	Female	Between households	Between Households	Different Site	Different Anatomical Site	Same Age Group	Different Gender
ADMA3ZFOH vs. WTS3YRF	ADMA3ZFOH	WTS3YRF	0.974	0.929	0.406948	ADMA	Forehead	Forehead	ADMA-3Z	21-50 (Adult)	Male	WTS	Right Forearm	Forearm	WTS-3Y	21-50 (Adult)	Female	Between households	Between Households	Different Site	Different Anatomical Site	Same Age Group	Different Gender
ADMA3ZFOH vs. WTS3YRP	ADMA3ZFOH	WTS3YRP	0.882	0.861	0.399252	ADMA	Forehead	Forehead	ADMA-3Z	21-50 (Adult)	Male	WTS	Right Palm	Palm	WTS-3Y	21-50 (Adult)	Female	Between households	Between Households	Different Site	Different Anatomical Site	Same Age Group	Different Gender
ADMA3ZFOH vs. WTS3ZFOH	ADMA3ZFOH	WTS3ZFOH	0.805	0.648	0.290957	ADMA	Forehead	Forehead	ADMA-3Z	21-50 (Adult)	Male	WTS	Forehead	Forehead	WTS-3Z	51-90 (Elderly)	Male	Between households	Between Households	Same Site	Same Anatomical Site	Different Age Group	Same Gender
ADMA3ZFOH vs. WTS3ZLP	ADMA3ZFOH	WTS3ZLP	0.653	0.848	0.39925	ADMA	Forehead	Forehead	ADMA-3Z	21-50 (Adult)	Male	WTS	Left Palm	Palm	WTS-3Z	51-90 (Elderly)	Male	Between households	Between Households	Different Site	Different Anatomical Site	Different Age Group	Same Gender
ADMA3ZFOH vs. WTS3ZRF	ADMA3ZFOH	WTS3ZRF	0.63	0.835	0.38133	ADMA	Forehead	Forehead	ADMA-3Z	21-50 (Adult)	Male	WTS	Right Forearm	Forearm	WTS-3Z	51-90 (Elderly)	Male	Between households	Between Households	Different Site	Different Anatomical Site	Different Age Group	Same Gender
ADMA3ZFOH vs. WTS3ZRP	ADMA3ZFOH	WTS3ZRP	0.609	0.831	0.369212	ADMA	Forehead	Forehead	ADMA-3Z	21-50 (Adult)	Male	WTS	Right Palm	Palm	WTS-3Z	51-90 (Elderly)	Male	Between households	Between Households	Different Site	Different Anatomical Site	Different Age Group	Same Gender
ADMA3ZLF vs. ADMA3ZFOH	ADMA3ZLF	ADMA3ZFOH	0.542	0.439	0.18977	ADMA	Left Forearm	Forearm	ADMA-3Z	21-50 (Adult)	Male	ADMA	Forehead	Forehead	ADMA-3Z	21-50 (Adult)	Male	Within households	Within Individuals	Different Site	Different Anatomical Site	Same Age Group	Same Gender
ADMA3ZLF vs. ADMA3ZLP	ADMA3ZLF	ADMA3ZLP	0.503	0.354	0.121695	ADMA	Left Forearm	Forearm	ADMA-3Z	21-50 (Adult)	Male	ADMA	Left Palm	Palm	ADMA-3Z	21-50 (Adult)	Male	Within households	Within Individuals	Different Site	Different Anatomical Site	Same Age Group	Same Gender
ADMA3ZLF vs. ADMA3ZRP	ADMA3ZLF	ADMA3ZRP	0.486	0.259	0.0764124	ADMA	Left Forearm	Forearm	ADMA-3Z	21-50 (Adult)	Male	ADMA	Right Palm	Palm	ADMA-3Z	21-50 (Adult)	Male	Within households	Within Individuals	Different Site	Different Anatomical Site	Same Age Group	Same Gender
ADMA3ZLF vs. FH3YFOH	ADMA3ZLF	FH3YFOH	0.62	0.617	0.193131	ADMA	Left Forearm	Forearm	ADMA-3Z	21-50 (Adult)	Male	FH	Forehead	Forehead	FH-3Y	51-90 (Elderly)	Female	Between households	Between Households	Different Site	Different Anatomical Site	Different Age Group	Different Gender
ADMA3ZLF vs. FH3YLF	ADMA3ZLF	FH3YLF	0.731	0.749	0.266291	ADMA	Left Forearm	Forearm	ADMA-3Z	21-50 (Adult)	Male	FH	Left Forearm	Forearm	FH-3Y	51-90 (Elderly)	Female	Between households	Between Households	Same Site	Same Anatomical Site	Different Age Group	Different Gender
ADMA3ZLF vs. FH3YLP	ADMA3ZLF	FH3YLP	0.651	0.767	0.289076	ADMA	Left Forearm	Forearm	ADMA-3Z	21-50 (Adult)	Male	FH	Left Palm	Palm	FH-3Y	51-90 (Elderly)	Female	Between households	Between Households	Different Site	Different Anatomical Site	Different Age Group	Different Gender
ADMA3ZLF vs. FH3YRF	ADMA3ZLF	FH3YRF	0.741	0.718	0.261636	ADMA	Left Forearm	Forearm	ADMA-3Z	21-50 (Adult)	Male	FH	Right Forearm	Forearm	FH-3Y	51-90 (Elderly)	Female	Between households	Between Households	Different Site	Same Anatomical Site	Different Age Group	Different Gender
ADMA3ZLF vs. FH3YRP	ADMA3ZLF	FH3YRP	0.654	0.742	0.288069	ADMA	Left Forearm	Forearm	ADMA-3Z	21-50 (Adult)	Male	FH	Right Palm	Palm	FH-3Y	51-90 (Elderly)	Female	Between households	Between Households	Different Site	Different Anatomical Site	Different Age Group	Different Gender
ADMA3ZLF vs. FH3ZFOH	ADMA3ZLF	FH3ZFOH	0.626	0.693	0.228171	ADMA	Left Forearm	Forearm	ADMA-3Z	21-50 (Adult)	Male	FH	Forehead	Forehead	FH-3Z	51-90 (Elderly)	Female	Between households	Between Households	Different Site	Different Anatomical Site	Different Age Group	Different Gender
ADMA3ZLF vs. FH3ZLF	ADMA3ZLF	FH3ZLF	0.566	0.78	0.244018	ADMA	Left Forearm	Forearm	ADMA-3Z	21-50 (Adult)	Male	FH	Left Forearm	Forearm	FH-3Z	51-90 (Elderly)	Female	Between households	Between Households	Same Site	Same Anatomical Site	Different Age Group	Different Gender
ADMA3ZLF vs. FH3ZLP	ADMA3ZLF	FH3ZLP	0.568	0.802	0.243704	ADMA	Left Forearm	Forearm	ADMA-3Z	21-50 (Adult)	Male	FH	Left Palm	Palm	FH-3Z	51-90 (Elderly)	Female	Between households	Between Households	Different Site	Different Anatomical Site	Different Age Group	Different Gender
ADMA3ZLF vs. FH3ZRF	ADMA3ZLF	FH3ZRF	0.557	0.735	0.233603	ADMA	Left Forearm	Forearm	ADMA-3Z	21-50 (Adult)	Male	FH	Right Forearm	Forearm	FH-3Z	51-90 (Elderly)	Female	Between households	Between Households	Different Site	Same Anatomical Site	Different Age Group	Different Gender
ADMA3ZLF vs. FH3ZRP	ADMA3ZLF	FH3ZRP	0.604	0.831	0.26775	ADMA	Left Forearm	Forearm	ADMA-3Z	21-50 (Adult)	Male	FH	Right Palm	Palm	FH-3Z	51-90 (Elderly)	Female	Between households	Between Households	Different Site	Different Anatomical Site	Different Age Group	Different Gender
ADMA3ZLF vs. FT3ZFOH	ADMA3ZLF	FT3ZFOH	0.853	0.651	0.247853	ADMA	Left Forearm	Forearm	ADMA-3Z	21-50 (Adult)	Male	FT	Forehead	Forehead	FT-3Z	21-50 (Adult)	Female	Between households	Between Households	Different Site	Different Anatomical Site	Same Age Group	Different Gender
ADMA3ZLF vs. FT3ZLF	ADMA3ZLF	FT3ZLF	0.534	0.773	0.29854	ADMA	Left Forearm	Forearm	ADMA-3Z	21-50 (Adult)	Male	FT	Left Forearm	Forearm	FT-3Z	21-50 (Adult)	Female	Between households	Between Households	Same Site	Same Anatomical Site	Same Age Group	Different Gender
ADMA3ZLF vs. FT3ZLP	ADMA3ZLF	FT3ZLP	0.736	0.702	0.259925	ADMA	Left Forearm	Forearm	ADMA-3Z	21-50 (Adult)	Male	FT	Left Palm	Palm	FT-3Z	21-50 (Adult)	Female	Between households	Between Households	Different Site	Different Anatomical Site	Same Age Group	Different Gender
ADMA3ZLF vs. FT3ZRP	ADMA3ZLF	FT3ZRP	0.798	0.648	0.249311	ADMA	Left Forearm	Forearm	ADMA-3Z	21-50 (Adult)	Male	FT	Right Palm	Palm	FT-3Z	21-50 (Adult)	Female	Between households	Between Households	Different Site	Different Anatomical Site	Same Age Group	Different Gender
ADMA3ZLF vs. HFC3ZFOH	ADMA3ZLF	HFC3ZFOH	0.478	0.567	0.19741	ADMA	Left Forearm	Forearm	ADMA-3Z	21-50 (Adult)	Male	HFC	Forehead	Forehead	HFC-3Z	21-50 (Adult)	Female	Between households	Between Households	Different Site	Different Anatomical Site	Same Age Group	Different Gender
ADMA3ZLF vs. HFC3ZLF	ADMA3ZLF	HFC3ZLF	0.88	0.591	0.219142	ADMA	Left Forearm	Forearm	ADMA-3Z	21-50 (Adult)	Male	HFC	Left Forearm	Forearm	HFC-3Z	21-50 (Adult)	Female	Between households	Between Households	Same Site	Same Anatomical Site	Same Age Group	Different Gender
ADMA3ZLF vs. HFC3ZLP	ADMA3ZLF	HFC3ZLP	0.774	0.827	0.35357	ADMA	Left Forearm	Forearm	ADMA-3Z	21-50 (Adult)	Male	HFC	Left Palm	Palm	HFC-3Z	21-50 (Adult)	Female	Between households	Between Households	Different Site	Different Anatomical Site	Same Age Group	Different Gender
ADMA3ZLF vs. HFC3ZRP	ADMA3ZLF	HFC3ZRP	0.772	0.782	0.34217	ADMA	Left Forearm	Forearm	ADMA-3Z	21-50 (Adult)	Male	HFC	Right Palm	Palm	HFC-3Z	21-50 (Adult)	Female	Between households	Between Households	Different Site	Different Anatomical Site	Same Age Group	Different Gender
ADMA3ZLF vs. KT3ZFOH	ADMA3ZLF	KT3ZFOH	0.557	0.732	0.239021	ADMA	Left Forearm	Forearm	ADMA-3Z	21-50 (Adult)	Male	KT	Forehead	Forehead	KT-3Z	51-90 (Elderly)	Female	Between households	Between Households	Different Site	Different Anatomical Site	Different Age Group	Different Gender
ADMA3ZLF vs. KT3ZLF	ADMA3ZLF	KT3ZLF	0.497	0.84	0.312698	ADMA	Left Forearm	Forearm	ADMA-3Z	21-50 (Adult)	Male	KT	Left Forearm	Forearm	KT-3Z	51-90 (Elderly)	Female	Between households	Between Households	Same Site	Same Anatomical Site	Different Age Group	Different Gender
ADMA3ZLF vs. KT3ZLP	ADMA3ZLF	KT3ZLP	0.712	0.881	0.493196	ADMA	Left Forearm	Forearm	ADMA-3Z	21-50 (Adult)	Male	KT	Left Palm	Palm	KT-3Z	51-90 (Elderly)	Female	Between households	Between Households	Different Site	Different Anatomical Site	Different Age Group	Different Gender
ADMA3ZLF vs. KT3ZRF	ADMA3ZLF	KT3ZRF	0.683	0.839	0.319774	ADMA	Left Forearm	Forearm	ADMA-3Z	21-50 (Adult)	Male	KT	Right Forearm	Forearm	KT-3Z	51-90 (Elderly)	Female	Between households	Between Households	Different Site	Same Anatomical Site	Different Age Group	Different Gender
ADMA3ZLF vs. KT3ZRP	ADMA3ZLF	KT3ZRP	0.882	0.898	0.53553	ADMA	Left Forearm	Forearm	ADMA-3Z	21-50 (Adult)	Male	KT	Right Palm	Palm	KT-3Z	51-90 (Elderly)	Female	Between households	Between Households	Different Site	Different Anatomical Site	Different Age Group	Different Gender
ADMA3ZLF vs. MOS3WFOH	ADMA3ZLF	MOS3WFOH	0.632	0.666	0.313376	ADMA	Left Forearm	Forearm	ADMA-3Z	21-50 (Adult)	Male	MOS	Forehead	Forehead	MOS-3W	21-50 (Adult)	Female	Between households	Between Households	Different Site	Different Anatomical Site	Same Age Group	Different Gender
ADMA3ZLF vs. MOS3WLF	ADMA3ZLF	MOS3WLF	0.688	0.801	0.300531	ADMA	Left Forearm	Forearm	ADMA-3Z	21-50 (Adult)	Male	MOS	Left Forearm	Forearm	MOS-3W	21-50 (Adult)	Female	Between households	Between Households	Same Site	Same Anatomical Site	Same Age Group	Different Gender
ADMA3ZLF vs. MOS3WLP	ADMA3ZLF	MOS3WLP	0.474	0.79	0.21972	ADMA	Left Forearm	Forearm	ADMA-3Z	21-50 (Adult)	Male	MOS	Left Palm	Palm	MOS-3W	21-50 (Adult)	Female	Between households	Between Households	Different Site	Different Anatomical Site	Same Age Group	Different Gender
ADMA3ZLF vs. MOS3WRF	ADMA3ZLF	MOS3WRF	0.587	0.787	0.27793	ADMA	Left Forearm	Forearm	ADMA-3Z	21-50 (Adult)	Male	MOS	Right Forearm	Forearm	MOS-3W	21-50 (Adult)	Female	Between households	Between Households	Different Site	Same Anatomical Site	Same Age Group	Different Gender
ADMA3ZLF vs. MOS3WRP	ADMA3ZLF	MOS3WRP	0.721	0.85	0.25324	ADMA	Left Forearm	Forearm	ADMA-3Z	21-50 (Adult)	Male	MOS	Right Palm	Palm	MOS-3W	21-50 (Adult)	Female	Between households	Between Households	Different Site	Different Anatomical Site	Same Age Group	Different Gender
ADMA3ZLF vs. MOS3XFOH	ADMA3ZLF	MOS3XFOH	0.629	0.601	0.172616	ADMA	Left Forearm	Forearm	ADMA-3Z	21-50 (Adult)	Male	MOS	Forehead	Forehead	MOS-3X	51-90 (Elderly)	Male	Between households	Between Households	Different Site	Different Anatomical Site	Different Age Group	Same Gender
ADMA3ZLF vs. MOS3XLF	ADMA3ZLF	MOS3XLF	0.601	0.652	0.206553	ADMA	Left Forearm	Forearm	ADMA-3Z	21-50 (Adult)	Male	MOS	Left Forearm	Forearm	MOS-3X	51-90 (Elderly)	Male	Between households	Between Households	Same Site	Same Anatomical Site	Different Age Group	Same Gender
ADMA3ZLF vs. MOS3XLP	ADMA3ZLF	MOS3XLP	0.545	0.737	0.299401	ADMA	Left Forearm	Forearm	ADMA-3Z	21-50 (Adult)	Male	MOS	Left Palm	Palm	MOS-3X	51-90 (Elderly)	Male	Between households	Between Households	Different Site	Different Anatomical Site	Different Age Group	Same Gender
ADMA3ZLF vs. MOS3XRF	ADMA3ZLF	MOS3XRF	0.594	0.662	0.242133	ADMA	Left Forearm	Forearm	ADMA-3Z	21-50 (Adult)	Male	MOS	Right Forearm	Forearm	MOS-3X	51-90 (Elderly)	Male	Between households	Between Households	Different Site	Same Anatomical Site	Different Age Group	Same Gender
ADMA3ZLF vs. MOS3XRP	ADMA3ZLF	MOS3XRP	0.508	0.638	0.196979	ADMA	Left Forearm	Forearm	ADMA-3Z	21-50 (Adult)	Male	MOS	Right Palm	Palm	MOS-3X	51-90 (Elderly)	Male	Between households	Between Households	Different Site	Different Anatomical Site	Different Age Group	Same Gender
ADMA3ZLF vs. MOS3YFOH	ADMA3ZLF	MOS3YFOH	0.553	0.579	0.259196	ADMA	Left Forearm	Forearm	ADMA-3Z	21-50 (Adult)	Male	MOS	Forehead	Forehead	MOS-3Y	21-50 (Adult)	Female	Between households	Between Households	Different Site	Different Anatomical Site	Same Age Group	Different Gender
ADMA3ZLF vs. MOS3YLF	ADMA3ZLF	MOS3YLF	0.506	0.587	0.222423	ADMA	Left Forearm	Forearm	ADMA-3Z	21-50 (Adult)	Male	MOS	Left Forearm	Forearm	MOS-3Y	21-50 (Adult)	Female	Between households	Between Households	Same Site	Same Anatomical Site	Same Age Group	Different Gender
ADMA3ZLF vs. MOS3YLP	ADMA3ZLF	MOS3YLP	0.42	0.561	0.214363	ADMA	Left Forearm	Forearm	ADMA-3Z	21-50 (Adult)	Male	MOS	Left Palm	Palm	MOS-3Y	21-50 (Adult)	Female	Between households	Between Households	Different Site	Different Anatomical Site	Same Age Group	Different Gender
ADMA3ZLF vs. MOS3YRF	ADMA3ZLF	MOS3YRF	0.504	0.646	0.22335	ADMA	Left Forearm	Forearm	ADMA-3Z	21-50 (Adult)	Male	MOS	Right Forearm	Forearm	MOS-3Y	21-50 (Adult)	Female	Between households	Between Households	Different Site	Same Anatomical Site	Same Age Group	Different Gender
ADMA3ZLF vs. MOS3YRP	ADMA3ZLF	MOS3YRP	0.337	0.607	0.22691	ADMA	Left Forearm	Forearm	ADMA-3Z	21-50 (Adult)	Male	MOS	Right Palm	Palm	MOS-3Y	21-50 (Adult)	Female	Between households	Between Households	Different Site	Different Anatomical Site	Same Age Group	Different Gender
ADMA3ZLF vs. QB3XFOH	ADMA3ZLF	QB3XFOH	0.628	0.61	0.218654	ADMA	Left Forearm	Forearm	ADMA-3Z	21-50 (Adult)	Male	QB	Forehead	Forehead	QB-3X	21-50 (Adult)	Female	Between households	Between Households	Different Site	Different Anatomical Site	Same Age Group	Different Gender
ADMA3ZLF vs. QB3XLF	ADMA3ZLF	QB3XLF	0.571	0.495	0.144511	ADMA	Left Forearm	Forearm	ADMA-3Z	21-50 (Adult)	Male	QB	Left Forearm	Forearm	QB-3X	21-50 (Adult)	Female	Between households	Between Households	Same Site	Same Anatomical Site	Same Age Group	Different Gender
ADMA3ZLF vs. QB3XLP	ADMA3ZLF	QB3XLP	0.609	0.618	0.187683	ADMA	Left Forearm	Forearm	ADMA-3Z	21-50 (Adult)	Male	QB	Left Palm	Palm	QB-3X	21-50 (Adult)	Female	Between households	Between Households	Different Site	Different Anatomical Site	Same Age Group	Different Gender
ADMA3ZLF vs. QB3XRF	ADMA3ZLF	QB3XRF	0.592	0.537	0.136048	ADMA	Left Forearm	Forearm	ADMA-3Z	21-50 (Adult)	Male	QB	Right Forearm	Forearm	QB-3X	21-50 (Adult)	Female	Between households	Between Households	Different Site	Same Anatomical Site	Same Age Group	Different Gender
ADMA3ZLF vs. QB3XRP	ADMA3ZLF	QB3XRP	0.78	0.649	0.150705	ADMA	Left Forearm	Forearm	ADMA-3Z	21-50 (Adult)	Male	QB	Right Palm	Palm	QB-3X	21-50 (Adult)	Female	Between households	Between Households	Different Site	Different Anatomical Site	Same Age Group	Different Gender
ADMA3ZLF vs. QB3YFOH	ADMA3ZLF	QB3YFOH	0.62	0.717	0.268768	ADMA	Left Forearm	Forearm	ADMA-3Z	21-50 (Adult)	Male	QB	Forehead	Forehead	QB-3Y	51-90 (Elderly)	Female	Between households	Between Households	Different Site	Different Anatomical Site	Different Age Group	Different Gender
ADMA3ZLF vs. QB3YLF	ADMA3ZLF	QB3YLF	0.656	0.689	0.212975	ADMA	Left Forearm	Forearm	ADMA-3Z	21-50 (Adult)	Male	QB	Left Forearm	Forearm	QB-3Y	51-90 (Elderly)	Female	Between households	Between Households	Same Site	Same Anatomical Site	Different Age Group	Different Gender
ADMA3ZLF vs. QB3YLP	ADMA3ZLF	QB3YLP	0.586	0.637	0.18083	ADMA	Left Forearm	Forearm	ADMA-3Z	21-50 (Adult)	Male	QB	Left Palm	Palm	QB-3Y	51-90 (Elderly)	Female	Between households	Between Households	Different Site	Different Anatomical Site	Different Age Group	Different Gender
ADMA3ZLF vs. QB3YRF	ADMA3ZLF	QB3YRF	0.576	0.556	0.18592	ADMA	Left Forearm	Forearm	ADMA-3Z	21-50 (Adult)	Male	QB	Right Forearm	Forearm	QB-3Y	51-90 (Elderly)	Female	Between households	Between Households	Different Site	Same Anatomical Site	Different Age Group	Different Gender
ADMA3ZLF vs. QB3YRP	ADMA3ZLF	QB3YRP	0.612	0.675	0.225376	ADMA	Left Forearm	Forearm	ADMA-3Z	21-50 (Adult)	Male	QB	Right Palm	Palm	QB-3Y	51-90 (Elderly)	Female	Between households	Between Households	Different Site	Different Anatomical Site	Different Age Group	Different Gender
ADMA3ZLF vs. QB3ZFOH	ADMA3ZLF	QB3ZFOH	0.85	0.551	0.198323	ADMA	Left Forearm	Forearm	ADMA-3Z	21-50 (Adult)	Male	QB	Forehead	Forehead	QB-3Z	51-90 (Elderly)	Male	Between households	Between Households	Different Site	Different Anatomical Site	Different Age Group	Same Gender
ADMA3ZLF vs. QB3ZLF	ADMA3ZLF	QB3ZLF	0.937	0.646	0.214916	ADMA	Left Forearm	Forearm	ADMA-3Z	21-50 (Adult)	Male	QB	Left Forearm	Forearm	QB-3Z	51-90 (Elderly)	Male	Between households	Between Households	Same Site	Same Anatomical Site	Different Age Group	Same Gender
ADMA3ZLF vs. QB3ZLP	ADMA3ZLF	QB3ZLP	0.986	0.894	0.458022	ADMA	Left Forearm	Forearm	ADMA-3Z	21-50 (Adult)	Male	QB	Left Palm	Palm	QB-3Z	51-90 (Elderly)	Male	Between households	Between Households	Different Site	Different Anatomical Site	Different Age Group	Same Gender
ADMA3ZLF vs. QB3ZRF	ADMA3ZLF	QB3ZRF	0.978	0.636	0.227293	ADMA	Left Forearm	Forearm	ADMA-3Z	21-50 (Adult)	Male	QB	Right Forearm	Forearm	QB-3Z	51-90 (Elderly)	Male	Between households	Between Households	Different Site	Same Anatomical Site	Different Age Group	Same Gender
ADMA3ZLF vs. QB3ZRP	ADMA3ZLF	QB3ZRP	0.939	0.867	0.430453	ADMA	Left Forearm	Forearm	ADMA-3Z	21-50 (Adult)	Male	QB	Right Palm	Palm	QB-3Z	51-90 (Elderly)	Male	Between households	Between Households	Different Site	Different Anatomical Site	Different Age Group	Same Gender
ADMA3ZLF vs. STW3XFOH	ADMA3ZLF	STW3XFOH	0.531	0.559	0.204093	ADMA	Left Forearm	Forearm	ADMA-3Z	21-50 (Adult)	Male	STW	Forehead	Forehead	STW-3X	21-50 (Adult)	Female	Between households	Between Households	Different Site	Different Anatomical Site	Same Age Group	Different Gender
ADMA3ZLF vs. STW3XLF	ADMA3ZLF	STW3XLF	0.571	0.532	0.187861	ADMA	Left Forearm	Forearm	ADMA-3Z	21-50 (Adult)	Male	STW	Left Forearm	Forearm	STW-3X	21-50 (Adult)	Female	Between households	Between Households	Same Site	Same Anatomical Site	Same Age Group	Different Gender
ADMA3ZLF vs. STW3XLP	ADMA3ZLF	STW3XLP	0.555	0.526	0.180986	ADMA	Left Forearm	Forearm	ADMA-3Z	21-50 (Adult)	Male	STW	Left Palm	Palm	STW-3X	21-50 (Adult)	Female	Between households	Between Households	Different Site	Different Anatomical Site	Same Age Group	Different Gender
ADMA3ZLF vs. STW3XRF	ADMA3ZLF	STW3XRF	0.504	0.555	0.194881	ADMA	Left Forearm	Forearm	ADMA-3Z	21-50 (Adult)	Male	STW	Right Forearm	Forearm	STW-3X	21-50 (Adult)	Female	Between households	Between Households	Different Site	Same Anatomical Site	Same Age Group	Different Gender
ADMA3ZLF vs. STW3XRP	ADMA3ZLF	STW3XRP	0.522	0.567	0.195222	ADMA	Left Forearm	Forearm	ADMA-3Z	21-50 (Adult)	Male	STW	Right Palm	Palm	STW-3X	21-50 (Adult)	Female	Between households	Between Households	Different Site	Different Anatomical Site	Same Age Group	Different Gender
ADMA3ZLF vs. STW3YFOH	ADMA3ZLF	STW3YFOH	0.632	0.573	0.302201	ADMA	Left Forearm	Forearm	ADMA-3Z	21-50 (Adult)	Male	STW	Forehead	Forehead	STW-3Y	51-90 (Elderly)	Female	Between households	Between Households	Different Site	Different Anatomical Site	Different Age Group	Different Gender
ADMA3ZLF vs. STW3YLF	ADMA3ZLF	STW3YLF	0.611	0.665	0.235274	ADMA	Left Forearm	Forearm	ADMA-3Z	21-50 (Adult)	Male	STW	Left Forearm	Forearm	STW-3Y	51-90 (Elderly)	Female	Between households	Between Households	Same Site	Same Anatomical Site	Different Age Group	Different Gender
ADMA3ZLF vs. STW3YLP	ADMA3ZLF	STW3YLP	0.614	0.677	0.334307	ADMA	Left Forearm	Forearm	ADMA-3Z	21-50 (Adult)	Male	STW	Left Palm	Palm	STW-3Y	51-90 (Elderly)	Female	Between households	Between Households	Different Site	Different Anatomical Site	Different Age Group	Different Gender
ADMA3ZLF vs. STW3YRF	ADMA3ZLF	STW3YRF	0.6	0.589	0.234548	ADMA	Left Forearm	Forearm	ADMA-3Z	21-50 (Adult)	Male	STW	Right Forearm	Forearm	STW-3Y	51-90 (Elderly)	Female	Between households	Between Households	Different Site	Same Anatomical Site	Different Age Group	Different Gender
ADMA3ZLF vs. STW3YRP	ADMA3ZLF	STW3YRP	0.611	0.729	0.41657	ADMA	Left Forearm	Forearm	ADMA-3Z	21-50 (Adult)	Male	STW	Right Palm	Palm	STW-3Y	51-90 (Elderly)	Female	Between households	Between Households	Different Site	Different Anatomical Site	Different Age Group	Different Gender
ADMA3ZLF vs. SW3YFOH	ADMA3ZLF	SW3YFOH	0.644	0.608	0.277546	ADMA	Left Forearm	Forearm	ADMA-3Z	21-50 (Adult)	Male	SW	Forehead	Forehead	SW-3Y	21-50 (Adult)	Male	Between households	Between Households	Different Site	Different Anatomical Site	Same Age Group	Same Gender
ADMA3ZLF vs. SW3YLF	ADMA3ZLF	SW3YLF	0.52	0.465	0.155437	ADMA	Left Forearm	Forearm	ADMA-3Z	21-50 (Adult)	Male	SW	Left Forearm	Forearm	SW-3Y	21-50 (Adult)	Male	Between households	Between Households	Same Site	Same Anatomical Site	Same Age Group	Same Gender
ADMA3ZLF vs. SW3YLP	ADMA3ZLF	SW3YLP	0.615	0.54	0.226569	ADMA	Left Forearm	Forearm	ADMA-3Z	21-50 (Adult)	Male	SW	Left Palm	Palm	SW-3Y	21-50 (Adult)	Male	Between households	Between Households	Different Site	Different Anatomical Site	Same Age Group	Same Gender
ADMA3ZLF vs. SW3YRF	ADMA3ZLF	SW3YRF	0.561	0.455	0.16502	ADMA	Left Forearm	Forearm	ADMA-3Z	21-50 (Adult)	Male	SW	Right Forearm	Forearm	SW-3Y	21-50 (Adult)	Male	Between households	Between Households	Different Site	Same Anatomical Site	Same Age Group	Same Gender
ADMA3ZLF vs. SW3YRP	ADMA3ZLF	SW3YRP	0.592	0.544	0.230099	ADMA	Left Forearm	Forearm	ADMA-3Z	21-50 (Adult)	Male	SW	Right Palm	Palm	SW-3Y	21-50 (Adult)	Male	Between households	Between Households	Different Site	Different Anatomical Site	Same Age Group	Same Gender
ADMA3ZLF vs. SW3ZFOH	ADMA3ZLF	SW3ZFOH	0.512	0.614	0.200741	ADMA	Left Forearm	Forearm	ADMA-3Z	21-50 (Adult)	Male	SW	Forehead	Forehead	SW-3Z	21-50 (Adult)	Female	Between households	Between Households	Different Site	Different Anatomical Site	Same Age Group	Different Gender
ADMA3ZLF vs. SW3ZLF	ADMA3ZLF	SW3ZLF	0.523	0.808	0.287413	ADMA	Left Forearm	Forearm	ADMA-3Z	21-50 (Adult)	Male	SW	Left Forearm	Forearm	SW-3Z	21-50 (Adult)	Female	Between households	Between Households	Same Site	Same Anatomical Site	Same Age Group	Different Gender
ADMA3ZLF vs. SW3ZLP	ADMA3ZLF	SW3ZLP	0.809	0.898	0.326816	ADMA	Left Forearm	Forearm	ADMA-3Z	21-50 (Adult)	Male	SW	Left Palm	Palm	SW-3Z	21-50 (Adult)	Female	Between households	Between Households	Different Site	Different Anatomical Site	Same Age Group	Different Gender
ADMA3ZLF vs. SW3ZRF	ADMA3ZLF	SW3ZRF	0.921	0.79	0.26435	ADMA	Left Forearm	Forearm	ADMA-3Z	21-50 (Adult)	Male	SW	Right Forearm	Forearm	SW-3Z	21-50 (Adult)	Female	Between households	Between Households	Different Site	Same Anatomical Site	Same Age Group	Different Gender
ADMA3ZLF vs. SW3ZRP	ADMA3ZLF	SW3ZRP	0.848	0.86	0.336488	ADMA	Left Forearm	Forearm	ADMA-3Z	21-50 (Adult)	Male	SW	Right Palm	Palm	SW-3Z	21-50 (Adult)	Female	Between households	Between Households	Different Site	Different Anatomical Site	Same Age Group	Different Gender
ADMA3ZLF vs. TH3ZFOH	ADMA3ZLF	TH3ZFOH	0.62	0.487	0.195579	ADMA	Left Forearm	Forearm	ADMA-3Z	21-50 (Adult)	Male	TH	Forehead	Forehead	TH-3Z	21-50 (Adult)	Male	Between households	Between Households	Different Site	Different Anatomical Site	Same Age Group	Same Gender
ADMA3ZLF vs. TH3ZLF	ADMA3ZLF	TH3ZLF	0.525	0.434	0.146579	ADMA	Left Forearm	Forearm	ADMA-3Z	21-50 (Adult)	Male	TH	Left Forearm	Forearm	TH-3Z	21-50 (Adult)	Male	Between households	Between Households	Same Site	Same Anatomical Site	Same Age Group	Same Gender
ADMA3ZLF vs. TH3ZLP	ADMA3ZLF	TH3ZLP	0.612	0.57	0.294113	ADMA	Left Forearm	Forearm	ADMA-3Z	21-50 (Adult)	Male	TH	Left Palm	Palm	TH-3Z	21-50 (Adult)	Male	Between households	Between Households	Different Site	Different Anatomical Site	Same Age Group	Same Gender
ADMA3ZLF vs. TH3ZRF	ADMA3ZLF	TH3ZRF	0.583	0.432	0.140368	ADMA	Left Forearm	Forearm	ADMA-3Z	21-50 (Adult)	Male	TH	Right Forearm	Forearm	TH-3Z	21-50 (Adult)	Male	Between households	Between Households	Different Site	Same Anatomical Site	Same Age Group	Same Gender
ADMA3ZLF vs. TH3ZRP	ADMA3ZLF	TH3ZRP	0.619	0.476	0.211766	ADMA	Left Forearm	Forearm	ADMA-3Z	21-50 (Adult)	Male	TH	Right Palm	Palm	TH-3Z	21-50 (Adult)	Male	Between households	Between Households	Different Site	Different Anatomical Site	Same Age Group	Same Gender
ADMA3ZLF vs. TK3XFOH	ADMA3ZLF	TK3XFOH	0.512	0.71	0.235247	ADMA	Left Forearm	Forearm	ADMA-3Z	21-50 (Adult)	Male	TK	Forehead	Forehead	TK-3X	0-20 (Children)	Female	Between households	Between Households	Different Site	Different Anatomical Site	Different Age Group	Different Gender
ADMA3ZLF vs. TK3XLP	ADMA3ZLF	TK3XLP	0.489	0.742	0.26876	ADMA	Left Forearm	Forearm	ADMA-3Z	21-50 (Adult)	Male	TK	Left Palm	Palm	TK-3X	0-20 (Children)	Female	Between households	Between Households	Different Site	Different Anatomical Site	Different Age Group	Different Gender
ADMA3ZLF vs. TK3XRF	ADMA3ZLF	TK3XRF	0.588	0.824	0.27314	ADMA	Left Forearm	Forearm	ADMA-3Z	21-50 (Adult)	Male	TK	Right Forearm	Forearm	TK-3X	0-20 (Children)	Female	Between households	Between Households	Different Site	Same Anatomical Site	Different Age Group	Different Gender
ADMA3ZLF vs. TK3XRP	ADMA3ZLF	TK3XRP	0.523	0.829	0.338518	ADMA	Left Forearm	Forearm	ADMA-3Z	21-50 (Adult)	Male	TK	Right Palm	Palm	TK-3X	0-20 (Children)	Female	Between households	Between Households	Different Site	Different Anatomical Site	Different Age Group	Different Gender
ADMA3ZLF vs. TK3YFOH	ADMA3ZLF	TK3YFOH	0.503	0.903	0.341699	ADMA	Left Forearm	Forearm	ADMA-3Z	21-50 (Adult)	Male	TK	Forehead	Forehead	TK-3Y	51-90 (Elderly)	Female	Between households	Between Households	Different Site	Different Anatomical Site	Different Age Group	Different Gender
ADMA3ZLF vs. TK3YLF	ADMA3ZLF	TK3YLF	0.432	0.893	0.357775	ADMA	Left Forearm	Forearm	ADMA-3Z	21-50 (Adult)	Male	TK	Left Forearm	Forearm	TK-3Y	51-90 (Elderly)	Female	Between households	Between Households	Same Site	Same Anatomical Site	Different Age Group	Different Gender
ADMA3ZLF vs. TK3YLP	ADMA3ZLF	TK3YLP	0.542	0.94	0.414815	ADMA	Left Forearm	Forearm	ADMA-3Z	21-50 (Adult)	Male	TK	Left Palm	Palm	TK-3Y	51-90 (Elderly)	Female	Between households	Between Households	Different Site	Different Anatomical Site	Different Age Group	Different Gender
ADMA3ZLF vs. TK3YRF	ADMA3ZLF	TK3YRF	0.458	0.879	0.331965	ADMA	Left Forearm	Forearm	ADMA-3Z	21-50 (Adult)	Male	TK	Right Forearm	Forearm	TK-3Y	51-90 (Elderly)	Female	Between households	Between Households	Different Site	Same Anatomical Site	Different Age Group	Different Gender
ADMA3ZLF vs. TK3YRP	ADMA3ZLF	TK3YRP	0.522	0.958	0.43213	ADMA	Left Forearm	Forearm	ADMA-3Z	21-50 (Adult)	Male	TK	Right Palm	Palm	TK-3Y	51-90 (Elderly)	Female	Between households	Between Households	Different Site	Different Anatomical Site	Different Age Group	Different Gender
ADMA3ZLF vs. TK3ZFOH	ADMA3ZLF	TK3ZFOH	0.631	0.498	0.191006	ADMA	Left Forearm	Forearm	ADMA-3Z	21-50 (Adult)	Male	TK	Forehead	Forehead	TK-3Z	51-90 (Elderly)	Male	Between households	Between Households	Different Site	Different Anatomical Site	Different Age Group	Same Gender
ADMA3ZLF vs. TK3ZLF	ADMA3ZLF	TK3ZLF	0.603	0.792	0.283116	ADMA	Left Forearm	Forearm	ADMA-3Z	21-50 (Adult)	Male	TK	Left Forearm	Forearm	TK-3Z	51-90 (Elderly)	Male	Between households	Between Households	Same Site	Same Anatomical Site	Different Age Group	Same Gender
ADMA3ZLF vs. TK3ZLP	ADMA3ZLF	TK3ZLP	0.618	0.823	0.302453	ADMA	Left Forearm	Forearm	ADMA-3Z	21-50 (Adult)	Male	TK	Left Palm	Palm	TK-3Z	51-90 (Elderly)	Male	Between households	Between Households	Different Site	Different Anatomical Site	Different Age Group	Same Gender
ADMA3ZLF vs. TK3ZRF	ADMA3ZLF	TK3ZRF	0.548	0.841	0.351025	ADMA	Left Forearm	Forearm	ADMA-3Z	21-50 (Adult)	Male	TK	Right Forearm	Forearm	TK-3Z	51-90 (Elderly)	Male	Between households	Between Households	Different Site	Same Anatomical Site	Different Age Group	Same Gender
ADMA3ZLF vs. TK3ZRP	ADMA3ZLF	TK3ZRP	0.614	0.699	0.212004	ADMA	Left Forearm	Forearm	ADMA-3Z	21-50 (Adult)	Male	TK	Right Palm	Palm	TK-3Z	51-90 (Elderly)	Male	Between households	Between Households	Different Site	Different Anatomical Site	Different Age Group	Same Gender
ADMA3ZLF vs. TMB3WFOH	ADMA3ZLF	TMB3WFOH	0.555	0.68	0.320528	ADMA	Left Forearm	Forearm	ADMA-3Z	21-50 (Adult)	Male	TMB	Forehead	Forehead	TMB-3W	51-90 (Elderly)	Male	Between households	Between Households	Different Site	Different Anatomical Site	Different Age Group	Same Gender
ADMA3ZLF vs. TMB3WLF	ADMA3ZLF	TMB3WLF	0.674	0.65	0.253857	ADMA	Left Forearm	Forearm	ADMA-3Z	21-50 (Adult)	Male	TMB	Left Forearm	Forearm	TMB-3W	51-90 (Elderly)	Male	Between households	Between Households	Same Site	Same Anatomical Site	Different Age Group	Same Gender
ADMA3ZLF vs. TMB3WLP	ADMA3ZLF	TMB3WLP	0.674	0.798	0.320558	ADMA	Left Forearm	Forearm	ADMA-3Z	21-50 (Adult)	Male	TMB	Left Palm	Palm	TMB-3W	51-90 (Elderly)	Male	Between households	Between Households	Different Site	Different Anatomical Site	Different Age Group	Same Gender
ADMA3ZLF vs. TMB3WRF	ADMA3ZLF	TMB3WRF	0.54	0.658	0.277235	ADMA	Left Forearm	Forearm	ADMA-3Z	21-50 (Adult)	Male	TMB	Right Forearm	Forearm	TMB-3W	51-90 (Elderly)	Male	Between households	Between Households	Different Site	Same Anatomical Site	Different Age Group	Same Gender
ADMA3ZLF vs. TMB3WRP	ADMA3ZLF	TMB3WRP	0.828	0.827	0.317321	ADMA	Left Forearm	Forearm	ADMA-3Z	21-50 (Adult)	Male	TMB	Right Palm	Palm	TMB-3W	51-90 (Elderly)	Male	Between households	Between Households	Different Site	Different Anatomical Site	Different Age Group	Same Gender
ADMA3ZLF vs. TMB3XFOH	ADMA3ZLF	TMB3XFOH	0.614	0.592	0.24268	ADMA	Left Forearm	Forearm	ADMA-3Z	21-50 (Adult)	Male	TMB	Forehead	Forehead	TMB-3X	21-50 (Adult)	Female	Between households	Between Households	Different Site	Different Anatomical Site	Same Age Group	Different Gender
ADMA3ZLF vs. TMB3XLF	ADMA3ZLF	TMB3XLF	0.594	0.587	0.235673	ADMA	Left Forearm	Forearm	ADMA-3Z	21-50 (Adult)	Male	TMB	Left Forearm	Forearm	TMB-3X	21-50 (Adult)	Female	Between households	Between Households	Same Site	Same Anatomical Site	Same Age Group	Different Gender
ADMA3ZLF vs. TMB3XLP	ADMA3ZLF	TMB3XLP	0.57	0.62	0.230435	ADMA	Left Forearm	Forearm	ADMA-3Z	21-50 (Adult)	Male	TMB	Left Palm	Palm	TMB-3X	21-50 (Adult)	Female	Between households	Between Households	Different Site	Different Anatomical Site	Same Age Group	Different Gender
ADMA3ZLF vs. TMB3XRF	ADMA3ZLF	TMB3XRF	0.621	0.583	0.219497	ADMA	Left Forearm	Forearm	ADMA-3Z	21-50 (Adult)	Male	TMB	Right Forearm	Forearm	TMB-3X	21-50 (Adult)	Female	Between households	Between Households	Different Site	Same Anatomical Site	Same Age Group	Different Gender
ADMA3ZLF vs. TMB3XRP	ADMA3ZLF	TMB3XRP	0.597	0.602	0.217497	ADMA	Left Forearm	Forearm	ADMA-3Z	21-50 (Adult)	Male	TMB	Right Palm	Palm	TMB-3X	21-50 (Adult)	Female	Between households	Between Households	Different Site	Different Anatomical Site	Same Age Group	Different Gender
ADMA3ZLF vs. TMB3YFOH	ADMA3ZLF	TMB3YFOH	0.619	0.567	0.201172	ADMA	Left Forearm	Forearm	ADMA-3Z	21-50 (Adult)	Male	TMB	Forehead	Forehead	TMB-3Y	21-50 (Adult)	Male	Between households	Between Households	Different Site	Different Anatomical Site	Same Age Group	Same Gender
ADMA3ZLF vs. TMB3YLF	ADMA3ZLF	TMB3YLF	0.603	0.765	0.354315	ADMA	Left Forearm	Forearm	ADMA-3Z	21-50 (Adult)	Male	TMB	Left Forearm	Forearm	TMB-3Y	21-50 (Adult)	Male	Between households	Between Households	Same Site	Same Anatomical Site	Same Age Group	Same Gender
ADMA3ZLF vs. TMB3YLP	ADMA3ZLF	TMB3YLP	0.594	0.748	0.282551	ADMA	Left Forearm	Forearm	ADMA-3Z	21-50 (Adult)	Male	TMB	Left Palm	Palm	TMB-3Y	21-50 (Adult)	Male	Between households	Between Households	Different Site	Different Anatomical Site	Same Age Group	Same Gender
ADMA3ZLF vs. TMB3YRF	ADMA3ZLF	TMB3YRF	0.612	0.582	0.204332	ADMA	Left Forearm	Forearm	ADMA-3Z	21-50 (Adult)	Male	TMB	Right Forearm	Forearm	TMB-3Y	21-50 (Adult)	Male	Between households	Between Households	Different Site	Same Anatomical Site	Same Age Group	Same Gender
ADMA3ZLF vs. TMB3YRP	ADMA3ZLF	TMB3YRP	0.592	0.747	0.243795	ADMA	Left Forearm	Forearm	ADMA-3Z	21-50 (Adult)	Male	TMB	Right Palm	Palm	TMB-3Y	21-50 (Adult)	Male	Between households	Between Households	Different Site	Different Anatomical Site	Same Age Group	Same Gender
ADMA3ZLF vs. TY3WFOH	ADMA3ZLF	TY3WFOH	0.494	0.712	0.240072	ADMA	Left Forearm	Forearm	ADMA-3Z	21-50 (Adult)	Male	TY	Forehead	Forehead	TY-3W	21-50 (Adult)	Female	Between households	Between Households	Different Site	Different Anatomical Site	Same Age Group	Different Gender
ADMA3ZLF vs. TY3WLP	ADMA3ZLF	TY3WLP	0.388	0.838	0.408396	ADMA	Left Forearm	Forearm	ADMA-3Z	21-50 (Adult)	Male	TY	Left Palm	Palm	TY-3W	21-50 (Adult)	Female	Between households	Between Households	Different Site	Different Anatomical Site	Same Age Group	Different Gender
ADMA3ZLF vs. TY3WRP	ADMA3ZLF	TY3WRP	0.391	0.67	0.220351	ADMA	Left Forearm	Forearm	ADMA-3Z	21-50 (Adult)	Male	TY	Right Palm	Palm	TY-3W	21-50 (Adult)	Female	Between households	Between Households	Different Site	Different Anatomical Site	Same Age Group	Different Gender
ADMA3ZLF vs. TY3XFOH	ADMA3ZLF	TY3XFOH	0.624	0.486	0.177822	ADMA	Left Forearm	Forearm	ADMA-3Z	21-50 (Adult)	Male	TY	Forehead	Forehead	TY-3X	0-20 (Children)	Male	Between households	Between Households	Different Site	Different Anatomical Site	Different Age Group	Same Gender
ADMA3ZLF vs. TY3XLP	ADMA3ZLF	TY3XLP	0.485	0.544	0.165801	ADMA	Left Forearm	Forearm	ADMA-3Z	21-50 (Adult)	Male	TY	Left Palm	Palm	TY-3X	0-20 (Children)	Male	Between households	Between Households	Different Site	Different Anatomical Site	Different Age Group	Same Gender
ADMA3ZLF vs. TY3XRF	ADMA3ZLF	TY3XRF	0.529	0.557	0.177558	ADMA	Left Forearm	Forearm	ADMA-3Z	21-50 (Adult)	Male	TY	Right Forearm	Forearm	TY-3X	0-20 (Children)	Male	Between households	Between Households	Different Site	Same Anatomical Site	Different Age Group	Same Gender
ADMA3ZLF vs. TY3XRP	ADMA3ZLF	TY3XRP	0.527	0.613	0.191064	ADMA	Left Forearm	Forearm	ADMA-3Z	21-50 (Adult)	Male	TY	Right Palm	Palm	TY-3X	0-20 (Children)	Male	Between households	Between Households	Different Site	Different Anatomical Site	Different Age Group	Same Gender
ADMA3ZLF vs. TY3YFOH	ADMA3ZLF	TY3YFOH	0.797	0.682	0.211937	ADMA	Left Forearm	Forearm	ADMA-3Z	21-50 (Adult)	Male	TY	Forehead	Forehead	TY-3Y	0-20 (Children)	Female	Between households	Between Households	Different Site	Different Anatomical Site	Different Age Group	Different Gender
ADMA3ZLF vs. TY3YLP	ADMA3ZLF	TY3YLP	0.503	0.759	0.243537	ADMA	Left Forearm	Forearm	ADMA-3Z	21-50 (Adult)	Male	TY	Left Palm	Palm	TY-3Y	0-20 (Children)	Female	Between households	Between Households	Different Site	Different Anatomical Site	Different Age Group	Different Gender
ADMA3ZLF vs. TY3YRF	ADMA3ZLF	TY3YRF	0.389	0.7	0.224583	ADMA	Left Forearm	Forearm	ADMA-3Z	21-50 (Adult)	Male	TY	Right Forearm	Forearm	TY-3Y	0-20 (Children)	Female	Between households	Between Households	Different Site	Same Anatomical Site	Different Age Group	Different Gender
ADMA3ZLF vs. TY3YRP	ADMA3ZLF	TY3YRP	0.42	0.748	0.244315	ADMA	Left Forearm	Forearm	ADMA-3Z	21-50 (Adult)	Male	TY	Right Palm	Palm	TY-3Y	0-20 (Children)	Female	Between households	Between Households	Different Site	Different Anatomical Site	Different Age Group	Different Gender
ADMA3ZLF vs. TY3ZFOH	ADMA3ZLF	TY3ZFOH	0.887	0.584	0.204341	ADMA	Left Forearm	Forearm	ADMA-3Z	21-50 (Adult)	Male	TY	Forehead	Forehead	TY-3Z	21-50 (Adult)	Female	Between households	Between Households	Different Site	Different Anatomical Site	Same Age Group	Different Gender
ADMA3ZLF vs. TY3ZLF	ADMA3ZLF	TY3ZLF	0.446	0.644	0.197895	ADMA	Left Forearm	Forearm	ADMA-3Z	21-50 (Adult)	Male	TY	Left Forearm	Forearm	TY-3Z	21-50 (Adult)	Female	Between households	Between Households	Same Site	Same Anatomical Site	Same Age Group	Different Gender
ADMA3ZLF vs. TY3ZLP	ADMA3ZLF	TY3ZLP	0.603	0.521	0.174618	ADMA	Left Forearm	Forearm	ADMA-3Z	21-50 (Adult)	Male	TY	Left Palm	Palm	TY-3Z	21-50 (Adult)	Female	Between households	Between Households	Different Site	Different Anatomical Site	Same Age Group	Different Gender
ADMA3ZLF vs. TY3ZRF	ADMA3ZLF	TY3ZRF	0.459	0.642	0.201038	ADMA	Left Forearm	Forearm	ADMA-3Z	21-50 (Adult)	Male	TY	Right Forearm	Forearm	TY-3Z	21-50 (Adult)	Female	Between households	Between Households	Different Site	Same Anatomical Site	Same Age Group	Different Gender
ADMA3ZLF vs. TY3ZRP	ADMA3ZLF	TY3ZRP	0.588	0.701	0.255156	ADMA	Left Forearm	Forearm	ADMA-3Z	21-50 (Adult)	Male	TY	Right Palm	Palm	TY-3Z	21-50 (Adult)	Female	Between households	Between Households	Different Site	Different Anatomical Site	Same Age Group	Different Gender
ADMA3ZLF vs. WKS3UFOH	ADMA3ZLF	WKS3UFOH	0.615	0.787	0.291221	ADMA	Left Forearm	Forearm	ADMA-3Z	21-50 (Adult)	Male	WKS	Forehead	Forehead	WKS-3U	0-20 (Children)	Female	Between households	Between Households	Different Site	Different Anatomical Site	Different Age Group	Different Gender
ADMA3ZLF vs. WKS3ULF	ADMA3ZLF	WKS3ULF	0.478	0.68	0.239846	ADMA	Left Forearm	Forearm	ADMA-3Z	21-50 (Adult)	Male	WKS	Left Forearm	Forearm	WKS-3U	0-20 (Children)	Female	Between households	Between Households	Same Site	Same Anatomical Site	Different Age Group	Different Gender
ADMA3ZLF vs. WKS3ULP	ADMA3ZLF	WKS3ULP	0.561	0.705	0.259749	ADMA	Left Forearm	Forearm	ADMA-3Z	21-50 (Adult)	Male	WKS	Left Palm	Palm	WKS-3U	0-20 (Children)	Female	Between households	Between Households	Different Site	Different Anatomical Site	Different Age Group	Different Gender
ADMA3ZLF vs. WKS3URP	ADMA3ZLF	WKS3URP	0.486	0.746	0.312829	ADMA	Left Forearm	Forearm	ADMA-3Z	21-50 (Adult)	Male	WKS	Right Palm	Palm	WKS-3U	0-20 (Children)	Female	Between households	Between Households	Different Site	Different Anatomical Site	Different Age Group	Different Gender
ADMA3ZLF vs. WKS3VFOH	ADMA3ZLF	WKS3VFOH	0.887	0.575	0.216883	ADMA	Left Forearm	Forearm	ADMA-3Z	21-50 (Adult)	Male	WKS	Forehead	Forehead	WKS-3V	0-20 (Children)	Female	Between households	Between Households	Different Site	Different Anatomical Site	Different Age Group	Different Gender
ADMA3ZLF vs. WKS3VLF	ADMA3ZLF	WKS3VLF	0.83	0.783	0.263579	ADMA	Left Forearm	Forearm	ADMA-3Z	21-50 (Adult)	Male	WKS	Left Forearm	Forearm	WKS-3V	0-20 (Children)	Female	Between households	Between Households	Same Site	Same Anatomical Site	Different Age Group	Different Gender
ADMA3ZLF vs. WKS3VLP	ADMA3ZLF	WKS3VLP	0.82	0.806	0.239385	ADMA	Left Forearm	Forearm	ADMA-3Z	21-50 (Adult)	Male	WKS	Left Palm	Palm	WKS-3V	0-20 (Children)	Female	Between households	Between Households	Different Site	Different Anatomical Site	Different Age Group	Different Gender
ADMA3ZLF vs. WKS3VRF	ADMA3ZLF	WKS3VRF	0.853	0.789	0.247328	ADMA	Left Forearm	Forearm	ADMA-3Z	21-50 (Adult)	Male	WKS	Right Forearm	Forearm	WKS-3V	0-20 (Children)	Female	Between households	Between Households	Different Site	Same Anatomical Site	Different Age Group	Different Gender
ADMA3ZLF vs. WKS3VRP	ADMA3ZLF	WKS3VRP	0.883	0.79	0.222239	ADMA	Left Forearm	Forearm	ADMA-3Z	21-50 (Adult)	Male	WKS	Right Palm	Palm	WKS-3V	0-20 (Children)	Female	Between households	Between Households	Different Site	Different Anatomical Site	Different Age Group	Different Gender
ADMA3ZLF vs. WKS3WFOH	ADMA3ZLF	WKS3WFOH	0.569	0.645	0.237232	ADMA	Left Forearm	Forearm	ADMA-3Z	21-50 (Adult)	Male	WKS	Forehead	Forehead	WKS-3W	0-20 (Children)	Female	Between households	Between Households	Different Site	Different Anatomical Site	Different Age Group	Different Gender
ADMA3ZLF vs. WKS3WLF	ADMA3ZLF	WKS3WLF	0.675	0.771	0.28684	ADMA	Left Forearm	Forearm	ADMA-3Z	21-50 (Adult)	Male	WKS	Left Forearm	Forearm	WKS-3W	0-20 (Children)	Female	Between households	Between Households	Same Site	Same Anatomical Site	Different Age Group	Different Gender
ADMA3ZLF vs. WKS3WLP	ADMA3ZLF	WKS3WLP	0.563	0.699	0.279912	ADMA	Left Forearm	Forearm	ADMA-3Z	21-50 (Adult)	Male	WKS	Left Palm	Palm	WKS-3W	0-20 (Children)	Female	Between households	Between Households	Different Site	Different Anatomical Site	Different Age Group	Different Gender
ADMA3ZLF vs. WKS3WRP	ADMA3ZLF	WKS3WRP	0.369	0.768	0.330873	ADMA	Left Forearm	Forearm	ADMA-3Z	21-50 (Adult)	Male	WKS	Right Palm	Palm	WKS-3W	0-20 (Children)	Female	Between households	Between Households	Different Site	Different Anatomical Site	Different Age Group	Different Gender
ADMA3ZLF vs. WKS3XFOH	ADMA3ZLF	WKS3XFOH	0.584	0.544	0.181998	ADMA	Left Forearm	Forearm	ADMA-3Z	21-50 (Adult)	Male	WKS	Forehead	Forehead	WKS-3X	21-50 (Adult)	Female	Between households	Between Households	Different Site	Different Anatomical Site	Same Age Group	Different Gender
ADMA3ZLF vs. WKS3XLF	ADMA3ZLF	WKS3XLF	0.547	0.608	0.219948	ADMA	Left Forearm	Forearm	ADMA-3Z	21-50 (Adult)	Male	WKS	Left Forearm	Forearm	WKS-3X	21-50 (Adult)	Female	Between households	Between Households	Same Site	Same Anatomical Site	Same Age Group	Different Gender
ADMA3ZLF vs. WKS3XLP	ADMA3ZLF	WKS3XLP	0.46	0.681	0.297399	ADMA	Left Forearm	Forearm	ADMA-3Z	21-50 (Adult)	Male	WKS	Left Palm	Palm	WKS-3X	21-50 (Adult)	Female	Between households	Between Households	Different Site	Different Anatomical Site	Same Age Group	Different Gender
ADMA3ZLF vs. WKS3XRF	ADMA3ZLF	WKS3XRF	0.566	0.625	0.198108	ADMA	Left Forearm	Forearm	ADMA-3Z	21-50 (Adult)	Male	WKS	Right Forearm	Forearm	WKS-3X	21-50 (Adult)	Female	Between households	Between Households	Different Site	Same Anatomical Site	Same Age Group	Different Gender
ADMA3ZLF vs. WKS3XRP	ADMA3ZLF	WKS3XRP	0.527	0.607	0.206753	ADMA	Left Forearm	Forearm	ADMA-3Z	21-50 (Adult)	Male	WKS	Right Palm	Palm	WKS-3X	21-50 (Adult)	Female	Between households	Between Households	Different Site	Different Anatomical Site	Same Age Group	Different Gender
ADMA3ZLF vs. WKS3YFOH	ADMA3ZLF	WKS3YFOH	0.629	0.742	0.252237	ADMA	Left Forearm	Forearm	ADMA-3Z	21-50 (Adult)	Male	WKS	Forehead	Forehead	WKS-3Y	21-50 (Adult)	Female	Between households	Between Households	Different Site	Different Anatomical Site	Same Age Group	Different Gender
ADMA3ZLF vs. WKS3YLF	ADMA3ZLF	WKS3YLF	0.804	0.777	0.300486	ADMA	Left Forearm	Forearm	ADMA-3Z	21-50 (Adult)	Male	WKS	Left Forearm	Forearm	WKS-3Y	21-50 (Adult)	Female	Between households	Between Households	Same Site	Same Anatomical Site	Same Age Group	Different Gender
ADMA3ZLF vs. WKS3YLP	ADMA3ZLF	WKS3YLP	0.953	0.853	0.305615	ADMA	Left Forearm	Forearm	ADMA-3Z	21-50 (Adult)	Male	WKS	Left Palm	Palm	WKS-3Y	21-50 (Adult)	Female	Between households	Between Households	Different Site	Different Anatomical Site	Same Age Group	Different Gender
ADMA3ZLF vs. WKS3YRP	ADMA3ZLF	WKS3YRP	0.915	0.85	0.294783	ADMA	Left Forearm	Forearm	ADMA-3Z	21-50 (Adult)	Male	WKS	Right Palm	Palm	WKS-3Y	21-50 (Adult)	Female	Between households	Between Households	Different Site	Different Anatomical Site	Same Age Group	Different Gender
ADMA3ZLF vs. WTS3VFOH	ADMA3ZLF	WTS3VFOH	0.609	0.63	0.236746	ADMA	Left Forearm	Forearm	ADMA-3Z	21-50 (Adult)	Male	WTS	Forehead	Forehead	WTS-3V	0-20 (Children)	Male	Between households	Between Households	Different Site	Different Anatomical Site	Different Age Group	Same Gender
ADMA3ZLF vs. WTS3VLP	ADMA3ZLF	WTS3VLP	0.511	0.639	0.239965	ADMA	Left Forearm	Forearm	ADMA-3Z	21-50 (Adult)	Male	WTS	Left Palm	Palm	WTS-3V	0-20 (Children)	Male	Between households	Between Households	Different Site	Different Anatomical Site	Different Age Group	Same Gender
ADMA3ZLF vs. WTS3VRF	ADMA3ZLF	WTS3VRF	0.668	0.679	0.2982	ADMA	Left Forearm	Forearm	ADMA-3Z	21-50 (Adult)	Male	WTS	Right Forearm	Forearm	WTS-3V	0-20 (Children)	Male	Between households	Between Households	Different Site	Same Anatomical Site	Different Age Group	Same Gender
ADMA3ZLF vs. WTS3VRP	ADMA3ZLF	WTS3VRP	0.529	0.644	0.230443	ADMA	Left Forearm	Forearm	ADMA-3Z	21-50 (Adult)	Male	WTS	Right Palm	Palm	WTS-3V	0-20 (Children)	Male	Between households	Between Households	Different Site	Different Anatomical Site	Different Age Group	Same Gender
ADMA3ZLF vs. WTS3WFOH	ADMA3ZLF	WTS3WFOH	0.74	0.706	0.235587	ADMA	Left Forearm	Forearm	ADMA-3Z	21-50 (Adult)	Male	WTS	Forehead	Forehead	WTS-3W	0-20 (Children)	Male	Between households	Between Households	Different Site	Different Anatomical Site	Different Age Group	Same Gender
ADMA3ZLF vs. WTS3WLP	ADMA3ZLF	WTS3WLP	0.667	0.855	0.45879	ADMA	Left Forearm	Forearm	ADMA-3Z	21-50 (Adult)	Male	WTS	Left Palm	Palm	WTS-3W	0-20 (Children)	Male	Between households	Between Households	Different Site	Different Anatomical Site	Different Age Group	Same Gender
ADMA3ZLF vs. WTS3WRF	ADMA3ZLF	WTS3WRF	0.568	0.829	0.325195	ADMA	Left Forearm	Forearm	ADMA-3Z	21-50 (Adult)	Male	WTS	Right Forearm	Forearm	WTS-3W	0-20 (Children)	Male	Between households	Between Households	Different Site	Same Anatomical Site	Different Age Group	Same Gender
ADMA3ZLF vs. WTS3WRP	ADMA3ZLF	WTS3WRP	0.799	0.91	0.561939	ADMA	Left Forearm	Forearm	ADMA-3Z	21-50 (Adult)	Male	WTS	Right Palm	Palm	WTS-3W	0-20 (Children)	Male	Between households	Between Households	Different Site	Different Anatomical Site	Different Age Group	Same Gender
ADMA3ZLF vs. WTS3YFOH	ADMA3ZLF	WTS3YFOH	0.633	0.77	0.265997	ADMA	Left Forearm	Forearm	ADMA-3Z	21-50 (Adult)	Male	WTS	Forehead	Forehead	WTS-3Y	21-50 (Adult)	Female	Between households	Between Households	Different Site	Different Anatomical Site	Same Age Group	Different Gender
ADMA3ZLF vs. WTS3YLP	ADMA3ZLF	WTS3YLP	0.859	0.843	0.307413	ADMA	Left Forearm	Forearm	ADMA-3Z	21-50 (Adult)	Male	WTS	Left Palm	Palm	WTS-3Y	21-50 (Adult)	Female	Between households	Between Households	Different Site	Different Anatomical Site	Same Age Group	Different Gender
ADMA3ZLF vs. WTS3YRF	ADMA3ZLF	WTS3YRF	0.964	0.881	0.319929	ADMA	Left Forearm	Forearm	ADMA-3Z	21-50 (Adult)	Male	WTS	Right Forearm	Forearm	WTS-3Y	21-50 (Adult)	Female	Between households	Between Households	Different Site	Same Anatomical Site	Same Age Group	Different Gender
ADMA3ZLF vs. WTS3YRP	ADMA3ZLF	WTS3YRP	0.889	0.812	0.303786	ADMA	Left Forearm	Forearm	ADMA-3Z	21-50 (Adult)	Male	WTS	Right Palm	Palm	WTS-3Y	21-50 (Adult)	Female	Between households	Between Households	Different Site	Different Anatomical Site	Same Age Group	Different Gender
ADMA3ZLF vs. WTS3ZFOH	ADMA3ZLF	WTS3ZFOH	0.809	0.667	0.2296	ADMA	Left Forearm	Forearm	ADMA-3Z	21-50 (Adult)	Male	WTS	Forehead	Forehead	WTS-3Z	51-90 (Elderly)	Male	Between households	Between Households	Different Site	Different Anatomical Site	Different Age Group	Same Gender
ADMA3ZLF vs. WTS3ZLP	ADMA3ZLF	WTS3ZLP	0.614	0.795	0.336265	ADMA	Left Forearm	Forearm	ADMA-3Z	21-50 (Adult)	Male	WTS	Left Palm	Palm	WTS-3Z	51-90 (Elderly)	Male	Between households	Between Households	Different Site	Different Anatomical Site	Different Age Group	Same Gender
ADMA3ZLF vs. WTS3ZRF	ADMA3ZLF	WTS3ZRF	0.597	0.774	0.311564	ADMA	Left Forearm	Forearm	ADMA-3Z	21-50 (Adult)	Male	WTS	Right Forearm	Forearm	WTS-3Z	51-90 (Elderly)	Male	Between households	Between Households	Different Site	Same Anatomical Site	Different Age Group	Same Gender
ADMA3ZLF vs. WTS3ZRP	ADMA3ZLF	WTS3ZRP	0.609	0.769	0.284019	ADMA	Left Forearm	Forearm	ADMA-3Z	21-50 (Adult)	Male	WTS	Right Palm	Palm	WTS-3Z	51-90 (Elderly)	Male	Between households	Between Households	Different Site	Different Anatomical Site	Different Age Group	Same Gender
ADMA3ZRP vs. ADMA3ZFOH	ADMA3ZRP	ADMA3ZFOH	0.276	0.541	0.223521	ADMA	Right Palm	Palm	ADMA-3Z	21-50 (Adult)	Male	ADMA	Forehead	Forehead	ADMA-3Z	21-50 (Adult)	Male	Within households	Within Individuals	Different Site	Different Anatomical Site	Same Age Group	Same Gender
ADMA3ZRP vs. ADMA3ZLF	ADMA3ZRP	ADMA3ZLF	0.486	0.259	0.0764124	ADMA	Right Palm	Palm	ADMA-3Z	21-50 (Adult)	Male	ADMA	Left Forearm	Forearm	ADMA-3Z	21-50 (Adult)	Male	Within households	Within Individuals	Different Site	Different Anatomical Site	Same Age Group	Same Gender
ADMA3ZRP vs. ADMA3ZLP	ADMA3ZRP	ADMA3ZLP	0.193	0.29	0.0925594	ADMA	Right Palm	Palm	ADMA-3Z	21-50 (Adult)	Male	ADMA	Left Palm	Palm	ADMA-3Z	21-50 (Adult)	Male	Within households	Within Individuals	Different Site	Same Anatomical Site	Same Age Group	Same Gender
ADMA3ZRP vs. FH3YFOH	ADMA3ZRP	FH3YFOH	0.478	0.601	0.17971	ADMA	Right Palm	Palm	ADMA-3Z	21-50 (Adult)	Male	FH	Forehead	Forehead	FH-3Y	51-90 (Elderly)	Female	Between households	Between Households	Different Site	Different Anatomical Site	Different Age Group	Different Gender
ADMA3ZRP vs. FH3YLF	ADMA3ZRP	FH3YLF	0.735	0.73	0.24911	ADMA	Right Palm	Palm	ADMA-3Z	21-50 (Adult)	Male	FH	Left Forearm	Forearm	FH-3Y	51-90 (Elderly)	Female	Between households	Between Households	Different Site	Different Anatomical Site	Different Age Group	Different Gender
ADMA3ZRP vs. FH3YLP	ADMA3ZRP	FH3YLP	0.572	0.745	0.253565	ADMA	Right Palm	Palm	ADMA-3Z	21-50 (Adult)	Male	FH	Left Palm	Palm	FH-3Y	51-90 (Elderly)	Female	Between households	Between Households	Different Site	Same Anatomical Site	Different Age Group	Different Gender
ADMA3ZRP vs. FH3YRF	ADMA3ZRP	FH3YRF	0.672	0.704	0.240117	ADMA	Right Palm	Palm	ADMA-3Z	21-50 (Adult)	Male	FH	Right Forearm	Forearm	FH-3Y	51-90 (Elderly)	Female	Between households	Between Households	Different Site	Different Anatomical Site	Different Age Group	Different Gender
ADMA3ZRP vs. FH3YRP	ADMA3ZRP	FH3YRP	0.597	0.728	0.262566	ADMA	Right Palm	Palm	ADMA-3Z	21-50 (Adult)	Male	FH	Right Palm	Palm	FH-3Y	51-90 (Elderly)	Female	Between households	Between Households	Same Site	Same Anatomical Site	Different Age Group	Different Gender
ADMA3ZRP vs. FH3ZFOH	ADMA3ZRP	FH3ZFOH	0.419	0.686	0.205492	ADMA	Right Palm	Palm	ADMA-3Z	21-50 (Adult)	Male	FH	Forehead	Forehead	FH-3Z	51-90 (Elderly)	Female	Between households	Between Households	Different Site	Different Anatomical Site	Different Age Group	Different Gender
ADMA3ZRP vs. FH3ZLF	ADMA3ZRP	FH3ZLF	0.483	0.758	0.228377	ADMA	Right Palm	Palm	ADMA-3Z	21-50 (Adult)	Male	FH	Left Forearm	Forearm	FH-3Z	51-90 (Elderly)	Female	Between households	Between Households	Different Site	Different Anatomical Site	Different Age Group	Different Gender
ADMA3ZRP vs. FH3ZLP	ADMA3ZRP	FH3ZLP	0.409	0.779	0.210062	ADMA	Right Palm	Palm	ADMA-3Z	21-50 (Adult)	Male	FH	Left Palm	Palm	FH-3Z	51-90 (Elderly)	Female	Between households	Between Households	Different Site	Same Anatomical Site	Different Age Group	Different Gender
ADMA3ZRP vs. FH3ZRF	ADMA3ZRP	FH3ZRF	0.383	0.715	0.231887	ADMA	Right Palm	Palm	ADMA-3Z	21-50 (Adult)	Male	FH	Right Forearm	Forearm	FH-3Z	51-90 (Elderly)	Female	Between households	Between Households	Different Site	Different Anatomical Site	Different Age Group	Different Gender
ADMA3ZRP vs. FH3ZRP	ADMA3ZRP	FH3ZRP	0.397	0.812	0.252631	ADMA	Right Palm	Palm	ADMA-3Z	21-50 (Adult)	Male	FH	Right Palm	Palm	FH-3Z	51-90 (Elderly)	Female	Between households	Between Households	Same Site	Same Anatomical Site	Different Age Group	Different Gender
ADMA3ZRP vs. FT3ZFOH	ADMA3ZRP	FT3ZFOH	0.836	0.647	0.231748	ADMA	Right Palm	Palm	ADMA-3Z	21-50 (Adult)	Male	FT	Forehead	Forehead	FT-3Z	21-50 (Adult)	Female	Between households	Between Households	Different Site	Different Anatomical Site	Same Age Group	Different Gender
ADMA3ZRP vs. FT3ZLF	ADMA3ZRP	FT3ZLF	0.293	0.727	0.293619	ADMA	Right Palm	Palm	ADMA-3Z	21-50 (Adult)	Male	FT	Left Forearm	Forearm	FT-3Z	21-50 (Adult)	Female	Between households	Between Households	Different Site	Different Anatomical Site	Same Age Group	Different Gender
ADMA3ZRP vs. FT3ZLP	ADMA3ZRP	FT3ZLP	0.75	0.669	0.23604	ADMA	Right Palm	Palm	ADMA-3Z	21-50 (Adult)	Male	FT	Left Palm	Palm	FT-3Z	21-50 (Adult)	Female	Between households	Between Households	Different Site	Same Anatomical Site	Same Age Group	Different Gender
ADMA3ZRP vs. FT3ZRP	ADMA3ZRP	FT3ZRP	0.866	0.64	0.22648	ADMA	Right Palm	Palm	ADMA-3Z	21-50 (Adult)	Male	FT	Right Palm	Palm	FT-3Z	21-50 (Adult)	Female	Between households	Between Households	Same Site	Same Anatomical Site	Same Age Group	Different Gender
ADMA3ZRP vs. HFC3ZFOH	ADMA3ZRP	HFC3ZFOH	0.47	0.504	0.169288	ADMA	Right Palm	Palm	ADMA-3Z	21-50 (Adult)	Male	HFC	Forehead	Forehead	HFC-3Z	21-50 (Adult)	Female	Between households	Between Households	Different Site	Different Anatomical Site	Same Age Group	Different Gender
ADMA3ZRP vs. HFC3ZLF	ADMA3ZRP	HFC3ZLF	0.876	0.541	0.197172	ADMA	Right Palm	Palm	ADMA-3Z	21-50 (Adult)	Male	HFC	Left Forearm	Forearm	HFC-3Z	21-50 (Adult)	Female	Between households	Between Households	Different Site	Different Anatomical Site	Same Age Group	Different Gender
ADMA3ZRP vs. HFC3ZLP	ADMA3ZRP	HFC3ZLP	0.762	0.785	0.329774	ADMA	Right Palm	Palm	ADMA-3Z	21-50 (Adult)	Male	HFC	Left Palm	Palm	HFC-3Z	21-50 (Adult)	Female	Between households	Between Households	Different Site	Same Anatomical Site	Same Age Group	Different Gender
ADMA3ZRP vs. HFC3ZRP	ADMA3ZRP	HFC3ZRP	0.826	0.764	0.318313	ADMA	Right Palm	Palm	ADMA-3Z	21-50 (Adult)	Male	HFC	Right Palm	Palm	HFC-3Z	21-50 (Adult)	Female	Between households	Between Households	Same Site	Same Anatomical Site	Same Age Group	Different Gender
ADMA3ZRP vs. KT3ZFOH	ADMA3ZRP	KT3ZFOH	0.497	0.675	0.204329	ADMA	Right Palm	Palm	ADMA-3Z	21-50 (Adult)	Male	KT	Forehead	Forehead	KT-3Z	51-90 (Elderly)	Female	Between households	Between Households	Different Site	Different Anatomical Site	Different Age Group	Different Gender
ADMA3ZRP vs. KT3ZLF	ADMA3ZRP	KT3ZLF	0.263	0.805	0.292799	ADMA	Right Palm	Palm	ADMA-3Z	21-50 (Adult)	Male	KT	Left Forearm	Forearm	KT-3Z	51-90 (Elderly)	Female	Between households	Between Households	Different Site	Different Anatomical Site	Different Age Group	Different Gender
ADMA3ZRP vs. KT3ZLP	ADMA3ZRP	KT3ZLP	0.655	0.848	0.471298	ADMA	Right Palm	Palm	ADMA-3Z	21-50 (Adult)	Male	KT	Left Palm	Palm	KT-3Z	51-90 (Elderly)	Female	Between households	Between Households	Different Site	Same Anatomical Site	Different Age Group	Different Gender
ADMA3ZRP vs. KT3ZRF	ADMA3ZRP	KT3ZRF	0.713	0.794	0.295078	ADMA	Right Palm	Palm	ADMA-3Z	21-50 (Adult)	Male	KT	Right Forearm	Forearm	KT-3Z	51-90 (Elderly)	Female	Between households	Between Households	Different Site	Different Anatomical Site	Different Age Group	Different Gender
ADMA3ZRP vs. KT3ZRP	ADMA3ZRP	KT3ZRP	0.82	0.881	0.519016	ADMA	Right Palm	Palm	ADMA-3Z	21-50 (Adult)	Male	KT	Right Palm	Palm	KT-3Z	51-90 (Elderly)	Female	Between households	Between Households	Same Site	Same Anatomical Site	Different Age Group	Different Gender
ADMA3ZRP vs. MOS3WFOH	ADMA3ZRP	MOS3WFOH	0.372	0.673	0.298399	ADMA	Right Palm	Palm	ADMA-3Z	21-50 (Adult)	Male	MOS	Forehead	Forehead	MOS-3W	21-50 (Adult)	Female	Between households	Between Households	Different Site	Different Anatomical Site	Same Age Group	Different Gender
ADMA3ZRP vs. MOS3WLF	ADMA3ZRP	MOS3WLF	0.719	0.761	0.283239	ADMA	Right Palm	Palm	ADMA-3Z	21-50 (Adult)	Male	MOS	Left Forearm	Forearm	MOS-3W	21-50 (Adult)	Female	Between households	Between Households	Different Site	Different Anatomical Site	Same Age Group	Different Gender
ADMA3ZRP vs. MOS3WLP	ADMA3ZRP	MOS3WLP	0.421	0.775	0.195394	ADMA	Right Palm	Palm	ADMA-3Z	21-50 (Adult)	Male	MOS	Left Palm	Palm	MOS-3W	21-50 (Adult)	Female	Between households	Between Households	Different Site	Same Anatomical Site	Same Age Group	Different Gender
ADMA3ZRP vs. MOS3WRF	ADMA3ZRP	MOS3WRF	0.591	0.748	0.261549	ADMA	Right Palm	Palm	ADMA-3Z	21-50 (Adult)	Male	MOS	Right Forearm	Forearm	MOS-3W	21-50 (Adult)	Female	Between households	Between Households	Different Site	Different Anatomical Site	Same Age Group	Different Gender
ADMA3ZRP vs. MOS3WRP	ADMA3ZRP	MOS3WRP	0.83	0.835	0.224108	ADMA	Right Palm	Palm	ADMA-3Z	21-50 (Adult)	Male	MOS	Right Palm	Palm	MOS-3W	21-50 (Adult)	Female	Between households	Between Households	Same Site	Same Anatomical Site	Same Age Group	Different Gender
ADMA3ZRP vs. MOS3XFOH	ADMA3ZRP	MOS3XFOH	0.374	0.573	0.171988	ADMA	Right Palm	Palm	ADMA-3Z	21-50 (Adult)	Male	MOS	Forehead	Forehead	MOS-3X	51-90 (Elderly)	Male	Between households	Between Households	Different Site	Different Anatomical Site	Different Age Group	Same Gender
ADMA3ZRP vs. MOS3XLF	ADMA3ZRP	MOS3XLF	0.31	0.609	0.175973	ADMA	Right Palm	Palm	ADMA-3Z	21-50 (Adult)	Male	MOS	Left Forearm	Forearm	MOS-3X	51-90 (Elderly)	Male	Between households	Between Households	Different Site	Different Anatomical Site	Different Age Group	Same Gender
ADMA3ZRP vs. MOS3XLP	ADMA3ZRP	MOS3XLP	0.308	0.72	0.287776	ADMA	Right Palm	Palm	ADMA-3Z	21-50 (Adult)	Male	MOS	Left Palm	Palm	MOS-3X	51-90 (Elderly)	Male	Between households	Between Households	Different Site	Same Anatomical Site	Different Age Group	Same Gender
ADMA3ZRP vs. MOS3XRF	ADMA3ZRP	MOS3XRF	0.32	0.627	0.2195	ADMA	Right Palm	Palm	ADMA-3Z	21-50 (Adult)	Male	MOS	Right Forearm	Forearm	MOS-3X	51-90 (Elderly)	Male	Between households	Between Households	Different Site	Different Anatomical Site	Different Age Group	Same Gender
ADMA3ZRP vs. MOS3XRP	ADMA3ZRP	MOS3XRP	0.33	0.616	0.19547	ADMA	Right Palm	Palm	ADMA-3Z	21-50 (Adult)	Male	MOS	Right Palm	Palm	MOS-3X	51-90 (Elderly)	Male	Between households	Between Households	Same Site	Same Anatomical Site	Different Age Group	Same Gender
ADMA3ZRP vs. MOS3YFOH	ADMA3ZRP	MOS3YFOH	0.31	0.584	0.232002	ADMA	Right Palm	Palm	ADMA-3Z	21-50 (Adult)	Male	MOS	Forehead	Forehead	MOS-3Y	21-50 (Adult)	Female	Between households	Between Households	Different Site	Different Anatomical Site	Same Age Group	Different Gender
ADMA3ZRP vs. MOS3YLF	ADMA3ZRP	MOS3YLF	0.326	0.58	0.19558	ADMA	Right Palm	Palm	ADMA-3Z	21-50 (Adult)	Male	MOS	Left Forearm	Forearm	MOS-3Y	21-50 (Adult)	Female	Between households	Between Households	Different Site	Different Anatomical Site	Same Age Group	Different Gender
ADMA3ZRP vs. MOS3YLP	ADMA3ZRP	MOS3YLP	0.317	0.568	0.206764	ADMA	Right Palm	Palm	ADMA-3Z	21-50 (Adult)	Male	MOS	Left Palm	Palm	MOS-3Y	21-50 (Adult)	Female	Between households	Between Households	Different Site	Same Anatomical Site	Same Age Group	Different Gender
ADMA3ZRP vs. MOS3YRF	ADMA3ZRP	MOS3YRF	0.294	0.636	0.197296	ADMA	Right Palm	Palm	ADMA-3Z	21-50 (Adult)	Male	MOS	Right Forearm	Forearm	MOS-3Y	21-50 (Adult)	Female	Between households	Between Households	Different Site	Different Anatomical Site	Same Age Group	Different Gender
ADMA3ZRP vs. MOS3YRP	ADMA3ZRP	MOS3YRP	0.598	0.608	0.216042	ADMA	Right Palm	Palm	ADMA-3Z	21-50 (Adult)	Male	MOS	Right Palm	Palm	MOS-3Y	21-50 (Adult)	Female	Between households	Between Households	Same Site	Same Anatomical Site	Same Age Group	Different Gender
ADMA3ZRP vs. QB3XFOH	ADMA3ZRP	QB3XFOH	0.341	0.591	0.212639	ADMA	Right Palm	Palm	ADMA-3Z	21-50 (Adult)	Male	QB	Forehead	Forehead	QB-3X	21-50 (Adult)	Female	Between households	Between Households	Different Site	Different Anatomical Site	Same Age Group	Different Gender
ADMA3ZRP vs. QB3XLF	ADMA3ZRP	QB3XLF	0.288	0.533	0.162946	ADMA	Right Palm	Palm	ADMA-3Z	21-50 (Adult)	Male	QB	Left Forearm	Forearm	QB-3X	21-50 (Adult)	Female	Between households	Between Households	Different Site	Different Anatomical Site	Same Age Group	Different Gender
ADMA3ZRP vs. QB3XLP	ADMA3ZRP	QB3XLP	0.477	0.58	0.186509	ADMA	Right Palm	Palm	ADMA-3Z	21-50 (Adult)	Male	QB	Left Palm	Palm	QB-3X	21-50 (Adult)	Female	Between households	Between Households	Different Site	Same Anatomical Site	Same Age Group	Different Gender
ADMA3ZRP vs. QB3XRF	ADMA3ZRP	QB3XRF	0.289	0.511	0.117638	ADMA	Right Palm	Palm	ADMA-3Z	21-50 (Adult)	Male	QB	Right Forearm	Forearm	QB-3X	21-50 (Adult)	Female	Between households	Between Households	Different Site	Different Anatomical Site	Same Age Group	Different Gender
ADMA3ZRP vs. QB3XRP	ADMA3ZRP	QB3XRP	0.713	0.629	0.151607	ADMA	Right Palm	Palm	ADMA-3Z	21-50 (Adult)	Male	QB	Right Palm	Palm	QB-3X	21-50 (Adult)	Female	Between households	Between Households	Same Site	Same Anatomical Site	Same Age Group	Different Gender
ADMA3ZRP vs. QB3YFOH	ADMA3ZRP	QB3YFOH	0.347	0.696	0.248094	ADMA	Right Palm	Palm	ADMA-3Z	21-50 (Adult)	Male	QB	Forehead	Forehead	QB-3Y	51-90 (Elderly)	Female	Between households	Between Households	Different Site	Different Anatomical Site	Different Age Group	Different Gender
ADMA3ZRP vs. QB3YLF	ADMA3ZRP	QB3YLF	0.592	0.656	0.192877	ADMA	Right Palm	Palm	ADMA-3Z	21-50 (Adult)	Male	QB	Left Forearm	Forearm	QB-3Y	51-90 (Elderly)	Female	Between households	Between Households	Different Site	Different Anatomical Site	Different Age Group	Different Gender
ADMA3ZRP vs. QB3YLP	ADMA3ZRP	QB3YLP	0.551	0.592	0.156488	ADMA	Right Palm	Palm	ADMA-3Z	21-50 (Adult)	Male	QB	Left Palm	Palm	QB-3Y	51-90 (Elderly)	Female	Between households	Between Households	Different Site	Same Anatomical Site	Different Age Group	Different Gender
ADMA3ZRP vs. QB3YRF	ADMA3ZRP	QB3YRF	0.272	0.523	0.163666	ADMA	Right Palm	Palm	ADMA-3Z	21-50 (Adult)	Male	QB	Right Forearm	Forearm	QB-3Y	51-90 (Elderly)	Female	Between households	Between Households	Different Site	Different Anatomical Site	Different Age Group	Different Gender
ADMA3ZRP vs. QB3YRP	ADMA3ZRP	QB3YRP	0.545	0.65	0.20552	ADMA	Right Palm	Palm	ADMA-3Z	21-50 (Adult)	Male	QB	Right Palm	Palm	QB-3Y	51-90 (Elderly)	Female	Between households	Between Households	Same Site	Same Anatomical Site	Different Age Group	Different Gender
ADMA3ZRP vs. QB3ZFOH	ADMA3ZRP	QB3ZFOH	0.837	0.542	0.177945	ADMA	Right Palm	Palm	ADMA-3Z	21-50 (Adult)	Male	QB	Forehead	Forehead	QB-3Z	51-90 (Elderly)	Male	Between households	Between Households	Different Site	Different Anatomical Site	Different Age Group	Same Gender
ADMA3ZRP vs. QB3ZLF	ADMA3ZRP	QB3ZLF	0.893	0.601	0.199544	ADMA	Right Palm	Palm	ADMA-3Z	21-50 (Adult)	Male	QB	Left Forearm	Forearm	QB-3Z	51-90 (Elderly)	Male	Between households	Between Households	Different Site	Different Anatomical Site	Different Age Group	Same Gender
ADMA3ZRP vs. QB3ZLP	ADMA3ZRP	QB3ZLP	0.96	0.864	0.442174	ADMA	Right Palm	Palm	ADMA-3Z	21-50 (Adult)	Male	QB	Left Palm	Palm	QB-3Z	51-90 (Elderly)	Male	Between households	Between Households	Different Site	Same Anatomical Site	Different Age Group	Same Gender
ADMA3ZRP vs. QB3ZRF	ADMA3ZRP	QB3ZRF	0.963	0.61	0.207533	ADMA	Right Palm	Palm	ADMA-3Z	21-50 (Adult)	Male	QB	Right Forearm	Forearm	QB-3Z	51-90 (Elderly)	Male	Between households	Between Households	Different Site	Different Anatomical Site	Different Age Group	Same Gender
ADMA3ZRP vs. QB3ZRP	ADMA3ZRP	QB3ZRP	0.881	0.839	0.415461	ADMA	Right Palm	Palm	ADMA-3Z	21-50 (Adult)	Male	QB	Right Palm	Palm	QB-3Z	51-90 (Elderly)	Male	Between households	Between Households	Same Site	Same Anatomical Site	Different Age Group	Same Gender
ADMA3ZRP vs. STW3XFOH	ADMA3ZRP	STW3XFOH	0.252	0.544	0.193377	ADMA	Right Palm	Palm	ADMA-3Z	21-50 (Adult)	Male	STW	Forehead	Forehead	STW-3X	21-50 (Adult)	Female	Between households	Between Households	Different Site	Different Anatomical Site	Same Age Group	Different Gender
ADMA3ZRP vs. STW3XLF	ADMA3ZRP	STW3XLF	0.391	0.524	0.168814	ADMA	Right Palm	Palm	ADMA-3Z	21-50 (Adult)	Male	STW	Left Forearm	Forearm	STW-3X	21-50 (Adult)	Female	Between households	Between Households	Different Site	Different Anatomical Site	Same Age Group	Different Gender
ADMA3ZRP vs. STW3XLP	ADMA3ZRP	STW3XLP	0.391	0.506	0.164399	ADMA	Right Palm	Palm	ADMA-3Z	21-50 (Adult)	Male	STW	Left Palm	Palm	STW-3X	21-50 (Adult)	Female	Between households	Between Households	Different Site	Same Anatomical Site	Same Age Group	Different Gender
ADMA3ZRP vs. STW3XRF	ADMA3ZRP	STW3XRF	0.236	0.543	0.171518	ADMA	Right Palm	Palm	ADMA-3Z	21-50 (Adult)	Male	STW	Right Forearm	Forearm	STW-3X	21-50 (Adult)	Female	Between households	Between Households	Different Site	Different Anatomical Site	Same Age Group	Different Gender
ADMA3ZRP vs. STW3XRP	ADMA3ZRP	STW3XRP	0.26	0.548	0.187298	ADMA	Right Palm	Palm	ADMA-3Z	21-50 (Adult)	Male	STW	Right Palm	Palm	STW-3X	21-50 (Adult)	Female	Between households	Between Households	Same Site	Same Anatomical Site	Same Age Group	Different Gender
ADMA3ZRP vs. STW3YFOH	ADMA3ZRP	STW3YFOH	0.375	0.581	0.283898	ADMA	Right Palm	Palm	ADMA-3Z	21-50 (Adult)	Male	STW	Forehead	Forehead	STW-3Y	51-90 (Elderly)	Female	Between households	Between Households	Different Site	Different Anatomical Site	Different Age Group	Different Gender
ADMA3ZRP vs. STW3YLF	ADMA3ZRP	STW3YLF	0.324	0.634	0.22225	ADMA	Right Palm	Palm	ADMA-3Z	21-50 (Adult)	Male	STW	Left Forearm	Forearm	STW-3Y	51-90 (Elderly)	Female	Between households	Between Households	Different Site	Different Anatomical Site	Different Age Group	Different Gender
ADMA3ZRP vs. STW3YLP	ADMA3ZRP	STW3YLP	0.323	0.659	0.320012	ADMA	Right Palm	Palm	ADMA-3Z	21-50 (Adult)	Male	STW	Left Palm	Palm	STW-3Y	51-90 (Elderly)	Female	Between households	Between Households	Different Site	Same Anatomical Site	Different Age Group	Different Gender
ADMA3ZRP vs. STW3YRF	ADMA3ZRP	STW3YRF	0.313	0.559	0.205404	ADMA	Right Palm	Palm	ADMA-3Z	21-50 (Adult)	Male	STW	Right Forearm	Forearm	STW-3Y	51-90 (Elderly)	Female	Between households	Between Households	Different Site	Different Anatomical Site	Different Age Group	Different Gender
ADMA3ZRP vs. STW3YRP	ADMA3ZRP	STW3YRP	0.346	0.702	0.397956	ADMA	Right Palm	Palm	ADMA-3Z	21-50 (Adult)	Male	STW	Right Palm	Palm	STW-3Y	51-90 (Elderly)	Female	Between households	Between Households	Same Site	Same Anatomical Site	Different Age Group	Different Gender
ADMA3ZRP vs. SW3YFOH	ADMA3ZRP	SW3YFOH	0.609	0.6	0.255497	ADMA	Right Palm	Palm	ADMA-3Z	21-50 (Adult)	Male	SW	Forehead	Forehead	SW-3Y	21-50 (Adult)	Male	Between households	Between Households	Different Site	Different Anatomical Site	Same Age Group	Same Gender
ADMA3ZRP vs. SW3YLF	ADMA3ZRP	SW3YLF	0.24	0.441	0.134365	ADMA	Right Palm	Palm	ADMA-3Z	21-50 (Adult)	Male	SW	Left Forearm	Forearm	SW-3Y	21-50 (Adult)	Male	Between households	Between Households	Different Site	Different Anatomical Site	Same Age Group	Same Gender
ADMA3ZRP vs. SW3YLP	ADMA3ZRP	SW3YLP	0.436	0.54	0.206284	ADMA	Right Palm	Palm	ADMA-3Z	21-50 (Adult)	Male	SW	Left Palm	Palm	SW-3Y	21-50 (Adult)	Male	Between households	Between Households	Different Site	Same Anatomical Site	Same Age Group	Same Gender
ADMA3ZRP vs. SW3YRF	ADMA3ZRP	SW3YRF	0.439	0.436	0.139427	ADMA	Right Palm	Palm	ADMA-3Z	21-50 (Adult)	Male	SW	Right Forearm	Forearm	SW-3Y	21-50 (Adult)	Male	Between households	Between Households	Different Site	Different Anatomical Site	Same Age Group	Same Gender
ADMA3ZRP vs. SW3YRP	ADMA3ZRP	SW3YRP	0.283	0.545	0.213847	ADMA	Right Palm	Palm	ADMA-3Z	21-50 (Adult)	Male	SW	Right Palm	Palm	SW-3Y	21-50 (Adult)	Male	Between households	Between Households	Same Site	Same Anatomical Site	Same Age Group	Same Gender
ADMA3ZRP vs. SW3ZFOH	ADMA3ZRP	SW3ZFOH	0.277	0.599	0.19963	ADMA	Right Palm	Palm	ADMA-3Z	21-50 (Adult)	Male	SW	Forehead	Forehead	SW-3Z	21-50 (Adult)	Female	Between households	Between Households	Different Site	Different Anatomical Site	Same Age Group	Different Gender
ADMA3ZRP vs. SW3ZLF	ADMA3ZRP	SW3ZLF	0.295	0.799	0.292055	ADMA	Right Palm	Palm	ADMA-3Z	21-50 (Adult)	Male	SW	Left Forearm	Forearm	SW-3Z	21-50 (Adult)	Female	Between households	Between Households	Different Site	Different Anatomical Site	Same Age Group	Different Gender
ADMA3ZRP vs. SW3ZLP	ADMA3ZRP	SW3ZLP	0.816	0.886	0.334831	ADMA	Right Palm	Palm	ADMA-3Z	21-50 (Adult)	Male	SW	Left Palm	Palm	SW-3Z	21-50 (Adult)	Female	Between households	Between Households	Different Site	Same Anatomical Site	Same Age Group	Different Gender
ADMA3ZRP vs. SW3ZRF	ADMA3ZRP	SW3ZRF	0.905	0.778	0.28372	ADMA	Right Palm	Palm	ADMA-3Z	21-50 (Adult)	Male	SW	Right Forearm	Forearm	SW-3Z	21-50 (Adult)	Female	Between households	Between Households	Different Site	Different Anatomical Site	Same Age Group	Different Gender
ADMA3ZRP vs. SW3ZRP	ADMA3ZRP	SW3ZRP	0.797	0.85	0.36176	ADMA	Right Palm	Palm	ADMA-3Z	21-50 (Adult)	Male	SW	Right Palm	Palm	SW-3Z	21-50 (Adult)	Female	Between households	Between Households	Same Site	Same Anatomical Site	Same Age Group	Different Gender
ADMA3ZRP vs. TH3ZFOH	ADMA3ZRP	TH3ZFOH	0.361	0.539	0.200696	ADMA	Right Palm	Palm	ADMA-3Z	21-50 (Adult)	Male	TH	Forehead	Forehead	TH-3Z	21-50 (Adult)	Male	Between households	Between Households	Different Site	Different Anatomical Site	Same Age Group	Same Gender
ADMA3ZRP vs. TH3ZLF	ADMA3ZRP	TH3ZLF	0.283	0.493	0.161366	ADMA	Right Palm	Palm	ADMA-3Z	21-50 (Adult)	Male	TH	Left Forearm	Forearm	TH-3Z	21-50 (Adult)	Male	Between households	Between Households	Different Site	Different Anatomical Site	Same Age Group	Same Gender
ADMA3ZRP vs. TH3ZLP	ADMA3ZRP	TH3ZLP	0.341	0.598	0.27872	ADMA	Right Palm	Palm	ADMA-3Z	21-50 (Adult)	Male	TH	Left Palm	Palm	TH-3Z	21-50 (Adult)	Male	Between households	Between Households	Different Site	Same Anatomical Site	Same Age Group	Same Gender
ADMA3ZRP vs. TH3ZRF	ADMA3ZRP	TH3ZRF	0.311	0.471	0.149419	ADMA	Right Palm	Palm	ADMA-3Z	21-50 (Adult)	Male	TH	Right Forearm	Forearm	TH-3Z	21-50 (Adult)	Male	Between households	Between Households	Different Site	Different Anatomical Site	Same Age Group	Same Gender
ADMA3ZRP vs. TH3ZRP	ADMA3ZRP	TH3ZRP	0.35	0.513	0.2068	ADMA	Right Palm	Palm	ADMA-3Z	21-50 (Adult)	Male	TH	Right Palm	Palm	TH-3Z	21-50 (Adult)	Male	Between households	Between Households	Same Site	Same Anatomical Site	Same Age Group	Same Gender
ADMA3ZRP vs. TK3XFOH	ADMA3ZRP	TK3XFOH	0.219	0.699	0.214302	ADMA	Right Palm	Palm	ADMA-3Z	21-50 (Adult)	Male	TK	Forehead	Forehead	TK-3X	0-20 (Children)	Female	Between households	Between Households	Different Site	Different Anatomical Site	Different Age Group	Different Gender
ADMA3ZRP vs. TK3XLP	ADMA3ZRP	TK3XLP	0.298	0.708	0.2605	ADMA	Right Palm	Palm	ADMA-3Z	21-50 (Adult)	Male	TK	Left Palm	Palm	TK-3X	0-20 (Children)	Female	Between households	Between Households	Different Site	Same Anatomical Site	Different Age Group	Different Gender
ADMA3ZRP vs. TK3XRF	ADMA3ZRP	TK3XRF	0.298	0.798	0.256209	ADMA	Right Palm	Palm	ADMA-3Z	21-50 (Adult)	Male	TK	Right Forearm	Forearm	TK-3X	0-20 (Children)	Female	Between households	Between Households	Different Site	Different Anatomical Site	Different Age Group	Different Gender
ADMA3ZRP vs. TK3XRP	ADMA3ZRP	TK3XRP	0.569	0.829	0.34239	ADMA	Right Palm	Palm	ADMA-3Z	21-50 (Adult)	Male	TK	Right Palm	Palm	TK-3X	0-20 (Children)	Female	Between households	Between Households	Same Site	Same Anatomical Site	Different Age Group	Different Gender
ADMA3ZRP vs. TK3YFOH	ADMA3ZRP	TK3YFOH	0.198	0.899	0.326646	ADMA	Right Palm	Palm	ADMA-3Z	21-50 (Adult)	Male	TK	Forehead	Forehead	TK-3Y	51-90 (Elderly)	Female	Between households	Between Households	Different Site	Different Anatomical Site	Different Age Group	Different Gender
ADMA3ZRP vs. TK3YLF	ADMA3ZRP	TK3YLF	0.548	0.875	0.36055	ADMA	Right Palm	Palm	ADMA-3Z	21-50 (Adult)	Male	TK	Left Forearm	Forearm	TK-3Y	51-90 (Elderly)	Female	Between households	Between Households	Different Site	Different Anatomical Site	Different Age Group	Different Gender
ADMA3ZRP vs. TK3YLP	ADMA3ZRP	TK3YLP	0.558	0.937	0.392859	ADMA	Right Palm	Palm	ADMA-3Z	21-50 (Adult)	Male	TK	Left Palm	Palm	TK-3Y	51-90 (Elderly)	Female	Between households	Between Households	Different Site	Same Anatomical Site	Different Age Group	Different Gender
ADMA3ZRP vs. TK3YRF	ADMA3ZRP	TK3YRF	0.5	0.874	0.323253	ADMA	Right Palm	Palm	ADMA-3Z	21-50 (Adult)	Male	TK	Right Forearm	Forearm	TK-3Y	51-90 (Elderly)	Female	Between households	Between Households	Different Site	Different Anatomical Site	Different Age Group	Different Gender
ADMA3ZRP vs. TK3YRP	ADMA3ZRP	TK3YRP	0.334	0.954	0.410116	ADMA	Right Palm	Palm	ADMA-3Z	21-50 (Adult)	Male	TK	Right Palm	Palm	TK-3Y	51-90 (Elderly)	Female	Between households	Between Households	Same Site	Same Anatomical Site	Different Age Group	Different Gender
ADMA3ZRP vs. TK3ZFOH	ADMA3ZRP	TK3ZFOH	0.355	0.57	0.215683	ADMA	Right Palm	Palm	ADMA-3Z	21-50 (Adult)	Male	TK	Forehead	Forehead	TK-3Z	51-90 (Elderly)	Male	Between households	Between Households	Different Site	Different Anatomical Site	Different Age Group	Same Gender
ADMA3ZRP vs. TK3ZLF	ADMA3ZRP	TK3ZLF	0.34	0.783	0.280687	ADMA	Right Palm	Palm	ADMA-3Z	21-50 (Adult)	Male	TK	Left Forearm	Forearm	TK-3Z	51-90 (Elderly)	Male	Between households	Between Households	Different Site	Different Anatomical Site	Different Age Group	Same Gender
ADMA3ZRP vs. TK3ZLP	ADMA3ZRP	TK3ZLP	0.581	0.805	0.291159	ADMA	Right Palm	Palm	ADMA-3Z	21-50 (Adult)	Male	TK	Left Palm	Palm	TK-3Z	51-90 (Elderly)	Male	Between households	Between Households	Different Site	Same Anatomical Site	Different Age Group	Same Gender
ADMA3ZRP vs. TK3ZRF	ADMA3ZRP	TK3ZRF	0.308	0.822	0.351664	ADMA	Right Palm	Palm	ADMA-3Z	21-50 (Adult)	Male	TK	Right Forearm	Forearm	TK-3Z	51-90 (Elderly)	Male	Between households	Between Households	Different Site	Different Anatomical Site	Different Age Group	Same Gender
ADMA3ZRP vs. TK3ZRP	ADMA3ZRP	TK3ZRP	0.329	0.68	0.207314	ADMA	Right Palm	Palm	ADMA-3Z	21-50 (Adult)	Male	TK	Right Palm	Palm	TK-3Z	51-90 (Elderly)	Male	Between households	Between Households	Same Site	Same Anatomical Site	Different Age Group	Same Gender
ADMA3ZRP vs. TMB3WFOH	ADMA3ZRP	TMB3WFOH	0.26	0.649	0.303887	ADMA	Right Palm	Palm	ADMA-3Z	21-50 (Adult)	Male	TMB	Forehead	Forehead	TMB-3W	51-90 (Elderly)	Male	Between households	Between Households	Different Site	Different Anatomical Site	Different Age Group	Same Gender
ADMA3ZRP vs. TMB3WLF	ADMA3ZRP	TMB3WLF	0.582	0.617	0.230203	ADMA	Right Palm	Palm	ADMA-3Z	21-50 (Adult)	Male	TMB	Left Forearm	Forearm	TMB-3W	51-90 (Elderly)	Male	Between households	Between Households	Different Site	Different Anatomical Site	Different Age Group	Same Gender
ADMA3ZRP vs. TMB3WLP	ADMA3ZRP	TMB3WLP	0.643	0.749	0.308708	ADMA	Right Palm	Palm	ADMA-3Z	21-50 (Adult)	Male	TMB	Left Palm	Palm	TMB-3W	51-90 (Elderly)	Male	Between households	Between Households	Different Site	Same Anatomical Site	Different Age Group	Same Gender
ADMA3ZRP vs. TMB3WRF	ADMA3ZRP	TMB3WRF	0.33	0.614	0.247946	ADMA	Right Palm	Palm	ADMA-3Z	21-50 (Adult)	Male	TMB	Right Forearm	Forearm	TMB-3W	51-90 (Elderly)	Male	Between households	Between Households	Different Site	Different Anatomical Site	Different Age Group	Same Gender
ADMA3ZRP vs. TMB3WRP	ADMA3ZRP	TMB3WRP	0.817	0.782	0.29554	ADMA	Right Palm	Palm	ADMA-3Z	21-50 (Adult)	Male	TMB	Right Palm	Palm	TMB-3W	51-90 (Elderly)	Male	Between households	Between Households	Same Site	Same Anatomical Site	Different Age Group	Same Gender
ADMA3ZRP vs. TMB3XFOH	ADMA3ZRP	TMB3XFOH	0.371	0.602	0.229472	ADMA	Right Palm	Palm	ADMA-3Z	21-50 (Adult)	Male	TMB	Forehead	Forehead	TMB-3X	21-50 (Adult)	Female	Between households	Between Households	Different Site	Different Anatomical Site	Same Age Group	Different Gender
ADMA3ZRP vs. TMB3XLF	ADMA3ZRP	TMB3XLF	0.318	0.581	0.213786	ADMA	Right Palm	Palm	ADMA-3Z	21-50 (Adult)	Male	TMB	Left Forearm	Forearm	TMB-3X	21-50 (Adult)	Female	Between households	Between Households	Different Site	Different Anatomical Site	Same Age Group	Different Gender
ADMA3ZRP vs. TMB3XLP	ADMA3ZRP	TMB3XLP	0.289	0.625	0.216768	ADMA	Right Palm	Palm	ADMA-3Z	21-50 (Adult)	Male	TMB	Left Palm	Palm	TMB-3X	21-50 (Adult)	Female	Between households	Between Households	Different Site	Same Anatomical Site	Same Age Group	Different Gender
ADMA3ZRP vs. TMB3XRF	ADMA3ZRP	TMB3XRF	0.332	0.577	0.196259	ADMA	Right Palm	Palm	ADMA-3Z	21-50 (Adult)	Male	TMB	Right Forearm	Forearm	TMB-3X	21-50 (Adult)	Female	Between households	Between Households	Different Site	Different Anatomical Site	Same Age Group	Different Gender
ADMA3ZRP vs. TMB3XRP	ADMA3ZRP	TMB3XRP	0.318	0.593	0.204897	ADMA	Right Palm	Palm	ADMA-3Z	21-50 (Adult)	Male	TMB	Right Palm	Palm	TMB-3X	21-50 (Adult)	Female	Between households	Between Households	Same Site	Same Anatomical Site	Same Age Group	Different Gender
ADMA3ZRP vs. TMB3YFOH	ADMA3ZRP	TMB3YFOH	0.317	0.545	0.199155	ADMA	Right Palm	Palm	ADMA-3Z	21-50 (Adult)	Male	TMB	Forehead	Forehead	TMB-3Y	21-50 (Adult)	Male	Between households	Between Households	Different Site	Different Anatomical Site	Same Age Group	Same Gender
ADMA3ZRP vs. TMB3YLF	ADMA3ZRP	TMB3YLF	0.294	0.727	0.348258	ADMA	Right Palm	Palm	ADMA-3Z	21-50 (Adult)	Male	TMB	Left Forearm	Forearm	TMB-3Y	21-50 (Adult)	Male	Between households	Between Households	Different Site	Different Anatomical Site	Same Age Group	Same Gender
ADMA3ZRP vs. TMB3YLP	ADMA3ZRP	TMB3YLP	0.278	0.714	0.271143	ADMA	Right Palm	Palm	ADMA-3Z	21-50 (Adult)	Male	TMB	Left Palm	Palm	TMB-3Y	21-50 (Adult)	Male	Between households	Between Households	Different Site	Same Anatomical Site	Same Age Group	Same Gender
ADMA3ZRP vs. TMB3YRF	ADMA3ZRP	TMB3YRF	0.32	0.548	0.203459	ADMA	Right Palm	Palm	ADMA-3Z	21-50 (Adult)	Male	TMB	Right Forearm	Forearm	TMB-3Y	21-50 (Adult)	Male	Between households	Between Households	Different Site	Different Anatomical Site	Same Age Group	Same Gender
ADMA3ZRP vs. TMB3YRP	ADMA3ZRP	TMB3YRP	0.38	0.708	0.21802	ADMA	Right Palm	Palm	ADMA-3Z	21-50 (Adult)	Male	TMB	Right Palm	Palm	TMB-3Y	21-50 (Adult)	Male	Between households	Between Households	Same Site	Same Anatomical Site	Same Age Group	Same Gender
ADMA3ZRP vs. TY3WFOH	ADMA3ZRP	TY3WFOH	0.481	0.692	0.245229	ADMA	Right Palm	Palm	ADMA-3Z	21-50 (Adult)	Male	TY	Forehead	Forehead	TY-3W	21-50 (Adult)	Female	Between households	Between Households	Different Site	Different Anatomical Site	Same Age Group	Different Gender
ADMA3ZRP vs. TY3WLP	ADMA3ZRP	TY3WLP	0.522	0.822	0.391037	ADMA	Right Palm	Palm	ADMA-3Z	21-50 (Adult)	Male	TY	Left Palm	Palm	TY-3W	21-50 (Adult)	Female	Between households	Between Households	Different Site	Same Anatomical Site	Same Age Group	Different Gender
ADMA3ZRP vs. TY3WRP	ADMA3ZRP	TY3WRP	0.343	0.624	0.196583	ADMA	Right Palm	Palm	ADMA-3Z	21-50 (Adult)	Male	TY	Right Palm	Palm	TY-3W	21-50 (Adult)	Female	Between households	Between Households	Same Site	Same Anatomical Site	Same Age Group	Different Gender
ADMA3ZRP vs. TY3XFOH	ADMA3ZRP	TY3XFOH	0.353	0.548	0.210224	ADMA	Right Palm	Palm	ADMA-3Z	21-50 (Adult)	Male	TY	Forehead	Forehead	TY-3X	0-20 (Children)	Male	Between households	Between Households	Different Site	Different Anatomical Site	Different Age Group	Same Gender
ADMA3ZRP vs. TY3XLP	ADMA3ZRP	TY3XLP	0.224	0.513	0.157652	ADMA	Right Palm	Palm	ADMA-3Z	21-50 (Adult)	Male	TY	Left Palm	Palm	TY-3X	0-20 (Children)	Male	Between households	Between Households	Different Site	Same Anatomical Site	Different Age Group	Same Gender
ADMA3ZRP vs. TY3XRF	ADMA3ZRP	TY3XRF	0.239	0.532	0.156848	ADMA	Right Palm	Palm	ADMA-3Z	21-50 (Adult)	Male	TY	Right Forearm	Forearm	TY-3X	0-20 (Children)	Male	Between households	Between Households	Different Site	Different Anatomical Site	Different Age Group	Same Gender
ADMA3ZRP vs. TY3XRP	ADMA3ZRP	TY3XRP	0.3	0.585	0.170568	ADMA	Right Palm	Palm	ADMA-3Z	21-50 (Adult)	Male	TY	Right Palm	Palm	TY-3X	0-20 (Children)	Male	Between households	Between Households	Same Site	Same Anatomical Site	Different Age Group	Same Gender
ADMA3ZRP vs. TY3YFOH	ADMA3ZRP	TY3YFOH	0.775	0.678	0.196886	ADMA	Right Palm	Palm	ADMA-3Z	21-50 (Adult)	Male	TY	Forehead	Forehead	TY-3Y	0-20 (Children)	Female	Between households	Between Households	Different Site	Different Anatomical Site	Different Age Group	Different Gender
ADMA3ZRP vs. TY3YLP	ADMA3ZRP	TY3YLP	0.602	0.73	0.223384	ADMA	Right Palm	Palm	ADMA-3Z	21-50 (Adult)	Male	TY	Left Palm	Palm	TY-3Y	0-20 (Children)	Female	Between households	Between Households	Different Site	Same Anatomical Site	Different Age Group	Different Gender
ADMA3ZRP vs. TY3YRF	ADMA3ZRP	TY3YRF	0.522	0.676	0.195545	ADMA	Right Palm	Palm	ADMA-3Z	21-50 (Adult)	Male	TY	Right Forearm	Forearm	TY-3Y	0-20 (Children)	Female	Between households	Between Households	Different Site	Different Anatomical Site	Different Age Group	Different Gender
ADMA3ZRP vs. TY3YRP	ADMA3ZRP	TY3YRP	0.34	0.727	0.220394	ADMA	Right Palm	Palm	ADMA-3Z	21-50 (Adult)	Male	TY	Right Palm	Palm	TY-3Y	0-20 (Children)	Female	Between households	Between Households	Same Site	Same Anatomical Site	Different Age Group	Different Gender
ADMA3ZRP vs. TY3ZFOH	ADMA3ZRP	TY3ZFOH	0.86	0.57	0.182537	ADMA	Right Palm	Palm	ADMA-3Z	21-50 (Adult)	Male	TY	Forehead	Forehead	TY-3Z	21-50 (Adult)	Female	Between households	Between Households	Different Site	Different Anatomical Site	Same Age Group	Different Gender
ADMA3ZRP vs. TY3ZLF	ADMA3ZRP	TY3ZLF	0.323	0.608	0.168322	ADMA	Right Palm	Palm	ADMA-3Z	21-50 (Adult)	Male	TY	Left Forearm	Forearm	TY-3Z	21-50 (Adult)	Female	Between households	Between Households	Different Site	Different Anatomical Site	Same Age Group	Different Gender
ADMA3ZRP vs. TY3ZLP	ADMA3ZRP	TY3ZLP	0.306	0.503	0.15446	ADMA	Right Palm	Palm	ADMA-3Z	21-50 (Adult)	Male	TY	Left Palm	Palm	TY-3Z	21-50 (Adult)	Female	Between households	Between Households	Different Site	Same Anatomical Site	Same Age Group	Different Gender
ADMA3ZRP vs. TY3ZRF	ADMA3ZRP	TY3ZRF	0.311	0.607	0.172971	ADMA	Right Palm	Palm	ADMA-3Z	21-50 (Adult)	Male	TY	Right Forearm	Forearm	TY-3Z	21-50 (Adult)	Female	Between households	Between Households	Different Site	Different Anatomical Site	Same Age Group	Different Gender
ADMA3ZRP vs. TY3ZRP	ADMA3ZRP	TY3ZRP	0.303	0.666	0.245157	ADMA	Right Palm	Palm	ADMA-3Z	21-50 (Adult)	Male	TY	Right Palm	Palm	TY-3Z	21-50 (Adult)	Female	Between households	Between Households	Same Site	Same Anatomical Site	Same Age Group	Different Gender
ADMA3ZRP vs. WKS3UFOH	ADMA3ZRP	WKS3UFOH	0.356	0.765	0.275152	ADMA	Right Palm	Palm	ADMA-3Z	21-50 (Adult)	Male	WKS	Forehead	Forehead	WKS-3U	0-20 (Children)	Female	Between households	Between Households	Different Site	Different Anatomical Site	Different Age Group	Different Gender
ADMA3ZRP vs. WKS3ULF	ADMA3ZRP	WKS3ULF	0.471	0.634	0.229809	ADMA	Right Palm	Palm	ADMA-3Z	21-50 (Adult)	Male	WKS	Left Forearm	Forearm	WKS-3U	0-20 (Children)	Female	Between households	Between Households	Different Site	Different Anatomical Site	Different Age Group	Different Gender
ADMA3ZRP vs. WKS3ULP	ADMA3ZRP	WKS3ULP	0.315	0.66	0.243166	ADMA	Right Palm	Palm	ADMA-3Z	21-50 (Adult)	Male	WKS	Left Palm	Palm	WKS-3U	0-20 (Children)	Female	Between households	Between Households	Different Site	Same Anatomical Site	Different Age Group	Different Gender
ADMA3ZRP vs. WKS3URP	ADMA3ZRP	WKS3URP	0.323	0.705	0.297171	ADMA	Right Palm	Palm	ADMA-3Z	21-50 (Adult)	Male	WKS	Right Palm	Palm	WKS-3U	0-20 (Children)	Female	Between households	Between Households	Same Site	Same Anatomical Site	Different Age Group	Different Gender
ADMA3ZRP vs. WKS3VFOH	ADMA3ZRP	WKS3VFOH	0.867	0.573	0.199911	ADMA	Right Palm	Palm	ADMA-3Z	21-50 (Adult)	Male	WKS	Forehead	Forehead	WKS-3V	0-20 (Children)	Female	Between households	Between Households	Different Site	Different Anatomical Site	Different Age Group	Different Gender
ADMA3ZRP vs. WKS3VLF	ADMA3ZRP	WKS3VLF	0.879	0.739	0.266703	ADMA	Right Palm	Palm	ADMA-3Z	21-50 (Adult)	Male	WKS	Left Forearm	Forearm	WKS-3V	0-20 (Children)	Female	Between households	Between Households	Different Site	Different Anatomical Site	Different Age Group	Different Gender
ADMA3ZRP vs. WKS3VLP	ADMA3ZRP	WKS3VLP	0.822	0.789	0.229585	ADMA	Right Palm	Palm	ADMA-3Z	21-50 (Adult)	Male	WKS	Left Palm	Palm	WKS-3V	0-20 (Children)	Female	Between households	Between Households	Different Site	Same Anatomical Site	Different Age Group	Different Gender
ADMA3ZRP vs. WKS3VRF	ADMA3ZRP	WKS3VRF	0.887	0.743	0.248493	ADMA	Right Palm	Palm	ADMA-3Z	21-50 (Adult)	Male	WKS	Right Forearm	Forearm	WKS-3V	0-20 (Children)	Female	Between households	Between Households	Different Site	Different Anatomical Site	Different Age Group	Different Gender
ADMA3ZRP vs. WKS3VRP	ADMA3ZRP	WKS3VRP	0.864	0.765	0.217266	ADMA	Right Palm	Palm	ADMA-3Z	21-50 (Adult)	Male	WKS	Right Palm	Palm	WKS-3V	0-20 (Children)	Female	Between households	Between Households	Same Site	Same Anatomical Site	Different Age Group	Different Gender
ADMA3ZRP vs. WKS3WFOH	ADMA3ZRP	WKS3WFOH	0.375	0.645	0.226776	ADMA	Right Palm	Palm	ADMA-3Z	21-50 (Adult)	Male	WKS	Forehead	Forehead	WKS-3W	0-20 (Children)	Female	Between households	Between Households	Different Site	Different Anatomical Site	Different Age Group	Different Gender
ADMA3ZRP vs. WKS3WLF	ADMA3ZRP	WKS3WLF	0.839	0.754	0.293464	ADMA	Right Palm	Palm	ADMA-3Z	21-50 (Adult)	Male	WKS	Left Forearm	Forearm	WKS-3W	0-20 (Children)	Female	Between households	Between Households	Different Site	Different Anatomical Site	Different Age Group	Different Gender
ADMA3ZRP vs. WKS3WLP	ADMA3ZRP	WKS3WLP	0.623	0.664	0.273235	ADMA	Right Palm	Palm	ADMA-3Z	21-50 (Adult)	Male	WKS	Left Palm	Palm	WKS-3W	0-20 (Children)	Female	Between households	Between Households	Different Site	Same Anatomical Site	Different Age Group	Different Gender
ADMA3ZRP vs. WKS3WRP	ADMA3ZRP	WKS3WRP	0.524	0.729	0.320592	ADMA	Right Palm	Palm	ADMA-3Z	21-50 (Adult)	Male	WKS	Right Palm	Palm	WKS-3W	0-20 (Children)	Female	Between households	Between Households	Same Site	Same Anatomical Site	Different Age Group	Different Gender
ADMA3ZRP vs. WKS3XFOH	ADMA3ZRP	WKS3XFOH	0.523	0.535	0.167625	ADMA	Right Palm	Palm	ADMA-3Z	21-50 (Adult)	Male	WKS	Forehead	Forehead	WKS-3X	21-50 (Adult)	Female	Between households	Between Households	Different Site	Different Anatomical Site	Same Age Group	Different Gender
ADMA3ZRP vs. WKS3XLF	ADMA3ZRP	WKS3XLF	0.553	0.568	0.20886	ADMA	Right Palm	Palm	ADMA-3Z	21-50 (Adult)	Male	WKS	Left Forearm	Forearm	WKS-3X	21-50 (Adult)	Female	Between households	Between Households	Different Site	Different Anatomical Site	Same Age Group	Different Gender
ADMA3ZRP vs. WKS3XLP	ADMA3ZRP	WKS3XLP	0.39	0.641	0.286137	ADMA	Right Palm	Palm	ADMA-3Z	21-50 (Adult)	Male	WKS	Left Palm	Palm	WKS-3X	21-50 (Adult)	Female	Between households	Between Households	Different Site	Same Anatomical Site	Same Age Group	Different Gender
ADMA3ZRP vs. WKS3XRF	ADMA3ZRP	WKS3XRF	0.442	0.58	0.182626	ADMA	Right Palm	Palm	ADMA-3Z	21-50 (Adult)	Male	WKS	Right Forearm	Forearm	WKS-3X	21-50 (Adult)	Female	Between households	Between Households	Different Site	Different Anatomical Site	Same Age Group	Different Gender
ADMA3ZRP vs. WKS3XRP	ADMA3ZRP	WKS3XRP	0.431	0.565	0.199174	ADMA	Right Palm	Palm	ADMA-3Z	21-50 (Adult)	Male	WKS	Right Palm	Palm	WKS-3X	21-50 (Adult)	Female	Between households	Between Households	Same Site	Same Anatomical Site	Same Age Group	Different Gender
ADMA3ZRP vs. WKS3YFOH	ADMA3ZRP	WKS3YFOH	0.389	0.7	0.252184	ADMA	Right Palm	Palm	ADMA-3Z	21-50 (Adult)	Male	WKS	Forehead	Forehead	WKS-3Y	21-50 (Adult)	Female	Between households	Between Households	Different Site	Different Anatomical Site	Same Age Group	Different Gender
ADMA3ZRP vs. WKS3YLF	ADMA3ZRP	WKS3YLF	0.791	0.732	0.27073	ADMA	Right Palm	Palm	ADMA-3Z	21-50 (Adult)	Male	WKS	Left Forearm	Forearm	WKS-3Y	21-50 (Adult)	Female	Between households	Between Households	Different Site	Different Anatomical Site	Same Age Group	Different Gender
ADMA3ZRP vs. WKS3YLP	ADMA3ZRP	WKS3YLP	0.906	0.819	0.323827	ADMA	Right Palm	Palm	ADMA-3Z	21-50 (Adult)	Male	WKS	Left Palm	Palm	WKS-3Y	21-50 (Adult)	Female	Between households	Between Households	Different Site	Same Anatomical Site	Same Age Group	Different Gender
ADMA3ZRP vs. WKS3YRP	ADMA3ZRP	WKS3YRP	0.892	0.822	0.313585	ADMA	Right Palm	Palm	ADMA-3Z	21-50 (Adult)	Male	WKS	Right Palm	Palm	WKS-3Y	21-50 (Adult)	Female	Between households	Between Households	Same Site	Same Anatomical Site	Same Age Group	Different Gender
ADMA3ZRP vs. WTS3VFOH	ADMA3ZRP	WTS3VFOH	0.345	0.612	0.215521	ADMA	Right Palm	Palm	ADMA-3Z	21-50 (Adult)	Male	WTS	Forehead	Forehead	WTS-3V	0-20 (Children)	Male	Between households	Between Households	Different Site	Different Anatomical Site	Different Age Group	Same Gender
ADMA3ZRP vs. WTS3VLP	ADMA3ZRP	WTS3VLP	0.196	0.63	0.24233	ADMA	Right Palm	Palm	ADMA-3Z	21-50 (Adult)	Male	WTS	Left Palm	Palm	WTS-3V	0-20 (Children)	Male	Between households	Between Households	Different Site	Same Anatomical Site	Different Age Group	Same Gender
ADMA3ZRP vs. WTS3VRF	ADMA3ZRP	WTS3VRF	0.63	0.656	0.287461	ADMA	Right Palm	Palm	ADMA-3Z	21-50 (Adult)	Male	WTS	Right Forearm	Forearm	WTS-3V	0-20 (Children)	Male	Between households	Between Households	Different Site	Different Anatomical Site	Different Age Group	Same Gender
ADMA3ZRP vs. WTS3VRP	ADMA3ZRP	WTS3VRP	0.311	0.638	0.233808	ADMA	Right Palm	Palm	ADMA-3Z	21-50 (Adult)	Male	WTS	Right Palm	Palm	WTS-3V	0-20 (Children)	Male	Between households	Between Households	Same Site	Same Anatomical Site	Different Age Group	Same Gender
ADMA3ZRP vs. WTS3WFOH	ADMA3ZRP	WTS3WFOH	0.695	0.654	0.201386	ADMA	Right Palm	Palm	ADMA-3Z	21-50 (Adult)	Male	WTS	Forehead	Forehead	WTS-3W	0-20 (Children)	Male	Between households	Between Households	Different Site	Different Anatomical Site	Different Age Group	Same Gender
ADMA3ZRP vs. WTS3WLP	ADMA3ZRP	WTS3WLP	0.735	0.8	0.423689	ADMA	Right Palm	Palm	ADMA-3Z	21-50 (Adult)	Male	WTS	Left Palm	Palm	WTS-3W	0-20 (Children)	Male	Between households	Between Households	Different Site	Same Anatomical Site	Different Age Group	Same Gender
ADMA3ZRP vs. WTS3WRF	ADMA3ZRP	WTS3WRF	0.591	0.783	0.299668	ADMA	Right Palm	Palm	ADMA-3Z	21-50 (Adult)	Male	WTS	Right Forearm	Forearm	WTS-3W	0-20 (Children)	Male	Between households	Between Households	Different Site	Different Anatomical Site	Different Age Group	Same Gender
ADMA3ZRP vs. WTS3WRP	ADMA3ZRP	WTS3WRP	0.745	0.883	0.543448	ADMA	Right Palm	Palm	ADMA-3Z	21-50 (Adult)	Male	WTS	Right Palm	Palm	WTS-3W	0-20 (Children)	Male	Between households	Between Households	Same Site	Same Anatomical Site	Different Age Group	Same Gender
ADMA3ZRP vs. WTS3YFOH	ADMA3ZRP	WTS3YFOH	0.34	0.744	0.245492	ADMA	Right Palm	Palm	ADMA-3Z	21-50 (Adult)	Male	WTS	Forehead	Forehead	WTS-3Y	21-50 (Adult)	Female	Between households	Between Households	Different Site	Different Anatomical Site	Same Age Group	Different Gender
ADMA3ZRP vs. WTS3YLP	ADMA3ZRP	WTS3YLP	0.835	0.808	0.287735	ADMA	Right Palm	Palm	ADMA-3Z	21-50 (Adult)	Male	WTS	Left Palm	Palm	WTS-3Y	21-50 (Adult)	Female	Between households	Between Households	Different Site	Same Anatomical Site	Same Age Group	Different Gender
ADMA3ZRP vs. WTS3YRF	ADMA3ZRP	WTS3YRF	0.952	0.846	0.302664	ADMA	Right Palm	Palm	ADMA-3Z	21-50 (Adult)	Male	WTS	Right Forearm	Forearm	WTS-3Y	21-50 (Adult)	Female	Between households	Between Households	Different Site	Different Anatomical Site	Same Age Group	Different Gender
ADMA3ZRP vs. WTS3YRP	ADMA3ZRP	WTS3YRP	0.863	0.776	0.283032	ADMA	Right Palm	Palm	ADMA-3Z	21-50 (Adult)	Male	WTS	Right Palm	Palm	WTS-3Y	21-50 (Adult)	Female	Between households	Between Households	Same Site	Same Anatomical Site	Same Age Group	Different Gender
ADMA3ZRP vs. WTS3ZFOH	ADMA3ZRP	WTS3ZFOH	0.778	0.674	0.217886	ADMA	Right Palm	Palm	ADMA-3Z	21-50 (Adult)	Male	WTS	Forehead	Forehead	WTS-3Z	51-90 (Elderly)	Male	Between households	Between Households	Different Site	Different Anatomical Site	Different Age Group	Same Gender
ADMA3ZRP vs. WTS3ZLP	ADMA3ZRP	WTS3ZLP	0.593	0.768	0.341943	ADMA	Right Palm	Palm	ADMA-3Z	21-50 (Adult)	Male	WTS	Left Palm	Palm	WTS-3Z	51-90 (Elderly)	Male	Between households	Between Households	Different Site	Same Anatomical Site	Different Age Group	Same Gender
ADMA3ZRP vs. WTS3ZRF	ADMA3ZRP	WTS3ZRF	0.558	0.743	0.314044	ADMA	Right Palm	Palm	ADMA-3Z	21-50 (Adult)	Male	WTS	Right Forearm	Forearm	WTS-3Z	51-90 (Elderly)	Male	Between households	Between Households	Different Site	Different Anatomical Site	Different Age Group	Same Gender
ADMA3ZRP vs. WTS3ZRP	ADMA3ZRP	WTS3ZRP	0.547	0.746	0.288674	ADMA	Right Palm	Palm	ADMA-3Z	21-50 (Adult)	Male	WTS	Right Palm	Palm	WTS-3Z	51-90 (Elderly)	Male	Between households	Between Households	Same Site	Same Anatomical Site	Different Age Group	Same Gender
FH3YFOH vs. ADMA3ZFOH	FH3YFOH	ADMA3ZFOH	0.546	0.681	0.27747	FH	Forehead	Forehead	FH-3Y	51-90 (Elderly)	Female	ADMA	Forehead	Forehead	ADMA-3Z	21-50 (Adult)	Male	Between households	Between Households	Same Site	Same Anatomical Site	Different Age Group	Different Gender
FH3YFOH vs. ADMA3ZLF	FH3YFOH	ADMA3ZLF	0.62	0.617	0.193131	FH	Forehead	Forehead	FH-3Y	51-90 (Elderly)	Female	ADMA	Left Forearm	Forearm	ADMA-3Z	21-50 (Adult)	Male	Between households	Between Households	Different Site	Different Anatomical Site	Different Age Group	Different Gender
FH3YFOH vs. ADMA3ZLP	FH3YFOH	ADMA3ZLP	0.483	0.607	0.191327	FH	Forehead	Forehead	FH-3Y	51-90 (Elderly)	Female	ADMA	Left Palm	Palm	ADMA-3Z	21-50 (Adult)	Male	Between households	Between Households	Different Site	Different Anatomical Site	Different Age Group	Different Gender
FH3YFOH vs. ADMA3ZRP	FH3YFOH	ADMA3ZRP	0.478	0.601	0.17971	FH	Forehead	Forehead	FH-3Y	51-90 (Elderly)	Female	ADMA	Right Palm	Palm	ADMA-3Z	21-50 (Adult)	Male	Between households	Between Households	Different Site	Different Anatomical Site	Different Age Group	Different Gender
FH3YFOH vs. FH3YLF	FH3YFOH	FH3YLF	0.684	0.496	0.160793	FH	Forehead	Forehead	FH-3Y	51-90 (Elderly)	Female	FH	Left Forearm	Forearm	FH-3Y	51-90 (Elderly)	Female	Within households	Within Individuals	Different Site	Different Anatomical Site	Same Age Group	Same Gender
FH3YFOH vs. FH3YLP	FH3YFOH	FH3YLP	0.372	0.563	0.19839	FH	Forehead	Forehead	FH-3Y	51-90 (Elderly)	Female	FH	Left Palm	Palm	FH-3Y	51-90 (Elderly)	Female	Within households	Within Individuals	Different Site	Different Anatomical Site	Same Age Group	Same Gender
FH3YFOH vs. FH3YRF	FH3YFOH	FH3YRF	0.582	0.522	0.174161	FH	Forehead	Forehead	FH-3Y	51-90 (Elderly)	Female	FH	Right Forearm	Forearm	FH-3Y	51-90 (Elderly)	Female	Within households	Within Individuals	Different Site	Different Anatomical Site	Same Age Group	Same Gender
FH3YFOH vs. FH3YRP	FH3YFOH	FH3YRP	0.52	0.579	0.215983	FH	Forehead	Forehead	FH-3Y	51-90 (Elderly)	Female	FH	Right Palm	Palm	FH-3Y	51-90 (Elderly)	Female	Within households	Within Individuals	Different Site	Different Anatomical Site	Same Age Group	Same Gender
FH3YFOH vs. FH3ZFOH	FH3YFOH	FH3ZFOH	0.425	0.603	0.181325	FH	Forehead	Forehead	FH-3Y	51-90 (Elderly)	Female	FH	Forehead	Forehead	FH-3Z	51-90 (Elderly)	Female	Within households	Between Cohabitants	Same Site	Same Anatomical Site	Same Age Group	Same Gender
FH3YFOH vs. FH3ZLF	FH3YFOH	FH3ZLF	0.382	0.676	0.204245	FH	Forehead	Forehead	FH-3Y	51-90 (Elderly)	Female	FH	Left Forearm	Forearm	FH-3Z	51-90 (Elderly)	Female	Within households	Between Cohabitants	Different Site	Different Anatomical Site	Same Age Group	Same Gender
FH3YFOH vs. FH3ZLP	FH3YFOH	FH3ZLP	0.409	0.735	0.244159	FH	Forehead	Forehead	FH-3Y	51-90 (Elderly)	Female	FH	Left Palm	Palm	FH-3Z	51-90 (Elderly)	Female	Within households	Between Cohabitants	Different Site	Different Anatomical Site	Same Age Group	Same Gender
FH3YFOH vs. FH3ZRF	FH3YFOH	FH3ZRF	0.404	0.716	0.248137	FH	Forehead	Forehead	FH-3Y	51-90 (Elderly)	Female	FH	Right Forearm	Forearm	FH-3Z	51-90 (Elderly)	Female	Within households	Between Cohabitants	Different Site	Different Anatomical Site	Same Age Group	Same Gender
FH3YFOH vs. FH3ZRP	FH3YFOH	FH3ZRP	0.42	0.76	0.246465	FH	Forehead	Forehead	FH-3Y	51-90 (Elderly)	Female	FH	Right Palm	Palm	FH-3Z	51-90 (Elderly)	Female	Within households	Between Cohabitants	Different Site	Different Anatomical Site	Same Age Group	Same Gender
FH3YFOH vs. FT3ZFOH	FH3YFOH	FT3ZFOH	0.836	0.59	0.167336	FH	Forehead	Forehead	FH-3Y	51-90 (Elderly)	Female	FT	Forehead	Forehead	FT-3Z	21-50 (Adult)	Female	Between households	Between Households	Same Site	Same Anatomical Site	Different Age Group	Same Gender
FH3YFOH vs. FT3ZLF	FH3YFOH	FT3ZLF	0.387	0.72	0.267367	FH	Forehead	Forehead	FH-3Y	51-90 (Elderly)	Female	FT	Left Forearm	Forearm	FT-3Z	21-50 (Adult)	Female	Between households	Between Households	Different Site	Different Anatomical Site	Different Age Group	Same Gender
FH3YFOH vs. FT3ZLP	FH3YFOH	FT3ZLP	0.734	0.641	0.196746	FH	Forehead	Forehead	FH-3Y	51-90 (Elderly)	Female	FT	Left Palm	Palm	FT-3Z	21-50 (Adult)	Female	Between households	Between Households	Different Site	Different Anatomical Site	Different Age Group	Same Gender
FH3YFOH vs. FT3ZRP	FH3YFOH	FT3ZRP	0.894	0.593	0.174763	FH	Forehead	Forehead	FH-3Y	51-90 (Elderly)	Female	FT	Right Palm	Palm	FT-3Z	21-50 (Adult)	Female	Between households	Between Households	Different Site	Different Anatomical Site	Different Age Group	Same Gender
FH3YFOH vs. HFC3ZFOH	FH3YFOH	HFC3ZFOH	0.477	0.643	0.227057	FH	Forehead	Forehead	FH-3Y	51-90 (Elderly)	Female	HFC	Forehead	Forehead	HFC-3Z	21-50 (Adult)	Female	Between households	Between Households	Same Site	Same Anatomical Site	Different Age Group	Same Gender
FH3YFOH vs. HFC3ZLF	FH3YFOH	HFC3ZLF	0.9	0.675	0.23561	FH	Forehead	Forehead	FH-3Y	51-90 (Elderly)	Female	HFC	Left Forearm	Forearm	HFC-3Z	21-50 (Adult)	Female	Between households	Between Households	Different Site	Different Anatomical Site	Different Age Group	Same Gender
FH3YFOH vs. HFC3ZLP	FH3YFOH	HFC3ZLP	0.723	0.817	0.350299	FH	Forehead	Forehead	FH-3Y	51-90 (Elderly)	Female	HFC	Left Palm	Palm	HFC-3Z	21-50 (Adult)	Female	Between households	Between Households	Different Site	Different Anatomical Site	Different Age Group	Same Gender
FH3YFOH vs. HFC3ZRP	FH3YFOH	HFC3ZRP	0.845	0.783	0.334598	FH	Forehead	Forehead	FH-3Y	51-90 (Elderly)	Female	HFC	Right Palm	Palm	HFC-3Z	21-50 (Adult)	Female	Between households	Between Households	Different Site	Different Anatomical Site	Different Age Group	Same Gender
FH3YFOH vs. KT3ZFOH	FH3YFOH	KT3ZFOH	0.421	0.648	0.177942	FH	Forehead	Forehead	FH-3Y	51-90 (Elderly)	Female	KT	Forehead	Forehead	KT-3Z	51-90 (Elderly)	Female	Between households	Between Households	Same Site	Same Anatomical Site	Same Age Group	Same Gender
FH3YFOH vs. KT3ZLF	FH3YFOH	KT3ZLF	0.489	0.763	0.24891	FH	Forehead	Forehead	FH-3Y	51-90 (Elderly)	Female	KT	Left Forearm	Forearm	KT-3Z	51-90 (Elderly)	Female	Between households	Between Households	Different Site	Different Anatomical Site	Same Age Group	Same Gender
FH3YFOH vs. KT3ZLP	FH3YFOH	KT3ZLP	0.665	0.824	0.468767	FH	Forehead	Forehead	FH-3Y	51-90 (Elderly)	Female	KT	Left Palm	Palm	KT-3Z	51-90 (Elderly)	Female	Between households	Between Households	Different Site	Different Anatomical Site	Same Age Group	Same Gender
FH3YFOH vs. KT3ZRF	FH3YFOH	KT3ZRF	0.671	0.77	0.274202	FH	Forehead	Forehead	FH-3Y	51-90 (Elderly)	Female	KT	Right Forearm	Forearm	KT-3Z	51-90 (Elderly)	Female	Between households	Between Households	Different Site	Different Anatomical Site	Same Age Group	Same Gender
FH3YFOH vs. KT3ZRP	FH3YFOH	KT3ZRP	0.849	0.869	0.516925	FH	Forehead	Forehead	FH-3Y	51-90 (Elderly)	Female	KT	Right Palm	Palm	KT-3Z	51-90 (Elderly)	Female	Between households	Between Households	Different Site	Different Anatomical Site	Same Age Group	Same Gender
FH3YFOH vs. MOS3WFOH	FH3YFOH	MOS3WFOH	0.546	0.615	0.266712	FH	Forehead	Forehead	FH-3Y	51-90 (Elderly)	Female	MOS	Forehead	Forehead	MOS-3W	21-50 (Adult)	Female	Between households	Between Households	Same Site	Same Anatomical Site	Different Age Group	Same Gender
FH3YFOH vs. MOS3WLF	FH3YFOH	MOS3WLF	0.691	0.686	0.255657	FH	Forehead	Forehead	FH-3Y	51-90 (Elderly)	Female	MOS	Left Forearm	Forearm	MOS-3W	21-50 (Adult)	Female	Between households	Between Households	Different Site	Different Anatomical Site	Different Age Group	Same Gender
FH3YFOH vs. MOS3WLP	FH3YFOH	MOS3WLP	0.445	0.712	0.190881	FH	Forehead	Forehead	FH-3Y	51-90 (Elderly)	Female	MOS	Left Palm	Palm	MOS-3W	21-50 (Adult)	Female	Between households	Between Households	Different Site	Different Anatomical Site	Different Age Group	Same Gender
FH3YFOH vs. MOS3WRF	FH3YFOH	MOS3WRF	0.548	0.683	0.24641	FH	Forehead	Forehead	FH-3Y	51-90 (Elderly)	Female	MOS	Right Forearm	Forearm	MOS-3W	21-50 (Adult)	Female	Between households	Between Households	Different Site	Different Anatomical Site	Different Age Group	Same Gender
FH3YFOH vs. MOS3WRP	FH3YFOH	MOS3WRP	0.734	0.791	0.221936	FH	Forehead	Forehead	FH-3Y	51-90 (Elderly)	Female	MOS	Right Palm	Palm	MOS-3W	21-50 (Adult)	Female	Between households	Between Households	Different Site	Different Anatomical Site	Different Age Group	Same Gender
FH3YFOH vs. MOS3XFOH	FH3YFOH	MOS3XFOH	0.555	0.635	0.164386	FH	Forehead	Forehead	FH-3Y	51-90 (Elderly)	Female	MOS	Forehead	Forehead	MOS-3X	51-90 (Elderly)	Male	Between households	Between Households	Same Site	Same Anatomical Site	Same Age Group	Different Gender
FH3YFOH vs. MOS3XLF	FH3YFOH	MOS3XLF	0.518	0.584	0.153592	FH	Forehead	Forehead	FH-3Y	51-90 (Elderly)	Female	MOS	Left Forearm	Forearm	MOS-3X	51-90 (Elderly)	Male	Between households	Between Households	Different Site	Different Anatomical Site	Same Age Group	Different Gender
FH3YFOH vs. MOS3XLP	FH3YFOH	MOS3XLP	0.518	0.75	0.257835	FH	Forehead	Forehead	FH-3Y	51-90 (Elderly)	Female	MOS	Left Palm	Palm	MOS-3X	51-90 (Elderly)	Male	Between households	Between Households	Different Site	Different Anatomical Site	Same Age Group	Different Gender
FH3YFOH vs. MOS3XRF	FH3YFOH	MOS3XRF	0.517	0.627	0.188979	FH	Forehead	Forehead	FH-3Y	51-90 (Elderly)	Female	MOS	Right Forearm	Forearm	MOS-3X	51-90 (Elderly)	Male	Between households	Between Households	Different Site	Different Anatomical Site	Same Age Group	Different Gender
FH3YFOH vs. MOS3XRP	FH3YFOH	MOS3XRP	0.548	0.604	0.166139	FH	Forehead	Forehead	FH-3Y	51-90 (Elderly)	Female	MOS	Right Palm	Palm	MOS-3X	51-90 (Elderly)	Male	Between households	Between Households	Different Site	Different Anatomical Site	Same Age Group	Different Gender
FH3YFOH vs. MOS3YFOH	FH3YFOH	MOS3YFOH	0.49	0.611	0.248823	FH	Forehead	Forehead	FH-3Y	51-90 (Elderly)	Female	MOS	Forehead	Forehead	MOS-3Y	21-50 (Adult)	Female	Between households	Between Households	Same Site	Same Anatomical Site	Different Age Group	Same Gender
FH3YFOH vs. MOS3YLF	FH3YFOH	MOS3YLF	0.517	0.557	0.17899	FH	Forehead	Forehead	FH-3Y	51-90 (Elderly)	Female	MOS	Left Forearm	Forearm	MOS-3Y	21-50 (Adult)	Female	Between households	Between Households	Different Site	Different Anatomical Site	Different Age Group	Same Gender
FH3YFOH vs. MOS3YLP	FH3YFOH	MOS3YLP	0.519	0.556	0.19079	FH	Forehead	Forehead	FH-3Y	51-90 (Elderly)	Female	MOS	Left Palm	Palm	MOS-3Y	21-50 (Adult)	Female	Between households	Between Households	Different Site	Different Anatomical Site	Different Age Group	Same Gender
FH3YFOH vs. MOS3YRF	FH3YFOH	MOS3YRF	0.509	0.582	0.163537	FH	Forehead	Forehead	FH-3Y	51-90 (Elderly)	Female	MOS	Right Forearm	Forearm	MOS-3Y	21-50 (Adult)	Female	Between households	Between Households	Different Site	Different Anatomical Site	Different Age Group	Same Gender
FH3YFOH vs. MOS3YRP	FH3YFOH	MOS3YRP	0.577	0.554	0.195585	FH	Forehead	Forehead	FH-3Y	51-90 (Elderly)	Female	MOS	Right Palm	Palm	MOS-3Y	21-50 (Adult)	Female	Between households	Between Households	Different Site	Different Anatomical Site	Different Age Group	Same Gender
FH3YFOH vs. QB3XFOH	FH3YFOH	QB3XFOH	0.427	0.662	0.216108	FH	Forehead	Forehead	FH-3Y	51-90 (Elderly)	Female	QB	Forehead	Forehead	QB-3X	21-50 (Adult)	Female	Between households	Between Households	Same Site	Same Anatomical Site	Different Age Group	Same Gender
FH3YFOH vs. QB3XLF	FH3YFOH	QB3XLF	0.452	0.678	0.222867	FH	Forehead	Forehead	FH-3Y	51-90 (Elderly)	Female	QB	Left Forearm	Forearm	QB-3X	21-50 (Adult)	Female	Between households	Between Households	Different Site	Different Anatomical Site	Different Age Group	Same Gender
FH3YFOH vs. QB3XLP	FH3YFOH	QB3XLP	0.431	0.676	0.221892	FH	Forehead	Forehead	FH-3Y	51-90 (Elderly)	Female	QB	Left Palm	Palm	QB-3X	21-50 (Adult)	Female	Between households	Between Households	Different Site	Different Anatomical Site	Different Age Group	Same Gender
FH3YFOH vs. QB3XRF	FH3YFOH	QB3XRF	0.451	0.662	0.175019	FH	Forehead	Forehead	FH-3Y	51-90 (Elderly)	Female	QB	Right Forearm	Forearm	QB-3X	21-50 (Adult)	Female	Between households	Between Households	Different Site	Different Anatomical Site	Different Age Group	Same Gender
FH3YFOH vs. QB3XRP	FH3YFOH	QB3XRP	0.71	0.71	0.182808	FH	Forehead	Forehead	FH-3Y	51-90 (Elderly)	Female	QB	Right Palm	Palm	QB-3X	21-50 (Adult)	Female	Between households	Between Households	Different Site	Different Anatomical Site	Different Age Group	Same Gender
FH3YFOH vs. QB3YFOH	FH3YFOH	QB3YFOH	0.522	0.702	0.225249	FH	Forehead	Forehead	FH-3Y	51-90 (Elderly)	Female	QB	Forehead	Forehead	QB-3Y	51-90 (Elderly)	Female	Between households	Between Households	Same Site	Same Anatomical Site	Same Age Group	Same Gender
FH3YFOH vs. QB3YLF	FH3YFOH	QB3YLF	0.579	0.595	0.161596	FH	Forehead	Forehead	FH-3Y	51-90 (Elderly)	Female	QB	Left Forearm	Forearm	QB-3Y	51-90 (Elderly)	Female	Between households	Between Households	Different Site	Different Anatomical Site	Same Age Group	Same Gender
FH3YFOH vs. QB3YLP	FH3YFOH	QB3YLP	0.567	0.634	0.178766	FH	Forehead	Forehead	FH-3Y	51-90 (Elderly)	Female	QB	Left Palm	Palm	QB-3Y	51-90 (Elderly)	Female	Between households	Between Households	Different Site	Different Anatomical Site	Same Age Group	Same Gender
FH3YFOH vs. QB3YRF	FH3YFOH	QB3YRF	0.492	0.578	0.177847	FH	Forehead	Forehead	FH-3Y	51-90 (Elderly)	Female	QB	Right Forearm	Forearm	QB-3Y	51-90 (Elderly)	Female	Between households	Between Households	Different Site	Different Anatomical Site	Same Age Group	Same Gender
FH3YFOH vs. QB3YRP	FH3YFOH	QB3YRP	0.565	0.653	0.217796	FH	Forehead	Forehead	FH-3Y	51-90 (Elderly)	Female	QB	Right Palm	Palm	QB-3Y	51-90 (Elderly)	Female	Between households	Between Households	Different Site	Different Anatomical Site	Same Age Group	Same Gender
FH3YFOH vs. QB3ZFOH	FH3YFOH	QB3ZFOH	0.837	0.565	0.185919	FH	Forehead	Forehead	FH-3Y	51-90 (Elderly)	Female	QB	Forehead	Forehead	QB-3Z	51-90 (Elderly)	Male	Between households	Between Households	Same Site	Same Anatomical Site	Same Age Group	Different Gender
FH3YFOH vs. QB3ZLF	FH3YFOH	QB3ZLF	0.893	0.532	0.172664	FH	Forehead	Forehead	FH-3Y	51-90 (Elderly)	Female	QB	Left Forearm	Forearm	QB-3Z	51-90 (Elderly)	Male	Between households	Between Households	Different Site	Different Anatomical Site	Same Age Group	Different Gender
FH3YFOH vs. QB3ZLP	FH3YFOH	QB3ZLP	0.954	0.81	0.419462	FH	Forehead	Forehead	FH-3Y	51-90 (Elderly)	Female	QB	Left Palm	Palm	QB-3Z	51-90 (Elderly)	Male	Between households	Between Households	Different Site	Different Anatomical Site	Same Age Group	Different Gender
FH3YFOH vs. QB3ZRF	FH3YFOH	QB3ZRF	0.962	0.522	0.169479	FH	Forehead	Forehead	FH-3Y	51-90 (Elderly)	Female	QB	Right Forearm	Forearm	QB-3Z	51-90 (Elderly)	Male	Between households	Between Households	Different Site	Different Anatomical Site	Same Age Group	Different Gender
FH3YFOH vs. QB3ZRP	FH3YFOH	QB3ZRP	0.86	0.757	0.387055	FH	Forehead	Forehead	FH-3Y	51-90 (Elderly)	Female	QB	Right Palm	Palm	QB-3Z	51-90 (Elderly)	Male	Between households	Between Households	Different Site	Different Anatomical Site	Same Age Group	Different Gender
FH3YFOH vs. STW3XFOH	FH3YFOH	STW3XFOH	0.513	0.543	0.176206	FH	Forehead	Forehead	FH-3Y	51-90 (Elderly)	Female	STW	Forehead	Forehead	STW-3X	21-50 (Adult)	Female	Between households	Between Households	Same Site	Same Anatomical Site	Different Age Group	Same Gender
FH3YFOH vs. STW3XLF	FH3YFOH	STW3XLF	0.437	0.542	0.160172	FH	Forehead	Forehead	FH-3Y	51-90 (Elderly)	Female	STW	Left Forearm	Forearm	STW-3X	21-50 (Adult)	Female	Between households	Between Households	Different Site	Different Anatomical Site	Different Age Group	Same Gender
FH3YFOH vs. STW3XLP	FH3YFOH	STW3XLP	0.471	0.502	0.147634	FH	Forehead	Forehead	FH-3Y	51-90 (Elderly)	Female	STW	Left Palm	Palm	STW-3X	21-50 (Adult)	Female	Between households	Between Households	Different Site	Different Anatomical Site	Different Age Group	Same Gender
FH3YFOH vs. STW3XRF	FH3YFOH	STW3XRF	0.471	0.55	0.172441	FH	Forehead	Forehead	FH-3Y	51-90 (Elderly)	Female	STW	Right Forearm	Forearm	STW-3X	21-50 (Adult)	Female	Between households	Between Households	Different Site	Different Anatomical Site	Different Age Group	Same Gender
FH3YFOH vs. STW3XRP	FH3YFOH	STW3XRP	0.499	0.533	0.183629	FH	Forehead	Forehead	FH-3Y	51-90 (Elderly)	Female	STW	Right Palm	Palm	STW-3X	21-50 (Adult)	Female	Between households	Between Households	Different Site	Different Anatomical Site	Different Age Group	Same Gender
FH3YFOH vs. STW3YFOH	FH3YFOH	STW3YFOH	0.557	0.613	0.27538	FH	Forehead	Forehead	FH-3Y	51-90 (Elderly)	Female	STW	Forehead	Forehead	STW-3Y	51-90 (Elderly)	Female	Between households	Between Households	Same Site	Same Anatomical Site	Same Age Group	Same Gender
FH3YFOH vs. STW3YLF	FH3YFOH	STW3YLF	0.521	0.628	0.196161	FH	Forehead	Forehead	FH-3Y	51-90 (Elderly)	Female	STW	Left Forearm	Forearm	STW-3Y	51-90 (Elderly)	Female	Between households	Between Households	Different Site	Different Anatomical Site	Same Age Group	Same Gender
FH3YFOH vs. STW3YLP	FH3YFOH	STW3YLP	0.517	0.654	0.288323	FH	Forehead	Forehead	FH-3Y	51-90 (Elderly)	Female	STW	Left Palm	Palm	STW-3Y	51-90 (Elderly)	Female	Between households	Between Households	Different Site	Different Anatomical Site	Same Age Group	Same Gender
FH3YFOH vs. STW3YRF	FH3YFOH	STW3YRF	0.519	0.576	0.185443	FH	Forehead	Forehead	FH-3Y	51-90 (Elderly)	Female	STW	Right Forearm	Forearm	STW-3Y	51-90 (Elderly)	Female	Between households	Between Households	Different Site	Different Anatomical Site	Same Age Group	Same Gender
FH3YFOH vs. STW3YRP	FH3YFOH	STW3YRP	0.523	0.675	0.360899	FH	Forehead	Forehead	FH-3Y	51-90 (Elderly)	Female	STW	Right Palm	Palm	STW-3Y	51-90 (Elderly)	Female	Between households	Between Households	Different Site	Different Anatomical Site	Same Age Group	Same Gender
FH3YFOH vs. SW3YFOH	FH3YFOH	SW3YFOH	0.517	0.632	0.277575	FH	Forehead	Forehead	FH-3Y	51-90 (Elderly)	Female	SW	Forehead	Forehead	SW-3Y	21-50 (Adult)	Male	Between households	Between Households	Same Site	Same Anatomical Site	Different Age Group	Different Gender
FH3YFOH vs. SW3YLF	FH3YFOH	SW3YLF	0.49	0.581	0.182837	FH	Forehead	Forehead	FH-3Y	51-90 (Elderly)	Female	SW	Left Forearm	Forearm	SW-3Y	21-50 (Adult)	Male	Between households	Between Households	Different Site	Different Anatomical Site	Different Age Group	Different Gender
FH3YFOH vs. SW3YLP	FH3YFOH	SW3YLP	0.437	0.607	0.233876	FH	Forehead	Forehead	FH-3Y	51-90 (Elderly)	Female	SW	Left Palm	Palm	SW-3Y	21-50 (Adult)	Male	Between households	Between Households	Different Site	Different Anatomical Site	Different Age Group	Different Gender
FH3YFOH vs. SW3YRF	FH3YFOH	SW3YRF	0.413	0.565	0.178948	FH	Forehead	Forehead	FH-3Y	51-90 (Elderly)	Female	SW	Right Forearm	Forearm	SW-3Y	21-50 (Adult)	Male	Between households	Between Households	Different Site	Different Anatomical Site	Different Age Group	Different Gender
FH3YFOH vs. SW3YRP	FH3YFOH	SW3YRP	0.42	0.603	0.233766	FH	Forehead	Forehead	FH-3Y	51-90 (Elderly)	Female	SW	Right Palm	Palm	SW-3Y	21-50 (Adult)	Male	Between households	Between Households	Different Site	Different Anatomical Site	Different Age Group	Different Gender
FH3YFOH vs. SW3ZFOH	FH3YFOH	SW3ZFOH	0.501	0.531	0.172476	FH	Forehead	Forehead	FH-3Y	51-90 (Elderly)	Female	SW	Forehead	Forehead	SW-3Z	21-50 (Adult)	Female	Between households	Between Households	Same Site	Same Anatomical Site	Different Age Group	Same Gender
FH3YFOH vs. SW3ZLF	FH3YFOH	SW3ZLF	0.495	0.825	0.319525	FH	Forehead	Forehead	FH-3Y	51-90 (Elderly)	Female	SW	Left Forearm	Forearm	SW-3Z	21-50 (Adult)	Female	Between households	Between Households	Different Site	Different Anatomical Site	Different Age Group	Same Gender
FH3YFOH vs. SW3ZLP	FH3YFOH	SW3ZLP	0.853	0.91	0.393876	FH	Forehead	Forehead	FH-3Y	51-90 (Elderly)	Female	SW	Left Palm	Palm	SW-3Z	21-50 (Adult)	Female	Between households	Between Households	Different Site	Different Anatomical Site	Different Age Group	Same Gender
FH3YFOH vs. SW3ZRF	FH3YFOH	SW3ZRF	0.911	0.821	0.31619	FH	Forehead	Forehead	FH-3Y	51-90 (Elderly)	Female	SW	Right Forearm	Forearm	SW-3Z	21-50 (Adult)	Female	Between households	Between Households	Different Site	Different Anatomical Site	Different Age Group	Same Gender
FH3YFOH vs. SW3ZRP	FH3YFOH	SW3ZRP	0.816	0.877	0.398966	FH	Forehead	Forehead	FH-3Y	51-90 (Elderly)	Female	SW	Right Palm	Palm	SW-3Z	21-50 (Adult)	Female	Between households	Between Households	Different Site	Different Anatomical Site	Different Age Group	Same Gender
FH3YFOH vs. TH3ZFOH	FH3YFOH	TH3ZFOH	0.548	0.629	0.233376	FH	Forehead	Forehead	FH-3Y	51-90 (Elderly)	Female	TH	Forehead	Forehead	TH-3Z	21-50 (Adult)	Male	Between households	Between Households	Same Site	Same Anatomical Site	Different Age Group	Different Gender
FH3YFOH vs. TH3ZLF	FH3YFOH	TH3ZLF	0.519	0.583	0.213676	FH	Forehead	Forehead	FH-3Y	51-90 (Elderly)	Female	TH	Left Forearm	Forearm	TH-3Z	21-50 (Adult)	Male	Between households	Between Households	Different Site	Different Anatomical Site	Different Age Group	Different Gender
FH3YFOH vs. TH3ZLP	FH3YFOH	TH3ZLP	0.53	0.674	0.315489	FH	Forehead	Forehead	FH-3Y	51-90 (Elderly)	Female	TH	Left Palm	Palm	TH-3Z	21-50 (Adult)	Male	Between households	Between Households	Different Site	Different Anatomical Site	Different Age Group	Different Gender
FH3YFOH vs. TH3ZRF	FH3YFOH	TH3ZRF	0.529	0.592	0.204802	FH	Forehead	Forehead	FH-3Y	51-90 (Elderly)	Female	TH	Right Forearm	Forearm	TH-3Z	21-50 (Adult)	Male	Between households	Between Households	Different Site	Different Anatomical Site	Different Age Group	Different Gender
FH3YFOH vs. TH3ZRP	FH3YFOH	TH3ZRP	0.534	0.641	0.250605	FH	Forehead	Forehead	FH-3Y	51-90 (Elderly)	Female	TH	Right Palm	Palm	TH-3Z	21-50 (Adult)	Male	Between households	Between Households	Different Site	Different Anatomical Site	Different Age Group	Different Gender
FH3YFOH vs. TK3XFOH	FH3YFOH	TK3XFOH	0.519	0.575	0.179042	FH	Forehead	Forehead	FH-3Y	51-90 (Elderly)	Female	TK	Forehead	Forehead	TK-3X	0-20 (Children)	Female	Between households	Between Households	Same Site	Same Anatomical Site	Different Age Group	Same Gender
FH3YFOH vs. TK3XLP	FH3YFOH	TK3XLP	0.475	0.671	0.230817	FH	Forehead	Forehead	FH-3Y	51-90 (Elderly)	Female	TK	Left Palm	Palm	TK-3X	0-20 (Children)	Female	Between households	Between Households	Different Site	Different Anatomical Site	Different Age Group	Same Gender
FH3YFOH vs. TK3XRF	FH3YFOH	TK3XRF	0.491	0.725	0.230572	FH	Forehead	Forehead	FH-3Y	51-90 (Elderly)	Female	TK	Right Forearm	Forearm	TK-3X	0-20 (Children)	Female	Between households	Between Households	Different Site	Different Anatomical Site	Different Age Group	Same Gender
FH3YFOH vs. TK3XRP	FH3YFOH	TK3XRP	0.593	0.764	0.306653	FH	Forehead	Forehead	FH-3Y	51-90 (Elderly)	Female	TK	Right Palm	Palm	TK-3X	0-20 (Children)	Female	Between households	Between Households	Different Site	Different Anatomical Site	Different Age Group	Same Gender
FH3YFOH vs. TK3YFOH	FH3YFOH	TK3YFOH	0.415	0.83	0.287099	FH	Forehead	Forehead	FH-3Y	51-90 (Elderly)	Female	TK	Forehead	Forehead	TK-3Y	51-90 (Elderly)	Female	Between households	Between Households	Same Site	Same Anatomical Site	Same Age Group	Same Gender
FH3YFOH vs. TK3YLF	FH3YFOH	TK3YLF	0.694	0.857	0.320531	FH	Forehead	Forehead	FH-3Y	51-90 (Elderly)	Female	TK	Left Forearm	Forearm	TK-3Y	51-90 (Elderly)	Female	Between households	Between Households	Different Site	Different Anatomical Site	Same Age Group	Same Gender
FH3YFOH vs. TK3YLP	FH3YFOH	TK3YLP	0.536	0.883	0.368067	FH	Forehead	Forehead	FH-3Y	51-90 (Elderly)	Female	TK	Left Palm	Palm	TK-3Y	51-90 (Elderly)	Female	Between households	Between Households	Different Site	Different Anatomical Site	Same Age Group	Same Gender
FH3YFOH vs. TK3YRF	FH3YFOH	TK3YRF	0.532	0.837	0.278648	FH	Forehead	Forehead	FH-3Y	51-90 (Elderly)	Female	TK	Right Forearm	Forearm	TK-3Y	51-90 (Elderly)	Female	Between households	Between Households	Different Site	Different Anatomical Site	Same Age Group	Same Gender
FH3YFOH vs. TK3YRP	FH3YFOH	TK3YRP	0.443	0.901	0.3854	FH	Forehead	Forehead	FH-3Y	51-90 (Elderly)	Female	TK	Right Palm	Palm	TK-3Y	51-90 (Elderly)	Female	Between households	Between Households	Different Site	Different Anatomical Site	Same Age Group	Same Gender
FH3YFOH vs. TK3ZFOH	FH3YFOH	TK3ZFOH	0.445	0.585	0.225695	FH	Forehead	Forehead	FH-3Y	51-90 (Elderly)	Female	TK	Forehead	Forehead	TK-3Z	51-90 (Elderly)	Male	Between households	Between Households	Same Site	Same Anatomical Site	Same Age Group	Different Gender
FH3YFOH vs. TK3ZLF	FH3YFOH	TK3ZLF	0.522	0.703	0.223991	FH	Forehead	Forehead	FH-3Y	51-90 (Elderly)	Female	TK	Left Forearm	Forearm	TK-3Z	51-90 (Elderly)	Male	Between households	Between Households	Different Site	Different Anatomical Site	Same Age Group	Different Gender
FH3YFOH vs. TK3ZLP	FH3YFOH	TK3ZLP	0.528	0.808	0.259775	FH	Forehead	Forehead	FH-3Y	51-90 (Elderly)	Female	TK	Left Palm	Palm	TK-3Z	51-90 (Elderly)	Male	Between households	Between Households	Different Site	Different Anatomical Site	Same Age Group	Different Gender
FH3YFOH vs. TK3ZRF	FH3YFOH	TK3ZRF	0.431	0.832	0.314198	FH	Forehead	Forehead	FH-3Y	51-90 (Elderly)	Female	TK	Right Forearm	Forearm	TK-3Z	51-90 (Elderly)	Male	Between households	Between Households	Different Site	Different Anatomical Site	Same Age Group	Different Gender
FH3YFOH vs. TK3ZRP	FH3YFOH	TK3ZRP	0.483	0.697	0.18606	FH	Forehead	Forehead	FH-3Y	51-90 (Elderly)	Female	TK	Right Palm	Palm	TK-3Z	51-90 (Elderly)	Male	Between households	Between Households	Different Site	Different Anatomical Site	Same Age Group	Different Gender
FH3YFOH vs. TMB3WFOH	FH3YFOH	TMB3WFOH	0.426	0.657	0.285555	FH	Forehead	Forehead	FH-3Y	51-90 (Elderly)	Female	TMB	Forehead	Forehead	TMB-3W	51-90 (Elderly)	Male	Between households	Between Households	Same Site	Same Anatomical Site	Same Age Group	Different Gender
FH3YFOH vs. TMB3WLF	FH3YFOH	TMB3WLF	0.658	0.619	0.200889	FH	Forehead	Forehead	FH-3Y	51-90 (Elderly)	Female	TMB	Left Forearm	Forearm	TMB-3W	51-90 (Elderly)	Male	Between households	Between Households	Different Site	Different Anatomical Site	Same Age Group	Different Gender
FH3YFOH vs. TMB3WLP	FH3YFOH	TMB3WLP	0.714	0.768	0.296885	FH	Forehead	Forehead	FH-3Y	51-90 (Elderly)	Female	TMB	Left Palm	Palm	TMB-3W	51-90 (Elderly)	Male	Between households	Between Households	Different Site	Different Anatomical Site	Same Age Group	Different Gender
FH3YFOH vs. TMB3WRF	FH3YFOH	TMB3WRF	0.454	0.633	0.235181	FH	Forehead	Forehead	FH-3Y	51-90 (Elderly)	Female	TMB	Right Forearm	Forearm	TMB-3W	51-90 (Elderly)	Male	Between households	Between Households	Different Site	Different Anatomical Site	Same Age Group	Different Gender
FH3YFOH vs. TMB3WRP	FH3YFOH	TMB3WRP	0.871	0.807	0.301744	FH	Forehead	Forehead	FH-3Y	51-90 (Elderly)	Female	TMB	Right Palm	Palm	TMB-3W	51-90 (Elderly)	Male	Between households	Between Households	Different Site	Different Anatomical Site	Same Age Group	Different Gender
FH3YFOH vs. TMB3XFOH	FH3YFOH	TMB3XFOH	0.442	0.617	0.229406	FH	Forehead	Forehead	FH-3Y	51-90 (Elderly)	Female	TMB	Forehead	Forehead	TMB-3X	21-50 (Adult)	Female	Between households	Between Households	Same Site	Same Anatomical Site	Different Age Group	Same Gender
FH3YFOH vs. TMB3XLF	FH3YFOH	TMB3XLF	0.441	0.587	0.198175	FH	Forehead	Forehead	FH-3Y	51-90 (Elderly)	Female	TMB	Left Forearm	Forearm	TMB-3X	21-50 (Adult)	Female	Between households	Between Households	Different Site	Different Anatomical Site	Different Age Group	Same Gender
FH3YFOH vs. TMB3XLP	FH3YFOH	TMB3XLP	0.437	0.591	0.181145	FH	Forehead	Forehead	FH-3Y	51-90 (Elderly)	Female	TMB	Left Palm	Palm	TMB-3X	21-50 (Adult)	Female	Between households	Between Households	Different Site	Different Anatomical Site	Different Age Group	Same Gender
FH3YFOH vs. TMB3XRF	FH3YFOH	TMB3XRF	0.427	0.601	0.195712	FH	Forehead	Forehead	FH-3Y	51-90 (Elderly)	Female	TMB	Right Forearm	Forearm	TMB-3X	21-50 (Adult)	Female	Between households	Between Households	Different Site	Different Anatomical Site	Different Age Group	Same Gender
FH3YFOH vs. TMB3XRP	FH3YFOH	TMB3XRP	0.437	0.584	0.189821	FH	Forehead	Forehead	FH-3Y	51-90 (Elderly)	Female	TMB	Right Palm	Palm	TMB-3X	21-50 (Adult)	Female	Between households	Between Households	Different Site	Different Anatomical Site	Different Age Group	Same Gender
FH3YFOH vs. TMB3YFOH	FH3YFOH	TMB3YFOH	0.527	0.573	0.199127	FH	Forehead	Forehead	FH-3Y	51-90 (Elderly)	Female	TMB	Forehead	Forehead	TMB-3Y	21-50 (Adult)	Male	Between households	Between Households	Same Site	Same Anatomical Site	Different Age Group	Different Gender
FH3YFOH vs. TMB3YLF	FH3YFOH	TMB3YLF	0.499	0.725	0.355986	FH	Forehead	Forehead	FH-3Y	51-90 (Elderly)	Female	TMB	Left Forearm	Forearm	TMB-3Y	21-50 (Adult)	Male	Between households	Between Households	Different Site	Different Anatomical Site	Different Age Group	Different Gender
FH3YFOH vs. TMB3YLP	FH3YFOH	TMB3YLP	0.463	0.719	0.26838	FH	Forehead	Forehead	FH-3Y	51-90 (Elderly)	Female	TMB	Left Palm	Palm	TMB-3Y	21-50 (Adult)	Male	Between households	Between Households	Different Site	Different Anatomical Site	Different Age Group	Different Gender
FH3YFOH vs. TMB3YRF	FH3YFOH	TMB3YRF	0.526	0.667	0.2435	FH	Forehead	Forehead	FH-3Y	51-90 (Elderly)	Female	TMB	Right Forearm	Forearm	TMB-3Y	21-50 (Adult)	Male	Between households	Between Households	Different Site	Different Anatomical Site	Different Age Group	Different Gender
FH3YFOH vs. TMB3YRP	FH3YFOH	TMB3YRP	0.489	0.733	0.226188	FH	Forehead	Forehead	FH-3Y	51-90 (Elderly)	Female	TMB	Right Palm	Palm	TMB-3Y	21-50 (Adult)	Male	Between households	Between Households	Different Site	Different Anatomical Site	Different Age Group	Different Gender
FH3YFOH vs. TY3WFOH	FH3YFOH	TY3WFOH	0.499	0.637	0.226339	FH	Forehead	Forehead	FH-3Y	51-90 (Elderly)	Female	TY	Forehead	Forehead	TY-3W	21-50 (Adult)	Female	Between households	Between Households	Same Site	Same Anatomical Site	Different Age Group	Same Gender
FH3YFOH vs. TY3WLP	FH3YFOH	TY3WLP	0.603	0.776	0.401254	FH	Forehead	Forehead	FH-3Y	51-90 (Elderly)	Female	TY	Left Palm	Palm	TY-3W	21-50 (Adult)	Female	Between households	Between Households	Different Site	Different Anatomical Site	Different Age Group	Same Gender
FH3YFOH vs. TY3WRP	FH3YFOH	TY3WRP	0.529	0.61	0.195762	FH	Forehead	Forehead	FH-3Y	51-90 (Elderly)	Female	TY	Right Palm	Palm	TY-3W	21-50 (Adult)	Female	Between households	Between Households	Different Site	Different Anatomical Site	Different Age Group	Same Gender
FH3YFOH vs. TY3XFOH	FH3YFOH	TY3XFOH	0.534	0.568	0.219944	FH	Forehead	Forehead	FH-3Y	51-90 (Elderly)	Female	TY	Forehead	Forehead	TY-3X	0-20 (Children)	Male	Between households	Between Households	Same Site	Same Anatomical Site	Different Age Group	Different Gender
FH3YFOH vs. TY3XLP	FH3YFOH	TY3XLP	0.422	0.543	0.161566	FH	Forehead	Forehead	FH-3Y	51-90 (Elderly)	Female	TY	Left Palm	Palm	TY-3X	0-20 (Children)	Male	Between households	Between Households	Different Site	Different Anatomical Site	Different Age Group	Different Gender
FH3YFOH vs. TY3XRF	FH3YFOH	TY3XRF	0.404	0.502	0.1296	FH	Forehead	Forehead	FH-3Y	51-90 (Elderly)	Female	TY	Right Forearm	Forearm	TY-3X	0-20 (Children)	Male	Between households	Between Households	Different Site	Different Anatomical Site	Different Age Group	Different Gender
FH3YFOH vs. TY3XRP	FH3YFOH	TY3XRP	0.429	0.559	0.15631	FH	Forehead	Forehead	FH-3Y	51-90 (Elderly)	Female	TY	Right Palm	Palm	TY-3X	0-20 (Children)	Male	Between households	Between Households	Different Site	Different Anatomical Site	Different Age Group	Different Gender
FH3YFOH vs. TY3YFOH	FH3YFOH	TY3YFOH	0.728	0.682	0.200174	FH	Forehead	Forehead	FH-3Y	51-90 (Elderly)	Female	TY	Forehead	Forehead	TY-3Y	0-20 (Children)	Female	Between households	Between Households	Same Site	Same Anatomical Site	Different Age Group	Same Gender
FH3YFOH vs. TY3YLP	FH3YFOH	TY3YLP	0.596	0.689	0.210929	FH	Forehead	Forehead	FH-3Y	51-90 (Elderly)	Female	TY	Left Palm	Palm	TY-3Y	0-20 (Children)	Female	Between households	Between Households	Different Site	Different Anatomical Site	Different Age Group	Same Gender
FH3YFOH vs. TY3YRF	FH3YFOH	TY3YRF	0.55	0.648	0.187316	FH	Forehead	Forehead	FH-3Y	51-90 (Elderly)	Female	TY	Right Forearm	Forearm	TY-3Y	0-20 (Children)	Female	Between households	Between Households	Different Site	Different Anatomical Site	Different Age Group	Same Gender
FH3YFOH vs. TY3YRP	FH3YFOH	TY3YRP	0.437	0.681	0.203993	FH	Forehead	Forehead	FH-3Y	51-90 (Elderly)	Female	TY	Right Palm	Palm	TY-3Y	0-20 (Children)	Female	Between households	Between Households	Different Site	Different Anatomical Site	Different Age Group	Same Gender
FH3YFOH vs. TY3ZFOH	FH3YFOH	TY3ZFOH	0.77	0.516	0.131345	FH	Forehead	Forehead	FH-3Y	51-90 (Elderly)	Female	TY	Forehead	Forehead	TY-3Z	21-50 (Adult)	Female	Between households	Between Households	Same Site	Same Anatomical Site	Different Age Group	Same Gender
FH3YFOH vs. TY3ZLF	FH3YFOH	TY3ZLF	0.511	0.57	0.152356	FH	Forehead	Forehead	FH-3Y	51-90 (Elderly)	Female	TY	Left Forearm	Forearm	TY-3Z	21-50 (Adult)	Female	Between households	Between Households	Different Site	Different Anatomical Site	Different Age Group	Same Gender
FH3YFOH vs. TY3ZLP	FH3YFOH	TY3ZLP	0.409	0.477	0.126727	FH	Forehead	Forehead	FH-3Y	51-90 (Elderly)	Female	TY	Left Palm	Palm	TY-3Z	21-50 (Adult)	Female	Between households	Between Households	Different Site	Different Anatomical Site	Different Age Group	Same Gender
FH3YFOH vs. TY3ZRF	FH3YFOH	TY3ZRF	0.389	0.572	0.164491	FH	Forehead	Forehead	FH-3Y	51-90 (Elderly)	Female	TY	Right Forearm	Forearm	TY-3Z	21-50 (Adult)	Female	Between households	Between Households	Different Site	Different Anatomical Site	Different Age Group	Same Gender
FH3YFOH vs. TY3ZRP	FH3YFOH	TY3ZRP	0.399	0.636	0.221728	FH	Forehead	Forehead	FH-3Y	51-90 (Elderly)	Female	TY	Right Palm	Palm	TY-3Z	21-50 (Adult)	Female	Between households	Between Households	Different Site	Different Anatomical Site	Different Age Group	Same Gender
FH3YFOH vs. WKS3UFOH	FH3YFOH	WKS3UFOH	0.544	0.731	0.250475	FH	Forehead	Forehead	FH-3Y	51-90 (Elderly)	Female	WKS	Forehead	Forehead	WKS-3U	0-20 (Children)	Female	Between households	Between Households	Same Site	Same Anatomical Site	Different Age Group	Same Gender
FH3YFOH vs. WKS3ULF	FH3YFOH	WKS3ULF	0.434	0.694	0.233366	FH	Forehead	Forehead	FH-3Y	51-90 (Elderly)	Female	WKS	Left Forearm	Forearm	WKS-3U	0-20 (Children)	Female	Between households	Between Households	Different Site	Different Anatomical Site	Different Age Group	Same Gender
FH3YFOH vs. WKS3ULP	FH3YFOH	WKS3ULP	0.491	0.697	0.237242	FH	Forehead	Forehead	FH-3Y	51-90 (Elderly)	Female	WKS	Left Palm	Palm	WKS-3U	0-20 (Children)	Female	Between households	Between Households	Different Site	Different Anatomical Site	Different Age Group	Same Gender
FH3YFOH vs. WKS3URP	FH3YFOH	WKS3URP	0.52	0.746	0.30228	FH	Forehead	Forehead	FH-3Y	51-90 (Elderly)	Female	WKS	Right Palm	Palm	WKS-3U	0-20 (Children)	Female	Between households	Between Households	Different Site	Different Anatomical Site	Different Age Group	Same Gender
FH3YFOH vs. WKS3VFOH	FH3YFOH	WKS3VFOH	0.808	0.547	0.173592	FH	Forehead	Forehead	FH-3Y	51-90 (Elderly)	Female	WKS	Forehead	Forehead	WKS-3V	0-20 (Children)	Female	Between households	Between Households	Same Site	Same Anatomical Site	Different Age Group	Same Gender
FH3YFOH vs. WKS3VLF	FH3YFOH	WKS3VLF	0.813	0.76	0.243744	FH	Forehead	Forehead	FH-3Y	51-90 (Elderly)	Female	WKS	Left Forearm	Forearm	WKS-3V	0-20 (Children)	Female	Between households	Between Households	Different Site	Different Anatomical Site	Different Age Group	Same Gender
FH3YFOH vs. WKS3VLP	FH3YFOH	WKS3VLP	0.815	0.784	0.201295	FH	Forehead	Forehead	FH-3Y	51-90 (Elderly)	Female	WKS	Left Palm	Palm	WKS-3V	0-20 (Children)	Female	Between households	Between Households	Different Site	Different Anatomical Site	Different Age Group	Same Gender
FH3YFOH vs. WKS3VRF	FH3YFOH	WKS3VRF	0.849	0.764	0.234536	FH	Forehead	Forehead	FH-3Y	51-90 (Elderly)	Female	WKS	Right Forearm	Forearm	WKS-3V	0-20 (Children)	Female	Between households	Between Households	Different Site	Different Anatomical Site	Different Age Group	Same Gender
FH3YFOH vs. WKS3VRP	FH3YFOH	WKS3VRP	0.815	0.755	0.204107	FH	Forehead	Forehead	FH-3Y	51-90 (Elderly)	Female	WKS	Right Palm	Palm	WKS-3V	0-20 (Children)	Female	Between households	Between Households	Different Site	Different Anatomical Site	Different Age Group	Same Gender
FH3YFOH vs. WKS3WFOH	FH3YFOH	WKS3WFOH	0.409	0.601	0.181415	FH	Forehead	Forehead	FH-3Y	51-90 (Elderly)	Female	WKS	Forehead	Forehead	WKS-3W	0-20 (Children)	Female	Between households	Between Households	Same Site	Same Anatomical Site	Different Age Group	Same Gender
FH3YFOH vs. WKS3WLF	FH3YFOH	WKS3WLF	0.845	0.787	0.280438	FH	Forehead	Forehead	FH-3Y	51-90 (Elderly)	Female	WKS	Left Forearm	Forearm	WKS-3W	0-20 (Children)	Female	Between households	Between Households	Different Site	Different Anatomical Site	Different Age Group	Same Gender
FH3YFOH vs. WKS3WLP	FH3YFOH	WKS3WLP	0.544	0.717	0.272771	FH	Forehead	Forehead	FH-3Y	51-90 (Elderly)	Female	WKS	Left Palm	Palm	WKS-3W	0-20 (Children)	Female	Between households	Between Households	Different Site	Different Anatomical Site	Different Age Group	Same Gender
FH3YFOH vs. WKS3WRP	FH3YFOH	WKS3WRP	0.559	0.756	0.310493	FH	Forehead	Forehead	FH-3Y	51-90 (Elderly)	Female	WKS	Right Palm	Palm	WKS-3W	0-20 (Children)	Female	Between households	Between Households	Different Site	Different Anatomical Site	Different Age Group	Same Gender
FH3YFOH vs. WKS3XFOH	FH3YFOH	WKS3XFOH	0.454	0.558	0.162261	FH	Forehead	Forehead	FH-3Y	51-90 (Elderly)	Female	WKS	Forehead	Forehead	WKS-3X	21-50 (Adult)	Female	Between households	Between Households	Same Site	Same Anatomical Site	Different Age Group	Same Gender
FH3YFOH vs. WKS3XLF	FH3YFOH	WKS3XLF	0.537	0.604	0.215971	FH	Forehead	Forehead	FH-3Y	51-90 (Elderly)	Female	WKS	Left Forearm	Forearm	WKS-3X	21-50 (Adult)	Female	Between households	Between Households	Different Site	Different Anatomical Site	Different Age Group	Same Gender
FH3YFOH vs. WKS3XLP	FH3YFOH	WKS3XLP	0.454	0.634	0.280495	FH	Forehead	Forehead	FH-3Y	51-90 (Elderly)	Female	WKS	Left Palm	Palm	WKS-3X	21-50 (Adult)	Female	Between households	Between Households	Different Site	Different Anatomical Site	Different Age Group	Same Gender
FH3YFOH vs. WKS3XRF	FH3YFOH	WKS3XRF	0.389	0.618	0.199589	FH	Forehead	Forehead	FH-3Y	51-90 (Elderly)	Female	WKS	Right Forearm	Forearm	WKS-3X	21-50 (Adult)	Female	Between households	Between Households	Different Site	Different Anatomical Site	Different Age Group	Same Gender
FH3YFOH vs. WKS3XRP	FH3YFOH	WKS3XRP	0.415	0.607	0.217274	FH	Forehead	Forehead	FH-3Y	51-90 (Elderly)	Female	WKS	Right Palm	Palm	WKS-3X	21-50 (Adult)	Female	Between households	Between Households	Different Site	Different Anatomical Site	Different Age Group	Same Gender
FH3YFOH vs. WKS3YFOH	FH3YFOH	WKS3YFOH	0.453	0.67	0.245543	FH	Forehead	Forehead	FH-3Y	51-90 (Elderly)	Female	WKS	Forehead	Forehead	WKS-3Y	21-50 (Adult)	Female	Between households	Between Households	Same Site	Same Anatomical Site	Different Age Group	Same Gender
FH3YFOH vs. WKS3YLF	FH3YFOH	WKS3YLF	0.843	0.726	0.239228	FH	Forehead	Forehead	FH-3Y	51-90 (Elderly)	Female	WKS	Left Forearm	Forearm	WKS-3Y	21-50 (Adult)	Female	Between households	Between Households	Different Site	Different Anatomical Site	Different Age Group	Same Gender
FH3YFOH vs. WKS3YLP	FH3YFOH	WKS3YLP	0.828	0.809	0.329554	FH	Forehead	Forehead	FH-3Y	51-90 (Elderly)	Female	WKS	Left Palm	Palm	WKS-3Y	21-50 (Adult)	Female	Between households	Between Households	Different Site	Different Anatomical Site	Different Age Group	Same Gender
FH3YFOH vs. WKS3YRP	FH3YFOH	WKS3YRP	0.849	0.816	0.326145	FH	Forehead	Forehead	FH-3Y	51-90 (Elderly)	Female	WKS	Right Palm	Palm	WKS-3Y	21-50 (Adult)	Female	Between households	Between Households	Different Site	Different Anatomical Site	Different Age Group	Same Gender
FH3YFOH vs. WTS3VFOH	FH3YFOH	WTS3VFOH	0.547	0.627	0.213572	FH	Forehead	Forehead	FH-3Y	51-90 (Elderly)	Female	WTS	Forehead	Forehead	WTS-3V	0-20 (Children)	Male	Between households	Between Households	Same Site	Same Anatomical Site	Different Age Group	Different Gender
FH3YFOH vs. WTS3VLP	FH3YFOH	WTS3VLP	0.488	0.592	0.220146	FH	Forehead	Forehead	FH-3Y	51-90 (Elderly)	Female	WTS	Left Palm	Palm	WTS-3V	0-20 (Children)	Male	Between households	Between Households	Different Site	Different Anatomical Site	Different Age Group	Different Gender
FH3YFOH vs. WTS3VRF	FH3YFOH	WTS3VRF	0.68	0.656	0.29003	FH	Forehead	Forehead	FH-3Y	51-90 (Elderly)	Female	WTS	Right Forearm	Forearm	WTS-3V	0-20 (Children)	Male	Between households	Between Households	Different Site	Different Anatomical Site	Different Age Group	Different Gender
FH3YFOH vs. WTS3VRP	FH3YFOH	WTS3VRP	0.52	0.601	0.218938	FH	Forehead	Forehead	FH-3Y	51-90 (Elderly)	Female	WTS	Right Palm	Palm	WTS-3V	0-20 (Children)	Male	Between households	Between Households	Different Site	Different Anatomical Site	Different Age Group	Different Gender
FH3YFOH vs. WTS3WFOH	FH3YFOH	WTS3WFOH	0.598	0.632	0.184733	FH	Forehead	Forehead	FH-3Y	51-90 (Elderly)	Female	WTS	Forehead	Forehead	WTS-3W	0-20 (Children)	Male	Between households	Between Households	Same Site	Same Anatomical Site	Different Age Group	Different Gender
FH3YFOH vs. WTS3WLP	FH3YFOH	WTS3WLP	0.75	0.789	0.427373	FH	Forehead	Forehead	FH-3Y	51-90 (Elderly)	Female	WTS	Left Palm	Palm	WTS-3W	0-20 (Children)	Male	Between households	Between Households	Different Site	Different Anatomical Site	Different Age Group	Different Gender
FH3YFOH vs. WTS3WRF	FH3YFOH	WTS3WRF	0.606	0.742	0.291876	FH	Forehead	Forehead	FH-3Y	51-90 (Elderly)	Female	WTS	Right Forearm	Forearm	WTS-3W	0-20 (Children)	Male	Between households	Between Households	Different Site	Different Anatomical Site	Different Age Group	Different Gender
FH3YFOH vs. WTS3WRP	FH3YFOH	WTS3WRP	0.798	0.868	0.536024	FH	Forehead	Forehead	FH-3Y	51-90 (Elderly)	Female	WTS	Right Palm	Palm	WTS-3W	0-20 (Children)	Male	Between households	Between Households	Different Site	Different Anatomical Site	Different Age Group	Different Gender
FH3YFOH vs. WTS3YFOH	FH3YFOH	WTS3YFOH	0.426	0.712	0.231714	FH	Forehead	Forehead	FH-3Y	51-90 (Elderly)	Female	WTS	Forehead	Forehead	WTS-3Y	21-50 (Adult)	Female	Between households	Between Households	Same Site	Same Anatomical Site	Different Age Group	Same Gender
FH3YFOH vs. WTS3YLP	FH3YFOH	WTS3YLP	0.826	0.781	0.271042	FH	Forehead	Forehead	FH-3Y	51-90 (Elderly)	Female	WTS	Left Palm	Palm	WTS-3Y	21-50 (Adult)	Female	Between households	Between Households	Different Site	Different Anatomical Site	Different Age Group	Same Gender
FH3YFOH vs. WTS3YRF	FH3YFOH	WTS3YRF	0.933	0.821	0.280488	FH	Forehead	Forehead	FH-3Y	51-90 (Elderly)	Female	WTS	Right Forearm	Forearm	WTS-3Y	21-50 (Adult)	Female	Between households	Between Households	Different Site	Different Anatomical Site	Different Age Group	Same Gender
FH3YFOH vs. WTS3YRP	FH3YFOH	WTS3YRP	0.855	0.744	0.26897	FH	Forehead	Forehead	FH-3Y	51-90 (Elderly)	Female	WTS	Right Palm	Palm	WTS-3Y	21-50 (Adult)	Female	Between households	Between Households	Different Site	Different Anatomical Site	Different Age Group	Same Gender
FH3YFOH vs. WTS3ZFOH	FH3YFOH	WTS3ZFOH	0.763	0.554	0.165158	FH	Forehead	Forehead	FH-3Y	51-90 (Elderly)	Female	WTS	Forehead	Forehead	WTS-3Z	51-90 (Elderly)	Male	Between households	Between Households	Same Site	Same Anatomical Site	Same Age Group	Different Gender
FH3YFOH vs. WTS3ZLP	FH3YFOH	WTS3ZLP	0.548	0.685	0.28101	FH	Forehead	Forehead	FH-3Y	51-90 (Elderly)	Female	WTS	Left Palm	Palm	WTS-3Z	51-90 (Elderly)	Male	Between households	Between Households	Different Site	Different Anatomical Site	Same Age Group	Different Gender
FH3YFOH vs. WTS3ZRF	FH3YFOH	WTS3ZRF	0.583	0.708	0.266341	FH	Forehead	Forehead	FH-3Y	51-90 (Elderly)	Female	WTS	Right Forearm	Forearm	WTS-3Z	51-90 (Elderly)	Male	Between households	Between Households	Different Site	Different Anatomical Site	Same Age Group	Different Gender
FH3YFOH vs. WTS3ZRP	FH3YFOH	WTS3ZRP	0.525	0.658	0.22845	FH	Forehead	Forehead	FH-3Y	51-90 (Elderly)	Female	WTS	Right Palm	Palm	WTS-3Z	51-90 (Elderly)	Male	Between households	Between Households	Different Site	Different Anatomical Site	Same Age Group	Different Gender
FH3YLF vs. ADMA3ZFOH	FH3YLF	ADMA3ZFOH	0.808	0.802	0.350115	FH	Left Forearm	Forearm	FH-3Y	51-90 (Elderly)	Female	ADMA	Forehead	Forehead	ADMA-3Z	21-50 (Adult)	Male	Between households	Between Households	Different Site	Different Anatomical Site	Different Age Group	Different Gender
FH3YLF vs. ADMA3ZLF	FH3YLF	ADMA3ZLF	0.731	0.749	0.266291	FH	Left Forearm	Forearm	FH-3Y	51-90 (Elderly)	Female	ADMA	Left Forearm	Forearm	ADMA-3Z	21-50 (Adult)	Male	Between households	Between Households	Same Site	Same Anatomical Site	Different Age Group	Different Gender
FH3YLF vs. ADMA3ZLP	FH3YLF	ADMA3ZLP	0.7	0.736	0.256957	FH	Left Forearm	Forearm	FH-3Y	51-90 (Elderly)	Female	ADMA	Left Palm	Palm	ADMA-3Z	21-50 (Adult)	Male	Between households	Between Households	Different Site	Different Anatomical Site	Different Age Group	Different Gender
FH3YLF vs. ADMA3ZRP	FH3YLF	ADMA3ZRP	0.735	0.73	0.24911	FH	Left Forearm	Forearm	FH-3Y	51-90 (Elderly)	Female	ADMA	Right Palm	Palm	ADMA-3Z	21-50 (Adult)	Male	Between households	Between Households	Different Site	Different Anatomical Site	Different Age Group	Different Gender
FH3YLF vs. FH3YFOH	FH3YLF	FH3YFOH	0.684	0.496	0.160793	FH	Left Forearm	Forearm	FH-3Y	51-90 (Elderly)	Female	FH	Forehead	Forehead	FH-3Y	51-90 (Elderly)	Female	Within households	Within Individuals	Different Site	Different Anatomical Site	Same Age Group	Same Gender
FH3YLF vs. FH3YLP	FH3YLF	FH3YLP	0.521	0.41	0.122876	FH	Left Forearm	Forearm	FH-3Y	51-90 (Elderly)	Female	FH	Left Palm	Palm	FH-3Y	51-90 (Elderly)	Female	Within households	Within Individuals	Different Site	Different Anatomical Site	Same Age Group	Same Gender
FH3YLF vs. FH3YRF	FH3YLF	FH3YRF	0.66	0.418	0.123666	FH	Left Forearm	Forearm	FH-3Y	51-90 (Elderly)	Female	FH	Right Forearm	Forearm	FH-3Y	51-90 (Elderly)	Female	Within households	Within Individuals	Different Site	Same Anatomical Site	Same Age Group	Same Gender
FH3YLF vs. FH3YRP	FH3YLF	FH3YRP	0.457	0.429	0.133215	FH	Left Forearm	Forearm	FH-3Y	51-90 (Elderly)	Female	FH	Right Palm	Palm	FH-3Y	51-90 (Elderly)	Female	Within households	Within Individuals	Different Site	Different Anatomical Site	Same Age Group	Same Gender
FH3YLF vs. FH3ZFOH	FH3YLF	FH3ZFOH	0.754	0.561	0.170312	FH	Left Forearm	Forearm	FH-3Y	51-90 (Elderly)	Female	FH	Forehead	Forehead	FH-3Z	51-90 (Elderly)	Female	Within households	Between Cohabitants	Different Site	Different Anatomical Site	Same Age Group	Same Gender
FH3YLF vs. FH3ZLF	FH3YLF	FH3ZLF	0.672	0.571	0.191856	FH	Left Forearm	Forearm	FH-3Y	51-90 (Elderly)	Female	FH	Left Forearm	Forearm	FH-3Z	51-90 (Elderly)	Female	Within households	Between Cohabitants	Same Site	Same Anatomical Site	Same Age Group	Same Gender
FH3YLF vs. FH3ZLP	FH3YLF	FH3ZLP	0.708	0.711	0.262966	FH	Left Forearm	Forearm	FH-3Y	51-90 (Elderly)	Female	FH	Left Palm	Palm	FH-3Z	51-90 (Elderly)	Female	Within households	Between Cohabitants	Different Site	Different Anatomical Site	Same Age Group	Same Gender
FH3YLF vs. FH3ZRF	FH3YLF	FH3ZRF	0.679	0.677	0.239127	FH	Left Forearm	Forearm	FH-3Y	51-90 (Elderly)	Female	FH	Right Forearm	Forearm	FH-3Z	51-90 (Elderly)	Female	Within households	Between Cohabitants	Different Site	Same Anatomical Site	Same Age Group	Same Gender
FH3YLF vs. FH3ZRP	FH3YLF	FH3ZRP	0.708	0.728	0.236305	FH	Left Forearm	Forearm	FH-3Y	51-90 (Elderly)	Female	FH	Right Palm	Palm	FH-3Z	51-90 (Elderly)	Female	Within households	Between Cohabitants	Different Site	Different Anatomical Site	Same Age Group	Same Gender
FH3YLF vs. FT3ZFOH	FH3YLF	FT3ZFOH	0.783	0.666	0.189054	FH	Left Forearm	Forearm	FH-3Y	51-90 (Elderly)	Female	FT	Forehead	Forehead	FT-3Z	21-50 (Adult)	Female	Between households	Between Households	Different Site	Different Anatomical Site	Different Age Group	Same Gender
FH3YLF vs. FT3ZLF	FH3YLF	FT3ZLF	0.713	0.708	0.295345	FH	Left Forearm	Forearm	FH-3Y	51-90 (Elderly)	Female	FT	Left Forearm	Forearm	FT-3Z	21-50 (Adult)	Female	Between households	Between Households	Same Site	Same Anatomical Site	Different Age Group	Same Gender
FH3YLF vs. FT3ZLP	FH3YLF	FT3ZLP	0.591	0.695	0.238353	FH	Left Forearm	Forearm	FH-3Y	51-90 (Elderly)	Female	FT	Left Palm	Palm	FT-3Z	21-50 (Adult)	Female	Between households	Between Households	Different Site	Different Anatomical Site	Different Age Group	Same Gender
FH3YLF vs. FT3ZRP	FH3YLF	FT3ZRP	0.581	0.703	0.221245	FH	Left Forearm	Forearm	FH-3Y	51-90 (Elderly)	Female	FT	Right Palm	Palm	FT-3Z	21-50 (Adult)	Female	Between households	Between Households	Different Site	Different Anatomical Site	Different Age Group	Same Gender
FH3YLF vs. HFC3ZFOH	FH3YLF	HFC3ZFOH	0.664	0.702	0.278939	FH	Left Forearm	Forearm	FH-3Y	51-90 (Elderly)	Female	HFC	Forehead	Forehead	HFC-3Z	21-50 (Adult)	Female	Between households	Between Households	Different Site	Different Anatomical Site	Different Age Group	Same Gender
FH3YLF vs. HFC3ZLF	FH3YLF	HFC3ZLF	0.816	0.703	0.276607	FH	Left Forearm	Forearm	FH-3Y	51-90 (Elderly)	Female	HFC	Left Forearm	Forearm	HFC-3Z	21-50 (Adult)	Female	Between households	Between Households	Same Site	Same Anatomical Site	Different Age Group	Same Gender
FH3YLF vs. HFC3ZLP	FH3YLF	HFC3ZLP	0.609	0.821	0.374994	FH	Left Forearm	Forearm	FH-3Y	51-90 (Elderly)	Female	HFC	Left Palm	Palm	HFC-3Z	21-50 (Adult)	Female	Between households	Between Households	Different Site	Different Anatomical Site	Different Age Group	Same Gender
FH3YLF vs. HFC3ZRP	FH3YLF	HFC3ZRP	0.723	0.782	0.330077	FH	Left Forearm	Forearm	FH-3Y	51-90 (Elderly)	Female	HFC	Right Palm	Palm	HFC-3Z	21-50 (Adult)	Female	Between households	Between Households	Different Site	Different Anatomical Site	Different Age Group	Same Gender
FH3YLF vs. KT3ZFOH	FH3YLF	KT3ZFOH	0.674	0.649	0.156695	FH	Left Forearm	Forearm	FH-3Y	51-90 (Elderly)	Female	KT	Forehead	Forehead	KT-3Z	51-90 (Elderly)	Female	Between households	Between Households	Different Site	Different Anatomical Site	Same Age Group	Same Gender
FH3YLF vs. KT3ZLF	FH3YLF	KT3ZLF	0.751	0.72	0.17884	FH	Left Forearm	Forearm	FH-3Y	51-90 (Elderly)	Female	KT	Left Forearm	Forearm	KT-3Z	51-90 (Elderly)	Female	Between households	Between Households	Same Site	Same Anatomical Site	Same Age Group	Same Gender
FH3YLF vs. KT3ZLP	FH3YLF	KT3ZLP	0.633	0.809	0.417287	FH	Left Forearm	Forearm	FH-3Y	51-90 (Elderly)	Female	KT	Left Palm	Palm	KT-3Z	51-90 (Elderly)	Female	Between households	Between Households	Different Site	Different Anatomical Site	Same Age Group	Same Gender
FH3YLF vs. KT3ZRF	FH3YLF	KT3ZRF	0.555	0.737	0.217575	FH	Left Forearm	Forearm	FH-3Y	51-90 (Elderly)	Female	KT	Right Forearm	Forearm	KT-3Z	51-90 (Elderly)	Female	Between households	Between Households	Different Site	Same Anatomical Site	Same Age Group	Same Gender
FH3YLF vs. KT3ZRP	FH3YLF	KT3ZRP	0.767	0.852	0.46279	FH	Left Forearm	Forearm	FH-3Y	51-90 (Elderly)	Female	KT	Right Palm	Palm	KT-3Z	51-90 (Elderly)	Female	Between households	Between Households	Different Site	Different Anatomical Site	Same Age Group	Same Gender
FH3YLF vs. MOS3WFOH	FH3YLF	MOS3WFOH	0.818	0.718	0.323564	FH	Left Forearm	Forearm	FH-3Y	51-90 (Elderly)	Female	MOS	Forehead	Forehead	MOS-3W	21-50 (Adult)	Female	Between households	Between Households	Different Site	Different Anatomical Site	Different Age Group	Same Gender
FH3YLF vs. MOS3WLF	FH3YLF	MOS3WLF	0.764	0.725	0.293272	FH	Left Forearm	Forearm	FH-3Y	51-90 (Elderly)	Female	MOS	Left Forearm	Forearm	MOS-3W	21-50 (Adult)	Female	Between households	Between Households	Same Site	Same Anatomical Site	Different Age Group	Same Gender
FH3YLF vs. MOS3WLP	FH3YLF	MOS3WLP	0.658	0.716	0.214673	FH	Left Forearm	Forearm	FH-3Y	51-90 (Elderly)	Female	MOS	Left Palm	Palm	MOS-3W	21-50 (Adult)	Female	Between households	Between Households	Different Site	Different Anatomical Site	Different Age Group	Same Gender
FH3YLF vs. MOS3WRF	FH3YLF	MOS3WRF	0.684	0.722	0.289041	FH	Left Forearm	Forearm	FH-3Y	51-90 (Elderly)	Female	MOS	Right Forearm	Forearm	MOS-3W	21-50 (Adult)	Female	Between households	Between Households	Different Site	Same Anatomical Site	Different Age Group	Same Gender
FH3YLF vs. MOS3WRP	FH3YLF	MOS3WRP	0.783	0.807	0.248428	FH	Left Forearm	Forearm	FH-3Y	51-90 (Elderly)	Female	MOS	Right Palm	Palm	MOS-3W	21-50 (Adult)	Female	Between households	Between Households	Different Site	Different Anatomical Site	Different Age Group	Same Gender
FH3YLF vs. MOS3XFOH	FH3YLF	MOS3XFOH	0.825	0.68	0.231642	FH	Left Forearm	Forearm	FH-3Y	51-90 (Elderly)	Female	MOS	Forehead	Forehead	MOS-3X	51-90 (Elderly)	Male	Between households	Between Households	Different Site	Different Anatomical Site	Same Age Group	Different Gender
FH3YLF vs. MOS3XLF	FH3YLF	MOS3XLF	0.792	0.648	0.213749	FH	Left Forearm	Forearm	FH-3Y	51-90 (Elderly)	Female	MOS	Left Forearm	Forearm	MOS-3X	51-90 (Elderly)	Male	Between households	Between Households	Same Site	Same Anatomical Site	Same Age Group	Different Gender
FH3YLF vs. MOS3XLP	FH3YLF	MOS3XLP	0.781	0.744	0.281118	FH	Left Forearm	Forearm	FH-3Y	51-90 (Elderly)	Female	MOS	Left Palm	Palm	MOS-3X	51-90 (Elderly)	Male	Between households	Between Households	Different Site	Different Anatomical Site	Same Age Group	Different Gender
FH3YLF vs. MOS3XRF	FH3YLF	MOS3XRF	0.78	0.669	0.228206	FH	Left Forearm	Forearm	FH-3Y	51-90 (Elderly)	Female	MOS	Right Forearm	Forearm	MOS-3X	51-90 (Elderly)	Male	Between households	Between Households	Different Site	Same Anatomical Site	Same Age Group	Different Gender
FH3YLF vs. MOS3XRP	FH3YLF	MOS3XRP	0.745	0.675	0.236406	FH	Left Forearm	Forearm	FH-3Y	51-90 (Elderly)	Female	MOS	Right Palm	Palm	MOS-3X	51-90 (Elderly)	Male	Between households	Between Households	Different Site	Different Anatomical Site	Same Age Group	Different Gender
FH3YLF vs. MOS3YFOH	FH3YLF	MOS3YFOH	0.776	0.721	0.310825	FH	Left Forearm	Forearm	FH-3Y	51-90 (Elderly)	Female	MOS	Forehead	Forehead	MOS-3Y	21-50 (Adult)	Female	Between households	Between Households	Different Site	Different Anatomical Site	Different Age Group	Same Gender
FH3YLF vs. MOS3YLF	FH3YLF	MOS3YLF	0.746	0.669	0.249037	FH	Left Forearm	Forearm	FH-3Y	51-90 (Elderly)	Female	MOS	Left Forearm	Forearm	MOS-3Y	21-50 (Adult)	Female	Between households	Between Households	Same Site	Same Anatomical Site	Different Age Group	Same Gender
FH3YLF vs. MOS3YLP	FH3YLF	MOS3YLP	0.703	0.669	0.26157	FH	Left Forearm	Forearm	FH-3Y	51-90 (Elderly)	Female	MOS	Left Palm	Palm	MOS-3Y	21-50 (Adult)	Female	Between households	Between Households	Different Site	Different Anatomical Site	Different Age Group	Same Gender
FH3YLF vs. MOS3YRF	FH3YLF	MOS3YRF	0.747	0.676	0.220506	FH	Left Forearm	Forearm	FH-3Y	51-90 (Elderly)	Female	MOS	Right Forearm	Forearm	MOS-3Y	21-50 (Adult)	Female	Between households	Between Households	Different Site	Same Anatomical Site	Different Age Group	Same Gender
FH3YLF vs. MOS3YRP	FH3YLF	MOS3YRP	0.726	0.673	0.267719	FH	Left Forearm	Forearm	FH-3Y	51-90 (Elderly)	Female	MOS	Right Palm	Palm	MOS-3Y	21-50 (Adult)	Female	Between households	Between Households	Different Site	Different Anatomical Site	Different Age Group	Same Gender
FH3YLF vs. QB3XFOH	FH3YLF	QB3XFOH	0.777	0.701	0.28276	FH	Left Forearm	Forearm	FH-3Y	51-90 (Elderly)	Female	QB	Forehead	Forehead	QB-3X	21-50 (Adult)	Female	Between households	Between Households	Different Site	Different Anatomical Site	Different Age Group	Same Gender
FH3YLF vs. QB3XLF	FH3YLF	QB3XLF	0.682	0.693	0.268695	FH	Left Forearm	Forearm	FH-3Y	51-90 (Elderly)	Female	QB	Left Forearm	Forearm	QB-3X	21-50 (Adult)	Female	Between households	Between Households	Same Site	Same Anatomical Site	Different Age Group	Same Gender
FH3YLF vs. QB3XLP	FH3YLF	QB3XLP	0.511	0.718	0.277605	FH	Left Forearm	Forearm	FH-3Y	51-90 (Elderly)	Female	QB	Left Palm	Palm	QB-3X	21-50 (Adult)	Female	Between households	Between Households	Different Site	Different Anatomical Site	Different Age Group	Same Gender
FH3YLF vs. QB3XRF	FH3YLF	QB3XRF	0.711	0.704	0.226995	FH	Left Forearm	Forearm	FH-3Y	51-90 (Elderly)	Female	QB	Right Forearm	Forearm	QB-3X	21-50 (Adult)	Female	Between households	Between Households	Different Site	Same Anatomical Site	Different Age Group	Same Gender
FH3YLF vs. QB3XRP	FH3YLF	QB3XRP	0.632	0.765	0.22816	FH	Left Forearm	Forearm	FH-3Y	51-90 (Elderly)	Female	QB	Right Palm	Palm	QB-3X	21-50 (Adult)	Female	Between households	Between Households	Different Site	Different Anatomical Site	Different Age Group	Same Gender
FH3YLF vs. QB3YFOH	FH3YLF	QB3YFOH	0.791	0.721	0.266213	FH	Left Forearm	Forearm	FH-3Y	51-90 (Elderly)	Female	QB	Forehead	Forehead	QB-3Y	51-90 (Elderly)	Female	Between households	Between Households	Different Site	Different Anatomical Site	Same Age Group	Same Gender
FH3YLF vs. QB3YLF	FH3YLF	QB3YLF	0.746	0.547	0.150289	FH	Left Forearm	Forearm	FH-3Y	51-90 (Elderly)	Female	QB	Left Forearm	Forearm	QB-3Y	51-90 (Elderly)	Female	Between households	Between Households	Same Site	Same Anatomical Site	Same Age Group	Same Gender
FH3YLF vs. QB3YLP	FH3YLF	QB3YLP	0.723	0.67	0.207809	FH	Left Forearm	Forearm	FH-3Y	51-90 (Elderly)	Female	QB	Left Palm	Palm	QB-3Y	51-90 (Elderly)	Female	Between households	Between Households	Different Site	Different Anatomical Site	Same Age Group	Same Gender
FH3YLF vs. QB3YRF	FH3YLF	QB3YRF	0.728	0.654	0.250358	FH	Left Forearm	Forearm	FH-3Y	51-90 (Elderly)	Female	QB	Right Forearm	Forearm	QB-3Y	51-90 (Elderly)	Female	Between households	Between Households	Different Site	Same Anatomical Site	Same Age Group	Same Gender
FH3YLF vs. QB3YRP	FH3YLF	QB3YRP	0.721	0.689	0.207744	FH	Left Forearm	Forearm	FH-3Y	51-90 (Elderly)	Female	QB	Right Palm	Palm	QB-3Y	51-90 (Elderly)	Female	Between households	Between Households	Different Site	Different Anatomical Site	Same Age Group	Same Gender
FH3YLF vs. QB3ZFOH	FH3YLF	QB3ZFOH	0.493	0.693	0.239445	FH	Left Forearm	Forearm	FH-3Y	51-90 (Elderly)	Female	QB	Forehead	Forehead	QB-3Z	51-90 (Elderly)	Male	Between households	Between Households	Different Site	Different Anatomical Site	Same Age Group	Different Gender
FH3YLF vs. QB3ZLF	FH3YLF	QB3ZLF	0.543	0.591	0.181483	FH	Left Forearm	Forearm	FH-3Y	51-90 (Elderly)	Female	QB	Left Forearm	Forearm	QB-3Z	51-90 (Elderly)	Male	Between households	Between Households	Same Site	Same Anatomical Site	Same Age Group	Different Gender
FH3YLF vs. QB3ZLP	FH3YLF	QB3ZLP	0.607	0.807	0.370908	FH	Left Forearm	Forearm	FH-3Y	51-90 (Elderly)	Female	QB	Left Palm	Palm	QB-3Z	51-90 (Elderly)	Male	Between households	Between Households	Different Site	Different Anatomical Site	Same Age Group	Different Gender
FH3YLF vs. QB3ZRF	FH3YLF	QB3ZRF	0.582	0.613	0.200679	FH	Left Forearm	Forearm	FH-3Y	51-90 (Elderly)	Female	QB	Right Forearm	Forearm	QB-3Z	51-90 (Elderly)	Male	Between households	Between Households	Different Site	Same Anatomical Site	Same Age Group	Different Gender
FH3YLF vs. QB3ZRP	FH3YLF	QB3ZRP	0.769	0.749	0.334323	FH	Left Forearm	Forearm	FH-3Y	51-90 (Elderly)	Female	QB	Right Palm	Palm	QB-3Z	51-90 (Elderly)	Male	Between households	Between Households	Different Site	Different Anatomical Site	Same Age Group	Different Gender
FH3YLF vs. STW3XFOH	FH3YLF	STW3XFOH	0.774	0.66	0.24746	FH	Left Forearm	Forearm	FH-3Y	51-90 (Elderly)	Female	STW	Forehead	Forehead	STW-3X	21-50 (Adult)	Female	Between households	Between Households	Different Site	Different Anatomical Site	Different Age Group	Same Gender
FH3YLF vs. STW3XLF	FH3YLF	STW3XLF	0.735	0.674	0.23046	FH	Left Forearm	Forearm	FH-3Y	51-90 (Elderly)	Female	STW	Left Forearm	Forearm	STW-3X	21-50 (Adult)	Female	Between households	Between Households	Same Site	Same Anatomical Site	Different Age Group	Same Gender
FH3YLF vs. STW3XLP	FH3YLF	STW3XLP	0.699	0.646	0.217225	FH	Left Forearm	Forearm	FH-3Y	51-90 (Elderly)	Female	STW	Left Palm	Palm	STW-3X	21-50 (Adult)	Female	Between households	Between Households	Different Site	Different Anatomical Site	Different Age Group	Same Gender
FH3YLF vs. STW3XRF	FH3YLF	STW3XRF	0.735	0.689	0.251725	FH	Left Forearm	Forearm	FH-3Y	51-90 (Elderly)	Female	STW	Right Forearm	Forearm	STW-3X	21-50 (Adult)	Female	Between households	Between Households	Different Site	Same Anatomical Site	Different Age Group	Same Gender
FH3YLF vs. STW3XRP	FH3YLF	STW3XRP	0.734	0.682	0.2531	FH	Left Forearm	Forearm	FH-3Y	51-90 (Elderly)	Female	STW	Right Palm	Palm	STW-3X	21-50 (Adult)	Female	Between households	Between Households	Different Site	Different Anatomical Site	Different Age Group	Same Gender
FH3YLF vs. STW3YFOH	FH3YLF	STW3YFOH	0.826	0.696	0.251916	FH	Left Forearm	Forearm	FH-3Y	51-90 (Elderly)	Female	STW	Forehead	Forehead	STW-3Y	51-90 (Elderly)	Female	Between households	Between Households	Different Site	Different Anatomical Site	Same Age Group	Same Gender
FH3YLF vs. STW3YLF	FH3YLF	STW3YLF	0.799	0.681	0.219393	FH	Left Forearm	Forearm	FH-3Y	51-90 (Elderly)	Female	STW	Left Forearm	Forearm	STW-3Y	51-90 (Elderly)	Female	Between households	Between Households	Same Site	Same Anatomical Site	Same Age Group	Same Gender
FH3YLF vs. STW3YLP	FH3YLF	STW3YLP	0.791	0.662	0.23872	FH	Left Forearm	Forearm	FH-3Y	51-90 (Elderly)	Female	STW	Left Palm	Palm	STW-3Y	51-90 (Elderly)	Female	Between households	Between Households	Different Site	Different Anatomical Site	Same Age Group	Same Gender
FH3YLF vs. STW3YRF	FH3YLF	STW3YRF	0.742	0.643	0.187108	FH	Left Forearm	Forearm	FH-3Y	51-90 (Elderly)	Female	STW	Right Forearm	Forearm	STW-3Y	51-90 (Elderly)	Female	Between households	Between Households	Different Site	Same Anatomical Site	Same Age Group	Same Gender
FH3YLF vs. STW3YRP	FH3YLF	STW3YRP	0.791	0.657	0.298663	FH	Left Forearm	Forearm	FH-3Y	51-90 (Elderly)	Female	STW	Right Palm	Palm	STW-3Y	51-90 (Elderly)	Female	Between households	Between Households	Different Site	Different Anatomical Site	Same Age Group	Same Gender
FH3YLF vs. SW3YFOH	FH3YLF	SW3YFOH	0.78	0.769	0.344162	FH	Left Forearm	Forearm	FH-3Y	51-90 (Elderly)	Female	SW	Forehead	Forehead	SW-3Y	21-50 (Adult)	Male	Between households	Between Households	Different Site	Different Anatomical Site	Different Age Group	Different Gender
FH3YLF vs. SW3YLF	FH3YLF	SW3YLF	0.751	0.729	0.26042	FH	Left Forearm	Forearm	FH-3Y	51-90 (Elderly)	Female	SW	Left Forearm	Forearm	SW-3Y	21-50 (Adult)	Male	Between households	Between Households	Same Site	Same Anatomical Site	Different Age Group	Different Gender
FH3YLF vs. SW3YLP	FH3YLF	SW3YLP	0.784	0.748	0.303136	FH	Left Forearm	Forearm	FH-3Y	51-90 (Elderly)	Female	SW	Left Palm	Palm	SW-3Y	21-50 (Adult)	Male	Between households	Between Households	Different Site	Different Anatomical Site	Different Age Group	Different Gender
FH3YLF vs. SW3YRF	FH3YLF	SW3YRF	0.725	0.719	0.24865	FH	Left Forearm	Forearm	FH-3Y	51-90 (Elderly)	Female	SW	Right Forearm	Forearm	SW-3Y	21-50 (Adult)	Male	Between households	Between Households	Different Site	Same Anatomical Site	Different Age Group	Different Gender
FH3YLF vs. SW3YRP	FH3YLF	SW3YRP	0.758	0.74	0.301621	FH	Left Forearm	Forearm	FH-3Y	51-90 (Elderly)	Female	SW	Right Palm	Palm	SW-3Y	21-50 (Adult)	Male	Between households	Between Households	Different Site	Different Anatomical Site	Different Age Group	Different Gender
FH3YLF vs. SW3ZFOH	FH3YLF	SW3ZFOH	0.769	0.699	0.260439	FH	Left Forearm	Forearm	FH-3Y	51-90 (Elderly)	Female	SW	Forehead	Forehead	SW-3Z	21-50 (Adult)	Female	Between households	Between Households	Different Site	Different Anatomical Site	Different Age Group	Same Gender
FH3YLF vs. SW3ZLF	FH3YLF	SW3ZLF	0.769	0.845	0.336799	FH	Left Forearm	Forearm	FH-3Y	51-90 (Elderly)	Female	SW	Left Forearm	Forearm	SW-3Z	21-50 (Adult)	Female	Between households	Between Households	Same Site	Same Anatomical Site	Different Age Group	Same Gender
FH3YLF vs. SW3ZLP	FH3YLF	SW3ZLP	0.739	0.923	0.431646	FH	Left Forearm	Forearm	FH-3Y	51-90 (Elderly)	Female	SW	Left Palm	Palm	SW-3Z	21-50 (Adult)	Female	Between households	Between Households	Different Site	Different Anatomical Site	Different Age Group	Same Gender
FH3YLF vs. SW3ZRF	FH3YLF	SW3ZRF	0.924	0.845	0.365116	FH	Left Forearm	Forearm	FH-3Y	51-90 (Elderly)	Female	SW	Right Forearm	Forearm	SW-3Z	21-50 (Adult)	Female	Between households	Between Households	Different Site	Same Anatomical Site	Different Age Group	Same Gender
FH3YLF vs. SW3ZRP	FH3YLF	SW3ZRP	0.789	0.887	0.43625	FH	Left Forearm	Forearm	FH-3Y	51-90 (Elderly)	Female	SW	Right Palm	Palm	SW-3Z	21-50 (Adult)	Female	Between households	Between Households	Different Site	Different Anatomical Site	Different Age Group	Same Gender
FH3YLF vs. TH3ZFOH	FH3YLF	TH3ZFOH	0.814	0.733	0.296089	FH	Left Forearm	Forearm	FH-3Y	51-90 (Elderly)	Female	TH	Forehead	Forehead	TH-3Z	21-50 (Adult)	Male	Between households	Between Households	Different Site	Different Anatomical Site	Different Age Group	Different Gender
FH3YLF vs. TH3ZLF	FH3YLF	TH3ZLF	0.737	0.721	0.296477	FH	Left Forearm	Forearm	FH-3Y	51-90 (Elderly)	Female	TH	Left Forearm	Forearm	TH-3Z	21-50 (Adult)	Male	Between households	Between Households	Same Site	Same Anatomical Site	Different Age Group	Different Gender
FH3YLF vs. TH3ZLP	FH3YLF	TH3ZLP	0.8	0.79	0.375976	FH	Left Forearm	Forearm	FH-3Y	51-90 (Elderly)	Female	TH	Left Palm	Palm	TH-3Z	21-50 (Adult)	Male	Between households	Between Households	Different Site	Different Anatomical Site	Different Age Group	Different Gender
FH3YLF vs. TH3ZRF	FH3YLF	TH3ZRF	0.796	0.712	0.284331	FH	Left Forearm	Forearm	FH-3Y	51-90 (Elderly)	Female	TH	Right Forearm	Forearm	TH-3Z	21-50 (Adult)	Male	Between households	Between Households	Different Site	Same Anatomical Site	Different Age Group	Different Gender
FH3YLF vs. TH3ZRP	FH3YLF	TH3ZRP	0.806	0.761	0.315069	FH	Left Forearm	Forearm	FH-3Y	51-90 (Elderly)	Female	TH	Right Palm	Palm	TH-3Z	21-50 (Adult)	Male	Between households	Between Households	Different Site	Different Anatomical Site	Different Age Group	Different Gender
FH3YLF vs. TK3XFOH	FH3YLF	TK3XFOH	0.775	0.571	0.206309	FH	Left Forearm	Forearm	FH-3Y	51-90 (Elderly)	Female	TK	Forehead	Forehead	TK-3X	0-20 (Children)	Female	Between households	Between Households	Different Site	Different Anatomical Site	Different Age Group	Same Gender
FH3YLF vs. TK3XLP	FH3YLF	TK3XLP	0.741	0.592	0.233766	FH	Left Forearm	Forearm	FH-3Y	51-90 (Elderly)	Female	TK	Left Palm	Palm	TK-3X	0-20 (Children)	Female	Between households	Between Households	Different Site	Different Anatomical Site	Different Age Group	Same Gender
FH3YLF vs. TK3XRF	FH3YLF	TK3XRF	0.756	0.662	0.236572	FH	Left Forearm	Forearm	FH-3Y	51-90 (Elderly)	Female	TK	Right Forearm	Forearm	TK-3X	0-20 (Children)	Female	Between households	Between Households	Different Site	Same Anatomical Site	Different Age Group	Same Gender
FH3YLF vs. TK3XRP	FH3YLF	TK3XRP	0.595	0.672	0.268733	FH	Left Forearm	Forearm	FH-3Y	51-90 (Elderly)	Female	TK	Right Palm	Palm	TK-3X	0-20 (Children)	Female	Between households	Between Households	Different Site	Different Anatomical Site	Different Age Group	Same Gender
FH3YLF vs. TK3YFOH	FH3YLF	TK3YFOH	0.746	0.741	0.187545	FH	Left Forearm	Forearm	FH-3Y	51-90 (Elderly)	Female	TK	Forehead	Forehead	TK-3Y	51-90 (Elderly)	Female	Between households	Between Households	Different Site	Different Anatomical Site	Same Age Group	Same Gender
FH3YLF vs. TK3YLF	FH3YLF	TK3YLF	0.691	0.747	0.231771	FH	Left Forearm	Forearm	FH-3Y	51-90 (Elderly)	Female	TK	Left Forearm	Forearm	TK-3Y	51-90 (Elderly)	Female	Between households	Between Households	Same Site	Same Anatomical Site	Same Age Group	Same Gender
FH3YLF vs. TK3YLP	FH3YLF	TK3YLP	0.722	0.769	0.273165	FH	Left Forearm	Forearm	FH-3Y	51-90 (Elderly)	Female	TK	Left Palm	Palm	TK-3Y	51-90 (Elderly)	Female	Between households	Between Households	Different Site	Different Anatomical Site	Same Age Group	Same Gender
FH3YLF vs. TK3YRF	FH3YLF	TK3YRF	0.683	0.733	0.180895	FH	Left Forearm	Forearm	FH-3Y	51-90 (Elderly)	Female	TK	Right Forearm	Forearm	TK-3Y	51-90 (Elderly)	Female	Between households	Between Households	Different Site	Same Anatomical Site	Same Age Group	Same Gender
FH3YLF vs. TK3YRP	FH3YLF	TK3YRP	0.63	0.789	0.290844	FH	Left Forearm	Forearm	FH-3Y	51-90 (Elderly)	Female	TK	Right Palm	Palm	TK-3Y	51-90 (Elderly)	Female	Between households	Between Households	Different Site	Different Anatomical Site	Same Age Group	Same Gender
FH3YLF vs. TK3ZFOH	FH3YLF	TK3ZFOH	0.79	0.665	0.289674	FH	Left Forearm	Forearm	FH-3Y	51-90 (Elderly)	Female	TK	Forehead	Forehead	TK-3Z	51-90 (Elderly)	Male	Between households	Between Households	Different Site	Different Anatomical Site	Same Age Group	Different Gender
FH3YLF vs. TK3ZLF	FH3YLF	TK3ZLF	0.799	0.611	0.163548	FH	Left Forearm	Forearm	FH-3Y	51-90 (Elderly)	Female	TK	Left Forearm	Forearm	TK-3Z	51-90 (Elderly)	Male	Between households	Between Households	Same Site	Same Anatomical Site	Same Age Group	Different Gender
FH3YLF vs. TK3ZLP	FH3YLF	TK3ZLP	0.765	0.763	0.195303	FH	Left Forearm	Forearm	FH-3Y	51-90 (Elderly)	Female	TK	Left Palm	Palm	TK-3Z	51-90 (Elderly)	Male	Between households	Between Households	Different Site	Different Anatomical Site	Same Age Group	Different Gender
FH3YLF vs. TK3ZRF	FH3YLF	TK3ZRF	0.74	0.773	0.232893	FH	Left Forearm	Forearm	FH-3Y	51-90 (Elderly)	Female	TK	Right Forearm	Forearm	TK-3Z	51-90 (Elderly)	Male	Between households	Between Households	Different Site	Same Anatomical Site	Same Age Group	Different Gender
FH3YLF vs. TK3ZRP	FH3YLF	TK3ZRP	0.758	0.662	0.212674	FH	Left Forearm	Forearm	FH-3Y	51-90 (Elderly)	Female	TK	Right Palm	Palm	TK-3Z	51-90 (Elderly)	Male	Between households	Between Households	Different Site	Different Anatomical Site	Same Age Group	Different Gender
FH3YLF vs. TMB3WFOH	FH3YLF	TMB3WFOH	0.769	0.742	0.260271	FH	Left Forearm	Forearm	FH-3Y	51-90 (Elderly)	Female	TMB	Forehead	Forehead	TMB-3W	51-90 (Elderly)	Male	Between households	Between Households	Different Site	Different Anatomical Site	Same Age Group	Different Gender
FH3YLF vs. TMB3WLF	FH3YLF	TMB3WLF	0.764	0.7	0.220678	FH	Left Forearm	Forearm	FH-3Y	51-90 (Elderly)	Female	TMB	Left Forearm	Forearm	TMB-3W	51-90 (Elderly)	Male	Between households	Between Households	Same Site	Same Anatomical Site	Same Age Group	Different Gender
FH3YLF vs. TMB3WLP	FH3YLF	TMB3WLP	0.737	0.731	0.228155	FH	Left Forearm	Forearm	FH-3Y	51-90 (Elderly)	Female	TMB	Left Palm	Palm	TMB-3W	51-90 (Elderly)	Male	Between households	Between Households	Different Site	Different Anatomical Site	Same Age Group	Different Gender
FH3YLF vs. TMB3WRF	FH3YLF	TMB3WRF	0.749	0.712	0.202193	FH	Left Forearm	Forearm	FH-3Y	51-90 (Elderly)	Female	TMB	Right Forearm	Forearm	TMB-3W	51-90 (Elderly)	Male	Between households	Between Households	Different Site	Same Anatomical Site	Same Age Group	Different Gender
FH3YLF vs. TMB3WRP	FH3YLF	TMB3WRP	0.857	0.769	0.221669	FH	Left Forearm	Forearm	FH-3Y	51-90 (Elderly)	Female	TMB	Right Palm	Palm	TMB-3W	51-90 (Elderly)	Male	Between households	Between Households	Different Site	Different Anatomical Site	Same Age Group	Different Gender
FH3YLF vs. TMB3XFOH	FH3YLF	TMB3XFOH	0.787	0.729	0.264525	FH	Left Forearm	Forearm	FH-3Y	51-90 (Elderly)	Female	TMB	Forehead	Forehead	TMB-3X	21-50 (Adult)	Female	Between households	Between Households	Different Site	Different Anatomical Site	Different Age Group	Same Gender
FH3YLF vs. TMB3XLF	FH3YLF	TMB3XLF	0.779	0.702	0.243591	FH	Left Forearm	Forearm	FH-3Y	51-90 (Elderly)	Female	TMB	Left Forearm	Forearm	TMB-3X	21-50 (Adult)	Female	Between households	Between Households	Same Site	Same Anatomical Site	Different Age Group	Same Gender
FH3YLF vs. TMB3XLP	FH3YLF	TMB3XLP	0.781	0.698	0.225764	FH	Left Forearm	Forearm	FH-3Y	51-90 (Elderly)	Female	TMB	Left Palm	Palm	TMB-3X	21-50 (Adult)	Female	Between households	Between Households	Different Site	Different Anatomical Site	Different Age Group	Same Gender
FH3YLF vs. TMB3XRF	FH3YLF	TMB3XRF	0.774	0.711	0.247417	FH	Left Forearm	Forearm	FH-3Y	51-90 (Elderly)	Female	TMB	Right Forearm	Forearm	TMB-3X	21-50 (Adult)	Female	Between households	Between Households	Different Site	Same Anatomical Site	Different Age Group	Same Gender
FH3YLF vs. TMB3XRP	FH3YLF	TMB3XRP	0.786	0.706	0.239496	FH	Left Forearm	Forearm	FH-3Y	51-90 (Elderly)	Female	TMB	Right Palm	Palm	TMB-3X	21-50 (Adult)	Female	Between households	Between Households	Different Site	Different Anatomical Site	Different Age Group	Same Gender
FH3YLF vs. TMB3YFOH	FH3YLF	TMB3YFOH	0.788	0.683	0.229644	FH	Left Forearm	Forearm	FH-3Y	51-90 (Elderly)	Female	TMB	Forehead	Forehead	TMB-3Y	21-50 (Adult)	Male	Between households	Between Households	Different Site	Different Anatomical Site	Different Age Group	Different Gender
FH3YLF vs. TMB3YLF	FH3YLF	TMB3YLF	0.761	0.743	0.351537	FH	Left Forearm	Forearm	FH-3Y	51-90 (Elderly)	Female	TMB	Left Forearm	Forearm	TMB-3Y	21-50 (Adult)	Male	Between households	Between Households	Same Site	Same Anatomical Site	Different Age Group	Different Gender
FH3YLF vs. TMB3YLP	FH3YLF	TMB3YLP	0.738	0.726	0.271086	FH	Left Forearm	Forearm	FH-3Y	51-90 (Elderly)	Female	TMB	Left Palm	Palm	TMB-3Y	21-50 (Adult)	Male	Between households	Between Households	Different Site	Different Anatomical Site	Different Age Group	Different Gender
FH3YLF vs. TMB3YRF	FH3YLF	TMB3YRF	0.777	0.69	0.278843	FH	Left Forearm	Forearm	FH-3Y	51-90 (Elderly)	Female	TMB	Right Forearm	Forearm	TMB-3Y	21-50 (Adult)	Male	Between households	Between Households	Different Site	Same Anatomical Site	Different Age Group	Different Gender
FH3YLF vs. TMB3YRP	FH3YLF	TMB3YRP	0.753	0.739	0.250983	FH	Left Forearm	Forearm	FH-3Y	51-90 (Elderly)	Female	TMB	Right Palm	Palm	TMB-3Y	21-50 (Adult)	Male	Between households	Between Households	Different Site	Different Anatomical Site	Different Age Group	Different Gender
FH3YLF vs. TY3WFOH	FH3YLF	TY3WFOH	0.737	0.652	0.262085	FH	Left Forearm	Forearm	FH-3Y	51-90 (Elderly)	Female	TY	Forehead	Forehead	TY-3W	21-50 (Adult)	Female	Between households	Between Households	Different Site	Different Anatomical Site	Different Age Group	Same Gender
FH3YLF vs. TY3WLP	FH3YLF	TY3WLP	0.633	0.788	0.388767	FH	Left Forearm	Forearm	FH-3Y	51-90 (Elderly)	Female	TY	Left Palm	Palm	TY-3W	21-50 (Adult)	Female	Between households	Between Households	Different Site	Different Anatomical Site	Different Age Group	Same Gender
FH3YLF vs. TY3WRP	FH3YLF	TY3WRP	0.714	0.65	0.222737	FH	Left Forearm	Forearm	FH-3Y	51-90 (Elderly)	Female	TY	Right Palm	Palm	TY-3W	21-50 (Adult)	Female	Between households	Between Households	Different Site	Different Anatomical Site	Different Age Group	Same Gender
FH3YLF vs. TY3XFOH	FH3YLF	TY3XFOH	0.798	0.697	0.299447	FH	Left Forearm	Forearm	FH-3Y	51-90 (Elderly)	Female	TY	Forehead	Forehead	TY-3X	0-20 (Children)	Male	Between households	Between Households	Different Site	Different Anatomical Site	Different Age Group	Different Gender
FH3YLF vs. TY3XLP	FH3YLF	TY3XLP	0.698	0.648	0.223465	FH	Left Forearm	Forearm	FH-3Y	51-90 (Elderly)	Female	TY	Left Palm	Palm	TY-3X	0-20 (Children)	Male	Between households	Between Households	Different Site	Different Anatomical Site	Different Age Group	Different Gender
FH3YLF vs. TY3XRF	FH3YLF	TY3XRF	0.74	0.623	0.195889	FH	Left Forearm	Forearm	FH-3Y	51-90 (Elderly)	Female	TY	Right Forearm	Forearm	TY-3X	0-20 (Children)	Male	Between households	Between Households	Different Site	Same Anatomical Site	Different Age Group	Different Gender
FH3YLF vs. TY3XRP	FH3YLF	TY3XRP	0.731	0.643	0.203406	FH	Left Forearm	Forearm	FH-3Y	51-90 (Elderly)	Female	TY	Right Palm	Palm	TY-3X	0-20 (Children)	Male	Between households	Between Households	Different Site	Different Anatomical Site	Different Age Group	Different Gender
FH3YLF vs. TY3YFOH	FH3YLF	TY3YFOH	0.793	0.695	0.221098	FH	Left Forearm	Forearm	FH-3Y	51-90 (Elderly)	Female	TY	Forehead	Forehead	TY-3Y	0-20 (Children)	Female	Between households	Between Households	Different Site	Different Anatomical Site	Different Age Group	Same Gender
FH3YLF vs. TY3YLP	FH3YLF	TY3YLP	0.687	0.712	0.229724	FH	Left Forearm	Forearm	FH-3Y	51-90 (Elderly)	Female	TY	Left Palm	Palm	TY-3Y	0-20 (Children)	Female	Between households	Between Households	Different Site	Different Anatomical Site	Different Age Group	Same Gender
FH3YLF vs. TY3YRF	FH3YLF	TY3YRF	0.664	0.679	0.196386	FH	Left Forearm	Forearm	FH-3Y	51-90 (Elderly)	Female	TY	Right Forearm	Forearm	TY-3Y	0-20 (Children)	Female	Between households	Between Households	Different Site	Same Anatomical Site	Different Age Group	Same Gender
FH3YLF vs. TY3YRP	FH3YLF	TY3YRP	0.66	0.702	0.215296	FH	Left Forearm	Forearm	FH-3Y	51-90 (Elderly)	Female	TY	Right Palm	Palm	TY-3Y	0-20 (Children)	Female	Between households	Between Households	Different Site	Different Anatomical Site	Different Age Group	Same Gender
FH3YLF vs. TY3ZFOH	FH3YLF	TY3ZFOH	0.849	0.628	0.193855	FH	Left Forearm	Forearm	FH-3Y	51-90 (Elderly)	Female	TY	Forehead	Forehead	TY-3Z	21-50 (Adult)	Female	Between households	Between Households	Different Site	Different Anatomical Site	Different Age Group	Same Gender
FH3YLF vs. TY3ZLF	FH3YLF	TY3ZLF	0.612	0.637	0.197846	FH	Left Forearm	Forearm	FH-3Y	51-90 (Elderly)	Female	TY	Left Forearm	Forearm	TY-3Z	21-50 (Adult)	Female	Between households	Between Households	Same Site	Same Anatomical Site	Different Age Group	Same Gender
FH3YLF vs. TY3ZLP	FH3YLF	TY3ZLP	0.757	0.62	0.186572	FH	Left Forearm	Forearm	FH-3Y	51-90 (Elderly)	Female	TY	Left Palm	Palm	TY-3Z	21-50 (Adult)	Female	Between households	Between Households	Different Site	Different Anatomical Site	Different Age Group	Same Gender
FH3YLF vs. TY3ZRF	FH3YLF	TY3ZRF	0.724	0.641	0.204144	FH	Left Forearm	Forearm	FH-3Y	51-90 (Elderly)	Female	TY	Right Forearm	Forearm	TY-3Z	21-50 (Adult)	Female	Between households	Between Households	Different Site	Same Anatomical Site	Different Age Group	Same Gender
FH3YLF vs. TY3ZRP	FH3YLF	TY3ZRP	0.743	0.708	0.263132	FH	Left Forearm	Forearm	FH-3Y	51-90 (Elderly)	Female	TY	Right Palm	Palm	TY-3Z	21-50 (Adult)	Female	Between households	Between Households	Different Site	Different Anatomical Site	Different Age Group	Same Gender
FH3YLF vs. WKS3UFOH	FH3YLF	WKS3UFOH	0.809	0.731	0.246985	FH	Left Forearm	Forearm	FH-3Y	51-90 (Elderly)	Female	WKS	Forehead	Forehead	WKS-3U	0-20 (Children)	Female	Between households	Between Households	Different Site	Different Anatomical Site	Different Age Group	Same Gender
FH3YLF vs. WKS3ULF	FH3YLF	WKS3ULF	0.699	0.702	0.268491	FH	Left Forearm	Forearm	FH-3Y	51-90 (Elderly)	Female	WKS	Left Forearm	Forearm	WKS-3U	0-20 (Children)	Female	Between households	Between Households	Same Site	Same Anatomical Site	Different Age Group	Same Gender
FH3YLF vs. WKS3ULP	FH3YLF	WKS3ULP	0.688	0.715	0.27635	FH	Left Forearm	Forearm	FH-3Y	51-90 (Elderly)	Female	WKS	Left Palm	Palm	WKS-3U	0-20 (Children)	Female	Between households	Between Households	Different Site	Different Anatomical Site	Different Age Group	Same Gender
FH3YLF vs. WKS3URP	FH3YLF	WKS3URP	0.669	0.757	0.329458	FH	Left Forearm	Forearm	FH-3Y	51-90 (Elderly)	Female	WKS	Right Palm	Palm	WKS-3U	0-20 (Children)	Female	Between households	Between Households	Different Site	Different Anatomical Site	Different Age Group	Same Gender
FH3YLF vs. WKS3VFOH	FH3YLF	WKS3VFOH	0.886	0.641	0.236573	FH	Left Forearm	Forearm	FH-3Y	51-90 (Elderly)	Female	WKS	Forehead	Forehead	WKS-3V	0-20 (Children)	Female	Between households	Between Households	Different Site	Different Anatomical Site	Different Age Group	Same Gender
FH3YLF vs. WKS3VLF	FH3YLF	WKS3VLF	0.833	0.74	0.256721	FH	Left Forearm	Forearm	FH-3Y	51-90 (Elderly)	Female	WKS	Left Forearm	Forearm	WKS-3V	0-20 (Children)	Female	Between households	Between Households	Same Site	Same Anatomical Site	Different Age Group	Same Gender
FH3YLF vs. WKS3VLP	FH3YLF	WKS3VLP	0.815	0.755	0.200544	FH	Left Forearm	Forearm	FH-3Y	51-90 (Elderly)	Female	WKS	Left Palm	Palm	WKS-3V	0-20 (Children)	Female	Between households	Between Households	Different Site	Different Anatomical Site	Different Age Group	Same Gender
FH3YLF vs. WKS3VRF	FH3YLF	WKS3VRF	0.852	0.745	0.256108	FH	Left Forearm	Forearm	FH-3Y	51-90 (Elderly)	Female	WKS	Right Forearm	Forearm	WKS-3V	0-20 (Children)	Female	Between households	Between Households	Different Site	Same Anatomical Site	Different Age Group	Same Gender
FH3YLF vs. WKS3VRP	FH3YLF	WKS3VRP	0.839	0.739	0.218867	FH	Left Forearm	Forearm	FH-3Y	51-90 (Elderly)	Female	WKS	Right Palm	Palm	WKS-3V	0-20 (Children)	Female	Between households	Between Households	Different Site	Different Anatomical Site	Different Age Group	Same Gender
FH3YLF vs. WKS3WFOH	FH3YLF	WKS3WFOH	0.744	0.666	0.233116	FH	Left Forearm	Forearm	FH-3Y	51-90 (Elderly)	Female	WKS	Forehead	Forehead	WKS-3W	0-20 (Children)	Female	Between households	Between Households	Different Site	Different Anatomical Site	Different Age Group	Same Gender
FH3YLF vs. WKS3WLF	FH3YLF	WKS3WLF	0.822	0.765	0.290491	FH	Left Forearm	Forearm	FH-3Y	51-90 (Elderly)	Female	WKS	Left Forearm	Forearm	WKS-3W	0-20 (Children)	Female	Between households	Between Households	Same Site	Same Anatomical Site	Different Age Group	Same Gender
FH3YLF vs. WKS3WLP	FH3YLF	WKS3WLP	0.655	0.7	0.287607	FH	Left Forearm	Forearm	FH-3Y	51-90 (Elderly)	Female	WKS	Left Palm	Palm	WKS-3W	0-20 (Children)	Female	Between households	Between Households	Different Site	Different Anatomical Site	Different Age Group	Same Gender
FH3YLF vs. WKS3WRP	FH3YLF	WKS3WRP	0.646	0.746	0.3351	FH	Left Forearm	Forearm	FH-3Y	51-90 (Elderly)	Female	WKS	Right Palm	Palm	WKS-3W	0-20 (Children)	Female	Between households	Between Households	Different Site	Different Anatomical Site	Different Age Group	Same Gender
FH3YLF vs. WKS3XFOH	FH3YLF	WKS3XFOH	0.706	0.672	0.238316	FH	Left Forearm	Forearm	FH-3Y	51-90 (Elderly)	Female	WKS	Forehead	Forehead	WKS-3X	21-50 (Adult)	Female	Between households	Between Households	Different Site	Different Anatomical Site	Different Age Group	Same Gender
FH3YLF vs. WKS3XLF	FH3YLF	WKS3XLF	0.672	0.657	0.267766	FH	Left Forearm	Forearm	FH-3Y	51-90 (Elderly)	Female	WKS	Left Forearm	Forearm	WKS-3X	21-50 (Adult)	Female	Between households	Between Households	Same Site	Same Anatomical Site	Different Age Group	Same Gender
FH3YLF vs. WKS3XLP	FH3YLF	WKS3XLP	0.713	0.678	0.325606	FH	Left Forearm	Forearm	FH-3Y	51-90 (Elderly)	Female	WKS	Left Palm	Palm	WKS-3X	21-50 (Adult)	Female	Between households	Between Households	Different Site	Different Anatomical Site	Different Age Group	Same Gender
FH3YLF vs. WKS3XRF	FH3YLF	WKS3XRF	0.66	0.663	0.244622	FH	Left Forearm	Forearm	FH-3Y	51-90 (Elderly)	Female	WKS	Right Forearm	Forearm	WKS-3X	21-50 (Adult)	Female	Between households	Between Households	Different Site	Same Anatomical Site	Different Age Group	Same Gender
FH3YLF vs. WKS3XRP	FH3YLF	WKS3XRP	0.655	0.665	0.267268	FH	Left Forearm	Forearm	FH-3Y	51-90 (Elderly)	Female	WKS	Right Palm	Palm	WKS-3X	21-50 (Adult)	Female	Between households	Between Households	Different Site	Different Anatomical Site	Different Age Group	Same Gender
FH3YLF vs. WKS3YFOH	FH3YLF	WKS3YFOH	0.713	0.66	0.250552	FH	Left Forearm	Forearm	FH-3Y	51-90 (Elderly)	Female	WKS	Forehead	Forehead	WKS-3Y	21-50 (Adult)	Female	Between households	Between Households	Different Site	Different Anatomical Site	Different Age Group	Same Gender
FH3YLF vs. WKS3YLF	FH3YLF	WKS3YLF	0.736	0.685	0.185858	FH	Left Forearm	Forearm	FH-3Y	51-90 (Elderly)	Female	WKS	Left Forearm	Forearm	WKS-3Y	21-50 (Adult)	Female	Between households	Between Households	Same Site	Same Anatomical Site	Different Age Group	Same Gender
FH3YLF vs. WKS3YLP	FH3YLF	WKS3YLP	0.847	0.787	0.317209	FH	Left Forearm	Forearm	FH-3Y	51-90 (Elderly)	Female	WKS	Left Palm	Palm	WKS-3Y	21-50 (Adult)	Female	Between households	Between Households	Different Site	Different Anatomical Site	Different Age Group	Same Gender
FH3YLF vs. WKS3YRP	FH3YLF	WKS3YRP	0.86	0.79	0.337445	FH	Left Forearm	Forearm	FH-3Y	51-90 (Elderly)	Female	WKS	Right Palm	Palm	WKS-3Y	21-50 (Adult)	Female	Between households	Between Households	Different Site	Different Anatomical Site	Different Age Group	Same Gender
FH3YLF vs. WTS3VFOH	FH3YLF	WTS3VFOH	0.815	0.716	0.253745	FH	Left Forearm	Forearm	FH-3Y	51-90 (Elderly)	Female	WTS	Forehead	Forehead	WTS-3V	0-20 (Children)	Male	Between households	Between Households	Different Site	Different Anatomical Site	Different Age Group	Different Gender
FH3YLF vs. WTS3VLP	FH3YLF	WTS3VLP	0.748	0.714	0.269675	FH	Left Forearm	Forearm	FH-3Y	51-90 (Elderly)	Female	WTS	Left Palm	Palm	WTS-3V	0-20 (Children)	Male	Between households	Between Households	Different Site	Different Anatomical Site	Different Age Group	Different Gender
FH3YLF vs. WTS3VRF	FH3YLF	WTS3VRF	0.717	0.741	0.277685	FH	Left Forearm	Forearm	FH-3Y	51-90 (Elderly)	Female	WTS	Right Forearm	Forearm	WTS-3V	0-20 (Children)	Male	Between households	Between Households	Different Site	Same Anatomical Site	Different Age Group	Different Gender
FH3YLF vs. WTS3VRP	FH3YLF	WTS3VRP	0.769	0.718	0.263219	FH	Left Forearm	Forearm	FH-3Y	51-90 (Elderly)	Female	WTS	Right Palm	Palm	WTS-3V	0-20 (Children)	Male	Between households	Between Households	Different Site	Different Anatomical Site	Different Age Group	Different Gender
FH3YLF vs. WTS3WFOH	FH3YLF	WTS3WFOH	0.699	0.655	0.171361	FH	Left Forearm	Forearm	FH-3Y	51-90 (Elderly)	Female	WTS	Forehead	Forehead	WTS-3W	0-20 (Children)	Male	Between households	Between Households	Different Site	Different Anatomical Site	Different Age Group	Different Gender
FH3YLF vs. WTS3WLP	FH3YLF	WTS3WLP	0.623	0.781	0.380786	FH	Left Forearm	Forearm	FH-3Y	51-90 (Elderly)	Female	WTS	Left Palm	Palm	WTS-3W	0-20 (Children)	Male	Between households	Between Households	Different Site	Different Anatomical Site	Different Age Group	Different Gender
FH3YLF vs. WTS3WRF	FH3YLF	WTS3WRF	0.637	0.722	0.240907	FH	Left Forearm	Forearm	FH-3Y	51-90 (Elderly)	Female	WTS	Right Forearm	Forearm	WTS-3W	0-20 (Children)	Male	Between households	Between Households	Different Site	Same Anatomical Site	Different Age Group	Different Gender
FH3YLF vs. WTS3WRP	FH3YLF	WTS3WRP	0.669	0.851	0.480017	FH	Left Forearm	Forearm	FH-3Y	51-90 (Elderly)	Female	WTS	Right Palm	Palm	WTS-3W	0-20 (Children)	Male	Between households	Between Households	Different Site	Different Anatomical Site	Different Age Group	Different Gender
FH3YLF vs. WTS3YFOH	FH3YLF	WTS3YFOH	0.78	0.772	0.27315	FH	Left Forearm	Forearm	FH-3Y	51-90 (Elderly)	Female	WTS	Forehead	Forehead	WTS-3Y	21-50 (Adult)	Female	Between households	Between Households	Different Site	Different Anatomical Site	Different Age Group	Same Gender
FH3YLF vs. WTS3YLP	FH3YLF	WTS3YLP	0.828	0.755	0.227481	FH	Left Forearm	Forearm	FH-3Y	51-90 (Elderly)	Female	WTS	Left Palm	Palm	WTS-3Y	21-50 (Adult)	Female	Between households	Between Households	Different Site	Different Anatomical Site	Different Age Group	Same Gender
FH3YLF vs. WTS3YRF	FH3YLF	WTS3YRF	0.942	0.798	0.268052	FH	Left Forearm	Forearm	FH-3Y	51-90 (Elderly)	Female	WTS	Right Forearm	Forearm	WTS-3Y	21-50 (Adult)	Female	Between households	Between Households	Different Site	Same Anatomical Site	Different Age Group	Same Gender
FH3YLF vs. WTS3YRP	FH3YLF	WTS3YRP	0.859	0.73	0.217092	FH	Left Forearm	Forearm	FH-3Y	51-90 (Elderly)	Female	WTS	Right Palm	Palm	WTS-3Y	21-50 (Adult)	Female	Between households	Between Households	Different Site	Different Anatomical Site	Different Age Group	Same Gender
FH3YLF vs. WTS3ZFOH	FH3YLF	WTS3ZFOH	0.785	0.711	0.239564	FH	Left Forearm	Forearm	FH-3Y	51-90 (Elderly)	Female	WTS	Forehead	Forehead	WTS-3Z	51-90 (Elderly)	Male	Between households	Between Households	Different Site	Different Anatomical Site	Same Age Group	Different Gender
FH3YLF vs. WTS3ZLP	FH3YLF	WTS3ZLP	0.663	0.697	0.247921	FH	Left Forearm	Forearm	FH-3Y	51-90 (Elderly)	Female	WTS	Left Palm	Palm	WTS-3Z	51-90 (Elderly)	Male	Between households	Between Households	Different Site	Different Anatomical Site	Same Age Group	Different Gender
FH3YLF vs. WTS3ZRF	FH3YLF	WTS3ZRF	0.734	0.707	0.247905	FH	Left Forearm	Forearm	FH-3Y	51-90 (Elderly)	Female	WTS	Right Forearm	Forearm	WTS-3Z	51-90 (Elderly)	Male	Between households	Between Households	Different Site	Same Anatomical Site	Same Age Group	Different Gender
FH3YLF vs. WTS3ZRP	FH3YLF	WTS3ZRP	0.683	0.655	0.202275	FH	Left Forearm	Forearm	FH-3Y	51-90 (Elderly)	Female	WTS	Right Palm	Palm	WTS-3Z	51-90 (Elderly)	Male	Between households	Between Households	Different Site	Different Anatomical Site	Same Age Group	Different Gender
FH3YLP vs. ADMA3ZFOH	FH3YLP	ADMA3ZFOH	0.648	0.82	0.367682	FH	Left Palm	Palm	FH-3Y	51-90 (Elderly)	Female	ADMA	Forehead	Forehead	ADMA-3Z	21-50 (Adult)	Male	Between households	Between Households	Different Site	Different Anatomical Site	Different Age Group	Different Gender
FH3YLP vs. ADMA3ZLF	FH3YLP	ADMA3ZLF	0.651	0.767	0.289076	FH	Left Palm	Palm	FH-3Y	51-90 (Elderly)	Female	ADMA	Left Forearm	Forearm	ADMA-3Z	21-50 (Adult)	Male	Between households	Between Households	Different Site	Different Anatomical Site	Different Age Group	Different Gender
FH3YLP vs. ADMA3ZLP	FH3YLP	ADMA3ZLP	0.588	0.765	0.272671	FH	Left Palm	Palm	FH-3Y	51-90 (Elderly)	Female	ADMA	Left Palm	Palm	ADMA-3Z	21-50 (Adult)	Male	Between households	Between Households	Same Site	Same Anatomical Site	Different Age Group	Different Gender
FH3YLP vs. ADMA3ZRP	FH3YLP	ADMA3ZRP	0.572	0.745	0.253565	FH	Left Palm	Palm	FH-3Y	51-90 (Elderly)	Female	ADMA	Right Palm	Palm	ADMA-3Z	21-50 (Adult)	Male	Between households	Between Households	Different Site	Same Anatomical Site	Different Age Group	Different Gender
FH3YLP vs. FH3YFOH	FH3YLP	FH3YFOH	0.372	0.563	0.19839	FH	Left Palm	Palm	FH-3Y	51-90 (Elderly)	Female	FH	Forehead	Forehead	FH-3Y	51-90 (Elderly)	Female	Within households	Within Individuals	Different Site	Different Anatomical Site	Same Age Group	Same Gender
FH3YLP vs. FH3YLF	FH3YLP	FH3YLF	0.521	0.41	0.122876	FH	Left Palm	Palm	FH-3Y	51-90 (Elderly)	Female	FH	Left Forearm	Forearm	FH-3Y	51-90 (Elderly)	Female	Within households	Within Individuals	Different Site	Different Anatomical Site	Same Age Group	Same Gender
FH3YLP vs. FH3YRF	FH3YLP	FH3YRF	0.523	0.404	0.155861	FH	Left Palm	Palm	FH-3Y	51-90 (Elderly)	Female	FH	Right Forearm	Forearm	FH-3Y	51-90 (Elderly)	Female	Within households	Within Individuals	Different Site	Different Anatomical Site	Same Age Group	Same Gender
FH3YLP vs. FH3YRP	FH3YLP	FH3YRP	0.409	0.285	0.113152	FH	Left Palm	Palm	FH-3Y	51-90 (Elderly)	Female	FH	Right Palm	Palm	FH-3Y	51-90 (Elderly)	Female	Within households	Within Individuals	Different Site	Same Anatomical Site	Same Age Group	Same Gender
FH3YLP vs. FH3ZFOH	FH3YLP	FH3ZFOH	0.513	0.511	0.16269	FH	Left Palm	Palm	FH-3Y	51-90 (Elderly)	Female	FH	Forehead	Forehead	FH-3Z	51-90 (Elderly)	Female	Within households	Between Cohabitants	Different Site	Different Anatomical Site	Same Age Group	Same Gender
FH3YLP vs. FH3ZLF	FH3YLP	FH3ZLF	0.489	0.521	0.19297	FH	Left Palm	Palm	FH-3Y	51-90 (Elderly)	Female	FH	Left Forearm	Forearm	FH-3Z	51-90 (Elderly)	Female	Within households	Between Cohabitants	Different Site	Different Anatomical Site	Same Age Group	Same Gender
FH3YLP vs. FH3ZLP	FH3YLP	FH3ZLP	0.511	0.67	0.259456	FH	Left Palm	Palm	FH-3Y	51-90 (Elderly)	Female	FH	Left Palm	Palm	FH-3Z	51-90 (Elderly)	Female	Within households	Between Cohabitants	Same Site	Same Anatomical Site	Same Age Group	Same Gender
FH3YLP vs. FH3ZRF	FH3YLP	FH3ZRF	0.477	0.659	0.255947	FH	Left Palm	Palm	FH-3Y	51-90 (Elderly)	Female	FH	Right Forearm	Forearm	FH-3Z	51-90 (Elderly)	Female	Within households	Between Cohabitants	Different Site	Different Anatomical Site	Same Age Group	Same Gender
FH3YLP vs. FH3ZRP	FH3YLP	FH3ZRP	0.517	0.706	0.25062	FH	Left Palm	Palm	FH-3Y	51-90 (Elderly)	Female	FH	Right Palm	Palm	FH-3Z	51-90 (Elderly)	Female	Within households	Between Cohabitants	Different Site	Same Anatomical Site	Same Age Group	Same Gender
FH3YLP vs. FT3ZFOH	FH3YLP	FT3ZFOH	0.812	0.704	0.217372	FH	Left Palm	Palm	FH-3Y	51-90 (Elderly)	Female	FT	Forehead	Forehead	FT-3Z	21-50 (Adult)	Female	Between households	Between Households	Different Site	Different Anatomical Site	Different Age Group	Same Gender
FH3YLP vs. FT3ZLF	FH3YLP	FT3ZLF	0.444	0.682	0.298229	FH	Left Palm	Palm	FH-3Y	51-90 (Elderly)	Female	FT	Left Forearm	Forearm	FT-3Z	21-50 (Adult)	Female	Between households	Between Households	Different Site	Different Anatomical Site	Different Age Group	Same Gender
FH3YLP vs. FT3ZLP	FH3YLP	FT3ZLP	0.6	0.688	0.252814	FH	Left Palm	Palm	FH-3Y	51-90 (Elderly)	Female	FT	Left Palm	Palm	FT-3Z	21-50 (Adult)	Female	Between households	Between Households	Same Site	Same Anatomical Site	Different Age Group	Same Gender
FH3YLP vs. FT3ZRP	FH3YLP	FT3ZRP	0.666	0.677	0.21552	FH	Left Palm	Palm	FH-3Y	51-90 (Elderly)	Female	FT	Right Palm	Palm	FT-3Z	21-50 (Adult)	Female	Between households	Between Households	Different Site	Same Anatomical Site	Different Age Group	Same Gender
FH3YLP vs. HFC3ZFOH	FH3YLP	HFC3ZFOH	0.569	0.671	0.267204	FH	Left Palm	Palm	FH-3Y	51-90 (Elderly)	Female	HFC	Forehead	Forehead	HFC-3Z	21-50 (Adult)	Female	Between households	Between Households	Different Site	Different Anatomical Site	Different Age Group	Same Gender
FH3YLP vs. HFC3ZLF	FH3YLP	HFC3ZLF	0.879	0.724	0.278523	FH	Left Palm	Palm	FH-3Y	51-90 (Elderly)	Female	HFC	Left Forearm	Forearm	HFC-3Z	21-50 (Adult)	Female	Between households	Between Households	Different Site	Different Anatomical Site	Different Age Group	Same Gender
FH3YLP vs. HFC3ZLP	FH3YLP	HFC3ZLP	0.588	0.756	0.349401	FH	Left Palm	Palm	FH-3Y	51-90 (Elderly)	Female	HFC	Left Palm	Palm	HFC-3Z	21-50 (Adult)	Female	Between households	Between Households	Same Site	Same Anatomical Site	Different Age Group	Same Gender
FH3YLP vs. HFC3ZRP	FH3YLP	HFC3ZRP	0.753	0.739	0.314164	FH	Left Palm	Palm	FH-3Y	51-90 (Elderly)	Female	HFC	Right Palm	Palm	HFC-3Z	21-50 (Adult)	Female	Between households	Between Households	Different Site	Same Anatomical Site	Different Age Group	Same Gender
FH3YLP vs. KT3ZFOH	FH3YLP	KT3ZFOH	0.484	0.696	0.180857	FH	Left Palm	Palm	FH-3Y	51-90 (Elderly)	Female	KT	Forehead	Forehead	KT-3Z	51-90 (Elderly)	Female	Between households	Between Households	Different Site	Different Anatomical Site	Same Age Group	Same Gender
FH3YLP vs. KT3ZLF	FH3YLP	KT3ZLF	0.587	0.787	0.234645	FH	Left Palm	Palm	FH-3Y	51-90 (Elderly)	Female	KT	Left Forearm	Forearm	KT-3Z	51-90 (Elderly)	Female	Between households	Between Households	Different Site	Different Anatomical Site	Same Age Group	Same Gender
FH3YLP vs. KT3ZLP	FH3YLP	KT3ZLP	0.627	0.835	0.403111	FH	Left Palm	Palm	FH-3Y	51-90 (Elderly)	Female	KT	Left Palm	Palm	KT-3Z	51-90 (Elderly)	Female	Between households	Between Households	Same Site	Same Anatomical Site	Same Age Group	Same Gender
FH3YLP vs. KT3ZRF	FH3YLP	KT3ZRF	0.658	0.78	0.223839	FH	Left Palm	Palm	FH-3Y	51-90 (Elderly)	Female	KT	Right Forearm	Forearm	KT-3Z	51-90 (Elderly)	Female	Between households	Between Households	Different Site	Different Anatomical Site	Same Age Group	Same Gender
FH3YLP vs. KT3ZRP	FH3YLP	KT3ZRP	0.808	0.874	0.44949	FH	Left Palm	Palm	FH-3Y	51-90 (Elderly)	Female	KT	Right Palm	Palm	KT-3Z	51-90 (Elderly)	Female	Between households	Between Households	Different Site	Same Anatomical Site	Same Age Group	Same Gender
FH3YLP vs. MOS3WFOH	FH3YLP	MOS3WFOH	0.651	0.736	0.343573	FH	Left Palm	Palm	FH-3Y	51-90 (Elderly)	Female	MOS	Forehead	Forehead	MOS-3W	21-50 (Adult)	Female	Between households	Between Households	Different Site	Different Anatomical Site	Different Age Group	Same Gender
FH3YLP vs. MOS3WLF	FH3YLP	MOS3WLF	0.636	0.67	0.287063	FH	Left Palm	Palm	FH-3Y	51-90 (Elderly)	Female	MOS	Left Forearm	Forearm	MOS-3W	21-50 (Adult)	Female	Between households	Between Households	Different Site	Different Anatomical Site	Different Age Group	Same Gender
FH3YLP vs. MOS3WLP	FH3YLP	MOS3WLP	0.518	0.717	0.236314	FH	Left Palm	Palm	FH-3Y	51-90 (Elderly)	Female	MOS	Left Palm	Palm	MOS-3W	21-50 (Adult)	Female	Between households	Between Households	Same Site	Same Anatomical Site	Different Age Group	Same Gender
FH3YLP vs. MOS3WRF	FH3YLP	MOS3WRF	0.5	0.656	0.281637	FH	Left Palm	Palm	FH-3Y	51-90 (Elderly)	Female	MOS	Right Forearm	Forearm	MOS-3W	21-50 (Adult)	Female	Between households	Between Households	Different Site	Different Anatomical Site	Different Age Group	Same Gender
FH3YLP vs. MOS3WRP	FH3YLP	MOS3WRP	0.787	0.757	0.234939	FH	Left Palm	Palm	FH-3Y	51-90 (Elderly)	Female	MOS	Right Palm	Palm	MOS-3W	21-50 (Adult)	Female	Between households	Between Households	Different Site	Same Anatomical Site	Different Age Group	Same Gender
FH3YLP vs. MOS3XFOH	FH3YLP	MOS3XFOH	0.667	0.686	0.255639	FH	Left Palm	Palm	FH-3Y	51-90 (Elderly)	Female	MOS	Forehead	Forehead	MOS-3X	51-90 (Elderly)	Male	Between households	Between Households	Different Site	Different Anatomical Site	Same Age Group	Different Gender
FH3YLP vs. MOS3XLF	FH3YLP	MOS3XLF	0.62	0.64	0.228703	FH	Left Palm	Palm	FH-3Y	51-90 (Elderly)	Female	MOS	Left Forearm	Forearm	MOS-3X	51-90 (Elderly)	Male	Between households	Between Households	Different Site	Different Anatomical Site	Same Age Group	Different Gender
FH3YLP vs. MOS3XLP	FH3YLP	MOS3XLP	0.617	0.785	0.327948	FH	Left Palm	Palm	FH-3Y	51-90 (Elderly)	Female	MOS	Left Palm	Palm	MOS-3X	51-90 (Elderly)	Male	Between households	Between Households	Same Site	Same Anatomical Site	Same Age Group	Different Gender
FH3YLP vs. MOS3XRF	FH3YLP	MOS3XRF	0.626	0.676	0.264345	FH	Left Palm	Palm	FH-3Y	51-90 (Elderly)	Female	MOS	Right Forearm	Forearm	MOS-3X	51-90 (Elderly)	Male	Between households	Between Households	Different Site	Different Anatomical Site	Same Age Group	Different Gender
FH3YLP vs. MOS3XRP	FH3YLP	MOS3XRP	0.649	0.665	0.247424	FH	Left Palm	Palm	FH-3Y	51-90 (Elderly)	Female	MOS	Right Palm	Palm	MOS-3X	51-90 (Elderly)	Male	Between households	Between Households	Different Site	Same Anatomical Site	Same Age Group	Different Gender
FH3YLP vs. MOS3YFOH	FH3YLP	MOS3YFOH	0.588	0.755	0.32566	FH	Left Palm	Palm	FH-3Y	51-90 (Elderly)	Female	MOS	Forehead	Forehead	MOS-3Y	21-50 (Adult)	Female	Between households	Between Households	Different Site	Different Anatomical Site	Different Age Group	Same Gender
FH3YLP vs. MOS3YLF	FH3YLP	MOS3YLF	0.626	0.696	0.259598	FH	Left Palm	Palm	FH-3Y	51-90 (Elderly)	Female	MOS	Left Forearm	Forearm	MOS-3Y	21-50 (Adult)	Female	Between households	Between Households	Different Site	Different Anatomical Site	Different Age Group	Same Gender
FH3YLP vs. MOS3YLP	FH3YLP	MOS3YLP	0.617	0.671	0.269148	FH	Left Palm	Palm	FH-3Y	51-90 (Elderly)	Female	MOS	Left Palm	Palm	MOS-3Y	21-50 (Adult)	Female	Between households	Between Households	Same Site	Same Anatomical Site	Different Age Group	Same Gender
FH3YLP vs. MOS3YRF	FH3YLP	MOS3YRF	0.613	0.692	0.245423	FH	Left Palm	Palm	FH-3Y	51-90 (Elderly)	Female	MOS	Right Forearm	Forearm	MOS-3Y	21-50 (Adult)	Female	Between households	Between Households	Different Site	Different Anatomical Site	Different Age Group	Same Gender
FH3YLP vs. MOS3YRP	FH3YLP	MOS3YRP	0.631	0.66	0.260206	FH	Left Palm	Palm	FH-3Y	51-90 (Elderly)	Female	MOS	Right Palm	Palm	MOS-3Y	21-50 (Adult)	Female	Between households	Between Households	Different Site	Same Anatomical Site	Different Age Group	Same Gender
FH3YLP vs. QB3XFOH	FH3YLP	QB3XFOH	0.544	0.742	0.302184	FH	Left Palm	Palm	FH-3Y	51-90 (Elderly)	Female	QB	Forehead	Forehead	QB-3X	21-50 (Adult)	Female	Between households	Between Households	Different Site	Different Anatomical Site	Different Age Group	Same Gender
FH3YLP vs. QB3XLF	FH3YLP	QB3XLF	0.515	0.751	0.295359	FH	Left Palm	Palm	FH-3Y	51-90 (Elderly)	Female	QB	Left Forearm	Forearm	QB-3X	21-50 (Adult)	Female	Between households	Between Households	Different Site	Different Anatomical Site	Different Age Group	Same Gender
FH3YLP vs. QB3XLP	FH3YLP	QB3XLP	0.386	0.714	0.268592	FH	Left Palm	Palm	FH-3Y	51-90 (Elderly)	Female	QB	Left Palm	Palm	QB-3X	21-50 (Adult)	Female	Between households	Between Households	Same Site	Same Anatomical Site	Different Age Group	Same Gender
FH3YLP vs. QB3XRF	FH3YLP	QB3XRF	0.494	0.754	0.244982	FH	Left Palm	Palm	FH-3Y	51-90 (Elderly)	Female	QB	Right Forearm	Forearm	QB-3X	21-50 (Adult)	Female	Between households	Between Households	Different Site	Different Anatomical Site	Different Age Group	Same Gender
FH3YLP vs. QB3XRP	FH3YLP	QB3XRP	0.632	0.791	0.249391	FH	Left Palm	Palm	FH-3Y	51-90 (Elderly)	Female	QB	Right Palm	Palm	QB-3X	21-50 (Adult)	Female	Between households	Between Households	Different Site	Same Anatomical Site	Different Age Group	Same Gender
FH3YLP vs. QB3YFOH	FH3YLP	QB3YFOH	0.626	0.814	0.299931	FH	Left Palm	Palm	FH-3Y	51-90 (Elderly)	Female	QB	Forehead	Forehead	QB-3Y	51-90 (Elderly)	Female	Between households	Between Households	Different Site	Different Anatomical Site	Same Age Group	Same Gender
FH3YLP vs. QB3YLF	FH3YLP	QB3YLF	0.563	0.687	0.191738	FH	Left Palm	Palm	FH-3Y	51-90 (Elderly)	Female	QB	Left Forearm	Forearm	QB-3Y	51-90 (Elderly)	Female	Between households	Between Households	Different Site	Different Anatomical Site	Same Age Group	Same Gender
FH3YLP vs. QB3YLP	FH3YLP	QB3YLP	0.531	0.724	0.22974	FH	Left Palm	Palm	FH-3Y	51-90 (Elderly)	Female	QB	Left Palm	Palm	QB-3Y	51-90 (Elderly)	Female	Between households	Between Households	Same Site	Same Anatomical Site	Same Age Group	Same Gender
FH3YLP vs. QB3YRF	FH3YLP	QB3YRF	0.536	0.697	0.266621	FH	Left Palm	Palm	FH-3Y	51-90 (Elderly)	Female	QB	Right Forearm	Forearm	QB-3Y	51-90 (Elderly)	Female	Between households	Between Households	Different Site	Different Anatomical Site	Same Age Group	Same Gender
FH3YLP vs. QB3YRP	FH3YLP	QB3YRP	0.534	0.727	0.210646	FH	Left Palm	Palm	FH-3Y	51-90 (Elderly)	Female	QB	Right Palm	Palm	QB-3Y	51-90 (Elderly)	Female	Between households	Between Households	Different Site	Same Anatomical Site	Same Age Group	Same Gender
FH3YLP vs. QB3ZFOH	FH3YLP	QB3ZFOH	0.704	0.739	0.258199	FH	Left Palm	Palm	FH-3Y	51-90 (Elderly)	Female	QB	Forehead	Forehead	QB-3Z	51-90 (Elderly)	Male	Between households	Between Households	Different Site	Different Anatomical Site	Same Age Group	Different Gender
FH3YLP vs. QB3ZLF	FH3YLP	QB3ZLF	0.734	0.655	0.20448	FH	Left Palm	Palm	FH-3Y	51-90 (Elderly)	Female	QB	Left Forearm	Forearm	QB-3Z	51-90 (Elderly)	Male	Between households	Between Households	Different Site	Different Anatomical Site	Same Age Group	Different Gender
FH3YLP vs. QB3ZLP	FH3YLP	QB3ZLP	0.794	0.863	0.368951	FH	Left Palm	Palm	FH-3Y	51-90 (Elderly)	Female	QB	Left Palm	Palm	QB-3Z	51-90 (Elderly)	Male	Between households	Between Households	Same Site	Same Anatomical Site	Same Age Group	Different Gender
FH3YLP vs. QB3ZRF	FH3YLP	QB3ZRF	0.807	0.671	0.225278	FH	Left Palm	Palm	FH-3Y	51-90 (Elderly)	Female	QB	Right Forearm	Forearm	QB-3Z	51-90 (Elderly)	Male	Between households	Between Households	Different Site	Different Anatomical Site	Same Age Group	Different Gender
FH3YLP vs. QB3ZRP	FH3YLP	QB3ZRP	0.795	0.818	0.339485	FH	Left Palm	Palm	FH-3Y	51-90 (Elderly)	Female	QB	Right Palm	Palm	QB-3Z	51-90 (Elderly)	Male	Between households	Between Households	Different Site	Same Anatomical Site	Same Age Group	Different Gender
FH3YLP vs. STW3XFOH	FH3YLP	STW3XFOH	0.612	0.654	0.238949	FH	Left Palm	Palm	FH-3Y	51-90 (Elderly)	Female	STW	Forehead	Forehead	STW-3X	21-50 (Adult)	Female	Between households	Between Households	Different Site	Different Anatomical Site	Different Age Group	Same Gender
FH3YLP vs. STW3XLF	FH3YLP	STW3XLF	0.477	0.661	0.220289	FH	Left Palm	Palm	FH-3Y	51-90 (Elderly)	Female	STW	Left Forearm	Forearm	STW-3X	21-50 (Adult)	Female	Between households	Between Households	Different Site	Different Anatomical Site	Different Age Group	Same Gender
FH3YLP vs. STW3XLP	FH3YLP	STW3XLP	0.524	0.63	0.20938	FH	Left Palm	Palm	FH-3Y	51-90 (Elderly)	Female	STW	Left Palm	Palm	STW-3X	21-50 (Adult)	Female	Between households	Between Households	Same Site	Same Anatomical Site	Different Age Group	Same Gender
FH3YLP vs. STW3XRF	FH3YLP	STW3XRF	0.565	0.666	0.234463	FH	Left Palm	Palm	FH-3Y	51-90 (Elderly)	Female	STW	Right Forearm	Forearm	STW-3X	21-50 (Adult)	Female	Between households	Between Households	Different Site	Different Anatomical Site	Different Age Group	Same Gender
FH3YLP vs. STW3XRP	FH3YLP	STW3XRP	0.584	0.638	0.235972	FH	Left Palm	Palm	FH-3Y	51-90 (Elderly)	Female	STW	Right Palm	Palm	STW-3X	21-50 (Adult)	Female	Between households	Between Households	Different Site	Same Anatomical Site	Different Age Group	Same Gender
FH3YLP vs. STW3YFOH	FH3YLP	STW3YFOH	0.669	0.746	0.239336	FH	Left Palm	Palm	FH-3Y	51-90 (Elderly)	Female	STW	Forehead	Forehead	STW-3Y	51-90 (Elderly)	Female	Between households	Between Households	Different Site	Different Anatomical Site	Same Age Group	Same Gender
FH3YLP vs. STW3YLF	FH3YLP	STW3YLF	0.629	0.643	0.200209	FH	Left Palm	Palm	FH-3Y	51-90 (Elderly)	Female	STW	Left Forearm	Forearm	STW-3Y	51-90 (Elderly)	Female	Between households	Between Households	Different Site	Different Anatomical Site	Same Age Group	Same Gender
FH3YLP vs. STW3YLP	FH3YLP	STW3YLP	0.611	0.702	0.235317	FH	Left Palm	Palm	FH-3Y	51-90 (Elderly)	Female	STW	Left Palm	Palm	STW-3Y	51-90 (Elderly)	Female	Between households	Between Households	Same Site	Same Anatomical Site	Same Age Group	Same Gender
FH3YLP vs. STW3YRF	FH3YLP	STW3YRF	0.617	0.651	0.183522	FH	Left Palm	Palm	FH-3Y	51-90 (Elderly)	Female	STW	Right Forearm	Forearm	STW-3Y	51-90 (Elderly)	Female	Between households	Between Households	Different Site	Different Anatomical Site	Same Age Group	Same Gender
FH3YLP vs. STW3YRP	FH3YLP	STW3YRP	0.625	0.702	0.300818	FH	Left Palm	Palm	FH-3Y	51-90 (Elderly)	Female	STW	Right Palm	Palm	STW-3Y	51-90 (Elderly)	Female	Between households	Between Households	Different Site	Same Anatomical Site	Same Age Group	Same Gender
FH3YLP vs. SW3YFOH	FH3YLP	SW3YFOH	0.542	0.793	0.361915	FH	Left Palm	Palm	FH-3Y	51-90 (Elderly)	Female	SW	Forehead	Forehead	SW-3Y	21-50 (Adult)	Male	Between households	Between Households	Different Site	Different Anatomical Site	Different Age Group	Different Gender
FH3YLP vs. SW3YLF	FH3YLP	SW3YLF	0.598	0.705	0.249536	FH	Left Palm	Palm	FH-3Y	51-90 (Elderly)	Female	SW	Left Forearm	Forearm	SW-3Y	21-50 (Adult)	Male	Between households	Between Households	Different Site	Different Anatomical Site	Different Age Group	Different Gender
FH3YLP vs. SW3YLP	FH3YLP	SW3YLP	0.544	0.772	0.319982	FH	Left Palm	Palm	FH-3Y	51-90 (Elderly)	Female	SW	Left Palm	Palm	SW-3Y	21-50 (Adult)	Male	Between households	Between Households	Same Site	Same Anatomical Site	Different Age Group	Different Gender
FH3YLP vs. SW3YRF	FH3YLP	SW3YRF	0.517	0.728	0.25581	FH	Left Palm	Palm	FH-3Y	51-90 (Elderly)	Female	SW	Right Forearm	Forearm	SW-3Y	21-50 (Adult)	Male	Between households	Between Households	Different Site	Different Anatomical Site	Different Age Group	Different Gender
FH3YLP vs. SW3YRP	FH3YLP	SW3YRP	0.529	0.771	0.31905	FH	Left Palm	Palm	FH-3Y	51-90 (Elderly)	Female	SW	Right Palm	Palm	SW-3Y	21-50 (Adult)	Male	Between households	Between Households	Different Site	Same Anatomical Site	Different Age Group	Different Gender
FH3YLP vs. SW3ZFOH	FH3YLP	SW3ZFOH	0.595	0.69	0.253564	FH	Left Palm	Palm	FH-3Y	51-90 (Elderly)	Female	SW	Forehead	Forehead	SW-3Z	21-50 (Adult)	Female	Between households	Between Households	Different Site	Different Anatomical Site	Different Age Group	Same Gender
FH3YLP vs. SW3ZLF	FH3YLP	SW3ZLF	0.599	0.859	0.368591	FH	Left Palm	Palm	FH-3Y	51-90 (Elderly)	Female	SW	Left Forearm	Forearm	SW-3Z	21-50 (Adult)	Female	Between households	Between Households	Different Site	Different Anatomical Site	Different Age Group	Same Gender
FH3YLP vs. SW3ZLP	FH3YLP	SW3ZLP	0.805	0.923	0.46065	FH	Left Palm	Palm	FH-3Y	51-90 (Elderly)	Female	SW	Left Palm	Palm	SW-3Z	21-50 (Adult)	Female	Between households	Between Households	Same Site	Same Anatomical Site	Different Age Group	Same Gender
FH3YLP vs. SW3ZRF	FH3YLP	SW3ZRF	0.91	0.857	0.398139	FH	Left Palm	Palm	FH-3Y	51-90 (Elderly)	Female	SW	Right Forearm	Forearm	SW-3Z	21-50 (Adult)	Female	Between households	Between Households	Different Site	Different Anatomical Site	Different Age Group	Same Gender
FH3YLP vs. SW3ZRP	FH3YLP	SW3ZRP	0.804	0.893	0.46463	FH	Left Palm	Palm	FH-3Y	51-90 (Elderly)	Female	SW	Right Palm	Palm	SW-3Z	21-50 (Adult)	Female	Between households	Between Households	Different Site	Same Anatomical Site	Different Age Group	Same Gender
FH3YLP vs. TH3ZFOH	FH3YLP	TH3ZFOH	0.656	0.772	0.319634	FH	Left Palm	Palm	FH-3Y	51-90 (Elderly)	Female	TH	Forehead	Forehead	TH-3Z	21-50 (Adult)	Male	Between households	Between Households	Different Site	Different Anatomical Site	Different Age Group	Different Gender
FH3YLP vs. TH3ZLF	FH3YLP	TH3ZLF	0.633	0.716	0.292984	FH	Left Palm	Palm	FH-3Y	51-90 (Elderly)	Female	TH	Left Forearm	Forearm	TH-3Z	21-50 (Adult)	Male	Between households	Between Households	Different Site	Different Anatomical Site	Different Age Group	Different Gender
FH3YLP vs. TH3ZLP	FH3YLP	TH3ZLP	0.643	0.81	0.391355	FH	Left Palm	Palm	FH-3Y	51-90 (Elderly)	Female	TH	Left Palm	Palm	TH-3Z	21-50 (Adult)	Male	Between households	Between Households	Same Site	Same Anatomical Site	Different Age Group	Different Gender
FH3YLP vs. TH3ZRF	FH3YLP	TH3ZRF	0.634	0.713	0.282724	FH	Left Palm	Palm	FH-3Y	51-90 (Elderly)	Female	TH	Right Forearm	Forearm	TH-3Z	21-50 (Adult)	Male	Between households	Between Households	Different Site	Different Anatomical Site	Different Age Group	Different Gender
FH3YLP vs. TH3ZRP	FH3YLP	TH3ZRP	0.641	0.784	0.333572	FH	Left Palm	Palm	FH-3Y	51-90 (Elderly)	Female	TH	Right Palm	Palm	TH-3Z	21-50 (Adult)	Male	Between households	Between Households	Different Site	Same Anatomical Site	Different Age Group	Different Gender
FH3YLP vs. TK3XFOH	FH3YLP	TK3XFOH	0.618	0.694	0.249341	FH	Left Palm	Palm	FH-3Y	51-90 (Elderly)	Female	TK	Forehead	Forehead	TK-3X	0-20 (Children)	Female	Between households	Between Households	Different Site	Different Anatomical Site	Different Age Group	Same Gender
FH3YLP vs. TK3XLP	FH3YLP	TK3XLP	0.564	0.716	0.280554	FH	Left Palm	Palm	FH-3Y	51-90 (Elderly)	Female	TK	Left Palm	Palm	TK-3X	0-20 (Children)	Female	Between households	Between Households	Same Site	Same Anatomical Site	Different Age Group	Same Gender
FH3YLP vs. TK3XRF	FH3YLP	TK3XRF	0.582	0.77	0.275886	FH	Left Palm	Palm	FH-3Y	51-90 (Elderly)	Female	TK	Right Forearm	Forearm	TK-3X	0-20 (Children)	Female	Between households	Between Households	Different Site	Different Anatomical Site	Different Age Group	Same Gender
FH3YLP vs. TK3XRP	FH3YLP	TK3XRP	0.587	0.774	0.320554	FH	Left Palm	Palm	FH-3Y	51-90 (Elderly)	Female	TK	Right Palm	Palm	TK-3X	0-20 (Children)	Female	Between households	Between Households	Different Site	Same Anatomical Site	Different Age Group	Same Gender
FH3YLP vs. TK3YFOH	FH3YLP	TK3YFOH	0.531	0.782	0.200652	FH	Left Palm	Palm	FH-3Y	51-90 (Elderly)	Female	TK	Forehead	Forehead	TK-3Y	51-90 (Elderly)	Female	Between households	Between Households	Different Site	Different Anatomical Site	Same Age Group	Same Gender
FH3YLP vs. TK3YLF	FH3YLP	TK3YLF	0.668	0.803	0.250461	FH	Left Palm	Palm	FH-3Y	51-90 (Elderly)	Female	TK	Left Forearm	Forearm	TK-3Y	51-90 (Elderly)	Female	Between households	Between Households	Different Site	Different Anatomical Site	Same Age Group	Same Gender
FH3YLP vs. TK3YLP	FH3YLP	TK3YLP	0.547	0.779	0.264807	FH	Left Palm	Palm	FH-3Y	51-90 (Elderly)	Female	TK	Left Palm	Palm	TK-3Y	51-90 (Elderly)	Female	Between households	Between Households	Same Site	Same Anatomical Site	Same Age Group	Same Gender
FH3YLP vs. TK3YRF	FH3YLP	TK3YRF	0.593	0.783	0.203184	FH	Left Palm	Palm	FH-3Y	51-90 (Elderly)	Female	TK	Right Forearm	Forearm	TK-3Y	51-90 (Elderly)	Female	Between households	Between Households	Different Site	Different Anatomical Site	Same Age Group	Same Gender
FH3YLP vs. TK3YRP	FH3YLP	TK3YRP	0.533	0.797	0.282171	FH	Left Palm	Palm	FH-3Y	51-90 (Elderly)	Female	TK	Right Palm	Palm	TK-3Y	51-90 (Elderly)	Female	Between households	Between Households	Different Site	Same Anatomical Site	Same Age Group	Same Gender
FH3YLP vs. TK3ZFOH	FH3YLP	TK3ZFOH	0.556	0.747	0.323446	FH	Left Palm	Palm	FH-3Y	51-90 (Elderly)	Female	TK	Forehead	Forehead	TK-3Z	51-90 (Elderly)	Male	Between households	Between Households	Different Site	Different Anatomical Site	Same Age Group	Different Gender
FH3YLP vs. TK3ZLF	FH3YLP	TK3ZLF	0.622	0.771	0.235269	FH	Left Palm	Palm	FH-3Y	51-90 (Elderly)	Female	TK	Left Forearm	Forearm	TK-3Z	51-90 (Elderly)	Male	Between households	Between Households	Different Site	Different Anatomical Site	Same Age Group	Different Gender
FH3YLP vs. TK3ZLP	FH3YLP	TK3ZLP	0.538	0.845	0.238015	FH	Left Palm	Palm	FH-3Y	51-90 (Elderly)	Female	TK	Left Palm	Palm	TK-3Z	51-90 (Elderly)	Male	Between households	Between Households	Same Site	Same Anatomical Site	Same Age Group	Different Gender
FH3YLP vs. TK3ZRF	FH3YLP	TK3ZRF	0.537	0.869	0.269138	FH	Left Palm	Palm	FH-3Y	51-90 (Elderly)	Female	TK	Right Forearm	Forearm	TK-3Z	51-90 (Elderly)	Male	Between households	Between Households	Different Site	Different Anatomical Site	Same Age Group	Different Gender
FH3YLP vs. TK3ZRP	FH3YLP	TK3ZRP	0.569	0.769	0.25728	FH	Left Palm	Palm	FH-3Y	51-90 (Elderly)	Female	TK	Right Palm	Palm	TK-3Z	51-90 (Elderly)	Male	Between households	Between Households	Different Site	Same Anatomical Site	Same Age Group	Different Gender
FH3YLP vs. TMB3WFOH	FH3YLP	TMB3WFOH	0.534	0.763	0.25114	FH	Left Palm	Palm	FH-3Y	51-90 (Elderly)	Female	TMB	Forehead	Forehead	TMB-3W	51-90 (Elderly)	Male	Between households	Between Households	Different Site	Different Anatomical Site	Same Age Group	Different Gender
FH3YLP vs. TMB3WLF	FH3YLP	TMB3WLF	0.638	0.713	0.238221	FH	Left Palm	Palm	FH-3Y	51-90 (Elderly)	Female	TMB	Left Forearm	Forearm	TMB-3W	51-90 (Elderly)	Male	Between households	Between Households	Different Site	Different Anatomical Site	Same Age Group	Different Gender
FH3YLP vs. TMB3WLP	FH3YLP	TMB3WLP	0.685	0.767	0.251065	FH	Left Palm	Palm	FH-3Y	51-90 (Elderly)	Female	TMB	Left Palm	Palm	TMB-3W	51-90 (Elderly)	Male	Between households	Between Households	Same Site	Same Anatomical Site	Same Age Group	Different Gender
FH3YLP vs. TMB3WRF	FH3YLP	TMB3WRF	0.541	0.716	0.200481	FH	Left Palm	Palm	FH-3Y	51-90 (Elderly)	Female	TMB	Right Forearm	Forearm	TMB-3W	51-90 (Elderly)	Male	Between households	Between Households	Different Site	Different Anatomical Site	Same Age Group	Different Gender
FH3YLP vs. TMB3WRP	FH3YLP	TMB3WRP	0.843	0.811	0.240917	FH	Left Palm	Palm	FH-3Y	51-90 (Elderly)	Female	TMB	Right Palm	Palm	TMB-3W	51-90 (Elderly)	Male	Between households	Between Households	Different Site	Same Anatomical Site	Same Age Group	Different Gender
FH3YLP vs. TMB3XFOH	FH3YLP	TMB3XFOH	0.552	0.773	0.288776	FH	Left Palm	Palm	FH-3Y	51-90 (Elderly)	Female	TMB	Forehead	Forehead	TMB-3X	21-50 (Adult)	Female	Between households	Between Households	Different Site	Different Anatomical Site	Different Age Group	Same Gender
FH3YLP vs. TMB3XLF	FH3YLP	TMB3XLF	0.55	0.72	0.261796	FH	Left Palm	Palm	FH-3Y	51-90 (Elderly)	Female	TMB	Left Forearm	Forearm	TMB-3X	21-50 (Adult)	Female	Between households	Between Households	Different Site	Different Anatomical Site	Different Age Group	Same Gender
FH3YLP vs. TMB3XLP	FH3YLP	TMB3XLP	0.544	0.728	0.248208	FH	Left Palm	Palm	FH-3Y	51-90 (Elderly)	Female	TMB	Left Palm	Palm	TMB-3X	21-50 (Adult)	Female	Between households	Between Households	Same Site	Same Anatomical Site	Different Age Group	Same Gender
FH3YLP vs. TMB3XRF	FH3YLP	TMB3XRF	0.53	0.714	0.251396	FH	Left Palm	Palm	FH-3Y	51-90 (Elderly)	Female	TMB	Right Forearm	Forearm	TMB-3X	21-50 (Adult)	Female	Between households	Between Households	Different Site	Different Anatomical Site	Different Age Group	Same Gender
FH3YLP vs. TMB3XRP	FH3YLP	TMB3XRP	0.502	0.717	0.256255	FH	Left Palm	Palm	FH-3Y	51-90 (Elderly)	Female	TMB	Right Palm	Palm	TMB-3X	21-50 (Adult)	Female	Between households	Between Households	Different Site	Same Anatomical Site	Different Age Group	Same Gender
FH3YLP vs. TMB3YFOH	FH3YLP	TMB3YFOH	0.609	0.671	0.223058	FH	Left Palm	Palm	FH-3Y	51-90 (Elderly)	Female	TMB	Forehead	Forehead	TMB-3Y	21-50 (Adult)	Male	Between households	Between Households	Different Site	Different Anatomical Site	Different Age Group	Different Gender
FH3YLP vs. TMB3YLF	FH3YLP	TMB3YLF	0.551	0.715	0.34216	FH	Left Palm	Palm	FH-3Y	51-90 (Elderly)	Female	TMB	Left Forearm	Forearm	TMB-3Y	21-50 (Adult)	Male	Between households	Between Households	Different Site	Different Anatomical Site	Different Age Group	Different Gender
FH3YLP vs. TMB3YLP	FH3YLP	TMB3YLP	0.551	0.695	0.267368	FH	Left Palm	Palm	FH-3Y	51-90 (Elderly)	Female	TMB	Left Palm	Palm	TMB-3Y	21-50 (Adult)	Male	Between households	Between Households	Same Site	Same Anatomical Site	Different Age Group	Different Gender
FH3YLP vs. TMB3YRF	FH3YLP	TMB3YRF	0.6	0.687	0.275148	FH	Left Palm	Palm	FH-3Y	51-90 (Elderly)	Female	TMB	Right Forearm	Forearm	TMB-3Y	21-50 (Adult)	Male	Between households	Between Households	Different Site	Different Anatomical Site	Different Age Group	Different Gender
FH3YLP vs. TMB3YRP	FH3YLP	TMB3YRP	0.544	0.713	0.248891	FH	Left Palm	Palm	FH-3Y	51-90 (Elderly)	Female	TMB	Right Palm	Palm	TMB-3Y	21-50 (Adult)	Male	Between households	Between Households	Different Site	Same Anatomical Site	Different Age Group	Different Gender
FH3YLP vs. TY3WFOH	FH3YLP	TY3WFOH	0.515	0.747	0.307317	FH	Left Palm	Palm	FH-3Y	51-90 (Elderly)	Female	TY	Forehead	Forehead	TY-3W	21-50 (Adult)	Female	Between households	Between Households	Different Site	Different Anatomical Site	Different Age Group	Same Gender
FH3YLP vs. TY3WLP	FH3YLP	TY3WLP	0.543	0.845	0.406593	FH	Left Palm	Palm	FH-3Y	51-90 (Elderly)	Female	TY	Left Palm	Palm	TY-3W	21-50 (Adult)	Female	Between households	Between Households	Same Site	Same Anatomical Site	Different Age Group	Same Gender
FH3YLP vs. TY3WRP	FH3YLP	TY3WRP	0.603	0.703	0.252533	FH	Left Palm	Palm	FH-3Y	51-90 (Elderly)	Female	TY	Right Palm	Palm	TY-3W	21-50 (Adult)	Female	Between households	Between Households	Different Site	Same Anatomical Site	Different Age Group	Same Gender
FH3YLP vs. TY3XFOH	FH3YLP	TY3XFOH	0.642	0.74	0.331348	FH	Left Palm	Palm	FH-3Y	51-90 (Elderly)	Female	TY	Forehead	Forehead	TY-3X	0-20 (Children)	Male	Between households	Between Households	Different Site	Different Anatomical Site	Different Age Group	Different Gender
FH3YLP vs. TY3XLP	FH3YLP	TY3XLP	0.493	0.706	0.264978	FH	Left Palm	Palm	FH-3Y	51-90 (Elderly)	Female	TY	Left Palm	Palm	TY-3X	0-20 (Children)	Male	Between households	Between Households	Same Site	Same Anatomical Site	Different Age Group	Different Gender
FH3YLP vs. TY3XRF	FH3YLP	TY3XRF	0.509	0.682	0.236525	FH	Left Palm	Palm	FH-3Y	51-90 (Elderly)	Female	TY	Right Forearm	Forearm	TY-3X	0-20 (Children)	Male	Between households	Between Households	Different Site	Different Anatomical Site	Different Age Group	Different Gender
FH3YLP vs. TY3XRP	FH3YLP	TY3XRP	0.513	0.696	0.232518	FH	Left Palm	Palm	FH-3Y	51-90 (Elderly)	Female	TY	Right Palm	Palm	TY-3X	0-20 (Children)	Male	Between households	Between Households	Different Site	Same Anatomical Site	Different Age Group	Different Gender
FH3YLP vs. TY3YFOH	FH3YLP	TY3YFOH	0.722	0.802	0.274291	FH	Left Palm	Palm	FH-3Y	51-90 (Elderly)	Female	TY	Forehead	Forehead	TY-3Y	0-20 (Children)	Female	Between households	Between Households	Different Site	Different Anatomical Site	Different Age Group	Same Gender
FH3YLP vs. TY3YLP	FH3YLP	TY3YLP	0.543	0.787	0.27227	FH	Left Palm	Palm	FH-3Y	51-90 (Elderly)	Female	TY	Left Palm	Palm	TY-3Y	0-20 (Children)	Female	Between households	Between Households	Same Site	Same Anatomical Site	Different Age Group	Same Gender
FH3YLP vs. TY3YRF	FH3YLP	TY3YRF	0.507	0.772	0.241276	FH	Left Palm	Palm	FH-3Y	51-90 (Elderly)	Female	TY	Right Forearm	Forearm	TY-3Y	0-20 (Children)	Female	Between households	Between Households	Different Site	Different Anatomical Site	Different Age Group	Same Gender
FH3YLP vs. TY3YRP	FH3YLP	TY3YRP	0.46	0.808	0.269061	FH	Left Palm	Palm	FH-3Y	51-90 (Elderly)	Female	TY	Right Palm	Palm	TY-3Y	0-20 (Children)	Female	Between households	Between Households	Different Site	Same Anatomical Site	Different Age Group	Same Gender
FH3YLP vs. TY3ZFOH	FH3YLP	TY3ZFOH	0.769	0.688	0.222788	FH	Left Palm	Palm	FH-3Y	51-90 (Elderly)	Female	TY	Forehead	Forehead	TY-3Z	21-50 (Adult)	Female	Between households	Between Households	Different Site	Different Anatomical Site	Different Age Group	Same Gender
FH3YLP vs. TY3ZLF	FH3YLP	TY3ZLF	0.529	0.691	0.219803	FH	Left Palm	Palm	FH-3Y	51-90 (Elderly)	Female	TY	Left Forearm	Forearm	TY-3Z	21-50 (Adult)	Female	Between households	Between Households	Different Site	Different Anatomical Site	Different Age Group	Same Gender
FH3YLP vs. TY3ZLP	FH3YLP	TY3ZLP	0.497	0.679	0.216844	FH	Left Palm	Palm	FH-3Y	51-90 (Elderly)	Female	TY	Left Palm	Palm	TY-3Z	21-50 (Adult)	Female	Between households	Between Households	Same Site	Same Anatomical Site	Different Age Group	Same Gender
FH3YLP vs. TY3ZRF	FH3YLP	TY3ZRF	0.517	0.7	0.227848	FH	Left Palm	Palm	FH-3Y	51-90 (Elderly)	Female	TY	Right Forearm	Forearm	TY-3Z	21-50 (Adult)	Female	Between households	Between Households	Different Site	Different Anatomical Site	Different Age Group	Same Gender
FH3YLP vs. TY3ZRP	FH3YLP	TY3ZRP	0.483	0.682	0.258647	FH	Left Palm	Palm	FH-3Y	51-90 (Elderly)	Female	TY	Right Palm	Palm	TY-3Z	21-50 (Adult)	Female	Between households	Between Households	Different Site	Same Anatomical Site	Different Age Group	Same Gender
FH3YLP vs. WKS3UFOH	FH3YLP	WKS3UFOH	0.653	0.766	0.279714	FH	Left Palm	Palm	FH-3Y	51-90 (Elderly)	Female	WKS	Forehead	Forehead	WKS-3U	0-20 (Children)	Female	Between households	Between Households	Different Site	Different Anatomical Site	Different Age Group	Same Gender
FH3YLP vs. WKS3ULF	FH3YLP	WKS3ULF	0.514	0.781	0.306931	FH	Left Palm	Palm	FH-3Y	51-90 (Elderly)	Female	WKS	Left Forearm	Forearm	WKS-3U	0-20 (Children)	Female	Between households	Between Households	Different Site	Different Anatomical Site	Different Age Group	Same Gender
FH3YLP vs. WKS3ULP	FH3YLP	WKS3ULP	0.549	0.725	0.289177	FH	Left Palm	Palm	FH-3Y	51-90 (Elderly)	Female	WKS	Left Palm	Palm	WKS-3U	0-20 (Children)	Female	Between households	Between Households	Same Site	Same Anatomical Site	Different Age Group	Same Gender
FH3YLP vs. WKS3URP	FH3YLP	WKS3URP	0.597	0.793	0.353582	FH	Left Palm	Palm	FH-3Y	51-90 (Elderly)	Female	WKS	Right Palm	Palm	WKS-3U	0-20 (Children)	Female	Between households	Between Households	Different Site	Same Anatomical Site	Different Age Group	Same Gender
FH3YLP vs. WKS3VFOH	FH3YLP	WKS3VFOH	0.8	0.701	0.275387	FH	Left Palm	Palm	FH-3Y	51-90 (Elderly)	Female	WKS	Forehead	Forehead	WKS-3V	0-20 (Children)	Female	Between households	Between Households	Different Site	Different Anatomical Site	Different Age Group	Same Gender
FH3YLP vs. WKS3VLF	FH3YLP	WKS3VLF	0.788	0.816	0.317916	FH	Left Palm	Palm	FH-3Y	51-90 (Elderly)	Female	WKS	Left Forearm	Forearm	WKS-3V	0-20 (Children)	Female	Between households	Between Households	Different Site	Different Anatomical Site	Different Age Group	Same Gender
FH3YLP vs. WKS3VLP	FH3YLP	WKS3VLP	0.791	0.82	0.238485	FH	Left Palm	Palm	FH-3Y	51-90 (Elderly)	Female	WKS	Left Palm	Palm	WKS-3V	0-20 (Children)	Female	Between households	Between Households	Same Site	Same Anatomical Site	Different Age Group	Same Gender
FH3YLP vs. WKS3VRF	FH3YLP	WKS3VRF	0.816	0.812	0.303396	FH	Left Palm	Palm	FH-3Y	51-90 (Elderly)	Female	WKS	Right Forearm	Forearm	WKS-3V	0-20 (Children)	Female	Between households	Between Households	Different Site	Different Anatomical Site	Different Age Group	Same Gender
FH3YLP vs. WKS3VRP	FH3YLP	WKS3VRP	0.779	0.818	0.262755	FH	Left Palm	Palm	FH-3Y	51-90 (Elderly)	Female	WKS	Right Palm	Palm	WKS-3V	0-20 (Children)	Female	Between households	Between Households	Different Site	Same Anatomical Site	Different Age Group	Same Gender
FH3YLP vs. WKS3WFOH	FH3YLP	WKS3WFOH	0.498	0.721	0.283756	FH	Left Palm	Palm	FH-3Y	51-90 (Elderly)	Female	WKS	Forehead	Forehead	WKS-3W	0-20 (Children)	Female	Between households	Between Households	Different Site	Different Anatomical Site	Different Age Group	Same Gender
FH3YLP vs. WKS3WLF	FH3YLP	WKS3WLF	0.829	0.862	0.354303	FH	Left Palm	Palm	FH-3Y	51-90 (Elderly)	Female	WKS	Left Forearm	Forearm	WKS-3W	0-20 (Children)	Female	Between households	Between Households	Different Site	Different Anatomical Site	Different Age Group	Same Gender
FH3YLP vs. WKS3WLP	FH3YLP	WKS3WLP	0.55	0.774	0.339554	FH	Left Palm	Palm	FH-3Y	51-90 (Elderly)	Female	WKS	Left Palm	Palm	WKS-3W	0-20 (Children)	Female	Between households	Between Households	Same Site	Same Anatomical Site	Different Age Group	Same Gender
FH3YLP vs. WKS3WRP	FH3YLP	WKS3WRP	0.551	0.751	0.335168	FH	Left Palm	Palm	FH-3Y	51-90 (Elderly)	Female	WKS	Right Palm	Palm	WKS-3W	0-20 (Children)	Female	Between households	Between Households	Different Site	Same Anatomical Site	Different Age Group	Same Gender
FH3YLP vs. WKS3XFOH	FH3YLP	WKS3XFOH	0.501	0.718	0.258227	FH	Left Palm	Palm	FH-3Y	51-90 (Elderly)	Female	WKS	Forehead	Forehead	WKS-3X	21-50 (Adult)	Female	Between households	Between Households	Different Site	Different Anatomical Site	Different Age Group	Same Gender
FH3YLP vs. WKS3XLF	FH3YLP	WKS3XLF	0.504	0.676	0.28471	FH	Left Palm	Palm	FH-3Y	51-90 (Elderly)	Female	WKS	Left Forearm	Forearm	WKS-3X	21-50 (Adult)	Female	Between households	Between Households	Different Site	Different Anatomical Site	Different Age Group	Same Gender
FH3YLP vs. WKS3XLP	FH3YLP	WKS3XLP	0.492	0.685	0.331304	FH	Left Palm	Palm	FH-3Y	51-90 (Elderly)	Female	WKS	Left Palm	Palm	WKS-3X	21-50 (Adult)	Female	Between households	Between Households	Same Site	Same Anatomical Site	Different Age Group	Same Gender
FH3YLP vs. WKS3XRF	FH3YLP	WKS3XRF	0.473	0.682	0.261396	FH	Left Palm	Palm	FH-3Y	51-90 (Elderly)	Female	WKS	Right Forearm	Forearm	WKS-3X	21-50 (Adult)	Female	Between households	Between Households	Different Site	Different Anatomical Site	Different Age Group	Same Gender
FH3YLP vs. WKS3XRP	FH3YLP	WKS3XRP	0.441	0.668	0.273187	FH	Left Palm	Palm	FH-3Y	51-90 (Elderly)	Female	WKS	Right Palm	Palm	WKS-3X	21-50 (Adult)	Female	Between households	Between Households	Different Site	Same Anatomical Site	Different Age Group	Same Gender
FH3YLP vs. WKS3YFOH	FH3YLP	WKS3YFOH	0.548	0.696	0.276792	FH	Left Palm	Palm	FH-3Y	51-90 (Elderly)	Female	WKS	Forehead	Forehead	WKS-3Y	21-50 (Adult)	Female	Between households	Between Households	Different Site	Different Anatomical Site	Different Age Group	Same Gender
FH3YLP vs. WKS3YLF	FH3YLP	WKS3YLF	0.772	0.734	0.226701	FH	Left Palm	Palm	FH-3Y	51-90 (Elderly)	Female	WKS	Left Forearm	Forearm	WKS-3Y	21-50 (Adult)	Female	Between households	Between Households	Different Site	Different Anatomical Site	Different Age Group	Same Gender
FH3YLP vs. WKS3YLP	FH3YLP	WKS3YLP	0.833	0.784	0.338176	FH	Left Palm	Palm	FH-3Y	51-90 (Elderly)	Female	WKS	Left Palm	Palm	WKS-3Y	21-50 (Adult)	Female	Between households	Between Households	Same Site	Same Anatomical Site	Different Age Group	Same Gender
FH3YLP vs. WKS3YRP	FH3YLP	WKS3YRP	0.843	0.801	0.366098	FH	Left Palm	Palm	FH-3Y	51-90 (Elderly)	Female	WKS	Right Palm	Palm	WKS-3Y	21-50 (Adult)	Female	Between households	Between Households	Different Site	Same Anatomical Site	Different Age Group	Same Gender
FH3YLP vs. WTS3VFOH	FH3YLP	WTS3VFOH	0.653	0.763	0.273943	FH	Left Palm	Palm	FH-3Y	51-90 (Elderly)	Female	WTS	Forehead	Forehead	WTS-3V	0-20 (Children)	Male	Between households	Between Households	Different Site	Different Anatomical Site	Different Age Group	Different Gender
FH3YLP vs. WTS3VLP	FH3YLP	WTS3VLP	0.576	0.751	0.29399	FH	Left Palm	Palm	FH-3Y	51-90 (Elderly)	Female	WTS	Left Palm	Palm	WTS-3V	0-20 (Children)	Male	Between households	Between Households	Same Site	Same Anatomical Site	Different Age Group	Different Gender
FH3YLP vs. WTS3VRF	FH3YLP	WTS3VRF	0.64	0.764	0.262874	FH	Left Palm	Palm	FH-3Y	51-90 (Elderly)	Female	WTS	Right Forearm	Forearm	WTS-3V	0-20 (Children)	Male	Between households	Between Households	Different Site	Different Anatomical Site	Different Age Group	Different Gender
FH3YLP vs. WTS3VRP	FH3YLP	WTS3VRP	0.587	0.756	0.287102	FH	Left Palm	Palm	FH-3Y	51-90 (Elderly)	Female	WTS	Right Palm	Palm	WTS-3V	0-20 (Children)	Male	Between households	Between Households	Different Site	Same Anatomical Site	Different Age Group	Different Gender
FH3YLP vs. WTS3WFOH	FH3YLP	WTS3WFOH	0.588	0.673	0.185213	FH	Left Palm	Palm	FH-3Y	51-90 (Elderly)	Female	WTS	Forehead	Forehead	WTS-3W	0-20 (Children)	Male	Between households	Between Households	Different Site	Different Anatomical Site	Different Age Group	Different Gender
FH3YLP vs. WTS3WLP	FH3YLP	WTS3WLP	0.677	0.785	0.347049	FH	Left Palm	Palm	FH-3Y	51-90 (Elderly)	Female	WTS	Left Palm	Palm	WTS-3W	0-20 (Children)	Male	Between households	Between Households	Same Site	Same Anatomical Site	Different Age Group	Different Gender
FH3YLP vs. WTS3WRF	FH3YLP	WTS3WRF	0.535	0.749	0.226379	FH	Left Palm	Palm	FH-3Y	51-90 (Elderly)	Female	WTS	Right Forearm	Forearm	WTS-3W	0-20 (Children)	Male	Between households	Between Households	Different Site	Different Anatomical Site	Different Age Group	Different Gender
FH3YLP vs. WTS3WRP	FH3YLP	WTS3WRP	0.729	0.876	0.469692	FH	Left Palm	Palm	FH-3Y	51-90 (Elderly)	Female	WTS	Right Palm	Palm	WTS-3W	0-20 (Children)	Male	Between households	Between Households	Different Site	Same Anatomical Site	Different Age Group	Different Gender
FH3YLP vs. WTS3YFOH	FH3YLP	WTS3YFOH	0.532	0.794	0.283313	FH	Left Palm	Palm	FH-3Y	51-90 (Elderly)	Female	WTS	Forehead	Forehead	WTS-3Y	21-50 (Adult)	Female	Between households	Between Households	Different Site	Different Anatomical Site	Different Age Group	Same Gender
FH3YLP vs. WTS3YLP	FH3YLP	WTS3YLP	0.782	0.805	0.253884	FH	Left Palm	Palm	FH-3Y	51-90 (Elderly)	Female	WTS	Left Palm	Palm	WTS-3Y	21-50 (Adult)	Female	Between households	Between Households	Same Site	Same Anatomical Site	Different Age Group	Same Gender
FH3YLP vs. WTS3YRF	FH3YLP	WTS3YRF	0.893	0.842	0.294162	FH	Left Palm	Palm	FH-3Y	51-90 (Elderly)	Female	WTS	Right Forearm	Forearm	WTS-3Y	21-50 (Adult)	Female	Between households	Between Households	Different Site	Different Anatomical Site	Different Age Group	Same Gender
FH3YLP vs. WTS3YRP	FH3YLP	WTS3YRP	0.807	0.777	0.221638	FH	Left Palm	Palm	FH-3Y	51-90 (Elderly)	Female	WTS	Right Palm	Palm	WTS-3Y	21-50 (Adult)	Female	Between households	Between Households	Different Site	Same Anatomical Site	Different Age Group	Same Gender
FH3YLP vs. WTS3ZFOH	FH3YLP	WTS3ZFOH	0.761	0.731	0.266245	FH	Left Palm	Palm	FH-3Y	51-90 (Elderly)	Female	WTS	Forehead	Forehead	WTS-3Z	51-90 (Elderly)	Male	Between households	Between Households	Different Site	Different Anatomical Site	Same Age Group	Different Gender
FH3YLP vs. WTS3ZLP	FH3YLP	WTS3ZLP	0.489	0.774	0.297581	FH	Left Palm	Palm	FH-3Y	51-90 (Elderly)	Female	WTS	Left Palm	Palm	WTS-3Z	51-90 (Elderly)	Male	Between households	Between Households	Same Site	Same Anatomical Site	Same Age Group	Different Gender
FH3YLP vs. WTS3ZRF	FH3YLP	WTS3ZRF	0.519	0.763	0.297659	FH	Left Palm	Palm	FH-3Y	51-90 (Elderly)	Female	WTS	Right Forearm	Forearm	WTS-3Z	51-90 (Elderly)	Male	Between households	Between Households	Different Site	Different Anatomical Site	Same Age Group	Different Gender
FH3YLP vs. WTS3ZRP	FH3YLP	WTS3ZRP	0.459	0.744	0.25934	FH	Left Palm	Palm	FH-3Y	51-90 (Elderly)	Female	WTS	Right Palm	Palm	WTS-3Z	51-90 (Elderly)	Male	Between households	Between Households	Different Site	Same Anatomical Site	Same Age Group	Different Gender
FH3YRF vs. ADMA3ZFOH	FH3YRF	ADMA3ZFOH	0.767	0.782	0.35639	FH	Right Forearm	Forearm	FH-3Y	51-90 (Elderly)	Female	ADMA	Forehead	Forehead	ADMA-3Z	21-50 (Adult)	Male	Between households	Between Households	Different Site	Different Anatomical Site	Different Age Group	Different Gender
FH3YRF vs. ADMA3ZLF	FH3YRF	ADMA3ZLF	0.741	0.718	0.261636	FH	Right Forearm	Forearm	FH-3Y	51-90 (Elderly)	Female	ADMA	Left Forearm	Forearm	ADMA-3Z	21-50 (Adult)	Male	Between households	Between Households	Different Site	Same Anatomical Site	Different Age Group	Different Gender
FH3YRF vs. ADMA3ZLP	FH3YRF	ADMA3ZLP	0.682	0.718	0.238133	FH	Right Forearm	Forearm	FH-3Y	51-90 (Elderly)	Female	ADMA	Left Palm	Palm	ADMA-3Z	21-50 (Adult)	Male	Between households	Between Households	Different Site	Different Anatomical Site	Different Age Group	Different Gender
FH3YRF vs. ADMA3ZRP	FH3YRF	ADMA3ZRP	0.672	0.704	0.240117	FH	Right Forearm	Forearm	FH-3Y	51-90 (Elderly)	Female	ADMA	Right Palm	Palm	ADMA-3Z	21-50 (Adult)	Male	Between households	Between Households	Different Site	Different Anatomical Site	Different Age Group	Different Gender
FH3YRF vs. FH3YFOH	FH3YRF	FH3YFOH	0.582	0.522	0.174161	FH	Right Forearm	Forearm	FH-3Y	51-90 (Elderly)	Female	FH	Forehead	Forehead	FH-3Y	51-90 (Elderly)	Female	Within households	Within Individuals	Different Site	Different Anatomical Site	Same Age Group	Same Gender
FH3YRF vs. FH3YLF	FH3YRF	FH3YLF	0.66	0.418	0.123666	FH	Right Forearm	Forearm	FH-3Y	51-90 (Elderly)	Female	FH	Left Forearm	Forearm	FH-3Y	51-90 (Elderly)	Female	Within households	Within Individuals	Different Site	Same Anatomical Site	Same Age Group	Same Gender
FH3YRF vs. FH3YLP	FH3YRF	FH3YLP	0.523	0.404	0.155861	FH	Right Forearm	Forearm	FH-3Y	51-90 (Elderly)	Female	FH	Left Palm	Palm	FH-3Y	51-90 (Elderly)	Female	Within households	Within Individuals	Different Site	Different Anatomical Site	Same Age Group	Same Gender
FH3YRF vs. FH3YRP	FH3YRF	FH3YRP	0.631	0.377	0.132922	FH	Right Forearm	Forearm	FH-3Y	51-90 (Elderly)	Female	FH	Right Palm	Palm	FH-3Y	51-90 (Elderly)	Female	Within households	Within Individuals	Different Site	Different Anatomical Site	Same Age Group	Same Gender
FH3YRF vs. FH3ZFOH	FH3YRF	FH3ZFOH	0.706	0.511	0.1767	FH	Right Forearm	Forearm	FH-3Y	51-90 (Elderly)	Female	FH	Forehead	Forehead	FH-3Z	51-90 (Elderly)	Female	Within households	Between Cohabitants	Different Site	Different Anatomical Site	Same Age Group	Same Gender
FH3YRF vs. FH3ZLF	FH3YRF	FH3ZLF	0.631	0.572	0.213075	FH	Right Forearm	Forearm	FH-3Y	51-90 (Elderly)	Female	FH	Left Forearm	Forearm	FH-3Z	51-90 (Elderly)	Female	Within households	Between Cohabitants	Different Site	Same Anatomical Site	Same Age Group	Same Gender
FH3YRF vs. FH3ZLP	FH3YRF	FH3ZLP	0.705	0.72	0.277266	FH	Right Forearm	Forearm	FH-3Y	51-90 (Elderly)	Female	FH	Left Palm	Palm	FH-3Z	51-90 (Elderly)	Female	Within households	Between Cohabitants	Different Site	Different Anatomical Site	Same Age Group	Same Gender
FH3YRF vs. FH3ZRF	FH3YRF	FH3ZRF	0.64	0.686	0.259079	FH	Right Forearm	Forearm	FH-3Y	51-90 (Elderly)	Female	FH	Right Forearm	Forearm	FH-3Z	51-90 (Elderly)	Female	Within households	Between Cohabitants	Same Site	Same Anatomical Site	Same Age Group	Same Gender
FH3YRF vs. FH3ZRP	FH3YRF	FH3ZRP	0.707	0.735	0.263453	FH	Right Forearm	Forearm	FH-3Y	51-90 (Elderly)	Female	FH	Right Palm	Palm	FH-3Z	51-90 (Elderly)	Female	Within households	Between Cohabitants	Different Site	Different Anatomical Site	Same Age Group	Same Gender
FH3YRF vs. FT3ZFOH	FH3YRF	FT3ZFOH	0.793	0.688	0.209461	FH	Right Forearm	Forearm	FH-3Y	51-90 (Elderly)	Female	FT	Forehead	Forehead	FT-3Z	21-50 (Adult)	Female	Between households	Between Households	Different Site	Different Anatomical Site	Different Age Group	Same Gender
FH3YRF vs. FT3ZLF	FH3YRF	FT3ZLF	0.63	0.732	0.316037	FH	Right Forearm	Forearm	FH-3Y	51-90 (Elderly)	Female	FT	Left Forearm	Forearm	FT-3Z	21-50 (Adult)	Female	Between households	Between Households	Different Site	Same Anatomical Site	Different Age Group	Same Gender
FH3YRF vs. FT3ZLP	FH3YRF	FT3ZLP	0.445	0.68	0.224139	FH	Right Forearm	Forearm	FH-3Y	51-90 (Elderly)	Female	FT	Left Palm	Palm	FT-3Z	21-50 (Adult)	Female	Between households	Between Households	Different Site	Different Anatomical Site	Different Age Group	Same Gender
FH3YRF vs. FT3ZRP	FH3YRF	FT3ZRP	0.798	0.679	0.224464	FH	Right Forearm	Forearm	FH-3Y	51-90 (Elderly)	Female	FT	Right Palm	Palm	FT-3Z	21-50 (Adult)	Female	Between households	Between Households	Different Site	Different Anatomical Site	Different Age Group	Same Gender
FH3YRF vs. HFC3ZFOH	FH3YRF	HFC3ZFOH	0.692	0.676	0.270679	FH	Right Forearm	Forearm	FH-3Y	51-90 (Elderly)	Female	HFC	Forehead	Forehead	HFC-3Z	21-50 (Adult)	Female	Between households	Between Households	Different Site	Different Anatomical Site	Different Age Group	Same Gender
FH3YRF vs. HFC3ZLF	FH3YRF	HFC3ZLF	0.784	0.713	0.276631	FH	Right Forearm	Forearm	FH-3Y	51-90 (Elderly)	Female	HFC	Left Forearm	Forearm	HFC-3Z	21-50 (Adult)	Female	Between households	Between Households	Different Site	Same Anatomical Site	Different Age Group	Same Gender
FH3YRF vs. HFC3ZLP	FH3YRF	HFC3ZLP	0.622	0.804	0.364607	FH	Right Forearm	Forearm	FH-3Y	51-90 (Elderly)	Female	HFC	Left Palm	Palm	HFC-3Z	21-50 (Adult)	Female	Between households	Between Households	Different Site	Different Anatomical Site	Different Age Group	Same Gender
FH3YRF vs. HFC3ZRP	FH3YRF	HFC3ZRP	0.746	0.764	0.306881	FH	Right Forearm	Forearm	FH-3Y	51-90 (Elderly)	Female	HFC	Right Palm	Palm	HFC-3Z	21-50 (Adult)	Female	Between households	Between Households	Different Site	Different Anatomical Site	Different Age Group	Same Gender
FH3YRF vs. KT3ZFOH	FH3YRF	KT3ZFOH	0.658	0.705	0.171554	FH	Right Forearm	Forearm	FH-3Y	51-90 (Elderly)	Female	KT	Forehead	Forehead	KT-3Z	51-90 (Elderly)	Female	Between households	Between Households	Different Site	Different Anatomical Site	Same Age Group	Same Gender
FH3YRF vs. KT3ZLF	FH3YRF	KT3ZLF	0.707	0.778	0.200109	FH	Right Forearm	Forearm	FH-3Y	51-90 (Elderly)	Female	KT	Left Forearm	Forearm	KT-3Z	51-90 (Elderly)	Female	Between households	Between Households	Different Site	Same Anatomical Site	Same Age Group	Same Gender
FH3YRF vs. KT3ZLP	FH3YRF	KT3ZLP	0.648	0.84	0.414977	FH	Right Forearm	Forearm	FH-3Y	51-90 (Elderly)	Female	KT	Left Palm	Palm	KT-3Z	51-90 (Elderly)	Female	Between households	Between Households	Different Site	Different Anatomical Site	Same Age Group	Same Gender
FH3YRF vs. KT3ZRF	FH3YRF	KT3ZRF	0.698	0.796	0.233493	FH	Right Forearm	Forearm	FH-3Y	51-90 (Elderly)	Female	KT	Right Forearm	Forearm	KT-3Z	51-90 (Elderly)	Female	Between households	Between Households	Same Site	Same Anatomical Site	Same Age Group	Same Gender
FH3YRF vs. KT3ZRP	FH3YRF	KT3ZRP	0.849	0.88	0.459354	FH	Right Forearm	Forearm	FH-3Y	51-90 (Elderly)	Female	KT	Right Palm	Palm	KT-3Z	51-90 (Elderly)	Female	Between households	Between Households	Different Site	Different Anatomical Site	Same Age Group	Same Gender
FH3YRF vs. MOS3WFOH	FH3YRF	MOS3WFOH	0.781	0.693	0.304982	FH	Right Forearm	Forearm	FH-3Y	51-90 (Elderly)	Female	MOS	Forehead	Forehead	MOS-3W	21-50 (Adult)	Female	Between households	Between Households	Different Site	Different Anatomical Site	Different Age Group	Same Gender
FH3YRF vs. MOS3WLF	FH3YRF	MOS3WLF	0.681	0.727	0.306033	FH	Right Forearm	Forearm	FH-3Y	51-90 (Elderly)	Female	MOS	Left Forearm	Forearm	MOS-3W	21-50 (Adult)	Female	Between households	Between Households	Different Site	Same Anatomical Site	Different Age Group	Same Gender
FH3YRF vs. MOS3WLP	FH3YRF	MOS3WLP	0.677	0.735	0.211203	FH	Right Forearm	Forearm	FH-3Y	51-90 (Elderly)	Female	MOS	Left Palm	Palm	MOS-3W	21-50 (Adult)	Female	Between households	Between Households	Different Site	Different Anatomical Site	Different Age Group	Same Gender
FH3YRF vs. MOS3WRF	FH3YRF	MOS3WRF	0.603	0.711	0.297231	FH	Right Forearm	Forearm	FH-3Y	51-90 (Elderly)	Female	MOS	Right Forearm	Forearm	MOS-3W	21-50 (Adult)	Female	Between households	Between Households	Same Site	Same Anatomical Site	Different Age Group	Same Gender
FH3YRF vs. MOS3WRP	FH3YRF	MOS3WRP	0.82	0.81	0.245679	FH	Right Forearm	Forearm	FH-3Y	51-90 (Elderly)	Female	MOS	Right Palm	Palm	MOS-3W	21-50 (Adult)	Female	Between households	Between Households	Different Site	Different Anatomical Site	Different Age Group	Same Gender
FH3YRF vs. MOS3XFOH	FH3YRF	MOS3XFOH	0.78	0.706	0.239223	FH	Right Forearm	Forearm	FH-3Y	51-90 (Elderly)	Female	MOS	Forehead	Forehead	MOS-3X	51-90 (Elderly)	Male	Between households	Between Households	Different Site	Different Anatomical Site	Same Age Group	Different Gender
FH3YRF vs. MOS3XLF	FH3YRF	MOS3XLF	0.734	0.659	0.217213	FH	Right Forearm	Forearm	FH-3Y	51-90 (Elderly)	Female	MOS	Left Forearm	Forearm	MOS-3X	51-90 (Elderly)	Male	Between households	Between Households	Different Site	Same Anatomical Site	Same Age Group	Different Gender
FH3YRF vs. MOS3XLP	FH3YRF	MOS3XLP	0.723	0.77	0.275688	FH	Right Forearm	Forearm	FH-3Y	51-90 (Elderly)	Female	MOS	Left Palm	Palm	MOS-3X	51-90 (Elderly)	Male	Between households	Between Households	Different Site	Different Anatomical Site	Same Age Group	Different Gender
FH3YRF vs. MOS3XRF	FH3YRF	MOS3XRF	0.731	0.671	0.205811	FH	Right Forearm	Forearm	FH-3Y	51-90 (Elderly)	Female	MOS	Right Forearm	Forearm	MOS-3X	51-90 (Elderly)	Male	Between households	Between Households	Same Site	Same Anatomical Site	Same Age Group	Different Gender
FH3YRF vs. MOS3XRP	FH3YRF	MOS3XRP	0.743	0.685	0.246726	FH	Right Forearm	Forearm	FH-3Y	51-90 (Elderly)	Female	MOS	Right Palm	Palm	MOS-3X	51-90 (Elderly)	Male	Between households	Between Households	Different Site	Different Anatomical Site	Same Age Group	Different Gender
FH3YRF vs. MOS3YFOH	FH3YRF	MOS3YFOH	0.694	0.735	0.320975	FH	Right Forearm	Forearm	FH-3Y	51-90 (Elderly)	Female	MOS	Forehead	Forehead	MOS-3Y	21-50 (Adult)	Female	Between households	Between Households	Different Site	Different Anatomical Site	Different Age Group	Same Gender
FH3YRF vs. MOS3YLF	FH3YRF	MOS3YLF	0.719	0.691	0.264198	FH	Right Forearm	Forearm	FH-3Y	51-90 (Elderly)	Female	MOS	Left Forearm	Forearm	MOS-3Y	21-50 (Adult)	Female	Between households	Between Households	Different Site	Same Anatomical Site	Different Age Group	Same Gender
FH3YRF vs. MOS3YLP	FH3YRF	MOS3YLP	0.71	0.689	0.278487	FH	Right Forearm	Forearm	FH-3Y	51-90 (Elderly)	Female	MOS	Left Palm	Palm	MOS-3Y	21-50 (Adult)	Female	Between households	Between Households	Different Site	Different Anatomical Site	Different Age Group	Same Gender
FH3YRF vs. MOS3YRF	FH3YRF	MOS3YRF	0.688	0.678	0.197923	FH	Right Forearm	Forearm	FH-3Y	51-90 (Elderly)	Female	MOS	Right Forearm	Forearm	MOS-3Y	21-50 (Adult)	Female	Between households	Between Households	Same Site	Same Anatomical Site	Different Age Group	Same Gender
FH3YRF vs. MOS3YRP	FH3YRF	MOS3YRP	0.75	0.693	0.286623	FH	Right Forearm	Forearm	FH-3Y	51-90 (Elderly)	Female	MOS	Right Palm	Palm	MOS-3Y	21-50 (Adult)	Female	Between households	Between Households	Different Site	Different Anatomical Site	Different Age Group	Same Gender
FH3YRF vs. QB3XFOH	FH3YRF	QB3XFOH	0.711	0.734	0.304772	FH	Right Forearm	Forearm	FH-3Y	51-90 (Elderly)	Female	QB	Forehead	Forehead	QB-3X	21-50 (Adult)	Female	Between households	Between Households	Different Site	Different Anatomical Site	Different Age Group	Same Gender
FH3YRF vs. QB3XLF	FH3YRF	QB3XLF	0.662	0.746	0.278459	FH	Right Forearm	Forearm	FH-3Y	51-90 (Elderly)	Female	QB	Left Forearm	Forearm	QB-3X	21-50 (Adult)	Female	Between households	Between Households	Different Site	Same Anatomical Site	Different Age Group	Same Gender
FH3YRF vs. QB3XLP	FH3YRF	QB3XLP	0.656	0.767	0.288623	FH	Right Forearm	Forearm	FH-3Y	51-90 (Elderly)	Female	QB	Left Palm	Palm	QB-3X	21-50 (Adult)	Female	Between households	Between Households	Different Site	Different Anatomical Site	Different Age Group	Same Gender
FH3YRF vs. QB3XRF	FH3YRF	QB3XRF	0.657	0.746	0.242687	FH	Right Forearm	Forearm	FH-3Y	51-90 (Elderly)	Female	QB	Right Forearm	Forearm	QB-3X	21-50 (Adult)	Female	Between households	Between Households	Same Site	Same Anatomical Site	Different Age Group	Same Gender
FH3YRF vs. QB3XRP	FH3YRF	QB3XRP	0.631	0.807	0.247476	FH	Right Forearm	Forearm	FH-3Y	51-90 (Elderly)	Female	QB	Right Palm	Palm	QB-3X	21-50 (Adult)	Female	Between households	Between Households	Different Site	Different Anatomical Site	Different Age Group	Same Gender
FH3YRF vs. QB3YFOH	FH3YRF	QB3YFOH	0.756	0.739	0.255493	FH	Right Forearm	Forearm	FH-3Y	51-90 (Elderly)	Female	QB	Forehead	Forehead	QB-3Y	51-90 (Elderly)	Female	Between households	Between Households	Different Site	Different Anatomical Site	Same Age Group	Same Gender
FH3YRF vs. QB3YLF	FH3YRF	QB3YLF	0.686	0.664	0.168485	FH	Right Forearm	Forearm	FH-3Y	51-90 (Elderly)	Female	QB	Left Forearm	Forearm	QB-3Y	51-90 (Elderly)	Female	Between households	Between Households	Different Site	Same Anatomical Site	Same Age Group	Same Gender
FH3YRF vs. QB3YLP	FH3YRF	QB3YLP	0.67	0.713	0.197577	FH	Right Forearm	Forearm	FH-3Y	51-90 (Elderly)	Female	QB	Left Palm	Palm	QB-3Y	51-90 (Elderly)	Female	Between households	Between Households	Different Site	Different Anatomical Site	Same Age Group	Same Gender
FH3YRF vs. QB3YRF	FH3YRF	QB3YRF	0.673	0.663	0.259681	FH	Right Forearm	Forearm	FH-3Y	51-90 (Elderly)	Female	QB	Right Forearm	Forearm	QB-3Y	51-90 (Elderly)	Female	Between households	Between Households	Same Site	Same Anatomical Site	Same Age Group	Same Gender
FH3YRF vs. QB3YRP	FH3YRF	QB3YRP	0.644	0.715	0.211072	FH	Right Forearm	Forearm	FH-3Y	51-90 (Elderly)	Female	QB	Right Palm	Palm	QB-3Y	51-90 (Elderly)	Female	Between households	Between Households	Different Site	Different Anatomical Site	Same Age Group	Same Gender
FH3YRF vs. QB3ZFOH	FH3YRF	QB3ZFOH	0.804	0.652	0.228226	FH	Right Forearm	Forearm	FH-3Y	51-90 (Elderly)	Female	QB	Forehead	Forehead	QB-3Z	51-90 (Elderly)	Male	Between households	Between Households	Different Site	Different Anatomical Site	Same Age Group	Different Gender
FH3YRF vs. QB3ZLF	FH3YRF	QB3ZLF	0.863	0.572	0.149132	FH	Right Forearm	Forearm	FH-3Y	51-90 (Elderly)	Female	QB	Left Forearm	Forearm	QB-3Z	51-90 (Elderly)	Male	Between households	Between Households	Different Site	Same Anatomical Site	Same Age Group	Different Gender
FH3YRF vs. QB3ZLP	FH3YRF	QB3ZLP	0.931	0.851	0.375923	FH	Right Forearm	Forearm	FH-3Y	51-90 (Elderly)	Female	QB	Left Palm	Palm	QB-3Z	51-90 (Elderly)	Male	Between households	Between Households	Different Site	Different Anatomical Site	Same Age Group	Different Gender
FH3YRF vs. QB3ZRF	FH3YRF	QB3ZRF	0.932	0.577	0.158119	FH	Right Forearm	Forearm	FH-3Y	51-90 (Elderly)	Female	QB	Right Forearm	Forearm	QB-3Z	51-90 (Elderly)	Male	Between households	Between Households	Same Site	Same Anatomical Site	Same Age Group	Different Gender
FH3YRF vs. QB3ZRP	FH3YRF	QB3ZRP	0.797	0.757	0.329444	FH	Right Forearm	Forearm	FH-3Y	51-90 (Elderly)	Female	QB	Right Palm	Palm	QB-3Z	51-90 (Elderly)	Male	Between households	Between Households	Different Site	Different Anatomical Site	Same Age Group	Different Gender
FH3YRF vs. STW3XFOH	FH3YRF	STW3XFOH	0.73	0.683	0.268275	FH	Right Forearm	Forearm	FH-3Y	51-90 (Elderly)	Female	STW	Forehead	Forehead	STW-3X	21-50 (Adult)	Female	Between households	Between Households	Different Site	Different Anatomical Site	Different Age Group	Same Gender
FH3YRF vs. STW3XLF	FH3YRF	STW3XLF	0.596	0.657	0.238378	FH	Right Forearm	Forearm	FH-3Y	51-90 (Elderly)	Female	STW	Left Forearm	Forearm	STW-3X	21-50 (Adult)	Female	Between households	Between Households	Different Site	Same Anatomical Site	Different Age Group	Same Gender
FH3YRF vs. STW3XLP	FH3YRF	STW3XLP	0.677	0.647	0.2295	FH	Right Forearm	Forearm	FH-3Y	51-90 (Elderly)	Female	STW	Left Palm	Palm	STW-3X	21-50 (Adult)	Female	Between households	Between Households	Different Site	Different Anatomical Site	Different Age Group	Same Gender
FH3YRF vs. STW3XRF	FH3YRF	STW3XRF	0.683	0.672	0.264542	FH	Right Forearm	Forearm	FH-3Y	51-90 (Elderly)	Female	STW	Right Forearm	Forearm	STW-3X	21-50 (Adult)	Female	Between households	Between Households	Same Site	Same Anatomical Site	Different Age Group	Same Gender
FH3YRF vs. STW3XRP	FH3YRF	STW3XRP	0.701	0.68	0.257515	FH	Right Forearm	Forearm	FH-3Y	51-90 (Elderly)	Female	STW	Right Palm	Palm	STW-3X	21-50 (Adult)	Female	Between households	Between Households	Different Site	Different Anatomical Site	Different Age Group	Same Gender
FH3YRF vs. STW3YFOH	FH3YRF	STW3YFOH	0.78	0.729	0.271659	FH	Right Forearm	Forearm	FH-3Y	51-90 (Elderly)	Female	STW	Forehead	Forehead	STW-3Y	51-90 (Elderly)	Female	Between households	Between Households	Different Site	Different Anatomical Site	Same Age Group	Same Gender
FH3YRF vs. STW3YLF	FH3YRF	STW3YLF	0.743	0.67	0.224054	FH	Right Forearm	Forearm	FH-3Y	51-90 (Elderly)	Female	STW	Left Forearm	Forearm	STW-3Y	51-90 (Elderly)	Female	Between households	Between Households	Different Site	Same Anatomical Site	Same Age Group	Same Gender
FH3YRF vs. STW3YLP	FH3YRF	STW3YLP	0.745	0.68	0.24384	FH	Right Forearm	Forearm	FH-3Y	51-90 (Elderly)	Female	STW	Left Palm	Palm	STW-3Y	51-90 (Elderly)	Female	Between households	Between Households	Different Site	Different Anatomical Site	Same Age Group	Same Gender
FH3YRF vs. STW3YRF	FH3YRF	STW3YRF	0.722	0.651	0.195368	FH	Right Forearm	Forearm	FH-3Y	51-90 (Elderly)	Female	STW	Right Forearm	Forearm	STW-3Y	51-90 (Elderly)	Female	Between households	Between Households	Same Site	Same Anatomical Site	Same Age Group	Same Gender
FH3YRF vs. STW3YRP	FH3YRF	STW3YRP	0.762	0.667	0.297936	FH	Right Forearm	Forearm	FH-3Y	51-90 (Elderly)	Female	STW	Right Palm	Palm	STW-3Y	51-90 (Elderly)	Female	Between households	Between Households	Different Site	Different Anatomical Site	Same Age Group	Same Gender
FH3YRF vs. SW3YFOH	FH3YRF	SW3YFOH	0.713	0.762	0.334883	FH	Right Forearm	Forearm	FH-3Y	51-90 (Elderly)	Female	SW	Forehead	Forehead	SW-3Y	21-50 (Adult)	Male	Between households	Between Households	Different Site	Different Anatomical Site	Different Age Group	Different Gender
FH3YRF vs. SW3YLF	FH3YRF	SW3YLF	0.7	0.719	0.27358	FH	Right Forearm	Forearm	FH-3Y	51-90 (Elderly)	Female	SW	Left Forearm	Forearm	SW-3Y	21-50 (Adult)	Male	Between households	Between Households	Different Site	Same Anatomical Site	Different Age Group	Different Gender
FH3YRF vs. SW3YLP	FH3YRF	SW3YLP	0.717	0.736	0.289155	FH	Right Forearm	Forearm	FH-3Y	51-90 (Elderly)	Female	SW	Left Palm	Palm	SW-3Y	21-50 (Adult)	Male	Between households	Between Households	Different Site	Different Anatomical Site	Different Age Group	Different Gender
FH3YRF vs. SW3YRF	FH3YRF	SW3YRF	0.676	0.698	0.242337	FH	Right Forearm	Forearm	FH-3Y	51-90 (Elderly)	Female	SW	Right Forearm	Forearm	SW-3Y	21-50 (Adult)	Male	Between households	Between Households	Same Site	Same Anatomical Site	Different Age Group	Different Gender
FH3YRF vs. SW3YRP	FH3YRF	SW3YRP	0.686	0.735	0.289478	FH	Right Forearm	Forearm	FH-3Y	51-90 (Elderly)	Female	SW	Right Palm	Palm	SW-3Y	21-50 (Adult)	Male	Between households	Between Households	Different Site	Different Anatomical Site	Different Age Group	Different Gender
FH3YRF vs. SW3ZFOH	FH3YRF	SW3ZFOH	0.721	0.674	0.266408	FH	Right Forearm	Forearm	FH-3Y	51-90 (Elderly)	Female	SW	Forehead	Forehead	SW-3Z	21-50 (Adult)	Female	Between households	Between Households	Different Site	Different Anatomical Site	Different Age Group	Same Gender
FH3YRF vs. SW3ZLF	FH3YRF	SW3ZLF	0.722	0.829	0.340458	FH	Right Forearm	Forearm	FH-3Y	51-90 (Elderly)	Female	SW	Left Forearm	Forearm	SW-3Z	21-50 (Adult)	Female	Between households	Between Households	Different Site	Same Anatomical Site	Different Age Group	Same Gender
FH3YRF vs. SW3ZLP	FH3YRF	SW3ZLP	0.757	0.904	0.433288	FH	Right Forearm	Forearm	FH-3Y	51-90 (Elderly)	Female	SW	Left Palm	Palm	SW-3Z	21-50 (Adult)	Female	Between households	Between Households	Different Site	Different Anatomical Site	Different Age Group	Same Gender
FH3YRF vs. SW3ZRF	FH3YRF	SW3ZRF	0.917	0.829	0.36862	FH	Right Forearm	Forearm	FH-3Y	51-90 (Elderly)	Female	SW	Right Forearm	Forearm	SW-3Z	21-50 (Adult)	Female	Between households	Between Households	Same Site	Same Anatomical Site	Different Age Group	Same Gender
FH3YRF vs. SW3ZRP	FH3YRF	SW3ZRP	0.809	0.867	0.435972	FH	Right Forearm	Forearm	FH-3Y	51-90 (Elderly)	Female	SW	Right Palm	Palm	SW-3Z	21-50 (Adult)	Female	Between households	Between Households	Different Site	Different Anatomical Site	Different Age Group	Same Gender
FH3YRF vs. TH3ZFOH	FH3YRF	TH3ZFOH	0.768	0.747	0.310854	FH	Right Forearm	Forearm	FH-3Y	51-90 (Elderly)	Female	TH	Forehead	Forehead	TH-3Z	21-50 (Adult)	Male	Between households	Between Households	Different Site	Different Anatomical Site	Different Age Group	Different Gender
FH3YRF vs. TH3ZLF	FH3YRF	TH3ZLF	0.718	0.726	0.305135	FH	Right Forearm	Forearm	FH-3Y	51-90 (Elderly)	Female	TH	Left Forearm	Forearm	TH-3Z	21-50 (Adult)	Male	Between households	Between Households	Different Site	Same Anatomical Site	Different Age Group	Different Gender
FH3YRF vs. TH3ZLP	FH3YRF	TH3ZLP	0.751	0.773	0.366036	FH	Right Forearm	Forearm	FH-3Y	51-90 (Elderly)	Female	TH	Left Palm	Palm	TH-3Z	21-50 (Adult)	Male	Between households	Between Households	Different Site	Different Anatomical Site	Different Age Group	Different Gender
FH3YRF vs. TH3ZRF	FH3YRF	TH3ZRF	0.735	0.715	0.292508	FH	Right Forearm	Forearm	FH-3Y	51-90 (Elderly)	Female	TH	Right Forearm	Forearm	TH-3Z	21-50 (Adult)	Male	Between households	Between Households	Same Site	Same Anatomical Site	Different Age Group	Different Gender
FH3YRF vs. TH3ZRP	FH3YRF	TH3ZRP	0.751	0.75	0.319586	FH	Right Forearm	Forearm	FH-3Y	51-90 (Elderly)	Female	TH	Right Palm	Palm	TH-3Z	21-50 (Adult)	Male	Between households	Between Households	Different Site	Different Anatomical Site	Different Age Group	Different Gender
FH3YRF vs. TK3XFOH	FH3YRF	TK3XFOH	0.666	0.661	0.214779	FH	Right Forearm	Forearm	FH-3Y	51-90 (Elderly)	Female	TK	Forehead	Forehead	TK-3X	0-20 (Children)	Female	Between households	Between Households	Different Site	Different Anatomical Site	Different Age Group	Same Gender
FH3YRF vs. TK3XLP	FH3YRF	TK3XLP	0.689	0.709	0.259978	FH	Right Forearm	Forearm	FH-3Y	51-90 (Elderly)	Female	TK	Left Palm	Palm	TK-3X	0-20 (Children)	Female	Between households	Between Households	Different Site	Different Anatomical Site	Different Age Group	Same Gender
FH3YRF vs. TK3XRF	FH3YRF	TK3XRF	0.638	0.732	0.258167	FH	Right Forearm	Forearm	FH-3Y	51-90 (Elderly)	Female	TK	Right Forearm	Forearm	TK-3X	0-20 (Children)	Female	Between households	Between Households	Same Site	Same Anatomical Site	Different Age Group	Same Gender
FH3YRF vs. TK3XRP	FH3YRF	TK3XRP	0.659	0.781	0.292162	FH	Right Forearm	Forearm	FH-3Y	51-90 (Elderly)	Female	TK	Right Palm	Palm	TK-3X	0-20 (Children)	Female	Between households	Between Households	Different Site	Different Anatomical Site	Different Age Group	Same Gender
FH3YRF vs. TK3YFOH	FH3YRF	TK3YFOH	0.682	0.801	0.215991	FH	Right Forearm	Forearm	FH-3Y	51-90 (Elderly)	Female	TK	Forehead	Forehead	TK-3Y	51-90 (Elderly)	Female	Between households	Between Households	Different Site	Different Anatomical Site	Same Age Group	Same Gender
FH3YRF vs. TK3YLF	FH3YRF	TK3YLF	0.689	0.817	0.264216	FH	Right Forearm	Forearm	FH-3Y	51-90 (Elderly)	Female	TK	Left Forearm	Forearm	TK-3Y	51-90 (Elderly)	Female	Between households	Between Households	Different Site	Same Anatomical Site	Same Age Group	Same Gender
FH3YRF vs. TK3YLP	FH3YRF	TK3YLP	0.675	0.811	0.284295	FH	Right Forearm	Forearm	FH-3Y	51-90 (Elderly)	Female	TK	Left Palm	Palm	TK-3Y	51-90 (Elderly)	Female	Between households	Between Households	Different Site	Different Anatomical Site	Same Age Group	Same Gender
FH3YRF vs. TK3YRF	FH3YRF	TK3YRF	0.603	0.796	0.22374	FH	Right Forearm	Forearm	FH-3Y	51-90 (Elderly)	Female	TK	Right Forearm	Forearm	TK-3Y	51-90 (Elderly)	Female	Between households	Between Households	Same Site	Same Anatomical Site	Same Age Group	Same Gender
FH3YRF vs. TK3YRP	FH3YRF	TK3YRP	0.658	0.83	0.302453	FH	Right Forearm	Forearm	FH-3Y	51-90 (Elderly)	Female	TK	Right Palm	Palm	TK-3Y	51-90 (Elderly)	Female	Between households	Between Households	Different Site	Different Anatomical Site	Same Age Group	Same Gender
FH3YRF vs. TK3ZFOH	FH3YRF	TK3ZFOH	0.725	0.691	0.308234	FH	Right Forearm	Forearm	FH-3Y	51-90 (Elderly)	Female	TK	Forehead	Forehead	TK-3Z	51-90 (Elderly)	Male	Between households	Between Households	Different Site	Different Anatomical Site	Same Age Group	Different Gender
FH3YRF vs. TK3ZLF	FH3YRF	TK3ZLF	0.733	0.71	0.180534	FH	Right Forearm	Forearm	FH-3Y	51-90 (Elderly)	Female	TK	Left Forearm	Forearm	TK-3Z	51-90 (Elderly)	Male	Between households	Between Households	Different Site	Same Anatomical Site	Same Age Group	Different Gender
FH3YRF vs. TK3ZLP	FH3YRF	TK3ZLP	0.706	0.82	0.231309	FH	Right Forearm	Forearm	FH-3Y	51-90 (Elderly)	Female	TK	Left Palm	Palm	TK-3Z	51-90 (Elderly)	Male	Between households	Between Households	Different Site	Different Anatomical Site	Same Age Group	Different Gender
FH3YRF vs. TK3ZRF	FH3YRF	TK3ZRF	0.682	0.807	0.258754	FH	Right Forearm	Forearm	FH-3Y	51-90 (Elderly)	Female	TK	Right Forearm	Forearm	TK-3Z	51-90 (Elderly)	Male	Between households	Between Households	Same Site	Same Anatomical Site	Same Age Group	Different Gender
FH3YRF vs. TK3ZRP	FH3YRF	TK3ZRP	0.711	0.749	0.238788	FH	Right Forearm	Forearm	FH-3Y	51-90 (Elderly)	Female	TK	Right Palm	Palm	TK-3Z	51-90 (Elderly)	Male	Between households	Between Households	Different Site	Different Anatomical Site	Same Age Group	Different Gender
FH3YRF vs. TMB3WFOH	FH3YRF	TMB3WFOH	0.711	0.725	0.260519	FH	Right Forearm	Forearm	FH-3Y	51-90 (Elderly)	Female	TMB	Forehead	Forehead	TMB-3W	51-90 (Elderly)	Male	Between households	Between Households	Different Site	Different Anatomical Site	Same Age Group	Different Gender
FH3YRF vs. TMB3WLF	FH3YRF	TMB3WLF	0.631	0.637	0.186164	FH	Right Forearm	Forearm	FH-3Y	51-90 (Elderly)	Female	TMB	Left Forearm	Forearm	TMB-3W	51-90 (Elderly)	Male	Between households	Between Households	Different Site	Same Anatomical Site	Same Age Group	Different Gender
FH3YRF vs. TMB3WLP	FH3YRF	TMB3WLP	0.718	0.727	0.24122	FH	Right Forearm	Forearm	FH-3Y	51-90 (Elderly)	Female	TMB	Left Palm	Palm	TMB-3W	51-90 (Elderly)	Male	Between households	Between Households	Different Site	Different Anatomical Site	Same Age Group	Different Gender
FH3YRF vs. TMB3WRF	FH3YRF	TMB3WRF	0.612	0.652	0.186894	FH	Right Forearm	Forearm	FH-3Y	51-90 (Elderly)	Female	TMB	Right Forearm	Forearm	TMB-3W	51-90 (Elderly)	Male	Between households	Between Households	Same Site	Same Anatomical Site	Same Age Group	Different Gender
FH3YRF vs. TMB3WRP	FH3YRF	TMB3WRP	0.87	0.769	0.229442	FH	Right Forearm	Forearm	FH-3Y	51-90 (Elderly)	Female	TMB	Right Palm	Palm	TMB-3W	51-90 (Elderly)	Male	Between households	Between Households	Different Site	Different Anatomical Site	Same Age Group	Different Gender
FH3YRF vs. TMB3XFOH	FH3YRF	TMB3XFOH	0.722	0.707	0.264123	FH	Right Forearm	Forearm	FH-3Y	51-90 (Elderly)	Female	TMB	Forehead	Forehead	TMB-3X	21-50 (Adult)	Female	Between households	Between Households	Different Site	Different Anatomical Site	Different Age Group	Same Gender
FH3YRF vs. TMB3XLF	FH3YRF	TMB3XLF	0.709	0.657	0.25098	FH	Right Forearm	Forearm	FH-3Y	51-90 (Elderly)	Female	TMB	Left Forearm	Forearm	TMB-3X	21-50 (Adult)	Female	Between households	Between Households	Different Site	Same Anatomical Site	Different Age Group	Same Gender
FH3YRF vs. TMB3XLP	FH3YRF	TMB3XLP	0.717	0.653	0.211361	FH	Right Forearm	Forearm	FH-3Y	51-90 (Elderly)	Female	TMB	Left Palm	Palm	TMB-3X	21-50 (Adult)	Female	Between households	Between Households	Different Site	Different Anatomical Site	Different Age Group	Same Gender
FH3YRF vs. TMB3XRF	FH3YRF	TMB3XRF	0.709	0.668	0.256717	FH	Right Forearm	Forearm	FH-3Y	51-90 (Elderly)	Female	TMB	Right Forearm	Forearm	TMB-3X	21-50 (Adult)	Female	Between households	Between Households	Same Site	Same Anatomical Site	Different Age Group	Same Gender
FH3YRF vs. TMB3XRP	FH3YRF	TMB3XRP	0.717	0.654	0.229461	FH	Right Forearm	Forearm	FH-3Y	51-90 (Elderly)	Female	TMB	Right Palm	Palm	TMB-3X	21-50 (Adult)	Female	Between households	Between Households	Different Site	Different Anatomical Site	Different Age Group	Same Gender
FH3YRF vs. TMB3YFOH	FH3YRF	TMB3YFOH	0.748	0.703	0.24574	FH	Right Forearm	Forearm	FH-3Y	51-90 (Elderly)	Female	TMB	Forehead	Forehead	TMB-3Y	21-50 (Adult)	Male	Between households	Between Households	Different Site	Different Anatomical Site	Different Age Group	Different Gender
FH3YRF vs. TMB3YLF	FH3YRF	TMB3YLF	0.641	0.78	0.383858	FH	Right Forearm	Forearm	FH-3Y	51-90 (Elderly)	Female	TMB	Left Forearm	Forearm	TMB-3Y	21-50 (Adult)	Male	Between households	Between Households	Different Site	Same Anatomical Site	Different Age Group	Different Gender
FH3YRF vs. TMB3YLP	FH3YRF	TMB3YLP	0.648	0.743	0.289696	FH	Right Forearm	Forearm	FH-3Y	51-90 (Elderly)	Female	TMB	Left Palm	Palm	TMB-3Y	21-50 (Adult)	Male	Between households	Between Households	Different Site	Different Anatomical Site	Different Age Group	Different Gender
FH3YRF vs. TMB3YRF	FH3YRF	TMB3YRF	0.68	0.73	0.294629	FH	Right Forearm	Forearm	FH-3Y	51-90 (Elderly)	Female	TMB	Right Forearm	Forearm	TMB-3Y	21-50 (Adult)	Male	Between households	Between Households	Same Site	Same Anatomical Site	Different Age Group	Different Gender
FH3YRF vs. TMB3YRP	FH3YRF	TMB3YRP	0.648	0.761	0.265721	FH	Right Forearm	Forearm	FH-3Y	51-90 (Elderly)	Female	TMB	Right Palm	Palm	TMB-3Y	21-50 (Adult)	Male	Between households	Between Households	Different Site	Different Anatomical Site	Different Age Group	Different Gender
FH3YRF vs. TY3WFOH	FH3YRF	TY3WFOH	0.683	0.734	0.284786	FH	Right Forearm	Forearm	FH-3Y	51-90 (Elderly)	Female	TY	Forehead	Forehead	TY-3W	21-50 (Adult)	Female	Between households	Between Households	Different Site	Different Anatomical Site	Different Age Group	Same Gender
FH3YRF vs. TY3WLP	FH3YRF	TY3WLP	0.681	0.831	0.377156	FH	Right Forearm	Forearm	FH-3Y	51-90 (Elderly)	Female	TY	Left Palm	Palm	TY-3W	21-50 (Adult)	Female	Between households	Between Households	Different Site	Different Anatomical Site	Different Age Group	Same Gender
FH3YRF vs. TY3WRP	FH3YRF	TY3WRP	0.72	0.721	0.246219	FH	Right Forearm	Forearm	FH-3Y	51-90 (Elderly)	Female	TY	Right Palm	Palm	TY-3W	21-50 (Adult)	Female	Between households	Between Households	Different Site	Different Anatomical Site	Different Age Group	Same Gender
FH3YRF vs. TY3XFOH	FH3YRF	TY3XFOH	0.76	0.723	0.30621	FH	Right Forearm	Forearm	FH-3Y	51-90 (Elderly)	Female	TY	Forehead	Forehead	TY-3X	0-20 (Children)	Male	Between households	Between Households	Different Site	Different Anatomical Site	Different Age Group	Different Gender
FH3YRF vs. TY3XLP	FH3YRF	TY3XLP	0.625	0.679	0.241538	FH	Right Forearm	Forearm	FH-3Y	51-90 (Elderly)	Female	TY	Left Palm	Palm	TY-3X	0-20 (Children)	Male	Between households	Between Households	Different Site	Different Anatomical Site	Different Age Group	Different Gender
FH3YRF vs. TY3XRF	FH3YRF	TY3XRF	0.685	0.66	0.213989	FH	Right Forearm	Forearm	FH-3Y	51-90 (Elderly)	Female	TY	Right Forearm	Forearm	TY-3X	0-20 (Children)	Male	Between households	Between Households	Same Site	Same Anatomical Site	Different Age Group	Different Gender
FH3YRF vs. TY3XRP	FH3YRF	TY3XRP	0.655	0.67	0.215379	FH	Right Forearm	Forearm	FH-3Y	51-90 (Elderly)	Female	TY	Right Palm	Palm	TY-3X	0-20 (Children)	Male	Between households	Between Households	Different Site	Different Anatomical Site	Different Age Group	Different Gender
FH3YRF vs. TY3YFOH	FH3YRF	TY3YFOH	0.751	0.775	0.252402	FH	Right Forearm	Forearm	FH-3Y	51-90 (Elderly)	Female	TY	Forehead	Forehead	TY-3Y	0-20 (Children)	Female	Between households	Between Households	Different Site	Different Anatomical Site	Different Age Group	Same Gender
FH3YRF vs. TY3YLP	FH3YRF	TY3YLP	0.661	0.772	0.248521	FH	Right Forearm	Forearm	FH-3Y	51-90 (Elderly)	Female	TY	Left Palm	Palm	TY-3Y	0-20 (Children)	Female	Between households	Between Households	Different Site	Different Anatomical Site	Different Age Group	Same Gender
FH3YRF vs. TY3YRF	FH3YRF	TY3YRF	0.678	0.758	0.221787	FH	Right Forearm	Forearm	FH-3Y	51-90 (Elderly)	Female	TY	Right Forearm	Forearm	TY-3Y	0-20 (Children)	Female	Between households	Between Households	Same Site	Same Anatomical Site	Different Age Group	Same Gender
FH3YRF vs. TY3YRP	FH3YRF	TY3YRP	0.631	0.772	0.23595	FH	Right Forearm	Forearm	FH-3Y	51-90 (Elderly)	Female	TY	Right Palm	Palm	TY-3Y	0-20 (Children)	Female	Between households	Between Households	Different Site	Different Anatomical Site	Different Age Group	Same Gender
FH3YRF vs. TY3ZFOH	FH3YRF	TY3ZFOH	0.827	0.645	0.196001	FH	Right Forearm	Forearm	FH-3Y	51-90 (Elderly)	Female	TY	Forehead	Forehead	TY-3Z	21-50 (Adult)	Female	Between households	Between Households	Different Site	Different Anatomical Site	Different Age Group	Same Gender
FH3YRF vs. TY3ZLF	FH3YRF	TY3ZLF	0.671	0.684	0.202233	FH	Right Forearm	Forearm	FH-3Y	51-90 (Elderly)	Female	TY	Left Forearm	Forearm	TY-3Z	21-50 (Adult)	Female	Between households	Between Households	Different Site	Same Anatomical Site	Different Age Group	Same Gender
FH3YRF vs. TY3ZLP	FH3YRF	TY3ZLP	0.686	0.662	0.208923	FH	Right Forearm	Forearm	FH-3Y	51-90 (Elderly)	Female	TY	Left Palm	Palm	TY-3Z	21-50 (Adult)	Female	Between households	Between Households	Different Site	Different Anatomical Site	Different Age Group	Same Gender
FH3YRF vs. TY3ZRF	FH3YRF	TY3ZRF	0.665	0.688	0.214171	FH	Right Forearm	Forearm	FH-3Y	51-90 (Elderly)	Female	TY	Right Forearm	Forearm	TY-3Z	21-50 (Adult)	Female	Between households	Between Households	Same Site	Same Anatomical Site	Different Age Group	Same Gender
FH3YRF vs. TY3ZRP	FH3YRF	TY3ZRP	0.679	0.733	0.277552	FH	Right Forearm	Forearm	FH-3Y	51-90 (Elderly)	Female	TY	Right Palm	Palm	TY-3Z	21-50 (Adult)	Female	Between households	Between Households	Different Site	Different Anatomical Site	Different Age Group	Same Gender
FH3YRF vs. WKS3UFOH	FH3YRF	WKS3UFOH	0.763	0.768	0.264638	FH	Right Forearm	Forearm	FH-3Y	51-90 (Elderly)	Female	WKS	Forehead	Forehead	WKS-3U	0-20 (Children)	Female	Between households	Between Households	Different Site	Different Anatomical Site	Different Age Group	Same Gender
FH3YRF vs. WKS3ULF	FH3YRF	WKS3ULF	0.672	0.76	0.29425	FH	Right Forearm	Forearm	FH-3Y	51-90 (Elderly)	Female	WKS	Left Forearm	Forearm	WKS-3U	0-20 (Children)	Female	Between households	Between Households	Different Site	Same Anatomical Site	Different Age Group	Same Gender
FH3YRF vs. WKS3ULP	FH3YRF	WKS3ULP	0.677	0.749	0.296686	FH	Right Forearm	Forearm	FH-3Y	51-90 (Elderly)	Female	WKS	Left Palm	Palm	WKS-3U	0-20 (Children)	Female	Between households	Between Households	Different Site	Different Anatomical Site	Different Age Group	Same Gender
FH3YRF vs. WKS3URP	FH3YRF	WKS3URP	0.707	0.789	0.344577	FH	Right Forearm	Forearm	FH-3Y	51-90 (Elderly)	Female	WKS	Right Palm	Palm	WKS-3U	0-20 (Children)	Female	Between households	Between Households	Different Site	Different Anatomical Site	Different Age Group	Same Gender
FH3YRF vs. WKS3VFOH	FH3YRF	WKS3VFOH	0.86	0.681	0.243508	FH	Right Forearm	Forearm	FH-3Y	51-90 (Elderly)	Female	WKS	Forehead	Forehead	WKS-3V	0-20 (Children)	Female	Between households	Between Households	Different Site	Different Anatomical Site	Different Age Group	Same Gender
FH3YRF vs. WKS3VLF	FH3YRF	WKS3VLF	0.759	0.752	0.254829	FH	Right Forearm	Forearm	FH-3Y	51-90 (Elderly)	Female	WKS	Left Forearm	Forearm	WKS-3V	0-20 (Children)	Female	Between households	Between Households	Different Site	Same Anatomical Site	Different Age Group	Same Gender
FH3YRF vs. WKS3VLP	FH3YRF	WKS3VLP	0.824	0.788	0.220202	FH	Right Forearm	Forearm	FH-3Y	51-90 (Elderly)	Female	WKS	Left Palm	Palm	WKS-3V	0-20 (Children)	Female	Between households	Between Households	Different Site	Different Anatomical Site	Different Age Group	Same Gender
FH3YRF vs. WKS3VRF	FH3YRF	WKS3VRF	0.795	0.77	0.257114	FH	Right Forearm	Forearm	FH-3Y	51-90 (Elderly)	Female	WKS	Right Forearm	Forearm	WKS-3V	0-20 (Children)	Female	Between households	Between Households	Same Site	Same Anatomical Site	Different Age Group	Same Gender
FH3YRF vs. WKS3VRP	FH3YRF	WKS3VRP	0.831	0.794	0.239037	FH	Right Forearm	Forearm	FH-3Y	51-90 (Elderly)	Female	WKS	Right Palm	Palm	WKS-3V	0-20 (Children)	Female	Between households	Between Households	Different Site	Different Anatomical Site	Different Age Group	Same Gender
FH3YRF vs. WKS3WFOH	FH3YRF	WKS3WFOH	0.688	0.673	0.201059	FH	Right Forearm	Forearm	FH-3Y	51-90 (Elderly)	Female	WKS	Forehead	Forehead	WKS-3W	0-20 (Children)	Female	Between households	Between Households	Different Site	Different Anatomical Site	Different Age Group	Same Gender
FH3YRF vs. WKS3WLF	FH3YRF	WKS3WLF	0.829	0.787	0.293882	FH	Right Forearm	Forearm	FH-3Y	51-90 (Elderly)	Female	WKS	Left Forearm	Forearm	WKS-3W	0-20 (Children)	Female	Between households	Between Households	Different Site	Same Anatomical Site	Different Age Group	Same Gender
FH3YRF vs. WKS3WLP	FH3YRF	WKS3WLP	0.673	0.747	0.30624	FH	Right Forearm	Forearm	FH-3Y	51-90 (Elderly)	Female	WKS	Left Palm	Palm	WKS-3W	0-20 (Children)	Female	Between households	Between Households	Different Site	Different Anatomical Site	Different Age Group	Same Gender
FH3YRF vs. WKS3WRP	FH3YRF	WKS3WRP	0.659	0.792	0.35227	FH	Right Forearm	Forearm	FH-3Y	51-90 (Elderly)	Female	WKS	Right Palm	Palm	WKS-3W	0-20 (Children)	Female	Between households	Between Households	Different Site	Different Anatomical Site	Different Age Group	Same Gender
FH3YRF vs. WKS3XFOH	FH3YRF	WKS3XFOH	0.621	0.691	0.260447	FH	Right Forearm	Forearm	FH-3Y	51-90 (Elderly)	Female	WKS	Forehead	Forehead	WKS-3X	21-50 (Adult)	Female	Between households	Between Households	Different Site	Different Anatomical Site	Different Age Group	Same Gender
FH3YRF vs. WKS3XLF	FH3YRF	WKS3XLF	0.634	0.685	0.280808	FH	Right Forearm	Forearm	FH-3Y	51-90 (Elderly)	Female	WKS	Left Forearm	Forearm	WKS-3X	21-50 (Adult)	Female	Between households	Between Households	Different Site	Same Anatomical Site	Different Age Group	Same Gender
FH3YRF vs. WKS3XLP	FH3YRF	WKS3XLP	0.655	0.722	0.347534	FH	Right Forearm	Forearm	FH-3Y	51-90 (Elderly)	Female	WKS	Left Palm	Palm	WKS-3X	21-50 (Adult)	Female	Between households	Between Households	Different Site	Different Anatomical Site	Different Age Group	Same Gender
FH3YRF vs. WKS3XRF	FH3YRF	WKS3XRF	0.65	0.692	0.263773	FH	Right Forearm	Forearm	FH-3Y	51-90 (Elderly)	Female	WKS	Right Forearm	Forearm	WKS-3X	21-50 (Adult)	Female	Between households	Between Households	Same Site	Same Anatomical Site	Different Age Group	Same Gender
FH3YRF vs. WKS3XRP	FH3YRF	WKS3XRP	0.64	0.707	0.288323	FH	Right Forearm	Forearm	FH-3Y	51-90 (Elderly)	Female	WKS	Right Palm	Palm	WKS-3X	21-50 (Adult)	Female	Between households	Between Households	Different Site	Different Anatomical Site	Different Age Group	Same Gender
FH3YRF vs. WKS3YFOH	FH3YRF	WKS3YFOH	0.691	0.709	0.262128	FH	Right Forearm	Forearm	FH-3Y	51-90 (Elderly)	Female	WKS	Forehead	Forehead	WKS-3Y	21-50 (Adult)	Female	Between households	Between Households	Different Site	Different Anatomical Site	Different Age Group	Same Gender
FH3YRF vs. WKS3YLF	FH3YRF	WKS3YLF	0.737	0.719	0.186129	FH	Right Forearm	Forearm	FH-3Y	51-90 (Elderly)	Female	WKS	Left Forearm	Forearm	WKS-3Y	21-50 (Adult)	Female	Between households	Between Households	Different Site	Same Anatomical Site	Different Age Group	Same Gender
FH3YRF vs. WKS3YLP	FH3YRF	WKS3YLP	0.856	0.782	0.317831	FH	Right Forearm	Forearm	FH-3Y	51-90 (Elderly)	Female	WKS	Left Palm	Palm	WKS-3Y	21-50 (Adult)	Female	Between households	Between Households	Different Site	Different Anatomical Site	Different Age Group	Same Gender
FH3YRF vs. WKS3YRP	FH3YRF	WKS3YRP	0.854	0.798	0.344329	FH	Right Forearm	Forearm	FH-3Y	51-90 (Elderly)	Female	WKS	Right Palm	Palm	WKS-3Y	21-50 (Adult)	Female	Between households	Between Households	Different Site	Different Anatomical Site	Different Age Group	Same Gender
FH3YRF vs. WTS3VFOH	FH3YRF	WTS3VFOH	0.774	0.731	0.248409	FH	Right Forearm	Forearm	FH-3Y	51-90 (Elderly)	Female	WTS	Forehead	Forehead	WTS-3V	0-20 (Children)	Male	Between households	Between Households	Different Site	Different Anatomical Site	Different Age Group	Different Gender
FH3YRF vs. WTS3VLP	FH3YRF	WTS3VLP	0.722	0.724	0.270819	FH	Right Forearm	Forearm	FH-3Y	51-90 (Elderly)	Female	WTS	Left Palm	Palm	WTS-3V	0-20 (Children)	Male	Between households	Between Households	Different Site	Different Anatomical Site	Different Age Group	Different Gender
FH3YRF vs. WTS3VRF	FH3YRF	WTS3VRF	0.689	0.702	0.254413	FH	Right Forearm	Forearm	FH-3Y	51-90 (Elderly)	Female	WTS	Right Forearm	Forearm	WTS-3V	0-20 (Children)	Male	Between households	Between Households	Same Site	Same Anatomical Site	Different Age Group	Different Gender
FH3YRF vs. WTS3VRP	FH3YRF	WTS3VRP	0.743	0.726	0.262956	FH	Right Forearm	Forearm	FH-3Y	51-90 (Elderly)	Female	WTS	Right Palm	Palm	WTS-3V	0-20 (Children)	Male	Between households	Between Households	Different Site	Different Anatomical Site	Different Age Group	Different Gender
FH3YRF vs. WTS3WFOH	FH3YRF	WTS3WFOH	0.673	0.677	0.163343	FH	Right Forearm	Forearm	FH-3Y	51-90 (Elderly)	Female	WTS	Forehead	Forehead	WTS-3W	0-20 (Children)	Male	Between households	Between Households	Different Site	Different Anatomical Site	Different Age Group	Different Gender
FH3YRF vs. WTS3WLP	FH3YRF	WTS3WLP	0.698	0.806	0.376794	FH	Right Forearm	Forearm	FH-3Y	51-90 (Elderly)	Female	WTS	Left Palm	Palm	WTS-3W	0-20 (Children)	Male	Between households	Between Households	Different Site	Different Anatomical Site	Different Age Group	Different Gender
FH3YRF vs. WTS3WRF	FH3YRF	WTS3WRF	0.638	0.772	0.245104	FH	Right Forearm	Forearm	FH-3Y	51-90 (Elderly)	Female	WTS	Right Forearm	Forearm	WTS-3W	0-20 (Children)	Male	Between households	Between Households	Same Site	Same Anatomical Site	Different Age Group	Different Gender
FH3YRF vs. WTS3WRP	FH3YRF	WTS3WRP	0.782	0.877	0.474608	FH	Right Forearm	Forearm	FH-3Y	51-90 (Elderly)	Female	WTS	Right Palm	Palm	WTS-3W	0-20 (Children)	Male	Between households	Between Households	Different Site	Different Anatomical Site	Different Age Group	Different Gender
FH3YRF vs. WTS3YFOH	FH3YRF	WTS3YFOH	0.71	0.729	0.249575	FH	Right Forearm	Forearm	FH-3Y	51-90 (Elderly)	Female	WTS	Forehead	Forehead	WTS-3Y	21-50 (Adult)	Female	Between households	Between Households	Different Site	Different Anatomical Site	Different Age Group	Same Gender
FH3YRF vs. WTS3YLP	FH3YRF	WTS3YLP	0.837	0.783	0.216608	FH	Right Forearm	Forearm	FH-3Y	51-90 (Elderly)	Female	WTS	Left Palm	Palm	WTS-3Y	21-50 (Adult)	Female	Between households	Between Households	Different Site	Different Anatomical Site	Different Age Group	Same Gender
FH3YRF vs. WTS3YRF	FH3YRF	WTS3YRF	0.948	0.799	0.23256	FH	Right Forearm	Forearm	FH-3Y	51-90 (Elderly)	Female	WTS	Right Forearm	Forearm	WTS-3Y	21-50 (Adult)	Female	Between households	Between Households	Same Site	Same Anatomical Site	Different Age Group	Same Gender
FH3YRF vs. WTS3YRP	FH3YRF	WTS3YRP	0.861	0.769	0.214387	FH	Right Forearm	Forearm	FH-3Y	51-90 (Elderly)	Female	WTS	Right Palm	Palm	WTS-3Y	21-50 (Adult)	Female	Between households	Between Households	Different Site	Different Anatomical Site	Different Age Group	Same Gender
FH3YRF vs. WTS3ZFOH	FH3YRF	WTS3ZFOH	0.763	0.704	0.227072	FH	Right Forearm	Forearm	FH-3Y	51-90 (Elderly)	Female	WTS	Forehead	Forehead	WTS-3Z	51-90 (Elderly)	Male	Between households	Between Households	Different Site	Different Anatomical Site	Same Age Group	Different Gender
FH3YRF vs. WTS3ZLP	FH3YRF	WTS3ZLP	0.626	0.763	0.281456	FH	Right Forearm	Forearm	FH-3Y	51-90 (Elderly)	Female	WTS	Left Palm	Palm	WTS-3Z	51-90 (Elderly)	Male	Between households	Between Households	Different Site	Different Anatomical Site	Same Age Group	Different Gender
FH3YRF vs. WTS3ZRF	FH3YRF	WTS3ZRF	0.672	0.757	0.280818	FH	Right Forearm	Forearm	FH-3Y	51-90 (Elderly)	Female	WTS	Right Forearm	Forearm	WTS-3Z	51-90 (Elderly)	Male	Between households	Between Households	Same Site	Same Anatomical Site	Same Age Group	Different Gender
FH3YRF vs. WTS3ZRP	FH3YRF	WTS3ZRP	0.654	0.73	0.233918	FH	Right Forearm	Forearm	FH-3Y	51-90 (Elderly)	Female	WTS	Right Palm	Palm	WTS-3Z	51-90 (Elderly)	Male	Between households	Between Households	Different Site	Different Anatomical Site	Same Age Group	Different Gender
FH3YRP vs. ADMA3ZFOH	FH3YRP	ADMA3ZFOH	0.677	0.794	0.356563	FH	Right Palm	Palm	FH-3Y	51-90 (Elderly)	Female	ADMA	Forehead	Forehead	ADMA-3Z	21-50 (Adult)	Male	Between households	Between Households	Different Site	Different Anatomical Site	Different Age Group	Different Gender
FH3YRP vs. ADMA3ZLF	FH3YRP	ADMA3ZLF	0.654	0.742	0.288069	FH	Right Palm	Palm	FH-3Y	51-90 (Elderly)	Female	ADMA	Left Forearm	Forearm	ADMA-3Z	21-50 (Adult)	Male	Between households	Between Households	Different Site	Different Anatomical Site	Different Age Group	Different Gender
FH3YRP vs. ADMA3ZLP	FH3YRP	ADMA3ZLP	0.597	0.742	0.262102	FH	Right Palm	Palm	FH-3Y	51-90 (Elderly)	Female	ADMA	Left Palm	Palm	ADMA-3Z	21-50 (Adult)	Male	Between households	Between Households	Different Site	Same Anatomical Site	Different Age Group	Different Gender
FH3YRP vs. ADMA3ZRP	FH3YRP	ADMA3ZRP	0.597	0.728	0.262566	FH	Right Palm	Palm	FH-3Y	51-90 (Elderly)	Female	ADMA	Right Palm	Palm	ADMA-3Z	21-50 (Adult)	Male	Between households	Between Households	Same Site	Same Anatomical Site	Different Age Group	Different Gender
FH3YRP vs. FH3YFOH	FH3YRP	FH3YFOH	0.52	0.579	0.215983	FH	Right Palm	Palm	FH-3Y	51-90 (Elderly)	Female	FH	Forehead	Forehead	FH-3Y	51-90 (Elderly)	Female	Within households	Within Individuals	Different Site	Different Anatomical Site	Same Age Group	Same Gender
FH3YRP vs. FH3YLF	FH3YRP	FH3YLF	0.457	0.429	0.133215	FH	Right Palm	Palm	FH-3Y	51-90 (Elderly)	Female	FH	Left Forearm	Forearm	FH-3Y	51-90 (Elderly)	Female	Within households	Within Individuals	Different Site	Different Anatomical Site	Same Age Group	Same Gender
FH3YRP vs. FH3YLP	FH3YRP	FH3YLP	0.409	0.285	0.113152	FH	Right Palm	Palm	FH-3Y	51-90 (Elderly)	Female	FH	Left Palm	Palm	FH-3Y	51-90 (Elderly)	Female	Within households	Within Individuals	Different Site	Same Anatomical Site	Same Age Group	Same Gender
FH3YRP vs. FH3YRF	FH3YRP	FH3YRF	0.631	0.377	0.132922	FH	Right Palm	Palm	FH-3Y	51-90 (Elderly)	Female	FH	Right Forearm	Forearm	FH-3Y	51-90 (Elderly)	Female	Within households	Within Individuals	Different Site	Different Anatomical Site	Same Age Group	Same Gender
FH3YRP vs. FH3ZFOH	FH3YRP	FH3ZFOH	0.597	0.477	0.17202	FH	Right Palm	Palm	FH-3Y	51-90 (Elderly)	Female	FH	Forehead	Forehead	FH-3Z	51-90 (Elderly)	Female	Within households	Between Cohabitants	Different Site	Different Anatomical Site	Same Age Group	Same Gender
FH3YRP vs. FH3ZLF	FH3YRP	FH3ZLF	0.475	0.54	0.231394	FH	Right Palm	Palm	FH-3Y	51-90 (Elderly)	Female	FH	Left Forearm	Forearm	FH-3Z	51-90 (Elderly)	Female	Within households	Between Cohabitants	Different Site	Different Anatomical Site	Same Age Group	Same Gender
FH3YRP vs. FH3ZLP	FH3YRP	FH3ZLP	0.493	0.695	0.292829	FH	Right Palm	Palm	FH-3Y	51-90 (Elderly)	Female	FH	Left Palm	Palm	FH-3Z	51-90 (Elderly)	Female	Within households	Between Cohabitants	Different Site	Same Anatomical Site	Same Age Group	Same Gender
FH3YRP vs. FH3ZRF	FH3YRP	FH3ZRF	0.459	0.668	0.281353	FH	Right Palm	Palm	FH-3Y	51-90 (Elderly)	Female	FH	Right Forearm	Forearm	FH-3Z	51-90 (Elderly)	Female	Within households	Between Cohabitants	Different Site	Different Anatomical Site	Same Age Group	Same Gender
FH3YRP vs. FH3ZRP	FH3YRP	FH3ZRP	0.498	0.711	0.276464	FH	Right Palm	Palm	FH-3Y	51-90 (Elderly)	Female	FH	Right Palm	Palm	FH-3Z	51-90 (Elderly)	Female	Within households	Between Cohabitants	Same Site	Same Anatomical Site	Same Age Group	Same Gender
FH3YRP vs. FT3ZFOH	FH3YRP	FT3ZFOH	0.803	0.699	0.207303	FH	Right Palm	Palm	FH-3Y	51-90 (Elderly)	Female	FT	Forehead	Forehead	FT-3Z	21-50 (Adult)	Female	Between households	Between Households	Different Site	Different Anatomical Site	Different Age Group	Same Gender
FH3YRP vs. FT3ZLF	FH3YRP	FT3ZLF	0.574	0.761	0.355027	FH	Right Palm	Palm	FH-3Y	51-90 (Elderly)	Female	FT	Left Forearm	Forearm	FT-3Z	21-50 (Adult)	Female	Between households	Between Households	Different Site	Different Anatomical Site	Different Age Group	Same Gender
FH3YRP vs. FT3ZLP	FH3YRP	FT3ZLP	0.649	0.687	0.26347	FH	Right Palm	Palm	FH-3Y	51-90 (Elderly)	Female	FT	Left Palm	Palm	FT-3Z	21-50 (Adult)	Female	Between households	Between Households	Different Site	Same Anatomical Site	Different Age Group	Same Gender
FH3YRP vs. FT3ZRP	FH3YRP	FT3ZRP	0.736	0.682	0.224936	FH	Right Palm	Palm	FH-3Y	51-90 (Elderly)	Female	FT	Right Palm	Palm	FT-3Z	21-50 (Adult)	Female	Between households	Between Households	Same Site	Same Anatomical Site	Different Age Group	Same Gender
FH3YRP vs. HFC3ZFOH	FH3YRP	HFC3ZFOH	0.606	0.707	0.307519	FH	Right Palm	Palm	FH-3Y	51-90 (Elderly)	Female	HFC	Forehead	Forehead	HFC-3Z	21-50 (Adult)	Female	Between households	Between Households	Different Site	Different Anatomical Site	Different Age Group	Same Gender
FH3YRP vs. HFC3ZLF	FH3YRP	HFC3ZLF	0.852	0.747	0.314373	FH	Right Palm	Palm	FH-3Y	51-90 (Elderly)	Female	HFC	Left Forearm	Forearm	HFC-3Z	21-50 (Adult)	Female	Between households	Between Households	Different Site	Different Anatomical Site	Different Age Group	Same Gender
FH3YRP vs. HFC3ZLP	FH3YRP	HFC3ZLP	0.63	0.817	0.403128	FH	Right Palm	Palm	FH-3Y	51-90 (Elderly)	Female	HFC	Left Palm	Palm	HFC-3Z	21-50 (Adult)	Female	Between households	Between Households	Different Site	Same Anatomical Site	Different Age Group	Same Gender
FH3YRP vs. HFC3ZRP	FH3YRP	HFC3ZRP	0.791	0.777	0.342399	FH	Right Palm	Palm	FH-3Y	51-90 (Elderly)	Female	HFC	Right Palm	Palm	HFC-3Z	21-50 (Adult)	Female	Between households	Between Households	Same Site	Same Anatomical Site	Different Age Group	Same Gender
FH3YRP vs. KT3ZFOH	FH3YRP	KT3ZFOH	0.586	0.732	0.200373	FH	Right Palm	Palm	FH-3Y	51-90 (Elderly)	Female	KT	Forehead	Forehead	KT-3Z	51-90 (Elderly)	Female	Between households	Between Households	Different Site	Different Anatomical Site	Same Age Group	Same Gender
FH3YRP vs. KT3ZLF	FH3YRP	KT3ZLF	0.633	0.799	0.227938	FH	Right Palm	Palm	FH-3Y	51-90 (Elderly)	Female	KT	Left Forearm	Forearm	KT-3Z	51-90 (Elderly)	Female	Between households	Between Households	Different Site	Different Anatomical Site	Same Age Group	Same Gender
FH3YRP vs. KT3ZLP	FH3YRP	KT3ZLP	0.678	0.85	0.423388	FH	Right Palm	Palm	FH-3Y	51-90 (Elderly)	Female	KT	Left Palm	Palm	KT-3Z	51-90 (Elderly)	Female	Between households	Between Households	Different Site	Same Anatomical Site	Same Age Group	Same Gender
FH3YRP vs. KT3ZRF	FH3YRP	KT3ZRF	0.658	0.802	0.241502	FH	Right Palm	Palm	FH-3Y	51-90 (Elderly)	Female	KT	Right Forearm	Forearm	KT-3Z	51-90 (Elderly)	Female	Between households	Between Households	Different Site	Different Anatomical Site	Same Age Group	Same Gender
FH3YRP vs. KT3ZRP	FH3YRP	KT3ZRP	0.832	0.882	0.468203	FH	Right Palm	Palm	FH-3Y	51-90 (Elderly)	Female	KT	Right Palm	Palm	KT-3Z	51-90 (Elderly)	Female	Between households	Between Households	Same Site	Same Anatomical Site	Same Age Group	Same Gender
FH3YRP vs. MOS3WFOH	FH3YRP	MOS3WFOH	0.669	0.713	0.29602	FH	Right Palm	Palm	FH-3Y	51-90 (Elderly)	Female	MOS	Forehead	Forehead	MOS-3W	21-50 (Adult)	Female	Between households	Between Households	Different Site	Different Anatomical Site	Different Age Group	Same Gender
FH3YRP vs. MOS3WLF	FH3YRP	MOS3WLF	0.72	0.755	0.348034	FH	Right Palm	Palm	FH-3Y	51-90 (Elderly)	Female	MOS	Left Forearm	Forearm	MOS-3W	21-50 (Adult)	Female	Between households	Between Households	Different Site	Different Anatomical Site	Different Age Group	Same Gender
FH3YRP vs. MOS3WLP	FH3YRP	MOS3WLP	0.539	0.745	0.237873	FH	Right Palm	Palm	FH-3Y	51-90 (Elderly)	Female	MOS	Left Palm	Palm	MOS-3W	21-50 (Adult)	Female	Between households	Between Households	Different Site	Same Anatomical Site	Different Age Group	Same Gender
FH3YRP vs. MOS3WRF	FH3YRP	MOS3WRF	0.611	0.741	0.338533	FH	Right Palm	Palm	FH-3Y	51-90 (Elderly)	Female	MOS	Right Forearm	Forearm	MOS-3W	21-50 (Adult)	Female	Between households	Between Households	Different Site	Different Anatomical Site	Different Age Group	Same Gender
FH3YRP vs. MOS3WRP	FH3YRP	MOS3WRP	0.774	0.807	0.256654	FH	Right Palm	Palm	FH-3Y	51-90 (Elderly)	Female	MOS	Right Palm	Palm	MOS-3W	21-50 (Adult)	Female	Between households	Between Households	Same Site	Same Anatomical Site	Different Age Group	Same Gender
FH3YRP vs. MOS3XFOH	FH3YRP	MOS3XFOH	0.688	0.7	0.259425	FH	Right Palm	Palm	FH-3Y	51-90 (Elderly)	Female	MOS	Forehead	Forehead	MOS-3X	51-90 (Elderly)	Male	Between households	Between Households	Different Site	Different Anatomical Site	Same Age Group	Different Gender
FH3YRP vs. MOS3XLF	FH3YRP	MOS3XLF	0.656	0.675	0.25748	FH	Right Palm	Palm	FH-3Y	51-90 (Elderly)	Female	MOS	Left Forearm	Forearm	MOS-3X	51-90 (Elderly)	Male	Between households	Between Households	Different Site	Different Anatomical Site	Same Age Group	Different Gender
FH3YRP vs. MOS3XLP	FH3YRP	MOS3XLP	0.63	0.783	0.319445	FH	Right Palm	Palm	FH-3Y	51-90 (Elderly)	Female	MOS	Left Palm	Palm	MOS-3X	51-90 (Elderly)	Male	Between households	Between Households	Different Site	Same Anatomical Site	Same Age Group	Different Gender
FH3YRP vs. MOS3XRF	FH3YRP	MOS3XRF	0.651	0.677	0.245454	FH	Right Palm	Palm	FH-3Y	51-90 (Elderly)	Female	MOS	Right Forearm	Forearm	MOS-3X	51-90 (Elderly)	Male	Between households	Between Households	Different Site	Different Anatomical Site	Same Age Group	Different Gender
FH3YRP vs. MOS3XRP	FH3YRP	MOS3XRP	0.651	0.687	0.275401	FH	Right Palm	Palm	FH-3Y	51-90 (Elderly)	Female	MOS	Right Palm	Palm	MOS-3X	51-90 (Elderly)	Male	Between households	Between Households	Same Site	Same Anatomical Site	Same Age Group	Different Gender
FH3YRP vs. MOS3YFOH	FH3YRP	MOS3YFOH	0.622	0.745	0.311229	FH	Right Palm	Palm	FH-3Y	51-90 (Elderly)	Female	MOS	Forehead	Forehead	MOS-3Y	21-50 (Adult)	Female	Between households	Between Households	Different Site	Different Anatomical Site	Different Age Group	Same Gender
FH3YRP vs. MOS3YLF	FH3YRP	MOS3YLF	0.621	0.701	0.259804	FH	Right Palm	Palm	FH-3Y	51-90 (Elderly)	Female	MOS	Left Forearm	Forearm	MOS-3Y	21-50 (Adult)	Female	Between households	Between Households	Different Site	Different Anatomical Site	Different Age Group	Same Gender
FH3YRP vs. MOS3YLP	FH3YRP	MOS3YLP	0.621	0.705	0.3028	FH	Right Palm	Palm	FH-3Y	51-90 (Elderly)	Female	MOS	Left Palm	Palm	MOS-3Y	21-50 (Adult)	Female	Between households	Between Households	Different Site	Same Anatomical Site	Different Age Group	Same Gender
FH3YRP vs. MOS3YRF	FH3YRP	MOS3YRF	0.622	0.684	0.236894	FH	Right Palm	Palm	FH-3Y	51-90 (Elderly)	Female	MOS	Right Forearm	Forearm	MOS-3Y	21-50 (Adult)	Female	Between households	Between Households	Different Site	Different Anatomical Site	Different Age Group	Same Gender
FH3YRP vs. MOS3YRP	FH3YRP	MOS3YRP	0.602	0.706	0.295553	FH	Right Palm	Palm	FH-3Y	51-90 (Elderly)	Female	MOS	Right Palm	Palm	MOS-3Y	21-50 (Adult)	Female	Between households	Between Households	Same Site	Same Anatomical Site	Different Age Group	Same Gender
FH3YRP vs. QB3XFOH	FH3YRP	QB3XFOH	0.628	0.761	0.298801	FH	Right Palm	Palm	FH-3Y	51-90 (Elderly)	Female	QB	Forehead	Forehead	QB-3X	21-50 (Adult)	Female	Between households	Between Households	Different Site	Different Anatomical Site	Different Age Group	Same Gender
FH3YRP vs. QB3XLF	FH3YRP	QB3XLF	0.584	0.774	0.308289	FH	Right Palm	Palm	FH-3Y	51-90 (Elderly)	Female	QB	Left Forearm	Forearm	QB-3X	21-50 (Adult)	Female	Between households	Between Households	Different Site	Different Anatomical Site	Different Age Group	Same Gender
FH3YRP vs. QB3XLP	FH3YRP	QB3XLP	0.435	0.792	0.327439	FH	Right Palm	Palm	FH-3Y	51-90 (Elderly)	Female	QB	Left Palm	Palm	QB-3X	21-50 (Adult)	Female	Between households	Between Households	Different Site	Same Anatomical Site	Different Age Group	Same Gender
FH3YRP vs. QB3XRF	FH3YRP	QB3XRF	0.561	0.776	0.246639	FH	Right Palm	Palm	FH-3Y	51-90 (Elderly)	Female	QB	Right Forearm	Forearm	QB-3X	21-50 (Adult)	Female	Between households	Between Households	Different Site	Different Anatomical Site	Different Age Group	Same Gender
FH3YRP vs. QB3XRP	FH3YRP	QB3XRP	0.62	0.827	0.28126	FH	Right Palm	Palm	FH-3Y	51-90 (Elderly)	Female	QB	Right Palm	Palm	QB-3X	21-50 (Adult)	Female	Between households	Between Households	Same Site	Same Anatomical Site	Different Age Group	Same Gender
FH3YRP vs. QB3YFOH	FH3YRP	QB3YFOH	0.659	0.821	0.263069	FH	Right Palm	Palm	FH-3Y	51-90 (Elderly)	Female	QB	Forehead	Forehead	QB-3Y	51-90 (Elderly)	Female	Between households	Between Households	Different Site	Different Anatomical Site	Same Age Group	Same Gender
FH3YRP vs. QB3YLF	FH3YRP	QB3YLF	0.551	0.706	0.185858	FH	Right Palm	Palm	FH-3Y	51-90 (Elderly)	Female	QB	Left Forearm	Forearm	QB-3Y	51-90 (Elderly)	Female	Between households	Between Households	Different Site	Different Anatomical Site	Same Age Group	Same Gender
FH3YRP vs. QB3YLP	FH3YRP	QB3YLP	0.585	0.739	0.223042	FH	Right Palm	Palm	FH-3Y	51-90 (Elderly)	Female	QB	Left Palm	Palm	QB-3Y	51-90 (Elderly)	Female	Between households	Between Households	Different Site	Same Anatomical Site	Same Age Group	Same Gender
FH3YRP vs. QB3YRF	FH3YRP	QB3YRF	0.542	0.688	0.256253	FH	Right Palm	Palm	FH-3Y	51-90 (Elderly)	Female	QB	Right Forearm	Forearm	QB-3Y	51-90 (Elderly)	Female	Between households	Between Households	Different Site	Different Anatomical Site	Same Age Group	Same Gender
FH3YRP vs. QB3YRP	FH3YRP	QB3YRP	0.569	0.733	0.203795	FH	Right Palm	Palm	FH-3Y	51-90 (Elderly)	Female	QB	Right Palm	Palm	QB-3Y	51-90 (Elderly)	Female	Between households	Between Households	Same Site	Same Anatomical Site	Same Age Group	Same Gender
FH3YRP vs. QB3ZFOH	FH3YRP	QB3ZFOH	0.647	0.712	0.242975	FH	Right Palm	Palm	FH-3Y	51-90 (Elderly)	Female	QB	Forehead	Forehead	QB-3Z	51-90 (Elderly)	Male	Between households	Between Households	Different Site	Different Anatomical Site	Same Age Group	Different Gender
FH3YRP vs. QB3ZLF	FH3YRP	QB3ZLF	0.695	0.65	0.19554	FH	Right Palm	Palm	FH-3Y	51-90 (Elderly)	Female	QB	Left Forearm	Forearm	QB-3Z	51-90 (Elderly)	Male	Between households	Between Households	Different Site	Different Anatomical Site	Same Age Group	Different Gender
FH3YRP vs. QB3ZLP	FH3YRP	QB3ZLP	0.753	0.863	0.387043	FH	Right Palm	Palm	FH-3Y	51-90 (Elderly)	Female	QB	Left Palm	Palm	QB-3Z	51-90 (Elderly)	Male	Between households	Between Households	Different Site	Same Anatomical Site	Same Age Group	Different Gender
FH3YRP vs. QB3ZRF	FH3YRP	QB3ZRF	0.755	0.652	0.211201	FH	Right Palm	Palm	FH-3Y	51-90 (Elderly)	Female	QB	Right Forearm	Forearm	QB-3Z	51-90 (Elderly)	Male	Between households	Between Households	Different Site	Different Anatomical Site	Same Age Group	Different Gender
FH3YRP vs. QB3ZRP	FH3YRP	QB3ZRP	0.828	0.823	0.356061	FH	Right Palm	Palm	FH-3Y	51-90 (Elderly)	Female	QB	Right Palm	Palm	QB-3Z	51-90 (Elderly)	Male	Between households	Between Households	Same Site	Same Anatomical Site	Same Age Group	Different Gender
FH3YRP vs. STW3XFOH	FH3YRP	STW3XFOH	0.641	0.686	0.277051	FH	Right Palm	Palm	FH-3Y	51-90 (Elderly)	Female	STW	Forehead	Forehead	STW-3X	21-50 (Adult)	Female	Between households	Between Households	Different Site	Different Anatomical Site	Different Age Group	Same Gender
FH3YRP vs. STW3XLF	FH3YRP	STW3XLF	0.562	0.689	0.258534	FH	Right Palm	Palm	FH-3Y	51-90 (Elderly)	Female	STW	Left Forearm	Forearm	STW-3X	21-50 (Adult)	Female	Between households	Between Households	Different Site	Different Anatomical Site	Different Age Group	Same Gender
FH3YRP vs. STW3XLP	FH3YRP	STW3XLP	0.553	0.662	0.250613	FH	Right Palm	Palm	FH-3Y	51-90 (Elderly)	Female	STW	Left Palm	Palm	STW-3X	21-50 (Adult)	Female	Between households	Between Households	Different Site	Same Anatomical Site	Different Age Group	Same Gender
FH3YRP vs. STW3XRF	FH3YRP	STW3XRF	0.588	0.702	0.262499	FH	Right Palm	Palm	FH-3Y	51-90 (Elderly)	Female	STW	Right Forearm	Forearm	STW-3X	21-50 (Adult)	Female	Between households	Between Households	Different Site	Different Anatomical Site	Different Age Group	Same Gender
FH3YRP vs. STW3XRP	FH3YRP	STW3XRP	0.595	0.693	0.288249	FH	Right Palm	Palm	FH-3Y	51-90 (Elderly)	Female	STW	Right Palm	Palm	STW-3X	21-50 (Adult)	Female	Between households	Between Households	Same Site	Same Anatomical Site	Different Age Group	Same Gender
FH3YRP vs. STW3YFOH	FH3YRP	STW3YFOH	0.684	0.726	0.236197	FH	Right Palm	Palm	FH-3Y	51-90 (Elderly)	Female	STW	Forehead	Forehead	STW-3Y	51-90 (Elderly)	Female	Between households	Between Households	Different Site	Different Anatomical Site	Same Age Group	Same Gender
FH3YRP vs. STW3YLF	FH3YRP	STW3YLF	0.66	0.686	0.248205	FH	Right Palm	Palm	FH-3Y	51-90 (Elderly)	Female	STW	Left Forearm	Forearm	STW-3Y	51-90 (Elderly)	Female	Between households	Between Households	Different Site	Different Anatomical Site	Same Age Group	Same Gender
FH3YRP vs. STW3YLP	FH3YRP	STW3YLP	0.646	0.702	0.236431	FH	Right Palm	Palm	FH-3Y	51-90 (Elderly)	Female	STW	Left Palm	Palm	STW-3Y	51-90 (Elderly)	Female	Between households	Between Households	Different Site	Same Anatomical Site	Same Age Group	Same Gender
FH3YRP vs. STW3YRF	FH3YRP	STW3YRF	0.636	0.657	0.18832	FH	Right Palm	Palm	FH-3Y	51-90 (Elderly)	Female	STW	Right Forearm	Forearm	STW-3Y	51-90 (Elderly)	Female	Between households	Between Households	Different Site	Different Anatomical Site	Same Age Group	Same Gender
FH3YRP vs. STW3YRP	FH3YRP	STW3YRP	0.64	0.7	0.283109	FH	Right Palm	Palm	FH-3Y	51-90 (Elderly)	Female	STW	Right Palm	Palm	STW-3Y	51-90 (Elderly)	Female	Between households	Between Households	Same Site	Same Anatomical Site	Same Age Group	Same Gender
FH3YRP vs. SW3YFOH	FH3YRP	SW3YFOH	0.634	0.768	0.325922	FH	Right Palm	Palm	FH-3Y	51-90 (Elderly)	Female	SW	Forehead	Forehead	SW-3Y	21-50 (Adult)	Male	Between households	Between Households	Different Site	Different Anatomical Site	Different Age Group	Different Gender
FH3YRP vs. SW3YLF	FH3YRP	SW3YLF	0.627	0.728	0.26575	FH	Right Palm	Palm	FH-3Y	51-90 (Elderly)	Female	SW	Left Forearm	Forearm	SW-3Y	21-50 (Adult)	Male	Between households	Between Households	Different Site	Different Anatomical Site	Different Age Group	Different Gender
FH3YRP vs. SW3YLP	FH3YRP	SW3YLP	0.637	0.751	0.287695	FH	Right Palm	Palm	FH-3Y	51-90 (Elderly)	Female	SW	Left Palm	Palm	SW-3Y	21-50 (Adult)	Male	Between households	Between Households	Different Site	Same Anatomical Site	Different Age Group	Different Gender
FH3YRP vs. SW3YRF	FH3YRP	SW3YRF	0.609	0.707	0.237519	FH	Right Palm	Palm	FH-3Y	51-90 (Elderly)	Female	SW	Right Forearm	Forearm	SW-3Y	21-50 (Adult)	Male	Between households	Between Households	Different Site	Different Anatomical Site	Different Age Group	Different Gender
FH3YRP vs. SW3YRP	FH3YRP	SW3YRP	0.61	0.745	0.284021	FH	Right Palm	Palm	FH-3Y	51-90 (Elderly)	Female	SW	Right Palm	Palm	SW-3Y	21-50 (Adult)	Male	Between households	Between Households	Same Site	Same Anatomical Site	Different Age Group	Different Gender
FH3YRP vs. SW3ZFOH	FH3YRP	SW3ZFOH	0.643	0.7	0.272162	FH	Right Palm	Palm	FH-3Y	51-90 (Elderly)	Female	SW	Forehead	Forehead	SW-3Z	21-50 (Adult)	Female	Between households	Between Households	Different Site	Different Anatomical Site	Different Age Group	Same Gender
FH3YRP vs. SW3ZLF	FH3YRP	SW3ZLF	0.64	0.866	0.385993	FH	Right Palm	Palm	FH-3Y	51-90 (Elderly)	Female	SW	Left Forearm	Forearm	SW-3Z	21-50 (Adult)	Female	Between households	Between Households	Different Site	Different Anatomical Site	Different Age Group	Same Gender
FH3YRP vs. SW3ZLP	FH3YRP	SW3ZLP	0.816	0.929	0.474967	FH	Right Palm	Palm	FH-3Y	51-90 (Elderly)	Female	SW	Left Palm	Palm	SW-3Z	21-50 (Adult)	Female	Between households	Between Households	Different Site	Same Anatomical Site	Different Age Group	Same Gender
FH3YRP vs. SW3ZRF	FH3YRP	SW3ZRF	0.928	0.867	0.413441	FH	Right Palm	Palm	FH-3Y	51-90 (Elderly)	Female	SW	Right Forearm	Forearm	SW-3Z	21-50 (Adult)	Female	Between households	Between Households	Different Site	Different Anatomical Site	Different Age Group	Same Gender
FH3YRP vs. SW3ZRP	FH3YRP	SW3ZRP	0.819	0.899	0.479716	FH	Right Palm	Palm	FH-3Y	51-90 (Elderly)	Female	SW	Right Palm	Palm	SW-3Z	21-50 (Adult)	Female	Between households	Between Households	Same Site	Same Anatomical Site	Different Age Group	Same Gender
FH3YRP vs. TH3ZFOH	FH3YRP	TH3ZFOH	0.677	0.753	0.300937	FH	Right Palm	Palm	FH-3Y	51-90 (Elderly)	Female	TH	Forehead	Forehead	TH-3Z	21-50 (Adult)	Male	Between households	Between Households	Different Site	Different Anatomical Site	Different Age Group	Different Gender
FH3YRP vs. TH3ZLF	FH3YRP	TH3ZLF	0.63	0.726	0.317995	FH	Right Palm	Palm	FH-3Y	51-90 (Elderly)	Female	TH	Left Forearm	Forearm	TH-3Z	21-50 (Adult)	Male	Between households	Between Households	Different Site	Different Anatomical Site	Different Age Group	Different Gender
FH3YRP vs. TH3ZLP	FH3YRP	TH3ZLP	0.668	0.781	0.356192	FH	Right Palm	Palm	FH-3Y	51-90 (Elderly)	Female	TH	Left Palm	Palm	TH-3Z	21-50 (Adult)	Male	Between households	Between Households	Different Site	Same Anatomical Site	Different Age Group	Different Gender
FH3YRP vs. TH3ZRF	FH3YRP	TH3ZRF	0.661	0.712	0.300896	FH	Right Palm	Palm	FH-3Y	51-90 (Elderly)	Female	TH	Right Forearm	Forearm	TH-3Z	21-50 (Adult)	Male	Between households	Between Households	Different Site	Different Anatomical Site	Different Age Group	Different Gender
FH3YRP vs. TH3ZRP	FH3YRP	TH3ZRP	0.674	0.764	0.309519	FH	Right Palm	Palm	FH-3Y	51-90 (Elderly)	Female	TH	Right Palm	Palm	TH-3Z	21-50 (Adult)	Male	Between households	Between Households	Same Site	Same Anatomical Site	Different Age Group	Different Gender
FH3YRP vs. TK3XFOH	FH3YRP	TK3XFOH	0.612	0.706	0.221768	FH	Right Palm	Palm	FH-3Y	51-90 (Elderly)	Female	TK	Forehead	Forehead	TK-3X	0-20 (Children)	Female	Between households	Between Households	Different Site	Different Anatomical Site	Different Age Group	Same Gender
FH3YRP vs. TK3XLP	FH3YRP	TK3XLP	0.588	0.726	0.2948	FH	Right Palm	Palm	FH-3Y	51-90 (Elderly)	Female	TK	Left Palm	Palm	TK-3X	0-20 (Children)	Female	Between households	Between Households	Different Site	Same Anatomical Site	Different Age Group	Same Gender
FH3YRP vs. TK3XRF	FH3YRP	TK3XRF	0.601	0.788	0.290645	FH	Right Palm	Palm	FH-3Y	51-90 (Elderly)	Female	TK	Right Forearm	Forearm	TK-3X	0-20 (Children)	Female	Between households	Between Households	Different Site	Different Anatomical Site	Different Age Group	Same Gender
FH3YRP vs. TK3XRP	FH3YRP	TK3XRP	0.515	0.757	0.32345	FH	Right Palm	Palm	FH-3Y	51-90 (Elderly)	Female	TK	Right Palm	Palm	TK-3X	0-20 (Children)	Female	Between households	Between Households	Same Site	Same Anatomical Site	Different Age Group	Same Gender
FH3YRP vs. TK3YFOH	FH3YRP	TK3YFOH	0.603	0.768	0.18387	FH	Right Palm	Palm	FH-3Y	51-90 (Elderly)	Female	TK	Forehead	Forehead	TK-3Y	51-90 (Elderly)	Female	Between households	Between Households	Different Site	Different Anatomical Site	Same Age Group	Same Gender
FH3YRP vs. TK3YLF	FH3YRP	TK3YLF	0.69	0.786	0.276383	FH	Right Palm	Palm	FH-3Y	51-90 (Elderly)	Female	TK	Left Forearm	Forearm	TK-3Y	51-90 (Elderly)	Female	Between households	Between Households	Different Site	Different Anatomical Site	Same Age Group	Same Gender
FH3YRP vs. TK3YLP	FH3YRP	TK3YLP	0.605	0.762	0.2455	FH	Right Palm	Palm	FH-3Y	51-90 (Elderly)	Female	TK	Left Palm	Palm	TK-3Y	51-90 (Elderly)	Female	Between households	Between Households	Different Site	Same Anatomical Site	Same Age Group	Same Gender
FH3YRP vs. TK3YRF	FH3YRP	TK3YRF	0.588	0.768	0.213538	FH	Right Palm	Palm	FH-3Y	51-90 (Elderly)	Female	TK	Right Forearm	Forearm	TK-3Y	51-90 (Elderly)	Female	Between households	Between Households	Different Site	Different Anatomical Site	Same Age Group	Same Gender
FH3YRP vs. TK3YRP	FH3YRP	TK3YRP	0.508	0.782	0.263016	FH	Right Palm	Palm	FH-3Y	51-90 (Elderly)	Female	TK	Right Palm	Palm	TK-3Y	51-90 (Elderly)	Female	Between households	Between Households	Same Site	Same Anatomical Site	Same Age Group	Same Gender
FH3YRP vs. TK3ZFOH	FH3YRP	TK3ZFOH	0.639	0.721	0.304569	FH	Right Palm	Palm	FH-3Y	51-90 (Elderly)	Female	TK	Forehead	Forehead	TK-3Z	51-90 (Elderly)	Male	Between households	Between Households	Different Site	Different Anatomical Site	Same Age Group	Different Gender
FH3YRP vs. TK3ZLF	FH3YRP	TK3ZLF	0.657	0.779	0.238095	FH	Right Palm	Palm	FH-3Y	51-90 (Elderly)	Female	TK	Left Forearm	Forearm	TK-3Z	51-90 (Elderly)	Male	Between households	Between Households	Different Site	Different Anatomical Site	Same Age Group	Different Gender
FH3YRP vs. TK3ZLP	FH3YRP	TK3ZLP	0.614	0.856	0.230707	FH	Right Palm	Palm	FH-3Y	51-90 (Elderly)	Female	TK	Left Palm	Palm	TK-3Z	51-90 (Elderly)	Male	Between households	Between Households	Different Site	Same Anatomical Site	Same Age Group	Different Gender
FH3YRP vs. TK3ZRF	FH3YRP	TK3ZRF	0.593	0.877	0.284473	FH	Right Palm	Palm	FH-3Y	51-90 (Elderly)	Female	TK	Right Forearm	Forearm	TK-3Z	51-90 (Elderly)	Male	Between households	Between Households	Different Site	Different Anatomical Site	Same Age Group	Different Gender
FH3YRP vs. TK3ZRP	FH3YRP	TK3ZRP	0.603	0.782	0.246038	FH	Right Palm	Palm	FH-3Y	51-90 (Elderly)	Female	TK	Right Palm	Palm	TK-3Z	51-90 (Elderly)	Male	Between households	Between Households	Same Site	Same Anatomical Site	Same Age Group	Different Gender
FH3YRP vs. TMB3WFOH	FH3YRP	TMB3WFOH	0.619	0.738	0.261063	FH	Right Palm	Palm	FH-3Y	51-90 (Elderly)	Female	TMB	Forehead	Forehead	TMB-3W	51-90 (Elderly)	Male	Between households	Between Households	Different Site	Different Anatomical Site	Same Age Group	Different Gender
FH3YRP vs. TMB3WLF	FH3YRP	TMB3WLF	0.643	0.699	0.234106	FH	Right Palm	Palm	FH-3Y	51-90 (Elderly)	Female	TMB	Left Forearm	Forearm	TMB-3W	51-90 (Elderly)	Male	Between households	Between Households	Different Site	Different Anatomical Site	Same Age Group	Different Gender
FH3YRP vs. TMB3WLP	FH3YRP	TMB3WLP	0.718	0.771	0.252402	FH	Right Palm	Palm	FH-3Y	51-90 (Elderly)	Female	TMB	Left Palm	Palm	TMB-3W	51-90 (Elderly)	Male	Between households	Between Households	Different Site	Same Anatomical Site	Same Age Group	Different Gender
FH3YRP vs. TMB3WRF	FH3YRP	TMB3WRF	0.581	0.703	0.197751	FH	Right Palm	Palm	FH-3Y	51-90 (Elderly)	Female	TMB	Right Forearm	Forearm	TMB-3W	51-90 (Elderly)	Male	Between households	Between Households	Different Site	Different Anatomical Site	Same Age Group	Different Gender
FH3YRP vs. TMB3WRP	FH3YRP	TMB3WRP	0.897	0.811	0.232539	FH	Right Palm	Palm	FH-3Y	51-90 (Elderly)	Female	TMB	Right Palm	Palm	TMB-3W	51-90 (Elderly)	Male	Between households	Between Households	Same Site	Same Anatomical Site	Same Age Group	Different Gender
FH3YRP vs. TMB3XFOH	FH3YRP	TMB3XFOH	0.637	0.753	0.271776	FH	Right Palm	Palm	FH-3Y	51-90 (Elderly)	Female	TMB	Forehead	Forehead	TMB-3X	21-50 (Adult)	Female	Between households	Between Households	Different Site	Different Anatomical Site	Different Age Group	Same Gender
FH3YRP vs. TMB3XLF	FH3YRP	TMB3XLF	0.634	0.715	0.2516	FH	Right Palm	Palm	FH-3Y	51-90 (Elderly)	Female	TMB	Left Forearm	Forearm	TMB-3X	21-50 (Adult)	Female	Between households	Between Households	Different Site	Different Anatomical Site	Different Age Group	Same Gender
FH3YRP vs. TMB3XLP	FH3YRP	TMB3XLP	0.63	0.72	0.248528	FH	Right Palm	Palm	FH-3Y	51-90 (Elderly)	Female	TMB	Left Palm	Palm	TMB-3X	21-50 (Adult)	Female	Between households	Between Households	Different Site	Same Anatomical Site	Different Age Group	Same Gender
FH3YRP vs. TMB3XRF	FH3YRP	TMB3XRF	0.622	0.724	0.260677	FH	Right Palm	Palm	FH-3Y	51-90 (Elderly)	Female	TMB	Right Forearm	Forearm	TMB-3X	21-50 (Adult)	Female	Between households	Between Households	Different Site	Different Anatomical Site	Different Age Group	Same Gender
FH3YRP vs. TMB3XRP	FH3YRP	TMB3XRP	0.616	0.714	0.275382	FH	Right Palm	Palm	FH-3Y	51-90 (Elderly)	Female	TMB	Right Palm	Palm	TMB-3X	21-50 (Adult)	Female	Between households	Between Households	Same Site	Same Anatomical Site	Different Age Group	Same Gender
FH3YRP vs. TMB3YFOH	FH3YRP	TMB3YFOH	0.631	0.706	0.269281	FH	Right Palm	Palm	FH-3Y	51-90 (Elderly)	Female	TMB	Forehead	Forehead	TMB-3Y	21-50 (Adult)	Male	Between households	Between Households	Different Site	Different Anatomical Site	Different Age Group	Different Gender
FH3YRP vs. TMB3YLF	FH3YRP	TMB3YLF	0.575	0.799	0.397094	FH	Right Palm	Palm	FH-3Y	51-90 (Elderly)	Female	TMB	Left Forearm	Forearm	TMB-3Y	21-50 (Adult)	Male	Between households	Between Households	Different Site	Different Anatomical Site	Different Age Group	Different Gender
FH3YRP vs. TMB3YLP	FH3YRP	TMB3YLP	0.564	0.771	0.325899	FH	Right Palm	Palm	FH-3Y	51-90 (Elderly)	Female	TMB	Left Palm	Palm	TMB-3Y	21-50 (Adult)	Male	Between households	Between Households	Different Site	Same Anatomical Site	Different Age Group	Different Gender
FH3YRP vs. TMB3YRF	FH3YRP	TMB3YRF	0.62	0.757	0.334285	FH	Right Palm	Palm	FH-3Y	51-90 (Elderly)	Female	TMB	Right Forearm	Forearm	TMB-3Y	21-50 (Adult)	Male	Between households	Between Households	Different Site	Different Anatomical Site	Different Age Group	Different Gender
FH3YRP vs. TMB3YRP	FH3YRP	TMB3YRP	0.579	0.787	0.305727	FH	Right Palm	Palm	FH-3Y	51-90 (Elderly)	Female	TMB	Right Palm	Palm	TMB-3Y	21-50 (Adult)	Male	Between households	Between Households	Same Site	Same Anatomical Site	Different Age Group	Different Gender
FH3YRP vs. TY3WFOH	FH3YRP	TY3WFOH	0.602	0.754	0.319715	FH	Right Palm	Palm	FH-3Y	51-90 (Elderly)	Female	TY	Forehead	Forehead	TY-3W	21-50 (Adult)	Female	Between households	Between Households	Different Site	Different Anatomical Site	Different Age Group	Same Gender
FH3YRP vs. TY3WLP	FH3YRP	TY3WLP	0.525	0.857	0.410294	FH	Right Palm	Palm	FH-3Y	51-90 (Elderly)	Female	TY	Left Palm	Palm	TY-3W	21-50 (Adult)	Female	Between households	Between Households	Different Site	Same Anatomical Site	Different Age Group	Same Gender
FH3YRP vs. TY3WRP	FH3YRP	TY3WRP	0.631	0.757	0.287607	FH	Right Palm	Palm	FH-3Y	51-90 (Elderly)	Female	TY	Right Palm	Palm	TY-3W	21-50 (Adult)	Female	Between households	Between Households	Same Site	Same Anatomical Site	Different Age Group	Same Gender
FH3YRP vs. TY3XFOH	FH3YRP	TY3XFOH	0.665	0.731	0.338826	FH	Right Palm	Palm	FH-3Y	51-90 (Elderly)	Female	TY	Forehead	Forehead	TY-3X	0-20 (Children)	Male	Between households	Between Households	Different Site	Different Anatomical Site	Different Age Group	Different Gender
FH3YRP vs. TY3XLP	FH3YRP	TY3XLP	0.562	0.688	0.267559	FH	Right Palm	Palm	FH-3Y	51-90 (Elderly)	Female	TY	Left Palm	Palm	TY-3X	0-20 (Children)	Male	Between households	Between Households	Different Site	Same Anatomical Site	Different Age Group	Different Gender
FH3YRP vs. TY3XRF	FH3YRP	TY3XRF	0.605	0.673	0.241696	FH	Right Palm	Palm	FH-3Y	51-90 (Elderly)	Female	TY	Right Forearm	Forearm	TY-3X	0-20 (Children)	Male	Between households	Between Households	Different Site	Different Anatomical Site	Different Age Group	Different Gender
FH3YRP vs. TY3XRP	FH3YRP	TY3XRP	0.572	0.681	0.220568	FH	Right Palm	Palm	FH-3Y	51-90 (Elderly)	Female	TY	Right Palm	Palm	TY-3X	0-20 (Children)	Male	Between households	Between Households	Same Site	Same Anatomical Site	Different Age Group	Different Gender
FH3YRP vs. TY3YFOH	FH3YRP	TY3YFOH	0.794	0.8	0.282299	FH	Right Palm	Palm	FH-3Y	51-90 (Elderly)	Female	TY	Forehead	Forehead	TY-3Y	0-20 (Children)	Female	Between households	Between Households	Different Site	Different Anatomical Site	Different Age Group	Same Gender
FH3YRP vs. TY3YLP	FH3YRP	TY3YLP	0.585	0.798	0.275187	FH	Right Palm	Palm	FH-3Y	51-90 (Elderly)	Female	TY	Left Palm	Palm	TY-3Y	0-20 (Children)	Female	Between households	Between Households	Different Site	Same Anatomical Site	Different Age Group	Same Gender
FH3YRP vs. TY3YRF	FH3YRP	TY3YRF	0.555	0.79	0.243243	FH	Right Palm	Palm	FH-3Y	51-90 (Elderly)	Female	TY	Right Forearm	Forearm	TY-3Y	0-20 (Children)	Female	Between households	Between Households	Different Site	Different Anatomical Site	Different Age Group	Same Gender
FH3YRP vs. TY3YRP	FH3YRP	TY3YRP	0.55	0.816	0.263624	FH	Right Palm	Palm	FH-3Y	51-90 (Elderly)	Female	TY	Right Palm	Palm	TY-3Y	0-20 (Children)	Female	Between households	Between Households	Same Site	Same Anatomical Site	Different Age Group	Same Gender
FH3YRP vs. TY3ZFOH	FH3YRP	TY3ZFOH	0.837	0.677	0.198041	FH	Right Palm	Palm	FH-3Y	51-90 (Elderly)	Female	TY	Forehead	Forehead	TY-3Z	21-50 (Adult)	Female	Between households	Between Households	Different Site	Different Anatomical Site	Different Age Group	Same Gender
FH3YRP vs. TY3ZLF	FH3YRP	TY3ZLF	0.532	0.706	0.219426	FH	Right Palm	Palm	FH-3Y	51-90 (Elderly)	Female	TY	Left Forearm	Forearm	TY-3Z	21-50 (Adult)	Female	Between households	Between Households	Different Site	Different Anatomical Site	Different Age Group	Same Gender
FH3YRP vs. TY3ZLP	FH3YRP	TY3ZLP	0.593	0.673	0.227539	FH	Right Palm	Palm	FH-3Y	51-90 (Elderly)	Female	TY	Left Palm	Palm	TY-3Z	21-50 (Adult)	Female	Between households	Between Households	Different Site	Same Anatomical Site	Different Age Group	Same Gender
FH3YRP vs. TY3ZRF	FH3YRP	TY3ZRF	0.588	0.713	0.22647	FH	Right Palm	Palm	FH-3Y	51-90 (Elderly)	Female	TY	Right Forearm	Forearm	TY-3Z	21-50 (Adult)	Female	Between households	Between Households	Different Site	Different Anatomical Site	Different Age Group	Same Gender
FH3YRP vs. TY3ZRP	FH3YRP	TY3ZRP	0.586	0.736	0.311126	FH	Right Palm	Palm	FH-3Y	51-90 (Elderly)	Female	TY	Right Palm	Palm	TY-3Z	21-50 (Adult)	Female	Between households	Between Households	Same Site	Same Anatomical Site	Different Age Group	Same Gender
FH3YRP vs. WKS3UFOH	FH3YRP	WKS3UFOH	0.674	0.816	0.308255	FH	Right Palm	Palm	FH-3Y	51-90 (Elderly)	Female	WKS	Forehead	Forehead	WKS-3U	0-20 (Children)	Female	Between households	Between Households	Different Site	Different Anatomical Site	Different Age Group	Same Gender
FH3YRP vs. WKS3ULF	FH3YRP	WKS3ULF	0.591	0.798	0.331256	FH	Right Palm	Palm	FH-3Y	51-90 (Elderly)	Female	WKS	Left Forearm	Forearm	WKS-3U	0-20 (Children)	Female	Between households	Between Households	Different Site	Different Anatomical Site	Different Age Group	Same Gender
FH3YRP vs. WKS3ULP	FH3YRP	WKS3ULP	0.542	0.789	0.338984	FH	Right Palm	Palm	FH-3Y	51-90 (Elderly)	Female	WKS	Left Palm	Palm	WKS-3U	0-20 (Children)	Female	Between households	Between Households	Different Site	Same Anatomical Site	Different Age Group	Same Gender
FH3YRP vs. WKS3URP	FH3YRP	WKS3URP	0.608	0.82	0.381627	FH	Right Palm	Palm	FH-3Y	51-90 (Elderly)	Female	WKS	Right Palm	Palm	WKS-3U	0-20 (Children)	Female	Between households	Between Households	Same Site	Same Anatomical Site	Different Age Group	Same Gender
FH3YRP vs. WKS3VFOH	FH3YRP	WKS3VFOH	0.873	0.691	0.285313	FH	Right Palm	Palm	FH-3Y	51-90 (Elderly)	Female	WKS	Forehead	Forehead	WKS-3V	0-20 (Children)	Female	Between households	Between Households	Different Site	Different Anatomical Site	Different Age Group	Same Gender
FH3YRP vs. WKS3VLF	FH3YRP	WKS3VLF	0.871	0.818	0.315658	FH	Right Palm	Palm	FH-3Y	51-90 (Elderly)	Female	WKS	Left Forearm	Forearm	WKS-3V	0-20 (Children)	Female	Between households	Between Households	Different Site	Different Anatomical Site	Different Age Group	Same Gender
FH3YRP vs. WKS3VLP	FH3YRP	WKS3VLP	0.858	0.832	0.239839	FH	Right Palm	Palm	FH-3Y	51-90 (Elderly)	Female	WKS	Left Palm	Palm	WKS-3V	0-20 (Children)	Female	Between households	Between Households	Different Site	Same Anatomical Site	Different Age Group	Same Gender
FH3YRP vs. WKS3VRF	FH3YRP	WKS3VRF	0.877	0.828	0.308363	FH	Right Palm	Palm	FH-3Y	51-90 (Elderly)	Female	WKS	Right Forearm	Forearm	WKS-3V	0-20 (Children)	Female	Between households	Between Households	Different Site	Different Anatomical Site	Different Age Group	Same Gender
FH3YRP vs. WKS3VRP	FH3YRP	WKS3VRP	0.835	0.833	0.276278	FH	Right Palm	Palm	FH-3Y	51-90 (Elderly)	Female	WKS	Right Palm	Palm	WKS-3V	0-20 (Children)	Female	Between households	Between Households	Same Site	Same Anatomical Site	Different Age Group	Same Gender
FH3YRP vs. WKS3WFOH	FH3YRP	WKS3WFOH	0.589	0.695	0.262437	FH	Right Palm	Palm	FH-3Y	51-90 (Elderly)	Female	WKS	Forehead	Forehead	WKS-3W	0-20 (Children)	Female	Between households	Between Households	Different Site	Different Anatomical Site	Different Age Group	Same Gender
FH3YRP vs. WKS3WLF	FH3YRP	WKS3WLF	0.859	0.871	0.359731	FH	Right Palm	Palm	FH-3Y	51-90 (Elderly)	Female	WKS	Left Forearm	Forearm	WKS-3W	0-20 (Children)	Female	Between households	Between Households	Different Site	Different Anatomical Site	Different Age Group	Same Gender
FH3YRP vs. WKS3WLP	FH3YRP	WKS3WLP	0.609	0.798	0.356624	FH	Right Palm	Palm	FH-3Y	51-90 (Elderly)	Female	WKS	Left Palm	Palm	WKS-3W	0-20 (Children)	Female	Between households	Between Households	Different Site	Same Anatomical Site	Different Age Group	Same Gender
FH3YRP vs. WKS3WRP	FH3YRP	WKS3WRP	0.575	0.829	0.396696	FH	Right Palm	Palm	FH-3Y	51-90 (Elderly)	Female	WKS	Right Palm	Palm	WKS-3W	0-20 (Children)	Female	Between households	Between Households	Same Site	Same Anatomical Site	Different Age Group	Same Gender
FH3YRP vs. WKS3XFOH	FH3YRP	WKS3XFOH	0.519	0.716	0.253871	FH	Right Palm	Palm	FH-3Y	51-90 (Elderly)	Female	WKS	Forehead	Forehead	WKS-3X	21-50 (Adult)	Female	Between households	Between Households	Different Site	Different Anatomical Site	Different Age Group	Same Gender
FH3YRP vs. WKS3XLF	FH3YRP	WKS3XLF	0.556	0.722	0.321888	FH	Right Palm	Palm	FH-3Y	51-90 (Elderly)	Female	WKS	Left Forearm	Forearm	WKS-3X	21-50 (Adult)	Female	Between households	Between Households	Different Site	Different Anatomical Site	Different Age Group	Same Gender
FH3YRP vs. WKS3XLP	FH3YRP	WKS3XLP	0.561	0.751	0.385863	FH	Right Palm	Palm	FH-3Y	51-90 (Elderly)	Female	WKS	Left Palm	Palm	WKS-3X	21-50 (Adult)	Female	Between households	Between Households	Different Site	Same Anatomical Site	Different Age Group	Same Gender
FH3YRP vs. WKS3XRF	FH3YRP	WKS3XRF	0.545	0.729	0.300984	FH	Right Palm	Palm	FH-3Y	51-90 (Elderly)	Female	WKS	Right Forearm	Forearm	WKS-3X	21-50 (Adult)	Female	Between households	Between Households	Different Site	Different Anatomical Site	Different Age Group	Same Gender
FH3YRP vs. WKS3XRP	FH3YRP	WKS3XRP	0.538	0.735	0.325362	FH	Right Palm	Palm	FH-3Y	51-90 (Elderly)	Female	WKS	Right Palm	Palm	WKS-3X	21-50 (Adult)	Female	Between households	Between Households	Same Site	Same Anatomical Site	Different Age Group	Same Gender
FH3YRP vs. WKS3YFOH	FH3YRP	WKS3YFOH	0.612	0.727	0.308248	FH	Right Palm	Palm	FH-3Y	51-90 (Elderly)	Female	WKS	Forehead	Forehead	WKS-3Y	21-50 (Adult)	Female	Between households	Between Households	Different Site	Different Anatomical Site	Different Age Group	Same Gender
FH3YRP vs. WKS3YLF	FH3YRP	WKS3YLF	0.782	0.748	0.234501	FH	Right Palm	Palm	FH-3Y	51-90 (Elderly)	Female	WKS	Left Forearm	Forearm	WKS-3Y	21-50 (Adult)	Female	Between households	Between Households	Different Site	Different Anatomical Site	Different Age Group	Same Gender
FH3YRP vs. WKS3YLP	FH3YRP	WKS3YLP	0.911	0.806	0.360121	FH	Right Palm	Palm	FH-3Y	51-90 (Elderly)	Female	WKS	Left Palm	Palm	WKS-3Y	21-50 (Adult)	Female	Between households	Between Households	Different Site	Same Anatomical Site	Different Age Group	Same Gender
FH3YRP vs. WKS3YRP	FH3YRP	WKS3YRP	0.896	0.819	0.385817	FH	Right Palm	Palm	FH-3Y	51-90 (Elderly)	Female	WKS	Right Palm	Palm	WKS-3Y	21-50 (Adult)	Female	Between households	Between Households	Same Site	Same Anatomical Site	Different Age Group	Same Gender
FH3YRP vs. WTS3VFOH	FH3YRP	WTS3VFOH	0.678	0.737	0.249264	FH	Right Palm	Palm	FH-3Y	51-90 (Elderly)	Female	WTS	Forehead	Forehead	WTS-3V	0-20 (Children)	Male	Between households	Between Households	Different Site	Different Anatomical Site	Different Age Group	Different Gender
FH3YRP vs. WTS3VLP	FH3YRP	WTS3VLP	0.614	0.731	0.288021	FH	Right Palm	Palm	FH-3Y	51-90 (Elderly)	Female	WTS	Left Palm	Palm	WTS-3V	0-20 (Children)	Male	Between households	Between Households	Different Site	Same Anatomical Site	Different Age Group	Different Gender
FH3YRP vs. WTS3VRF	FH3YRP	WTS3VRF	0.647	0.735	0.264718	FH	Right Palm	Palm	FH-3Y	51-90 (Elderly)	Female	WTS	Right Forearm	Forearm	WTS-3V	0-20 (Children)	Male	Between households	Between Households	Different Site	Different Anatomical Site	Different Age Group	Different Gender
FH3YRP vs. WTS3VRP	FH3YRP	WTS3VRP	0.64	0.735	0.279273	FH	Right Palm	Palm	FH-3Y	51-90 (Elderly)	Female	WTS	Right Palm	Palm	WTS-3V	0-20 (Children)	Male	Between households	Between Households	Same Site	Same Anatomical Site	Different Age Group	Different Gender
FH3YRP vs. WTS3WFOH	FH3YRP	WTS3WFOH	0.683	0.702	0.193375	FH	Right Palm	Palm	FH-3Y	51-90 (Elderly)	Female	WTS	Forehead	Forehead	WTS-3W	0-20 (Children)	Male	Between households	Between Households	Different Site	Different Anatomical Site	Different Age Group	Different Gender
FH3YRP vs. WTS3WLP	FH3YRP	WTS3WLP	0.702	0.825	0.387192	FH	Right Palm	Palm	FH-3Y	51-90 (Elderly)	Female	WTS	Left Palm	Palm	WTS-3W	0-20 (Children)	Male	Between households	Between Households	Different Site	Same Anatomical Site	Different Age Group	Different Gender
FH3YRP vs. WTS3WRF	FH3YRP	WTS3WRF	0.542	0.778	0.256124	FH	Right Palm	Palm	FH-3Y	51-90 (Elderly)	Female	WTS	Right Forearm	Forearm	WTS-3W	0-20 (Children)	Male	Between households	Between Households	Different Site	Different Anatomical Site	Different Age Group	Different Gender
FH3YRP vs. WTS3WRP	FH3YRP	WTS3WRP	0.746	0.88	0.483097	FH	Right Palm	Palm	FH-3Y	51-90 (Elderly)	Female	WTS	Right Palm	Palm	WTS-3W	0-20 (Children)	Male	Between households	Between Households	Same Site	Same Anatomical Site	Different Age Group	Different Gender
FH3YRP vs. WTS3YFOH	FH3YRP	WTS3YFOH	0.622	0.765	0.255335	FH	Right Palm	Palm	FH-3Y	51-90 (Elderly)	Female	WTS	Forehead	Forehead	WTS-3Y	21-50 (Adult)	Female	Between households	Between Households	Different Site	Different Anatomical Site	Different Age Group	Same Gender
FH3YRP vs. WTS3YLP	FH3YRP	WTS3YLP	0.826	0.812	0.250452	FH	Right Palm	Palm	FH-3Y	51-90 (Elderly)	Female	WTS	Left Palm	Palm	WTS-3Y	21-50 (Adult)	Female	Between households	Between Households	Different Site	Same Anatomical Site	Different Age Group	Same Gender
FH3YRP vs. WTS3YRF	FH3YRP	WTS3YRF	0.938	0.847	0.290398	FH	Right Palm	Palm	FH-3Y	51-90 (Elderly)	Female	WTS	Right Forearm	Forearm	WTS-3Y	21-50 (Adult)	Female	Between households	Between Households	Different Site	Different Anatomical Site	Different Age Group	Same Gender
FH3YRP vs. WTS3YRP	FH3YRP	WTS3YRP	0.849	0.784	0.228408	FH	Right Palm	Palm	FH-3Y	51-90 (Elderly)	Female	WTS	Right Palm	Palm	WTS-3Y	21-50 (Adult)	Female	Between households	Between Households	Same Site	Same Anatomical Site	Different Age Group	Same Gender
FH3YRP vs. WTS3ZFOH	FH3YRP	WTS3ZFOH	0.772	0.718	0.242577	FH	Right Palm	Palm	FH-3Y	51-90 (Elderly)	Female	WTS	Forehead	Forehead	WTS-3Z	51-90 (Elderly)	Male	Between households	Between Households	Different Site	Different Anatomical Site	Same Age Group	Different Gender
FH3YRP vs. WTS3ZLP	FH3YRP	WTS3ZLP	0.572	0.803	0.300074	FH	Right Palm	Palm	FH-3Y	51-90 (Elderly)	Female	WTS	Left Palm	Palm	WTS-3Z	51-90 (Elderly)	Male	Between households	Between Households	Different Site	Same Anatomical Site	Same Age Group	Different Gender
FH3YRP vs. WTS3ZRF	FH3YRP	WTS3ZRF	0.576	0.793	0.2991	FH	Right Palm	Palm	FH-3Y	51-90 (Elderly)	Female	WTS	Right Forearm	Forearm	WTS-3Z	51-90 (Elderly)	Male	Between households	Between Households	Different Site	Different Anatomical Site	Same Age Group	Different Gender
FH3YRP vs. WTS3ZRP	FH3YRP	WTS3ZRP	0.557	0.772	0.257194	FH	Right Palm	Palm	FH-3Y	51-90 (Elderly)	Female	WTS	Right Palm	Palm	WTS-3Z	51-90 (Elderly)	Male	Between households	Between Households	Same Site	Same Anatomical Site	Same Age Group	Different Gender
FH3ZFOH vs. ADMA3ZFOH	FH3ZFOH	ADMA3ZFOH	0.45	0.761	0.312889	FH	Forehead	Forehead	FH-3Z	51-90 (Elderly)	Female	ADMA	Forehead	Forehead	ADMA-3Z	21-50 (Adult)	Male	Between households	Between Households	Same Site	Same Anatomical Site	Different Age Group	Different Gender
FH3ZFOH vs. ADMA3ZLF	FH3ZFOH	ADMA3ZLF	0.626	0.693	0.228171	FH	Forehead	Forehead	FH-3Z	51-90 (Elderly)	Female	ADMA	Left Forearm	Forearm	ADMA-3Z	21-50 (Adult)	Male	Between households	Between Households	Different Site	Different Anatomical Site	Different Age Group	Different Gender
FH3ZFOH vs. ADMA3ZLP	FH3ZFOH	ADMA3ZLP	0.411	0.707	0.224547	FH	Forehead	Forehead	FH-3Z	51-90 (Elderly)	Female	ADMA	Left Palm	Palm	ADMA-3Z	21-50 (Adult)	Male	Between households	Between Households	Different Site	Different Anatomical Site	Different Age Group	Different Gender
FH3ZFOH vs. ADMA3ZRP	FH3ZFOH	ADMA3ZRP	0.419	0.686	0.205492	FH	Forehead	Forehead	FH-3Z	51-90 (Elderly)	Female	ADMA	Right Palm	Palm	ADMA-3Z	21-50 (Adult)	Male	Between households	Between Households	Different Site	Different Anatomical Site	Different Age Group	Different Gender
FH3ZFOH vs. FH3YFOH	FH3ZFOH	FH3YFOH	0.425	0.603	0.181325	FH	Forehead	Forehead	FH-3Z	51-90 (Elderly)	Female	FH	Forehead	Forehead	FH-3Y	51-90 (Elderly)	Female	Within households	Between Cohabitants	Same Site	Same Anatomical Site	Same Age Group	Same Gender
FH3ZFOH vs. FH3YLF	FH3ZFOH	FH3YLF	0.754	0.561	0.170312	FH	Forehead	Forehead	FH-3Z	51-90 (Elderly)	Female	FH	Left Forearm	Forearm	FH-3Y	51-90 (Elderly)	Female	Within households	Between Cohabitants	Different Site	Different Anatomical Site	Same Age Group	Same Gender
FH3ZFOH vs. FH3YLP	FH3ZFOH	FH3YLP	0.513	0.511	0.16269	FH	Forehead	Forehead	FH-3Z	51-90 (Elderly)	Female	FH	Left Palm	Palm	FH-3Y	51-90 (Elderly)	Female	Within households	Between Cohabitants	Different Site	Different Anatomical Site	Same Age Group	Same Gender
FH3ZFOH vs. FH3YRF	FH3ZFOH	FH3YRF	0.706	0.511	0.1767	FH	Forehead	Forehead	FH-3Z	51-90 (Elderly)	Female	FH	Right Forearm	Forearm	FH-3Y	51-90 (Elderly)	Female	Within households	Between Cohabitants	Different Site	Different Anatomical Site	Same Age Group	Same Gender
FH3ZFOH vs. FH3YRP	FH3ZFOH	FH3YRP	0.597	0.477	0.17202	FH	Forehead	Forehead	FH-3Z	51-90 (Elderly)	Female	FH	Right Palm	Palm	FH-3Y	51-90 (Elderly)	Female	Within households	Between Cohabitants	Different Site	Different Anatomical Site	Same Age Group	Same Gender
FH3ZFOH vs. FH3ZLF	FH3ZFOH	FH3ZLF	0.43	0.348	0.125342	FH	Forehead	Forehead	FH-3Z	51-90 (Elderly)	Female	FH	Left Forearm	Forearm	FH-3Z	51-90 (Elderly)	Female	Within households	Within Individuals	Different Site	Different Anatomical Site	Same Age Group	Same Gender
FH3ZFOH vs. FH3ZLP	FH3ZFOH	FH3ZLP	0.269	0.475	0.174216	FH	Forehead	Forehead	FH-3Z	51-90 (Elderly)	Female	FH	Left Palm	Palm	FH-3Z	51-90 (Elderly)	Female	Within households	Within Individuals	Different Site	Different Anatomical Site	Same Age Group	Same Gender
FH3ZFOH vs. FH3ZRF	FH3ZFOH	FH3ZRF	0.322	0.386	0.154284	FH	Forehead	Forehead	FH-3Z	51-90 (Elderly)	Female	FH	Right Forearm	Forearm	FH-3Z	51-90 (Elderly)	Female	Within households	Within Individuals	Different Site	Different Anatomical Site	Same Age Group	Same Gender
FH3ZFOH vs. FH3ZRP	FH3ZFOH	FH3ZRP	0.27	0.439	0.152482	FH	Forehead	Forehead	FH-3Z	51-90 (Elderly)	Female	FH	Right Palm	Palm	FH-3Z	51-90 (Elderly)	Female	Within households	Within Individuals	Different Site	Different Anatomical Site	Same Age Group	Same Gender
FH3ZFOH vs. FT3ZFOH	FH3ZFOH	FT3ZFOH	0.895	0.677	0.182996	FH	Forehead	Forehead	FH-3Z	51-90 (Elderly)	Female	FT	Forehead	Forehead	FT-3Z	21-50 (Adult)	Female	Between households	Between Households	Same Site	Same Anatomical Site	Different Age Group	Same Gender
FH3ZFOH vs. FT3ZLF	FH3ZFOH	FT3ZLF	0.315	0.733	0.291892	FH	Forehead	Forehead	FH-3Z	51-90 (Elderly)	Female	FT	Left Forearm	Forearm	FT-3Z	21-50 (Adult)	Female	Between households	Between Households	Different Site	Different Anatomical Site	Different Age Group	Same Gender
FH3ZFOH vs. FT3ZLP	FH3ZFOH	FT3ZLP	0.805	0.686	0.22633	FH	Forehead	Forehead	FH-3Z	51-90 (Elderly)	Female	FT	Left Palm	Palm	FT-3Z	21-50 (Adult)	Female	Between households	Between Households	Different Site	Different Anatomical Site	Different Age Group	Same Gender
FH3ZFOH vs. FT3ZRP	FH3ZFOH	FT3ZRP	0.963	0.665	0.182905	FH	Forehead	Forehead	FH-3Z	51-90 (Elderly)	Female	FT	Right Palm	Palm	FT-3Z	21-50 (Adult)	Female	Between households	Between Households	Different Site	Different Anatomical Site	Different Age Group	Same Gender
FH3ZFOH vs. HFC3ZFOH	FH3ZFOH	HFC3ZFOH	0.537	0.653	0.239523	FH	Forehead	Forehead	FH-3Z	51-90 (Elderly)	Female	HFC	Forehead	Forehead	HFC-3Z	21-50 (Adult)	Female	Between households	Between Households	Same Site	Same Anatomical Site	Different Age Group	Same Gender
FH3ZFOH vs. HFC3ZLF	FH3ZFOH	HFC3ZLF	0.922	0.705	0.257896	FH	Forehead	Forehead	FH-3Z	51-90 (Elderly)	Female	HFC	Left Forearm	Forearm	HFC-3Z	21-50 (Adult)	Female	Between households	Between Households	Different Site	Different Anatomical Site	Different Age Group	Same Gender
FH3ZFOH vs. HFC3ZLP	FH3ZFOH	HFC3ZLP	0.772	0.823	0.348049	FH	Forehead	Forehead	FH-3Z	51-90 (Elderly)	Female	HFC	Left Palm	Palm	HFC-3Z	21-50 (Adult)	Female	Between households	Between Households	Different Site	Different Anatomical Site	Different Age Group	Same Gender
FH3ZFOH vs. HFC3ZRP	FH3ZFOH	HFC3ZRP	0.914	0.796	0.31954	FH	Forehead	Forehead	FH-3Z	51-90 (Elderly)	Female	HFC	Right Palm	Palm	HFC-3Z	21-50 (Adult)	Female	Between households	Between Households	Different Site	Different Anatomical Site	Different Age Group	Same Gender
FH3ZFOH vs. KT3ZFOH	FH3ZFOH	KT3ZFOH	0.343	0.72	0.184284	FH	Forehead	Forehead	FH-3Z	51-90 (Elderly)	Female	KT	Forehead	Forehead	KT-3Z	51-90 (Elderly)	Female	Between households	Between Households	Same Site	Same Anatomical Site	Same Age Group	Same Gender
FH3ZFOH vs. KT3ZLF	FH3ZFOH	KT3ZLF	0.426	0.818	0.262057	FH	Forehead	Forehead	FH-3Z	51-90 (Elderly)	Female	KT	Left Forearm	Forearm	KT-3Z	51-90 (Elderly)	Female	Between households	Between Households	Different Site	Different Anatomical Site	Same Age Group	Same Gender
FH3ZFOH vs. KT3ZLP	FH3ZFOH	KT3ZLP	0.7	0.86	0.464709	FH	Forehead	Forehead	FH-3Z	51-90 (Elderly)	Female	KT	Left Palm	Palm	KT-3Z	51-90 (Elderly)	Female	Between households	Between Households	Different Site	Different Anatomical Site	Same Age Group	Same Gender
FH3ZFOH vs. KT3ZRF	FH3ZFOH	KT3ZRF	0.669	0.81	0.280148	FH	Forehead	Forehead	FH-3Z	51-90 (Elderly)	Female	KT	Right Forearm	Forearm	KT-3Z	51-90 (Elderly)	Female	Between households	Between Households	Different Site	Different Anatomical Site	Same Age Group	Same Gender
FH3ZFOH vs. KT3ZRP	FH3ZFOH	KT3ZRP	0.894	0.893	0.509417	FH	Forehead	Forehead	FH-3Z	51-90 (Elderly)	Female	KT	Right Palm	Palm	KT-3Z	51-90 (Elderly)	Female	Between households	Between Households	Different Site	Different Anatomical Site	Same Age Group	Same Gender
FH3ZFOH vs. MOS3WFOH	FH3ZFOH	MOS3WFOH	0.448	0.72	0.311273	FH	Forehead	Forehead	FH-3Z	51-90 (Elderly)	Female	MOS	Forehead	Forehead	MOS-3W	21-50 (Adult)	Female	Between households	Between Households	Same Site	Same Anatomical Site	Different Age Group	Same Gender
FH3ZFOH vs. MOS3WLF	FH3ZFOH	MOS3WLF	0.735	0.742	0.285314	FH	Forehead	Forehead	FH-3Z	51-90 (Elderly)	Female	MOS	Left Forearm	Forearm	MOS-3W	21-50 (Adult)	Female	Between households	Between Households	Different Site	Different Anatomical Site	Different Age Group	Same Gender
FH3ZFOH vs. MOS3WLP	FH3ZFOH	MOS3WLP	0.389	0.652	0.217331	FH	Forehead	Forehead	FH-3Z	51-90 (Elderly)	Female	MOS	Left Palm	Palm	MOS-3W	21-50 (Adult)	Female	Between households	Between Households	Different Site	Different Anatomical Site	Different Age Group	Same Gender
FH3ZFOH vs. MOS3WRF	FH3ZFOH	MOS3WRF	0.603	0.729	0.279229	FH	Forehead	Forehead	FH-3Z	51-90 (Elderly)	Female	MOS	Right Forearm	Forearm	MOS-3W	21-50 (Adult)	Female	Between households	Between Households	Different Site	Different Anatomical Site	Different Age Group	Same Gender
FH3ZFOH vs. MOS3WRP	FH3ZFOH	MOS3WRP	0.539	0.712	0.21977	FH	Forehead	Forehead	FH-3Z	51-90 (Elderly)	Female	MOS	Right Palm	Palm	MOS-3W	21-50 (Adult)	Female	Between households	Between Households	Different Site	Different Anatomical Site	Different Age Group	Same Gender
FH3ZFOH vs. MOS3XFOH	FH3ZFOH	MOS3XFOH	0.46	0.658	0.2235	FH	Forehead	Forehead	FH-3Z	51-90 (Elderly)	Female	MOS	Forehead	Forehead	MOS-3X	51-90 (Elderly)	Male	Between households	Between Households	Same Site	Same Anatomical Site	Same Age Group	Different Gender
FH3ZFOH vs. MOS3XLF	FH3ZFOH	MOS3XLF	0.436	0.637	0.211818	FH	Forehead	Forehead	FH-3Z	51-90 (Elderly)	Female	MOS	Left Forearm	Forearm	MOS-3X	51-90 (Elderly)	Male	Between households	Between Households	Different Site	Different Anatomical Site	Same Age Group	Different Gender
FH3ZFOH vs. MOS3XLP	FH3ZFOH	MOS3XLP	0.417	0.784	0.299268	FH	Forehead	Forehead	FH-3Z	51-90 (Elderly)	Female	MOS	Left Palm	Palm	MOS-3X	51-90 (Elderly)	Male	Between households	Between Households	Different Site	Different Anatomical Site	Same Age Group	Different Gender
FH3ZFOH vs. MOS3XRF	FH3ZFOH	MOS3XRF	0.426	0.67	0.231434	FH	Forehead	Forehead	FH-3Z	51-90 (Elderly)	Female	MOS	Right Forearm	Forearm	MOS-3X	51-90 (Elderly)	Male	Between households	Between Households	Different Site	Different Anatomical Site	Same Age Group	Different Gender
FH3ZFOH vs. MOS3XRP	FH3ZFOH	MOS3XRP	0.453	0.666	0.229288	FH	Forehead	Forehead	FH-3Z	51-90 (Elderly)	Female	MOS	Right Palm	Palm	MOS-3X	51-90 (Elderly)	Male	Between households	Between Households	Different Site	Different Anatomical Site	Same Age Group	Different Gender
FH3ZFOH vs. MOS3YFOH	FH3ZFOH	MOS3YFOH	0.392	0.708	0.278954	FH	Forehead	Forehead	FH-3Z	51-90 (Elderly)	Female	MOS	Forehead	Forehead	MOS-3Y	21-50 (Adult)	Female	Between households	Between Households	Same Site	Same Anatomical Site	Different Age Group	Same Gender
FH3ZFOH vs. MOS3YLF	FH3ZFOH	MOS3YLF	0.436	0.68	0.221253	FH	Forehead	Forehead	FH-3Z	51-90 (Elderly)	Female	MOS	Left Forearm	Forearm	MOS-3Y	21-50 (Adult)	Female	Between households	Between Households	Different Site	Different Anatomical Site	Different Age Group	Same Gender
FH3ZFOH vs. MOS3YLP	FH3ZFOH	MOS3YLP	0.419	0.677	0.255331	FH	Forehead	Forehead	FH-3Z	51-90 (Elderly)	Female	MOS	Left Palm	Palm	MOS-3Y	21-50 (Adult)	Female	Between households	Between Households	Different Site	Different Anatomical Site	Different Age Group	Same Gender
FH3ZFOH vs. MOS3YRF	FH3ZFOH	MOS3YRF	0.419	0.678	0.216912	FH	Forehead	Forehead	FH-3Z	51-90 (Elderly)	Female	MOS	Right Forearm	Forearm	MOS-3Y	21-50 (Adult)	Female	Between households	Between Households	Different Site	Different Anatomical Site	Different Age Group	Same Gender
FH3ZFOH vs. MOS3YRP	FH3ZFOH	MOS3YRP	0.646	0.665	0.241261	FH	Forehead	Forehead	FH-3Z	51-90 (Elderly)	Female	MOS	Right Palm	Palm	MOS-3Y	21-50 (Adult)	Female	Between households	Between Households	Different Site	Different Anatomical Site	Different Age Group	Same Gender
FH3ZFOH vs. QB3XFOH	FH3ZFOH	QB3XFOH	0.306	0.697	0.253416	FH	Forehead	Forehead	FH-3Z	51-90 (Elderly)	Female	QB	Forehead	Forehead	QB-3X	21-50 (Adult)	Female	Between households	Between Households	Same Site	Same Anatomical Site	Different Age Group	Same Gender
FH3ZFOH vs. QB3XLF	FH3ZFOH	QB3XLF	0.366	0.711	0.239989	FH	Forehead	Forehead	FH-3Z	51-90 (Elderly)	Female	QB	Left Forearm	Forearm	QB-3X	21-50 (Adult)	Female	Between households	Between Households	Different Site	Different Anatomical Site	Different Age Group	Same Gender
FH3ZFOH vs. QB3XLP	FH3ZFOH	QB3XLP	0.437	0.711	0.236584	FH	Forehead	Forehead	FH-3Z	51-90 (Elderly)	Female	QB	Left Palm	Palm	QB-3X	21-50 (Adult)	Female	Between households	Between Households	Different Site	Different Anatomical Site	Different Age Group	Same Gender
FH3ZFOH vs. QB3XRF	FH3ZFOH	QB3XRF	0.363	0.712	0.183174	FH	Forehead	Forehead	FH-3Z	51-90 (Elderly)	Female	QB	Right Forearm	Forearm	QB-3X	21-50 (Adult)	Female	Between households	Between Households	Different Site	Different Anatomical Site	Different Age Group	Same Gender
FH3ZFOH vs. QB3XRP	FH3ZFOH	QB3XRP	0.715	0.765	0.207257	FH	Forehead	Forehead	FH-3Z	51-90 (Elderly)	Female	QB	Right Palm	Palm	QB-3X	21-50 (Adult)	Female	Between households	Between Households	Different Site	Different Anatomical Site	Different Age Group	Same Gender
FH3ZFOH vs. QB3YFOH	FH3ZFOH	QB3YFOH	0.434	0.782	0.259452	FH	Forehead	Forehead	FH-3Z	51-90 (Elderly)	Female	QB	Forehead	Forehead	QB-3Y	51-90 (Elderly)	Female	Between households	Between Households	Same Site	Same Anatomical Site	Same Age Group	Same Gender
FH3ZFOH vs. QB3YLF	FH3ZFOH	QB3YLF	0.66	0.675	0.185528	FH	Forehead	Forehead	FH-3Z	51-90 (Elderly)	Female	QB	Left Forearm	Forearm	QB-3Y	51-90 (Elderly)	Female	Between households	Between Households	Different Site	Different Anatomical Site	Same Age Group	Same Gender
FH3ZFOH vs. QB3YLP	FH3ZFOH	QB3YLP	0.622	0.719	0.212672	FH	Forehead	Forehead	FH-3Z	51-90 (Elderly)	Female	QB	Left Palm	Palm	QB-3Y	51-90 (Elderly)	Female	Between households	Between Households	Different Site	Different Anatomical Site	Same Age Group	Same Gender
FH3ZFOH vs. QB3YRF	FH3ZFOH	QB3YRF	0.435	0.654	0.211399	FH	Forehead	Forehead	FH-3Z	51-90 (Elderly)	Female	QB	Right Forearm	Forearm	QB-3Y	51-90 (Elderly)	Female	Between households	Between Households	Different Site	Different Anatomical Site	Same Age Group	Same Gender
FH3ZFOH vs. QB3YRP	FH3ZFOH	QB3YRP	0.62	0.715	0.237081	FH	Forehead	Forehead	FH-3Z	51-90 (Elderly)	Female	QB	Right Palm	Palm	QB-3Y	51-90 (Elderly)	Female	Between households	Between Households	Different Site	Different Anatomical Site	Same Age Group	Same Gender
FH3ZFOH vs. QB3ZFOH	FH3ZFOH	QB3ZFOH	0.848	0.699	0.219006	FH	Forehead	Forehead	FH-3Z	51-90 (Elderly)	Female	QB	Forehead	Forehead	QB-3Z	51-90 (Elderly)	Male	Between households	Between Households	Same Site	Same Anatomical Site	Same Age Group	Different Gender
FH3ZFOH vs. QB3ZLF	FH3ZFOH	QB3ZLF	0.915	0.646	0.202454	FH	Forehead	Forehead	FH-3Z	51-90 (Elderly)	Female	QB	Left Forearm	Forearm	QB-3Z	51-90 (Elderly)	Male	Between households	Between Households	Different Site	Different Anatomical Site	Same Age Group	Different Gender
FH3ZFOH vs. QB3ZLP	FH3ZFOH	QB3ZLP	0.966	0.887	0.432395	FH	Forehead	Forehead	FH-3Z	51-90 (Elderly)	Female	QB	Left Palm	Palm	QB-3Z	51-90 (Elderly)	Male	Between households	Between Households	Different Site	Different Anatomical Site	Same Age Group	Different Gender
FH3ZFOH vs. QB3ZRF	FH3ZFOH	QB3ZRF	0.975	0.656	0.213792	FH	Forehead	Forehead	FH-3Z	51-90 (Elderly)	Female	QB	Right Forearm	Forearm	QB-3Z	51-90 (Elderly)	Male	Between households	Between Households	Different Site	Different Anatomical Site	Same Age Group	Different Gender
FH3ZFOH vs. QB3ZRP	FH3ZFOH	QB3ZRP	0.917	0.85	0.402663	FH	Forehead	Forehead	FH-3Z	51-90 (Elderly)	Female	QB	Right Palm	Palm	QB-3Z	51-90 (Elderly)	Male	Between households	Between Households	Different Site	Different Anatomical Site	Same Age Group	Different Gender
FH3ZFOH vs. STW3XFOH	FH3ZFOH	STW3XFOH	0.444	0.644	0.207611	FH	Forehead	Forehead	FH-3Z	51-90 (Elderly)	Female	STW	Forehead	Forehead	STW-3X	21-50 (Adult)	Female	Between households	Between Households	Same Site	Same Anatomical Site	Different Age Group	Same Gender
FH3ZFOH vs. STW3XLF	FH3ZFOH	STW3XLF	0.434	0.64	0.183897	FH	Forehead	Forehead	FH-3Z	51-90 (Elderly)	Female	STW	Left Forearm	Forearm	STW-3X	21-50 (Adult)	Female	Between households	Between Households	Different Site	Different Anatomical Site	Different Age Group	Same Gender
FH3ZFOH vs. STW3XLP	FH3ZFOH	STW3XLP	0.465	0.622	0.175288	FH	Forehead	Forehead	FH-3Z	51-90 (Elderly)	Female	STW	Left Palm	Palm	STW-3X	21-50 (Adult)	Female	Between households	Between Households	Different Site	Different Anatomical Site	Different Age Group	Same Gender
FH3ZFOH vs. STW3XRF	FH3ZFOH	STW3XRF	0.395	0.655	0.196564	FH	Forehead	Forehead	FH-3Z	51-90 (Elderly)	Female	STW	Right Forearm	Forearm	STW-3X	21-50 (Adult)	Female	Between households	Between Households	Different Site	Different Anatomical Site	Different Age Group	Same Gender
FH3ZFOH vs. STW3XRP	FH3ZFOH	STW3XRP	0.443	0.645	0.202028	FH	Forehead	Forehead	FH-3Z	51-90 (Elderly)	Female	STW	Right Palm	Palm	STW-3X	21-50 (Adult)	Female	Between households	Between Households	Different Site	Different Anatomical Site	Different Age Group	Same Gender
FH3ZFOH vs. STW3YFOH	FH3ZFOH	STW3YFOH	0.459	0.716	0.273378	FH	Forehead	Forehead	FH-3Z	51-90 (Elderly)	Female	STW	Forehead	Forehead	STW-3Y	51-90 (Elderly)	Female	Between households	Between Households	Same Site	Same Anatomical Site	Same Age Group	Same Gender
FH3ZFOH vs. STW3YLF	FH3ZFOH	STW3YLF	0.431	0.658	0.191713	FH	Forehead	Forehead	FH-3Z	51-90 (Elderly)	Female	STW	Left Forearm	Forearm	STW-3Y	51-90 (Elderly)	Female	Between households	Between Households	Different Site	Different Anatomical Site	Same Age Group	Same Gender
FH3ZFOH vs. STW3YLP	FH3ZFOH	STW3YLP	0.432	0.675	0.28555	FH	Forehead	Forehead	FH-3Z	51-90 (Elderly)	Female	STW	Left Palm	Palm	STW-3Y	51-90 (Elderly)	Female	Between households	Between Households	Different Site	Different Anatomical Site	Same Age Group	Same Gender
FH3ZFOH vs. STW3YRF	FH3ZFOH	STW3YRF	0.436	0.628	0.16163	FH	Forehead	Forehead	FH-3Z	51-90 (Elderly)	Female	STW	Right Forearm	Forearm	STW-3Y	51-90 (Elderly)	Female	Between households	Between Households	Different Site	Different Anatomical Site	Same Age Group	Same Gender
FH3ZFOH vs. STW3YRP	FH3ZFOH	STW3YRP	0.445	0.714	0.361575	FH	Forehead	Forehead	FH-3Z	51-90 (Elderly)	Female	STW	Right Palm	Palm	STW-3Y	51-90 (Elderly)	Female	Between households	Between Households	Different Site	Different Anatomical Site	Same Age Group	Same Gender
FH3ZFOH vs. SW3YFOH	FH3ZFOH	SW3YFOH	0.263	0.738	0.315961	FH	Forehead	Forehead	FH-3Z	51-90 (Elderly)	Female	SW	Forehead	Forehead	SW-3Y	21-50 (Adult)	Male	Between households	Between Households	Same Site	Same Anatomical Site	Different Age Group	Different Gender
FH3ZFOH vs. SW3YLF	FH3ZFOH	SW3YLF	0.411	0.686	0.215157	FH	Forehead	Forehead	FH-3Z	51-90 (Elderly)	Female	SW	Left Forearm	Forearm	SW-3Y	21-50 (Adult)	Male	Between households	Between Households	Different Site	Different Anatomical Site	Different Age Group	Different Gender
FH3ZFOH vs. SW3YLP	FH3ZFOH	SW3YLP	0.119	0.709	0.273988	FH	Forehead	Forehead	FH-3Z	51-90 (Elderly)	Female	SW	Left Palm	Palm	SW-3Y	21-50 (Adult)	Male	Between households	Between Households	Different Site	Different Anatomical Site	Different Age Group	Different Gender
FH3ZFOH vs. SW3YRF	FH3ZFOH	SW3YRF	0.355	0.678	0.209128	FH	Forehead	Forehead	FH-3Z	51-90 (Elderly)	Female	SW	Right Forearm	Forearm	SW-3Y	21-50 (Adult)	Male	Between households	Between Households	Different Site	Different Anatomical Site	Different Age Group	Different Gender
FH3ZFOH vs. SW3YRP	FH3ZFOH	SW3YRP	0.334	0.695	0.266352	FH	Forehead	Forehead	FH-3Z	51-90 (Elderly)	Female	SW	Right Palm	Palm	SW-3Y	21-50 (Adult)	Male	Between households	Between Households	Different Site	Different Anatomical Site	Different Age Group	Different Gender
FH3ZFOH vs. SW3ZFOH	FH3ZFOH	SW3ZFOH	0.42	0.675	0.224434	FH	Forehead	Forehead	FH-3Z	51-90 (Elderly)	Female	SW	Forehead	Forehead	SW-3Z	21-50 (Adult)	Female	Between households	Between Households	Same Site	Same Anatomical Site	Different Age Group	Same Gender
FH3ZFOH vs. SW3ZLF	FH3ZFOH	SW3ZLF	0.426	0.864	0.342551	FH	Forehead	Forehead	FH-3Z	51-90 (Elderly)	Female	SW	Left Forearm	Forearm	SW-3Z	21-50 (Adult)	Female	Between households	Between Households	Different Site	Different Anatomical Site	Different Age Group	Same Gender
FH3ZFOH vs. SW3ZLP	FH3ZFOH	SW3ZLP	0.912	0.929	0.432499	FH	Forehead	Forehead	FH-3Z	51-90 (Elderly)	Female	SW	Left Palm	Palm	SW-3Z	21-50 (Adult)	Female	Between households	Between Households	Different Site	Different Anatomical Site	Different Age Group	Same Gender
FH3ZFOH vs. SW3ZRF	FH3ZFOH	SW3ZRF	0.934	0.854	0.367618	FH	Forehead	Forehead	FH-3Z	51-90 (Elderly)	Female	SW	Right Forearm	Forearm	SW-3Z	21-50 (Adult)	Female	Between households	Between Households	Different Site	Different Anatomical Site	Different Age Group	Same Gender
FH3ZFOH vs. SW3ZRP	FH3ZFOH	SW3ZRP	0.887	0.895	0.437513	FH	Forehead	Forehead	FH-3Z	51-90 (Elderly)	Female	SW	Right Palm	Palm	SW-3Z	21-50 (Adult)	Female	Between households	Between Households	Different Site	Different Anatomical Site	Different Age Group	Same Gender
FH3ZFOH vs. TH3ZFOH	FH3ZFOH	TH3ZFOH	0.454	0.717	0.262935	FH	Forehead	Forehead	FH-3Z	51-90 (Elderly)	Female	TH	Forehead	Forehead	TH-3Z	21-50 (Adult)	Male	Between households	Between Households	Same Site	Same Anatomical Site	Different Age Group	Different Gender
FH3ZFOH vs. TH3ZLF	FH3ZFOH	TH3ZLF	0.42	0.68	0.24532	FH	Forehead	Forehead	FH-3Z	51-90 (Elderly)	Female	TH	Left Forearm	Forearm	TH-3Z	21-50 (Adult)	Male	Between households	Between Households	Different Site	Different Anatomical Site	Different Age Group	Different Gender
FH3ZFOH vs. TH3ZLP	FH3ZFOH	TH3ZLP	0.436	0.753	0.338368	FH	Forehead	Forehead	FH-3Z	51-90 (Elderly)	Female	TH	Left Palm	Palm	TH-3Z	21-50 (Adult)	Male	Between households	Between Households	Different Site	Different Anatomical Site	Different Age Group	Different Gender
FH3ZFOH vs. TH3ZRF	FH3ZFOH	TH3ZRF	0.428	0.664	0.223	FH	Forehead	Forehead	FH-3Z	51-90 (Elderly)	Female	TH	Right Forearm	Forearm	TH-3Z	21-50 (Adult)	Male	Between households	Between Households	Different Site	Different Anatomical Site	Different Age Group	Different Gender
FH3ZFOH vs. TH3ZRP	FH3ZFOH	TH3ZRP	0.437	0.729	0.275227	FH	Forehead	Forehead	FH-3Z	51-90 (Elderly)	Female	TH	Right Palm	Palm	TH-3Z	21-50 (Adult)	Male	Between households	Between Households	Different Site	Different Anatomical Site	Different Age Group	Different Gender
FH3ZFOH vs. TK3XFOH	FH3ZFOH	TK3XFOH	0.443	0.678	0.215972	FH	Forehead	Forehead	FH-3Z	51-90 (Elderly)	Female	TK	Forehead	Forehead	TK-3X	0-20 (Children)	Female	Between households	Between Households	Same Site	Same Anatomical Site	Different Age Group	Same Gender
FH3ZFOH vs. TK3XLP	FH3ZFOH	TK3XLP	0.369	0.711	0.240253	FH	Forehead	Forehead	FH-3Z	51-90 (Elderly)	Female	TK	Left Palm	Palm	TK-3X	0-20 (Children)	Female	Between households	Between Households	Different Site	Different Anatomical Site	Different Age Group	Same Gender
FH3ZFOH vs. TK3XRF	FH3ZFOH	TK3XRF	0.405	0.772	0.25037	FH	Forehead	Forehead	FH-3Z	51-90 (Elderly)	Female	TK	Right Forearm	Forearm	TK-3X	0-20 (Children)	Female	Between households	Between Households	Different Site	Different Anatomical Site	Different Age Group	Same Gender
FH3ZFOH vs. TK3XRP	FH3ZFOH	TK3XRP	0.666	0.803	0.295566	FH	Forehead	Forehead	FH-3Z	51-90 (Elderly)	Female	TK	Right Palm	Palm	TK-3X	0-20 (Children)	Female	Between households	Between Households	Different Site	Different Anatomical Site	Different Age Group	Same Gender
FH3ZFOH vs. TK3YFOH	FH3ZFOH	TK3YFOH	0.326	0.836	0.257266	FH	Forehead	Forehead	FH-3Z	51-90 (Elderly)	Female	TK	Forehead	Forehead	TK-3Y	51-90 (Elderly)	Female	Between households	Between Households	Same Site	Same Anatomical Site	Same Age Group	Same Gender
FH3ZFOH vs. TK3YLF	FH3ZFOH	TK3YLF	0.702	0.853	0.313459	FH	Forehead	Forehead	FH-3Z	51-90 (Elderly)	Female	TK	Left Forearm	Forearm	TK-3Y	51-90 (Elderly)	Female	Between households	Between Households	Different Site	Different Anatomical Site	Same Age Group	Same Gender
FH3ZFOH vs. TK3YLP	FH3ZFOH	TK3YLP	0.406	0.856	0.334503	FH	Forehead	Forehead	FH-3Z	51-90 (Elderly)	Female	TK	Left Palm	Palm	TK-3Y	51-90 (Elderly)	Female	Between households	Between Households	Different Site	Different Anatomical Site	Same Age Group	Same Gender
FH3ZFOH vs. TK3YRF	FH3ZFOH	TK3YRF	0.583	0.833	0.262157	FH	Forehead	Forehead	FH-3Z	51-90 (Elderly)	Female	TK	Right Forearm	Forearm	TK-3Y	51-90 (Elderly)	Female	Between households	Between Households	Different Site	Different Anatomical Site	Same Age Group	Same Gender
FH3ZFOH vs. TK3YRP	FH3ZFOH	TK3YRP	0.353	0.874	0.352358	FH	Forehead	Forehead	FH-3Z	51-90 (Elderly)	Female	TK	Right Palm	Palm	TK-3Y	51-90 (Elderly)	Female	Between households	Between Households	Different Site	Different Anatomical Site	Same Age Group	Same Gender
FH3ZFOH vs. TK3ZFOH	FH3ZFOH	TK3ZFOH	0.281	0.702	0.272502	FH	Forehead	Forehead	FH-3Z	51-90 (Elderly)	Female	TK	Forehead	Forehead	TK-3Z	51-90 (Elderly)	Male	Between households	Between Households	Same Site	Same Anatomical Site	Same Age Group	Different Gender
FH3ZFOH vs. TK3ZLF	FH3ZFOH	TK3ZLF	0.416	0.764	0.239788	FH	Forehead	Forehead	FH-3Z	51-90 (Elderly)	Female	TK	Left Forearm	Forearm	TK-3Z	51-90 (Elderly)	Male	Between households	Between Households	Different Site	Different Anatomical Site	Same Age Group	Different Gender
FH3ZFOH vs. TK3ZLP	FH3ZFOH	TK3ZLP	0.571	0.821	0.23913	FH	Forehead	Forehead	FH-3Z	51-90 (Elderly)	Female	TK	Left Palm	Palm	TK-3Z	51-90 (Elderly)	Male	Between households	Between Households	Different Site	Different Anatomical Site	Same Age Group	Different Gender
FH3ZFOH vs. TK3ZRF	FH3ZFOH	TK3ZRF	0.345	0.854	0.310012	FH	Forehead	Forehead	FH-3Z	51-90 (Elderly)	Female	TK	Right Forearm	Forearm	TK-3Z	51-90 (Elderly)	Male	Between households	Between Households	Different Site	Different Anatomical Site	Same Age Group	Different Gender
FH3ZFOH vs. TK3ZRP	FH3ZFOH	TK3ZRP	0.399	0.739	0.214116	FH	Forehead	Forehead	FH-3Z	51-90 (Elderly)	Female	TK	Right Palm	Palm	TK-3Z	51-90 (Elderly)	Male	Between households	Between Households	Different Site	Different Anatomical Site	Same Age Group	Different Gender
FH3ZFOH vs. TMB3WFOH	FH3ZFOH	TMB3WFOH	0.344	0.737	0.295917	FH	Forehead	Forehead	FH-3Z	51-90 (Elderly)	Female	TMB	Forehead	Forehead	TMB-3W	51-90 (Elderly)	Male	Between households	Between Households	Same Site	Same Anatomical Site	Same Age Group	Different Gender
FH3ZFOH vs. TMB3WLF	FH3ZFOH	TMB3WLF	0.686	0.699	0.217314	FH	Forehead	Forehead	FH-3Z	51-90 (Elderly)	Female	TMB	Left Forearm	Forearm	TMB-3W	51-90 (Elderly)	Male	Between households	Between Households	Different Site	Different Anatomical Site	Same Age Group	Different Gender
FH3ZFOH vs. TMB3WLP	FH3ZFOH	TMB3WLP	0.768	0.806	0.292494	FH	Forehead	Forehead	FH-3Z	51-90 (Elderly)	Female	TMB	Left Palm	Palm	TMB-3W	51-90 (Elderly)	Male	Between households	Between Households	Different Site	Different Anatomical Site	Same Age Group	Different Gender
FH3ZFOH vs. TMB3WRF	FH3ZFOH	TMB3WRF	0.426	0.701	0.231969	FH	Forehead	Forehead	FH-3Z	51-90 (Elderly)	Female	TMB	Right Forearm	Forearm	TMB-3W	51-90 (Elderly)	Male	Between households	Between Households	Different Site	Different Anatomical Site	Same Age Group	Different Gender
FH3ZFOH vs. TMB3WRP	FH3ZFOH	TMB3WRP	0.899	0.842	0.284519	FH	Forehead	Forehead	FH-3Z	51-90 (Elderly)	Female	TMB	Right Palm	Palm	TMB-3W	51-90 (Elderly)	Male	Between households	Between Households	Different Site	Different Anatomical Site	Same Age Group	Different Gender
FH3ZFOH vs. TMB3XFOH	FH3ZFOH	TMB3XFOH	0.091	0.72	0.252986	FH	Forehead	Forehead	FH-3Z	51-90 (Elderly)	Female	TMB	Forehead	Forehead	TMB-3X	21-50 (Adult)	Female	Between households	Between Households	Same Site	Same Anatomical Site	Different Age Group	Same Gender
FH3ZFOH vs. TMB3XLF	FH3ZFOH	TMB3XLF	0.326	0.675	0.209618	FH	Forehead	Forehead	FH-3Z	51-90 (Elderly)	Female	TMB	Left Forearm	Forearm	TMB-3X	21-50 (Adult)	Female	Between households	Between Households	Different Site	Different Anatomical Site	Different Age Group	Same Gender
FH3ZFOH vs. TMB3XLP	FH3ZFOH	TMB3XLP	0.271	0.68	0.214244	FH	Forehead	Forehead	FH-3Z	51-90 (Elderly)	Female	TMB	Left Palm	Palm	TMB-3X	21-50 (Adult)	Female	Between households	Between Households	Different Site	Different Anatomical Site	Different Age Group	Same Gender
FH3ZFOH vs. TMB3XRF	FH3ZFOH	TMB3XRF	0.297	0.678	0.198947	FH	Forehead	Forehead	FH-3Z	51-90 (Elderly)	Female	TMB	Right Forearm	Forearm	TMB-3X	21-50 (Adult)	Female	Between households	Between Households	Different Site	Different Anatomical Site	Different Age Group	Same Gender
FH3ZFOH vs. TMB3XRP	FH3ZFOH	TMB3XRP	0.284	0.674	0.217525	FH	Forehead	Forehead	FH-3Z	51-90 (Elderly)	Female	TMB	Right Palm	Palm	TMB-3X	21-50 (Adult)	Female	Between households	Between Households	Different Site	Different Anatomical Site	Different Age Group	Same Gender
FH3ZFOH vs. TMB3YFOH	FH3ZFOH	TMB3YFOH	0.418	0.643	0.20067	FH	Forehead	Forehead	FH-3Z	51-90 (Elderly)	Female	TMB	Forehead	Forehead	TMB-3Y	21-50 (Adult)	Male	Between households	Between Households	Same Site	Same Anatomical Site	Different Age Group	Different Gender
FH3ZFOH vs. TMB3YLF	FH3ZFOH	TMB3YLF	0.412	0.731	0.336443	FH	Forehead	Forehead	FH-3Z	51-90 (Elderly)	Female	TMB	Left Forearm	Forearm	TMB-3Y	21-50 (Adult)	Male	Between households	Between Households	Different Site	Different Anatomical Site	Different Age Group	Different Gender
FH3ZFOH vs. TMB3YLP	FH3ZFOH	TMB3YLP	0.395	0.714	0.252045	FH	Forehead	Forehead	FH-3Z	51-90 (Elderly)	Female	TMB	Left Palm	Palm	TMB-3Y	21-50 (Adult)	Male	Between households	Between Households	Different Site	Different Anatomical Site	Different Age Group	Different Gender
FH3ZFOH vs. TMB3YRF	FH3ZFOH	TMB3YRF	0.432	0.673	0.245027	FH	Forehead	Forehead	FH-3Z	51-90 (Elderly)	Female	TMB	Right Forearm	Forearm	TMB-3Y	21-50 (Adult)	Male	Between households	Between Households	Different Site	Different Anatomical Site	Different Age Group	Different Gender
FH3ZFOH vs. TMB3YRP	FH3ZFOH	TMB3YRP	0.424	0.723	0.22282	FH	Forehead	Forehead	FH-3Z	51-90 (Elderly)	Female	TMB	Right Palm	Palm	TMB-3Y	21-50 (Adult)	Male	Between households	Between Households	Different Site	Different Anatomical Site	Different Age Group	Different Gender
FH3ZFOH vs. TY3WFOH	FH3ZFOH	TY3WFOH	0.356	0.708	0.261511	FH	Forehead	Forehead	FH-3Z	51-90 (Elderly)	Female	TY	Forehead	Forehead	TY-3W	21-50 (Adult)	Female	Between households	Between Households	Same Site	Same Anatomical Site	Different Age Group	Same Gender
FH3ZFOH vs. TY3WLP	FH3ZFOH	TY3WLP	0.583	0.846	0.413409	FH	Forehead	Forehead	FH-3Z	51-90 (Elderly)	Female	TY	Left Palm	Palm	TY-3W	21-50 (Adult)	Female	Between households	Between Households	Different Site	Different Anatomical Site	Different Age Group	Same Gender
FH3ZFOH vs. TY3WRP	FH3ZFOH	TY3WRP	0.493	0.705	0.229366	FH	Forehead	Forehead	FH-3Z	51-90 (Elderly)	Female	TY	Right Palm	Palm	TY-3W	21-50 (Adult)	Female	Between households	Between Households	Different Site	Different Anatomical Site	Different Age Group	Same Gender
FH3ZFOH vs. TY3XFOH	FH3ZFOH	TY3XFOH	0.438	0.699	0.286227	FH	Forehead	Forehead	FH-3Z	51-90 (Elderly)	Female	TY	Forehead	Forehead	TY-3X	0-20 (Children)	Male	Between households	Between Households	Same Site	Same Anatomical Site	Different Age Group	Different Gender
FH3ZFOH vs. TY3XLP	FH3ZFOH	TY3XLP	0.348	0.652	0.216665	FH	Forehead	Forehead	FH-3Z	51-90 (Elderly)	Female	TY	Left Palm	Palm	TY-3X	0-20 (Children)	Male	Between households	Between Households	Different Site	Different Anatomical Site	Different Age Group	Different Gender
FH3ZFOH vs. TY3XRF	FH3ZFOH	TY3XRF	0.314	0.632	0.196482	FH	Forehead	Forehead	FH-3Z	51-90 (Elderly)	Female	TY	Right Forearm	Forearm	TY-3X	0-20 (Children)	Male	Between households	Between Households	Different Site	Different Anatomical Site	Different Age Group	Different Gender
FH3ZFOH vs. TY3XRP	FH3ZFOH	TY3XRP	0.328	0.646	0.187143	FH	Forehead	Forehead	FH-3Z	51-90 (Elderly)	Female	TY	Right Palm	Palm	TY-3X	0-20 (Children)	Male	Between households	Between Households	Different Site	Different Anatomical Site	Different Age Group	Different Gender
FH3ZFOH vs. TY3YFOH	FH3ZFOH	TY3YFOH	0.485	0.761	0.232527	FH	Forehead	Forehead	FH-3Z	51-90 (Elderly)	Female	TY	Forehead	Forehead	TY-3Y	0-20 (Children)	Female	Between households	Between Households	Same Site	Same Anatomical Site	Different Age Group	Same Gender
FH3ZFOH vs. TY3YLP	FH3ZFOH	TY3YLP	0.591	0.759	0.238593	FH	Forehead	Forehead	FH-3Z	51-90 (Elderly)	Female	TY	Left Palm	Palm	TY-3Y	0-20 (Children)	Female	Between households	Between Households	Different Site	Different Anatomical Site	Different Age Group	Same Gender
FH3ZFOH vs. TY3YRF	FH3ZFOH	TY3YRF	0.55	0.741	0.2135	FH	Forehead	Forehead	FH-3Z	51-90 (Elderly)	Female	TY	Right Forearm	Forearm	TY-3Y	0-20 (Children)	Female	Between households	Between Households	Different Site	Different Anatomical Site	Different Age Group	Same Gender
FH3ZFOH vs. TY3YRP	FH3ZFOH	TY3YRP	0.457	0.772	0.237767	FH	Forehead	Forehead	FH-3Z	51-90 (Elderly)	Female	TY	Right Palm	Palm	TY-3Y	0-20 (Children)	Female	Between households	Between Households	Different Site	Different Anatomical Site	Different Age Group	Same Gender
FH3ZFOH vs. TY3ZFOH	FH3ZFOH	TY3ZFOH	0.503	0.662	0.183894	FH	Forehead	Forehead	FH-3Z	51-90 (Elderly)	Female	TY	Forehead	Forehead	TY-3Z	21-50 (Adult)	Female	Between households	Between Households	Same Site	Same Anatomical Site	Different Age Group	Same Gender
FH3ZFOH vs. TY3ZLF	FH3ZFOH	TY3ZLF	0.424	0.652	0.181478	FH	Forehead	Forehead	FH-3Z	51-90 (Elderly)	Female	TY	Left Forearm	Forearm	TY-3Z	21-50 (Adult)	Female	Between households	Between Households	Different Site	Different Anatomical Site	Different Age Group	Same Gender
FH3ZFOH vs. TY3ZLP	FH3ZFOH	TY3ZLP	0.173	0.639	0.173259	FH	Forehead	Forehead	FH-3Z	51-90 (Elderly)	Female	TY	Left Palm	Palm	TY-3Z	21-50 (Adult)	Female	Between households	Between Households	Different Site	Different Anatomical Site	Different Age Group	Same Gender
FH3ZFOH vs. TY3ZRF	FH3ZFOH	TY3ZRF	0.301	0.655	0.188761	FH	Forehead	Forehead	FH-3Z	51-90 (Elderly)	Female	TY	Right Forearm	Forearm	TY-3Z	21-50 (Adult)	Female	Between households	Between Households	Different Site	Different Anatomical Site	Different Age Group	Same Gender
FH3ZFOH vs. TY3ZRP	FH3ZFOH	TY3ZRP	0.18	0.673	0.233908	FH	Forehead	Forehead	FH-3Z	51-90 (Elderly)	Female	TY	Right Palm	Palm	TY-3Z	21-50 (Adult)	Female	Between households	Between Households	Different Site	Different Anatomical Site	Different Age Group	Same Gender
FH3ZFOH vs. WKS3UFOH	FH3ZFOH	WKS3UFOH	0.45	0.775	0.278945	FH	Forehead	Forehead	FH-3Z	51-90 (Elderly)	Female	WKS	Forehead	Forehead	WKS-3U	0-20 (Children)	Female	Between households	Between Households	Same Site	Same Anatomical Site	Different Age Group	Same Gender
FH3ZFOH vs. WKS3ULF	FH3ZFOH	WKS3ULF	0.368	0.739	0.261083	FH	Forehead	Forehead	FH-3Z	51-90 (Elderly)	Female	WKS	Left Forearm	Forearm	WKS-3U	0-20 (Children)	Female	Between households	Between Households	Different Site	Different Anatomical Site	Different Age Group	Same Gender
FH3ZFOH vs. WKS3ULP	FH3ZFOH	WKS3ULP	0.413	0.732	0.271509	FH	Forehead	Forehead	FH-3Z	51-90 (Elderly)	Female	WKS	Left Palm	Palm	WKS-3U	0-20 (Children)	Female	Between households	Between Households	Different Site	Different Anatomical Site	Different Age Group	Same Gender
FH3ZFOH vs. WKS3URP	FH3ZFOH	WKS3URP	0.436	0.775	0.323766	FH	Forehead	Forehead	FH-3Z	51-90 (Elderly)	Female	WKS	Right Palm	Palm	WKS-3U	0-20 (Children)	Female	Between households	Between Households	Different Site	Different Anatomical Site	Different Age Group	Same Gender
FH3ZFOH vs. WKS3VFOH	FH3ZFOH	WKS3VFOH	0.552	0.662	0.235359	FH	Forehead	Forehead	FH-3Z	51-90 (Elderly)	Female	WKS	Forehead	Forehead	WKS-3V	0-20 (Children)	Female	Between households	Between Households	Same Site	Same Anatomical Site	Different Age Group	Same Gender
FH3ZFOH vs. WKS3VLF	FH3ZFOH	WKS3VLF	0.734	0.809	0.29241	FH	Forehead	Forehead	FH-3Z	51-90 (Elderly)	Female	WKS	Left Forearm	Forearm	WKS-3V	0-20 (Children)	Female	Between households	Between Households	Different Site	Different Anatomical Site	Different Age Group	Same Gender
FH3ZFOH vs. WKS3VLP	FH3ZFOH	WKS3VLP	0.582	0.814	0.224383	FH	Forehead	Forehead	FH-3Z	51-90 (Elderly)	Female	WKS	Left Palm	Palm	WKS-3V	0-20 (Children)	Female	Between households	Between Households	Different Site	Different Anatomical Site	Different Age Group	Same Gender
FH3ZFOH vs. WKS3VRF	FH3ZFOH	WKS3VRF	0.847	0.81	0.27808	FH	Forehead	Forehead	FH-3Z	51-90 (Elderly)	Female	WKS	Right Forearm	Forearm	WKS-3V	0-20 (Children)	Female	Between households	Between Households	Different Site	Different Anatomical Site	Different Age Group	Same Gender
FH3ZFOH vs. WKS3VRP	FH3ZFOH	WKS3VRP	0.559	0.798	0.240422	FH	Forehead	Forehead	FH-3Z	51-90 (Elderly)	Female	WKS	Right Palm	Palm	WKS-3V	0-20 (Children)	Female	Between households	Between Households	Different Site	Different Anatomical Site	Different Age Group	Same Gender
[truncated: 25,450 more rows]

## Sheet: Cross-Domain Beta Correlation
Sample comparison	Spearman’s ρ (FBCD-BBCD)a	P-valueb	Spearman’s ρ (FBCD-BWUF)a	P-valueb
By individual/household
Within individuals	0.387	< 0.0001	0.287	< 0.0001
[truncated: 17 more rows]
