# Supplementary material for: Skin fungal community and its correlation with bacterial community of urban Chinese individuals
Source: Microbiome. 2016 Aug 24;4(1):46. doi: 10.1186/s40168-016-0192-z (PMC4997687; doi:10.1186/s40168-016-0192-z)
Supplement: Additional file 9: Table S6. — Significant SparCC correlations between OTUs of fungal and bacterial origins divided by body sites. (XLSX 32215 kb) [file 40168_2016_192_MOESM9_ESM.xlsx]

## Sheet: Forehead
Additional File 9: Table S6. Significant SparCC correlations between OTUs of fungal and bacterial origins divided by body sites.
Forehead
OTU2	OTU1	SparCC	P-value	Genus1	Phylum1	Kingdom1	Genus2	Phylum2	Kingdom2	GenusPair	PhylumPair	KingdomPair	GenusType	PhylumType	KingdomType
1000986	1068562	-0.272	0.01	Sphingomonas	Proteobacteria	Bacteria	Corynebacterium	Actinobacteria	Bacteria	Sphingomonas vs. Corynebacterium	Proteobacteria vs. Actinobacteria	Bacteria vs. Bacteria	Inter-Genus	Inter-Phylum	Intra-Kingdom
1000986	New.ReferenceOTU901	0.55	0		Firmicutes	Bacteria	Corynebacterium	Actinobacteria	Bacteria	vs. Corynebacterium	Firmicutes vs. Actinobacteria	Bacteria vs. Bacteria	Inter-Genus	Inter-Phylum	Intra-Kingdom
1000986	4308023	-0.34	0.02	Sphingomonas	Proteobacteria	Bacteria	Corynebacterium	Actinobacteria	Bacteria	Sphingomonas vs. Corynebacterium	Proteobacteria vs. Actinobacteria	Bacteria vs. Bacteria	Inter-Genus	Inter-Phylum	Intra-Kingdom
1000986	New.ReferenceOTU492	0.286	0.04	Streptococcus	Firmicutes	Bacteria	Corynebacterium	Actinobacteria	Bacteria	Streptococcus vs. Corynebacterium	Firmicutes vs. Actinobacteria	Bacteria vs. Bacteria	Inter-Genus	Inter-Phylum	Intra-Kingdom
1000986	1082607	0.39	0.02	Corynebacterium	Actinobacteria	Bacteria	Corynebacterium	Actinobacteria	Bacteria	Corynebacterium vs. Corynebacterium	Actinobacteria vs. Actinobacteria	Bacteria vs. Bacteria	Intra-Genus	Intra_Phylum	Intra-Kingdom
1000986	4324464	-0.299	0.02	Leptotrichia	Fusobacteria	Bacteria	Corynebacterium	Actinobacteria	Bacteria	Leptotrichia vs. Corynebacterium	Fusobacteria vs. Actinobacteria	Bacteria vs. Bacteria	Inter-Genus	Inter-Phylum	Intra-Kingdom
1000986	861595	0.644	0	Propionibacterium	Actinobacteria	Bacteria	Corynebacterium	Actinobacteria	Bacteria	Propionibacterium vs. Corynebacterium	Actinobacteria vs. Actinobacteria	Bacteria vs. Bacteria	Inter-Genus	Intra_Phylum	Intra-Kingdom
1000986	1117593	-0.25	0.02	Comamonas	Proteobacteria	Bacteria	Corynebacterium	Actinobacteria	Bacteria	Comamonas vs. Corynebacterium	Proteobacteria vs. Actinobacteria	Bacteria vs. Bacteria	Inter-Genus	Inter-Phylum	Intra-Kingdom
1000986	3202924	0.416	0.01	Propionibacterium	Actinobacteria	Bacteria	Corynebacterium	Actinobacteria	Bacteria	Propionibacterium vs. Corynebacterium	Actinobacteria vs. Actinobacteria	Bacteria vs. Bacteria	Inter-Genus	Intra_Phylum	Intra-Kingdom
1000986	4482839	-0.289	0.03		Proteobacteria	Bacteria	Corynebacterium	Actinobacteria	Bacteria	vs. Corynebacterium	Proteobacteria vs. Actinobacteria	Bacteria vs. Bacteria	Inter-Genus	Inter-Phylum	Intra-Kingdom
1000986	403068	0.753	0	Staphylococcus	Firmicutes	Bacteria	Corynebacterium	Actinobacteria	Bacteria	Staphylococcus vs. Corynebacterium	Firmicutes vs. Actinobacteria	Bacteria vs. Bacteria	Inter-Genus	Inter-Phylum	Intra-Kingdom
1000986	ADMA-3Z-FOH.37572	-0.417	0.01	Candida	Ascomycota	Fungi	Corynebacterium	Actinobacteria	Bacteria	Candida vs. Corynebacterium	Ascomycota vs. Actinobacteria	Fungi vs. Bacteria	Inter-Genus	Inter-Phylum	Inter-Kingdom
1000986	4467992	0.302	0.05	Streptococcus	Firmicutes	Bacteria	Corynebacterium	Actinobacteria	Bacteria	Streptococcus vs. Corynebacterium	Firmicutes vs. Actinobacteria	Bacteria vs. Bacteria	Inter-Genus	Inter-Phylum	Intra-Kingdom
1000986	4441343	0.693	0	Corynebacterium	Actinobacteria	Bacteria	Corynebacterium	Actinobacteria	Bacteria	Corynebacterium vs. Corynebacterium	Actinobacteria vs. Actinobacteria	Bacteria vs. Bacteria	Intra-Genus	Intra_Phylum	Intra-Kingdom
1000986	640071	-0.287	0.04	Pseudomonas	Proteobacteria	Bacteria	Corynebacterium	Actinobacteria	Bacteria	Pseudomonas vs. Corynebacterium	Proteobacteria vs. Actinobacteria	Bacteria vs. Bacteria	Inter-Genus	Inter-Phylum	Intra-Kingdom
1000986	New.CleanUp.ReferenceOTU102125	-0.286	0.04	Actinomyces	Actinobacteria	Bacteria	Corynebacterium	Actinobacteria	Bacteria	Actinomyces vs. Corynebacterium	Actinobacteria vs. Actinobacteria	Bacteria vs. Bacteria	Inter-Genus	Intra_Phylum	Intra-Kingdom
1000986	152720	-0.316	0.02	Microbacterium	Actinobacteria	Bacteria	Corynebacterium	Actinobacteria	Bacteria	Microbacterium vs. Corynebacterium	Actinobacteria vs. Actinobacteria	Bacteria vs. Bacteria	Inter-Genus	Intra_Phylum	Intra-Kingdom
1000986	137183	0.32	0.04	Bifidobacterium	Actinobacteria	Bacteria	Corynebacterium	Actinobacteria	Bacteria	Bifidobacterium vs. Corynebacterium	Actinobacteria vs. Actinobacteria	Bacteria vs. Bacteria	Inter-Genus	Intra_Phylum	Intra-Kingdom
1000986	912997	0.52	0	Corynebacterium	Actinobacteria	Bacteria	Corynebacterium	Actinobacteria	Bacteria	Corynebacterium vs. Corynebacterium	Actinobacteria vs. Actinobacteria	Bacteria vs. Bacteria	Intra-Genus	Intra_Phylum	Intra-Kingdom
1000986	4425358	0.66	0	Propionibacterium	Actinobacteria	Bacteria	Corynebacterium	Actinobacteria	Bacteria	Propionibacterium vs. Corynebacterium	Actinobacteria vs. Actinobacteria	Bacteria vs. Bacteria	Inter-Genus	Intra_Phylum	Intra-Kingdom
1000986	New.CleanUp.ReferenceOTU329875	-0.278	0.02		Proteobacteria	Bacteria	Corynebacterium	Actinobacteria	Bacteria	vs. Corynebacterium	Proteobacteria vs. Actinobacteria	Bacteria vs. Bacteria	Inter-Genus	Inter-Phylum	Intra-Kingdom
1000986	131766	-0.259	0.03		Actinobacteria	Bacteria	Corynebacterium	Actinobacteria	Bacteria	vs. Corynebacterium	Actinobacteria vs. Actinobacteria	Bacteria vs. Bacteria	Inter-Genus	Intra_Phylum	Intra-Kingdom
1000986	282360	0.398	0	Corynebacterium	Actinobacteria	Bacteria	Corynebacterium	Actinobacteria	Bacteria	Corynebacterium vs. Corynebacterium	Actinobacteria vs. Actinobacteria	Bacteria vs. Bacteria	Intra-Genus	Intra_Phylum	Intra-Kingdom
1000986	New.ReferenceOTU8	0.511	0		Firmicutes	Bacteria	Corynebacterium	Actinobacteria	Bacteria	vs. Corynebacterium	Firmicutes vs. Actinobacteria	Bacteria vs. Bacteria	Inter-Genus	Inter-Phylum	Intra-Kingdom
1000986	4422405	0.571	0	Micrococcus	Actinobacteria	Bacteria	Corynebacterium	Actinobacteria	Bacteria	Micrococcus vs. Corynebacterium	Actinobacteria vs. Actinobacteria	Bacteria vs. Bacteria	Inter-Genus	Intra_Phylum	Intra-Kingdom
1000986	New.CleanUp.ReferenceOTU157152	0.493	0	Corynebacterium	Actinobacteria	Bacteria	Corynebacterium	Actinobacteria	Bacteria	Corynebacterium vs. Corynebacterium	Actinobacteria vs. Actinobacteria	Bacteria vs. Bacteria	Intra-Genus	Intra_Phylum	Intra-Kingdom
1000986	149895	-0.302	0.03	Kocuria	Actinobacteria	Bacteria	Corynebacterium	Actinobacteria	Bacteria	Kocuria vs. Corynebacterium	Actinobacteria vs. Actinobacteria	Bacteria vs. Bacteria	Inter-Genus	Intra_Phylum	Intra-Kingdom
1000986	New.ReferenceOTU177	0.451	0	Propionibacterium	Actinobacteria	Bacteria	Corynebacterium	Actinobacteria	Bacteria	Propionibacterium vs. Corynebacterium	Actinobacteria vs. Actinobacteria	Bacteria vs. Bacteria	Inter-Genus	Intra_Phylum	Intra-Kingdom
1000986	New.ReferenceOTU71	0.276	0.02	Staphylococcus	Firmicutes	Bacteria	Corynebacterium	Actinobacteria	Bacteria	Staphylococcus vs. Corynebacterium	Firmicutes vs. Actinobacteria	Bacteria vs. Bacteria	Inter-Genus	Inter-Phylum	Intra-Kingdom
1000986	3875675	0.342	0.01		Proteobacteria	Bacteria	Corynebacterium	Actinobacteria	Bacteria	vs. Corynebacterium	Proteobacteria vs. Actinobacteria	Bacteria vs. Bacteria	Inter-Genus	Inter-Phylum	Intra-Kingdom
1000986	New.CleanUp.ReferenceOTU352851	-0.22	0.04		Proteobacteria	Bacteria	Corynebacterium	Actinobacteria	Bacteria	vs. Corynebacterium	Proteobacteria vs. Actinobacteria	Bacteria vs. Bacteria	Inter-Genus	Inter-Phylum	Intra-Kingdom
1000986	New.CleanUp.ReferenceOTU51038	-0.264	0.04	Propionibacterium	Actinobacteria	Bacteria	Corynebacterium	Actinobacteria	Bacteria	Propionibacterium vs. Corynebacterium	Actinobacteria vs. Actinobacteria	Bacteria vs. Bacteria	Inter-Genus	Intra_Phylum	Intra-Kingdom
1000986	4335578	-0.339	0		Firmicutes	Bacteria	Corynebacterium	Actinobacteria	Bacteria	vs. Corynebacterium	Firmicutes vs. Actinobacteria	Bacteria vs. Bacteria	Inter-Genus	Inter-Phylum	Intra-Kingdom
1000986	4121939	0.52	0.01	Propionibacterium	Actinobacteria	Bacteria	Corynebacterium	Actinobacteria	Bacteria	Propionibacterium vs. Corynebacterium	Actinobacteria vs. Actinobacteria	Bacteria vs. Bacteria	Inter-Genus	Intra_Phylum	Intra-Kingdom
1000986	4415571	0.379	0.01	Propionibacterium	Actinobacteria	Bacteria	Corynebacterium	Actinobacteria	Bacteria	Propionibacterium vs. Corynebacterium	Actinobacteria vs. Actinobacteria	Bacteria vs. Bacteria	Inter-Genus	Intra_Phylum	Intra-Kingdom
1000986	529233	-0.309	0.04	Streptococcus	Firmicutes	Bacteria	Corynebacterium	Actinobacteria	Bacteria	Streptococcus vs. Corynebacterium	Firmicutes vs. Actinobacteria	Bacteria vs. Bacteria	Inter-Genus	Inter-Phylum	Intra-Kingdom
1000986	4462432	0.569	0	Corynebacterium	Actinobacteria	Bacteria	Corynebacterium	Actinobacteria	Bacteria	Corynebacterium vs. Corynebacterium	Actinobacteria vs. Actinobacteria	Bacteria vs. Bacteria	Intra-Genus	Intra_Phylum	Intra-Kingdom
1000986	13034	0.389	0	Mycobacterium	Actinobacteria	Bacteria	Corynebacterium	Actinobacteria	Bacteria	Mycobacterium vs. Corynebacterium	Actinobacteria vs. Actinobacteria	Bacteria vs. Bacteria	Inter-Genus	Intra_Phylum	Intra-Kingdom
1000986	4827	-0.37	0.01		Proteobacteria	Bacteria	Corynebacterium	Actinobacteria	Bacteria	vs. Corynebacterium	Proteobacteria vs. Actinobacteria	Bacteria vs. Bacteria	Inter-Genus	Inter-Phylum	Intra-Kingdom
1000986	944063	0.313	0.01		Firmicutes	Bacteria	Corynebacterium	Actinobacteria	Bacteria	vs. Corynebacterium	Firmicutes vs. Actinobacteria	Bacteria vs. Bacteria	Inter-Genus	Inter-Phylum	Intra-Kingdom
1000986	4393962	-0.305	0.02		TM7	Bacteria	Corynebacterium	Actinobacteria	Bacteria	vs. Corynebacterium	TM7 vs. Actinobacteria	Bacteria vs. Bacteria	Inter-Genus	Inter-Phylum	Intra-Kingdom
1000986	875735	-0.276	0.05	Actinomyces	Actinobacteria	Bacteria	Corynebacterium	Actinobacteria	Bacteria	Actinomyces vs. Corynebacterium	Actinobacteria vs. Actinobacteria	Bacteria vs. Bacteria	Inter-Genus	Intra_Phylum	Intra-Kingdom
1000986	1063810	0.307	0.01		Firmicutes	Bacteria	Corynebacterium	Actinobacteria	Bacteria	vs. Corynebacterium	Firmicutes vs. Actinobacteria	Bacteria vs. Bacteria	Inter-Genus	Inter-Phylum	Intra-Kingdom
1000986	4482598	0.339	0.03	Acinetobacter	Proteobacteria	Bacteria	Corynebacterium	Actinobacteria	Bacteria	Acinetobacter vs. Corynebacterium	Proteobacteria vs. Actinobacteria	Bacteria vs. Bacteria	Inter-Genus	Inter-Phylum	Intra-Kingdom
1000986	386899	0.279	0.02		Firmicutes	Bacteria	Corynebacterium	Actinobacteria	Bacteria	vs. Corynebacterium	Firmicutes vs. Actinobacteria	Bacteria vs. Bacteria	Inter-Genus	Inter-Phylum	Intra-Kingdom
1000986	444649	0.603	0	Staphylococcus	Firmicutes	Bacteria	Corynebacterium	Actinobacteria	Bacteria	Staphylococcus vs. Corynebacterium	Firmicutes vs. Actinobacteria	Bacteria vs. Bacteria	Inter-Genus	Inter-Phylum	Intra-Kingdom
1000986	New.ReferenceOTU1094	0.356	0.02	Corynebacterium	Actinobacteria	Bacteria	Corynebacterium	Actinobacteria	Bacteria	Corynebacterium vs. Corynebacterium	Actinobacteria vs. Actinobacteria	Bacteria vs. Bacteria	Intra-Genus	Intra_Phylum	Intra-Kingdom
1000986	1062356	0.426	0	Corynebacterium	Actinobacteria	Bacteria	Corynebacterium	Actinobacteria	Bacteria	Corynebacterium vs. Corynebacterium	Actinobacteria vs. Actinobacteria	Bacteria vs. Bacteria	Intra-Genus	Intra_Phylum	Intra-Kingdom
1000986	New.ReferenceOTU674	-0.325	0.03	Kocuria	Actinobacteria	Bacteria	Corynebacterium	Actinobacteria	Bacteria	Kocuria vs. Corynebacterium	Actinobacteria vs. Actinobacteria	Bacteria vs. Bacteria	Inter-Genus	Intra_Phylum	Intra-Kingdom
1000986	1061772	0.31	0.04	Streptococcus	Firmicutes	Bacteria	Corynebacterium	Actinobacteria	Bacteria	Streptococcus vs. Corynebacterium	Firmicutes vs. Actinobacteria	Bacteria vs. Bacteria	Inter-Genus	Inter-Phylum	Intra-Kingdom
1000986	823916	0.501	0	Enhydrobacter	Proteobacteria	Bacteria	Corynebacterium	Actinobacteria	Bacteria	Enhydrobacter vs. Corynebacterium	Proteobacteria vs. Actinobacteria	Bacteria vs. Bacteria	Inter-Genus	Inter-Phylum	Intra-Kingdom
1000986	1096610	0.349	0.01	Finegoldia	Firmicutes	Bacteria	Corynebacterium	Actinobacteria	Bacteria	Finegoldia vs. Corynebacterium	Firmicutes vs. Actinobacteria	Bacteria vs. Bacteria	Inter-Genus	Inter-Phylum	Intra-Kingdom
1000986	New.ReferenceOTU356	0.517	0	Corynebacterium	Actinobacteria	Bacteria	Corynebacterium	Actinobacteria	Bacteria	Corynebacterium vs. Corynebacterium	Actinobacteria vs. Actinobacteria	Bacteria vs. Bacteria	Intra-Genus	Intra_Phylum	Intra-Kingdom
1000986	4442127	-0.245	0.04	Campylobacter	Proteobacteria	Bacteria	Corynebacterium	Actinobacteria	Bacteria	Campylobacter vs. Corynebacterium	Proteobacteria vs. Actinobacteria	Bacteria vs. Bacteria	Inter-Genus	Inter-Phylum	Intra-Kingdom
1000986	710275	0.335	0.03	Acinetobacter	Proteobacteria	Bacteria	Corynebacterium	Actinobacteria	Bacteria	Acinetobacter vs. Corynebacterium	Proteobacteria vs. Actinobacteria	Bacteria vs. Bacteria	Inter-Genus	Inter-Phylum	Intra-Kingdom
1000986	New.ReferenceOTU29	0.321	0.05	Staphylococcus	Firmicutes	Bacteria	Corynebacterium	Actinobacteria	Bacteria	Staphylococcus vs. Corynebacterium	Firmicutes vs. Actinobacteria	Bacteria vs. Bacteria	Inter-Genus	Inter-Phylum	Intra-Kingdom
1000986	New.ReferenceOTU222	0.325	0	Propionibacterium	Actinobacteria	Bacteria	Corynebacterium	Actinobacteria	Bacteria	Propionibacterium vs. Corynebacterium	Actinobacteria vs. Actinobacteria	Bacteria vs. Bacteria	Inter-Genus	Intra_Phylum	Intra-Kingdom
1000986	4297119	-0.363	0.01	Leptotrichia	Fusobacteria	Bacteria	Corynebacterium	Actinobacteria	Bacteria	Leptotrichia vs. Corynebacterium	Fusobacteria vs. Actinobacteria	Bacteria vs. Bacteria	Inter-Genus	Inter-Phylum	Intra-Kingdom
1000986	870106	0.642	0	Propionibacterium	Actinobacteria	Bacteria	Corynebacterium	Actinobacteria	Bacteria	Propionibacterium vs. Corynebacterium	Actinobacteria vs. Actinobacteria	Bacteria vs. Bacteria	Inter-Genus	Intra_Phylum	Intra-Kingdom
1000986	4361528	0.366	0.03	Acinetobacter	Proteobacteria	Bacteria	Corynebacterium	Actinobacteria	Bacteria	Acinetobacter vs. Corynebacterium	Proteobacteria vs. Actinobacteria	Bacteria vs. Bacteria	Inter-Genus	Inter-Phylum	Intra-Kingdom
1000986	13463	0.229	0.04	Corynebacterium	Actinobacteria	Bacteria	Corynebacterium	Actinobacteria	Bacteria	Corynebacterium vs. Corynebacterium	Actinobacteria vs. Actinobacteria	Bacteria vs. Bacteria	Intra-Genus	Intra_Phylum	Intra-Kingdom
1000986	128390	0.309	0.01	Corynebacterium	Actinobacteria	Bacteria	Corynebacterium	Actinobacteria	Bacteria	Corynebacterium vs. Corynebacterium	Actinobacteria vs. Actinobacteria	Bacteria vs. Bacteria	Intra-Genus	Intra_Phylum	Intra-Kingdom
1000986	ADMA-3Z-LP.54	-0.388	0	unclassified_Sporidiobolales_genus	Basidiomycota	Fungi	Corynebacterium	Actinobacteria	Bacteria	unclassified_Sporidiobolales_genus vs. Corynebacterium	Basidiomycota vs. Actinobacteria	Fungi vs. Bacteria	Inter-Genus	Inter-Phylum	Inter-Kingdom
1000986	439908	0.624	0		Firmicutes	Bacteria	Corynebacterium	Actinobacteria	Bacteria	vs. Corynebacterium	Firmicutes vs. Actinobacteria	Bacteria vs. Bacteria	Inter-Genus	Inter-Phylum	Intra-Kingdom
1000986	1004910	-0.319	0.01	Prevotella	Bacteroidetes	Bacteria	Corynebacterium	Actinobacteria	Bacteria	Prevotella vs. Corynebacterium	Bacteroidetes vs. Actinobacteria	Bacteria vs. Bacteria	Inter-Genus	Inter-Phylum	Intra-Kingdom
1000986	1015518	0.41	0.02	Corynebacterium	Actinobacteria	Bacteria	Corynebacterium	Actinobacteria	Bacteria	Corynebacterium vs. Corynebacterium	Actinobacteria vs. Actinobacteria	Bacteria vs. Bacteria	Intra-Genus	Intra_Phylum	Intra-Kingdom
1000986	New.ReferenceOTU653	-0.257	0.04	Shewanella	Proteobacteria	Bacteria	Corynebacterium	Actinobacteria	Bacteria	Shewanella vs. Corynebacterium	Proteobacteria vs. Actinobacteria	Bacteria vs. Bacteria	Inter-Genus	Inter-Phylum	Intra-Kingdom
1000986	971971	0.314	0.03	Propionibacterium	Actinobacteria	Bacteria	Corynebacterium	Actinobacteria	Bacteria	Propionibacterium vs. Corynebacterium	Actinobacteria vs. Actinobacteria	Bacteria vs. Bacteria	Inter-Genus	Intra_Phylum	Intra-Kingdom
1000986	4401957	-0.297	0.01	Campylobacter	Proteobacteria	Bacteria	Corynebacterium	Actinobacteria	Bacteria	Campylobacter vs. Corynebacterium	Proteobacteria vs. Actinobacteria	Bacteria vs. Bacteria	Inter-Genus	Inter-Phylum	Intra-Kingdom
1000986	3490230	0.325	0.04	Sphingomonas	Proteobacteria	Bacteria	Corynebacterium	Actinobacteria	Bacteria	Sphingomonas vs. Corynebacterium	Proteobacteria vs. Actinobacteria	Bacteria vs. Bacteria	Inter-Genus	Inter-Phylum	Intra-Kingdom
1000986	4375268	-0.285	0.04		Proteobacteria	Bacteria	Corynebacterium	Actinobacteria	Bacteria	vs. Corynebacterium	Proteobacteria vs. Actinobacteria	Bacteria vs. Bacteria	Inter-Genus	Inter-Phylum	Intra-Kingdom
1000986	353576	0.378	0.02	Acinetobacter	Proteobacteria	Bacteria	Corynebacterium	Actinobacteria	Bacteria	Acinetobacter vs. Corynebacterium	Proteobacteria vs. Actinobacteria	Bacteria vs. Bacteria	Inter-Genus	Inter-Phylum	Intra-Kingdom
1000986	New.CleanUp.ReferenceOTU85387	0.289	0.04	Micrococcus	Actinobacteria	Bacteria	Corynebacterium	Actinobacteria	Bacteria	Micrococcus vs. Corynebacterium	Actinobacteria vs. Actinobacteria	Bacteria vs. Bacteria	Inter-Genus	Intra_Phylum	Intra-Kingdom
1000986	New.ReferenceOTU816	0.441	0	Propionibacterium	Actinobacteria	Bacteria	Corynebacterium	Actinobacteria	Bacteria	Propionibacterium vs. Corynebacterium	Actinobacteria vs. Actinobacteria	Bacteria vs. Bacteria	Inter-Genus	Intra_Phylum	Intra-Kingdom
100208	73846	0.289	0.01	Rhodococcus	Actinobacteria	Bacteria		Proteobacteria	Bacteria	Rhodococcus vs.	Actinobacteria vs. Proteobacteria	Bacteria vs. Bacteria	Inter-Genus	Inter-Phylum	Intra-Kingdom
100208	1082539	-0.24	0.05	Streptococcus	Firmicutes	Bacteria		Proteobacteria	Bacteria	Streptococcus vs.	Firmicutes vs. Proteobacteria	Bacteria vs. Bacteria	Inter-Genus	Inter-Phylum	Intra-Kingdom
100208	163345	0.324	0.03	Skermanella	Proteobacteria	Bacteria		Proteobacteria	Bacteria	Skermanella vs.	Proteobacteria vs. Proteobacteria	Bacteria vs. Bacteria	Inter-Genus	Intra_Phylum	Intra-Kingdom
100208	614651	-0.267	0.01	Agrobacterium	Proteobacteria	Bacteria		Proteobacteria	Bacteria	Agrobacterium vs.	Proteobacteria vs. Proteobacteria	Bacteria vs. Bacteria	Inter-Genus	Intra_Phylum	Intra-Kingdom
100208	305668	0.44	0		Proteobacteria	Bacteria		Proteobacteria	Bacteria	vs.	Proteobacteria vs. Proteobacteria	Bacteria vs. Bacteria	Intra-Genus	Intra_Phylum	Intra-Kingdom
100208	960131	0.339	0		Firmicutes	Bacteria		Proteobacteria	Bacteria	vs.	Firmicutes vs. Proteobacteria	Bacteria vs. Bacteria	Intra-Genus	Inter-Phylum	Intra-Kingdom
100208	956553	0.296	0.02		Firmicutes	Bacteria		Proteobacteria	Bacteria	vs.	Firmicutes vs. Proteobacteria	Bacteria vs. Bacteria	Intra-Genus	Inter-Phylum	Intra-Kingdom
100208	New.CleanUp.ReferenceOTU138467	0.267	0.03	Rothia	Actinobacteria	Bacteria		Proteobacteria	Bacteria	Rothia vs.	Actinobacteria vs. Proteobacteria	Bacteria vs. Bacteria	Inter-Genus	Inter-Phylum	Intra-Kingdom
100208	584176	0.3	0.04	Acinetobacter	Proteobacteria	Bacteria		Proteobacteria	Bacteria	Acinetobacter vs.	Proteobacteria vs. Proteobacteria	Bacteria vs. Bacteria	Inter-Genus	Intra_Phylum	Intra-Kingdom
100208	ADMA-3Z-FOH.1853	-0.345	0.01	Aspergillus	Ascomycota	Fungi		Proteobacteria	Bacteria	Aspergillus vs.	Ascomycota vs. Proteobacteria	Fungi vs. Bacteria	Inter-Genus	Inter-Phylum	Inter-Kingdom
100208	4319020	-0.233	0.05		Proteobacteria	Bacteria		Proteobacteria	Bacteria	vs.	Proteobacteria vs. Proteobacteria	Bacteria vs. Bacteria	Intra-Genus	Intra_Phylum	Intra-Kingdom
100208	4483015	-0.359	0	Granulicatella	Firmicutes	Bacteria		Proteobacteria	Bacteria	Granulicatella vs.	Firmicutes vs. Proteobacteria	Bacteria vs. Bacteria	Inter-Genus	Inter-Phylum	Intra-Kingdom
100208	4477254	0.402	0	Sphingomonas	Proteobacteria	Bacteria		Proteobacteria	Bacteria	Sphingomonas vs.	Proteobacteria vs. Proteobacteria	Bacteria vs. Bacteria	Inter-Genus	Intra_Phylum	Intra-Kingdom
100208	New.CleanUp.ReferenceOTU255320	-0.253	0.04	Neisseria	Proteobacteria	Bacteria		Proteobacteria	Bacteria	Neisseria vs.	Proteobacteria vs. Proteobacteria	Bacteria vs. Bacteria	Inter-Genus	Intra_Phylum	Intra-Kingdom
100208	4407433	-0.342	0.02	Haemophilus	Proteobacteria	Bacteria		Proteobacteria	Bacteria	Haemophilus vs.	Proteobacteria vs. Proteobacteria	Bacteria vs. Bacteria	Inter-Genus	Intra_Phylum	Intra-Kingdom
100208	4405869	-0.448	0	Fusobacterium	Fusobacteria	Bacteria		Proteobacteria	Bacteria	Fusobacterium vs.	Fusobacteria vs. Proteobacteria	Bacteria vs. Bacteria	Inter-Genus	Inter-Phylum	Intra-Kingdom
100208	530206	-0.257	0.05	Prevotella	Bacteroidetes	Bacteria		Proteobacteria	Bacteria	Prevotella vs.	Bacteroidetes vs. Proteobacteria	Bacteria vs. Bacteria	Inter-Genus	Inter-Phylum	Intra-Kingdom
100208	New.ReferenceOTU1240	0.283	0.03	Enhydrobacter	Proteobacteria	Bacteria		Proteobacteria	Bacteria	Enhydrobacter vs.	Proteobacteria vs. Proteobacteria	Bacteria vs. Bacteria	Inter-Genus	Intra_Phylum	Intra-Kingdom
100208	534922	-0.362	0.01	Selenomonas	Firmicutes	Bacteria		Proteobacteria	Bacteria	Selenomonas vs.	Firmicutes vs. Proteobacteria	Bacteria vs. Bacteria	Inter-Genus	Inter-Phylum	Intra-Kingdom
100208	873972	0.298	0	Acinetobacter	Proteobacteria	Bacteria		Proteobacteria	Bacteria	Acinetobacter vs.	Proteobacteria vs. Proteobacteria	Bacteria vs. Bacteria	Inter-Genus	Intra_Phylum	Intra-Kingdom
100208	4302571	-0.317	0.03	Prevotella	Bacteroidetes	Bacteria		Proteobacteria	Bacteria	Prevotella vs.	Bacteroidetes vs. Proteobacteria	Bacteria vs. Bacteria	Inter-Genus	Inter-Phylum	Intra-Kingdom
100208	964220	-0.45	0.01	Corynebacterium	Actinobacteria	Bacteria		Proteobacteria	Bacteria	Corynebacterium vs.	Actinobacteria vs. Proteobacteria	Bacteria vs. Bacteria	Inter-Genus	Inter-Phylum	Intra-Kingdom
100208	2480553	-0.348	0	Leptotrichia	Fusobacteria	Bacteria		Proteobacteria	Bacteria	Leptotrichia vs.	Fusobacteria vs. Proteobacteria	Bacteria vs. Bacteria	Inter-Genus	Inter-Phylum	Intra-Kingdom
100208	526682	0.227	0.05	Actinomyces	Actinobacteria	Bacteria		Proteobacteria	Bacteria	Actinomyces vs.	Actinobacteria vs. Proteobacteria	Bacteria vs. Bacteria	Inter-Genus	Inter-Phylum	Intra-Kingdom
100208	4347159	0.255	0.04	Bifidobacterium	Actinobacteria	Bacteria		Proteobacteria	Bacteria	Bifidobacterium vs.	Actinobacteria vs. Proteobacteria	Bacteria vs. Bacteria	Inter-Genus	Inter-Phylum	Intra-Kingdom
100208	4477910	-0.309	0.02	Neisseria	Proteobacteria	Bacteria		Proteobacteria	Bacteria	Neisseria vs.	Proteobacteria vs. Proteobacteria	Bacteria vs. Bacteria	Inter-Genus	Intra_Phylum	Intra-Kingdom
100208	833864	0.406	0		Actinobacteria	Bacteria		Proteobacteria	Bacteria	vs.	Actinobacteria vs. Proteobacteria	Bacteria vs. Bacteria	Intra-Genus	Inter-Phylum	Intra-Kingdom
100208	875451	0.41	0.01	Gordonia	Actinobacteria	Bacteria		Proteobacteria	Bacteria	Gordonia vs.	Actinobacteria vs. Proteobacteria	Bacteria vs. Bacteria	Inter-Genus	Inter-Phylum	Intra-Kingdom
100208	543675	-0.457	0		Actinobacteria	Bacteria		Proteobacteria	Bacteria	vs.	Actinobacteria vs. Proteobacteria	Bacteria vs. Bacteria	Intra-Genus	Inter-Phylum	Intra-Kingdom
100208	4454839	0.274	0		Proteobacteria	Bacteria		Proteobacteria	Bacteria	vs.	Proteobacteria vs. Proteobacteria	Bacteria vs. Bacteria	Intra-Genus	Intra_Phylum	Intra-Kingdom
100208	4425214	0.281	0.04	Streptococcus	Firmicutes	Bacteria		Proteobacteria	Bacteria	Streptococcus vs.	Firmicutes vs. Proteobacteria	Bacteria vs. Bacteria	Inter-Genus	Inter-Phylum	Intra-Kingdom
100208	408706	0.439	0	Chryseobacterium	Bacteroidetes	Bacteria		Proteobacteria	Bacteria	Chryseobacterium vs.	Bacteroidetes vs. Proteobacteria	Bacteria vs. Bacteria	Inter-Genus	Inter-Phylum	Intra-Kingdom
100208	4380971	0.274	0.02	Clostridium	Firmicutes	Bacteria		Proteobacteria	Bacteria	Clostridium vs.	Firmicutes vs. Proteobacteria	Bacteria vs. Bacteria	Inter-Genus	Inter-Phylum	Intra-Kingdom
100208	New.ReferenceOTU122	0.322	0	Corynebacterium	Actinobacteria	Bacteria		Proteobacteria	Bacteria	Corynebacterium vs.	Actinobacteria vs. Proteobacteria	Bacteria vs. Bacteria	Inter-Genus	Inter-Phylum	Intra-Kingdom
100208	788023	0.288	0.02	Gordonia	Actinobacteria	Bacteria		Proteobacteria	Bacteria	Gordonia vs.	Actinobacteria vs. Proteobacteria	Bacteria vs. Bacteria	Inter-Genus	Inter-Phylum	Intra-Kingdom
100208	165489	0.285	0.02		Proteobacteria	Bacteria		Proteobacteria	Bacteria	vs.	Proteobacteria vs. Proteobacteria	Bacteria vs. Bacteria	Intra-Genus	Intra_Phylum	Intra-Kingdom
100208	1068562	-0.261	0.04	Sphingomonas	Proteobacteria	Bacteria		Proteobacteria	Bacteria	Sphingomonas vs.	Proteobacteria vs. Proteobacteria	Bacteria vs. Bacteria	Inter-Genus	Intra_Phylum	Intra-Kingdom
100208	267852	-0.342	0	Sphingopyxis	Proteobacteria	Bacteria		Proteobacteria	Bacteria	Sphingopyxis vs.	Proteobacteria vs. Proteobacteria	Bacteria vs. Bacteria	Inter-Genus	Intra_Phylum	Intra-Kingdom
100208	154003	0.278	0.02	Microbacterium	Actinobacteria	Bacteria		Proteobacteria	Bacteria	Microbacterium vs.	Actinobacteria vs. Proteobacteria	Bacteria vs. Bacteria	Inter-Genus	Inter-Phylum	Intra-Kingdom
100208	1076668	-0.337	0.04		Firmicutes	Bacteria		Proteobacteria	Bacteria	vs.	Firmicutes vs. Proteobacteria	Bacteria vs. Bacteria	Intra-Genus	Inter-Phylum	Intra-Kingdom
100208	247442	0.281	0.04		Proteobacteria	Bacteria		Proteobacteria	Bacteria	vs.	Proteobacteria vs. Proteobacteria	Bacteria vs. Bacteria	Intra-Genus	Intra_Phylum	Intra-Kingdom
100208	4324464	-0.315	0.01	Leptotrichia	Fusobacteria	Bacteria		Proteobacteria	Bacteria	Leptotrichia vs.	Fusobacteria vs. Proteobacteria	Bacteria vs. Bacteria	Inter-Genus	Inter-Phylum	Intra-Kingdom
100208	4376236	0.222	0.05		Proteobacteria	Bacteria		Proteobacteria	Bacteria	vs.	Proteobacteria vs. Proteobacteria	Bacteria vs. Bacteria	Intra-Genus	Intra_Phylum	Intra-Kingdom
100208	4449608	0.339	0.02	Sphingomonas	Proteobacteria	Bacteria		Proteobacteria	Bacteria	Sphingomonas vs.	Proteobacteria vs. Proteobacteria	Bacteria vs. Bacteria	Inter-Genus	Intra_Phylum	Intra-Kingdom
100208	269907	-0.452	0	[Prevotella]	Bacteroidetes	Bacteria		Proteobacteria	Bacteria	[Prevotella] vs.	Bacteroidetes vs. Proteobacteria	Bacteria vs. Bacteria	Inter-Genus	Inter-Phylum	Intra-Kingdom
100208	4321170	0.411	0	Sphingobacterium	Bacteroidetes	Bacteria		Proteobacteria	Bacteria	Sphingobacterium vs.	Bacteroidetes vs. Proteobacteria	Bacteria vs. Bacteria	Inter-Genus	Inter-Phylum	Intra-Kingdom
100208	4418165	0.36	0		Proteobacteria	Bacteria		Proteobacteria	Bacteria	vs.	Proteobacteria vs. Proteobacteria	Bacteria vs. Bacteria	Intra-Genus	Intra_Phylum	Intra-Kingdom
100208	4407093	-0.305	0.03	Haemophilus	Proteobacteria	Bacteria		Proteobacteria	Bacteria	Haemophilus vs.	Proteobacteria vs. Proteobacteria	Bacteria vs. Bacteria	Inter-Genus	Intra_Phylum	Intra-Kingdom
100208	822624	-0.436	0	Dermacoccus	Actinobacteria	Bacteria		Proteobacteria	Bacteria	Dermacoccus vs.	Actinobacteria vs. Proteobacteria	Bacteria vs. Bacteria	Inter-Genus	Inter-Phylum	Intra-Kingdom
100208	537894	-0.278	0.04	Streptococcus	Firmicutes	Bacteria		Proteobacteria	Bacteria	Streptococcus vs.	Firmicutes vs. Proteobacteria	Bacteria vs. Bacteria	Inter-Genus	Inter-Phylum	Intra-Kingdom
100208	4311939	0.301	0.03	Rothia	Actinobacteria	Bacteria		Proteobacteria	Bacteria	Rothia vs.	Actinobacteria vs. Proteobacteria	Bacteria vs. Bacteria	Inter-Genus	Inter-Phylum	Intra-Kingdom
100208	New.CleanUp.ReferenceOTU214372	0.241	0.03	Dermacoccus	Actinobacteria	Bacteria		Proteobacteria	Bacteria	Dermacoccus vs.	Actinobacteria vs. Proteobacteria	Bacteria vs. Bacteria	Inter-Genus	Inter-Phylum	Intra-Kingdom
100208	3060112	-0.265	0.05		Proteobacteria	Bacteria		Proteobacteria	Bacteria	vs.	Proteobacteria vs. Proteobacteria	Bacteria vs. Bacteria	Intra-Genus	Intra_Phylum	Intra-Kingdom
100208	1005952	-0.309	0	Streptococcus	Firmicutes	Bacteria		Proteobacteria	Bacteria	Streptococcus vs.	Firmicutes vs. Proteobacteria	Bacteria vs. Bacteria	Inter-Genus	Inter-Phylum	Intra-Kingdom
100208	1069592	0.259	0		Firmicutes	Bacteria		Proteobacteria	Bacteria	vs.	Firmicutes vs. Proteobacteria	Bacteria vs. Bacteria	Intra-Genus	Inter-Phylum	Intra-Kingdom
100208	129798	-0.413	0	Lactobacillus	Firmicutes	Bacteria		Proteobacteria	Bacteria	Lactobacillus vs.	Firmicutes vs. Proteobacteria	Bacteria vs. Bacteria	Inter-Genus	Inter-Phylum	Intra-Kingdom
100208	4445096	0.528	0		Proteobacteria	Bacteria		Proteobacteria	Bacteria	vs.	Proteobacteria vs. Proteobacteria	Bacteria vs. Bacteria	Intra-Genus	Intra_Phylum	Intra-Kingdom
100208	4391625	0.238	0.03	Veillonella	Firmicutes	Bacteria		Proteobacteria	Bacteria	Veillonella vs.	Firmicutes vs. Proteobacteria	Bacteria vs. Bacteria	Inter-Genus	Inter-Phylum	Intra-Kingdom
100208	4394926	0.292	0.02	Pantoea	Proteobacteria	Bacteria		Proteobacteria	Bacteria	Pantoea vs.	Proteobacteria vs. Proteobacteria	Bacteria vs. Bacteria	Inter-Genus	Intra_Phylum	Intra-Kingdom
100208	212945	-0.297	0.02		Proteobacteria	Bacteria		Proteobacteria	Bacteria	vs.	Proteobacteria vs. Proteobacteria	Bacteria vs. Bacteria	Intra-Genus	Intra_Phylum	Intra-Kingdom
100208	New.CleanUp.ReferenceOTU262197	0.353	0		Actinobacteria	Bacteria		Proteobacteria	Bacteria	vs.	Actinobacteria vs. Proteobacteria	Bacteria vs. Bacteria	Intra-Genus	Inter-Phylum	Intra-Kingdom
100208	4341205	-0.27	0.04		Firmicutes	Bacteria		Proteobacteria	Bacteria	vs.	Firmicutes vs. Proteobacteria	Bacteria vs. Bacteria	Intra-Genus	Inter-Phylum	Intra-Kingdom
100208	4385138	-0.259	0.03	Haemophilus	Proteobacteria	Bacteria		Proteobacteria	Bacteria	Haemophilus vs.	Proteobacteria vs. Proteobacteria	Bacteria vs. Bacteria	Inter-Genus	Intra_Phylum	Intra-Kingdom
100208	4299448	-0.362	0.01	Neisseria	Proteobacteria	Bacteria		Proteobacteria	Bacteria	Neisseria vs.	Proteobacteria vs. Proteobacteria	Bacteria vs. Bacteria	Inter-Genus	Intra_Phylum	Intra-Kingdom
100208	910933	0.292	0.04	Rhodococcus	Actinobacteria	Bacteria		Proteobacteria	Bacteria	Rhodococcus vs.	Actinobacteria vs. Proteobacteria	Bacteria vs. Bacteria	Inter-Genus	Inter-Phylum	Intra-Kingdom
100208	3875675	0.265	0.04		Proteobacteria	Bacteria		Proteobacteria	Bacteria	vs.	Proteobacteria vs. Proteobacteria	Bacteria vs. Bacteria	Intra-Genus	Intra_Phylum	Intra-Kingdom
100208	715527	-0.302	0.03	Pseudoxanthomonas	Proteobacteria	Bacteria		Proteobacteria	Bacteria	Pseudoxanthomonas vs.	Proteobacteria vs. Proteobacteria	Bacteria vs. Bacteria	Inter-Genus	Intra_Phylum	Intra-Kingdom
100208	2254348	0.251	0.05		Proteobacteria	Bacteria		Proteobacteria	Bacteria	vs.	Proteobacteria vs. Proteobacteria	Bacteria vs. Bacteria	Intra-Genus	Intra_Phylum	Intra-Kingdom
100208	678813	0.3	0.04		Proteobacteria	Bacteria		Proteobacteria	Bacteria	vs.	Proteobacteria vs. Proteobacteria	Bacteria vs. Bacteria	Intra-Genus	Intra_Phylum	Intra-Kingdom
100208	573035	-0.307	0.01	Alicyclobacillus	Firmicutes	Bacteria		Proteobacteria	Bacteria	Alicyclobacillus vs.	Firmicutes vs. Proteobacteria	Bacteria vs. Bacteria	Inter-Genus	Inter-Phylum	Intra-Kingdom
100208	4391560	-0.423	0		Proteobacteria	Bacteria		Proteobacteria	Bacteria	vs.	Proteobacteria vs. Proteobacteria	Bacteria vs. Bacteria	Intra-Genus	Intra_Phylum	Intra-Kingdom
100208	4462474	0.326	0.01		Proteobacteria	Bacteria		Proteobacteria	Bacteria	vs.	Proteobacteria vs. Proteobacteria	Bacteria vs. Bacteria	Intra-Genus	Intra_Phylum	Intra-Kingdom
100208	4451743	0.246	0.05		Firmicutes	Bacteria		Proteobacteria	Bacteria	vs.	Firmicutes vs. Proteobacteria	Bacteria vs. Bacteria	Intra-Genus	Inter-Phylum	Intra-Kingdom
100208	4460914	-0.413	0.01	Leptotrichia	Fusobacteria	Bacteria		Proteobacteria	Bacteria	Leptotrichia vs.	Fusobacteria vs. Proteobacteria	Bacteria vs. Bacteria	Inter-Genus	Inter-Phylum	Intra-Kingdom
100208	4337383	-0.261	0		Proteobacteria	Bacteria		Proteobacteria	Bacteria	vs.	Proteobacteria vs. Proteobacteria	Bacteria vs. Bacteria	Intra-Genus	Intra_Phylum	Intra-Kingdom
100208	4450360	0.371	0.01	Sphingomonas	Proteobacteria	Bacteria		Proteobacteria	Bacteria	Sphingomonas vs.	Proteobacteria vs. Proteobacteria	Bacteria vs. Bacteria	Inter-Genus	Intra_Phylum	Intra-Kingdom
100208	190502	0.273	0.03	Streptococcus	Firmicutes	Bacteria		Proteobacteria	Bacteria	Streptococcus vs.	Firmicutes vs. Proteobacteria	Bacteria vs. Bacteria	Inter-Genus	Inter-Phylum	Intra-Kingdom
100208	615514	-0.257	0.03		Proteobacteria	Bacteria		Proteobacteria	Bacteria	vs.	Proteobacteria vs. Proteobacteria	Bacteria vs. Bacteria	Intra-Genus	Intra_Phylum	Intra-Kingdom
100208	106019	0.294	0.03	Chryseobacterium	Bacteroidetes	Bacteria		Proteobacteria	Bacteria	Chryseobacterium vs.	Bacteroidetes vs. Proteobacteria	Bacteria vs. Bacteria	Inter-Genus	Inter-Phylum	Intra-Kingdom
100208	215095	0.479	0	Microbacterium	Actinobacteria	Bacteria		Proteobacteria	Bacteria	Microbacterium vs.	Actinobacteria vs. Proteobacteria	Bacteria vs. Bacteria	Inter-Genus	Inter-Phylum	Intra-Kingdom
100208	3944484	0.291	0.01		Proteobacteria	Bacteria		Proteobacteria	Bacteria	vs.	Proteobacteria vs. Proteobacteria	Bacteria vs. Bacteria	Intra-Genus	Intra_Phylum	Intra-Kingdom
100208	3941682	-0.397	0	Dermacoccus	Actinobacteria	Bacteria		Proteobacteria	Bacteria	Dermacoccus vs.	Actinobacteria vs. Proteobacteria	Bacteria vs. Bacteria	Inter-Genus	Inter-Phylum	Intra-Kingdom
100208	New.ReferenceOTU356	0.26	0.04	Corynebacterium	Actinobacteria	Bacteria		Proteobacteria	Bacteria	Corynebacterium vs.	Actinobacteria vs. Proteobacteria	Bacteria vs. Bacteria	Inter-Genus	Inter-Phylum	Intra-Kingdom
100208	211507	-0.316	0.02		Actinobacteria	Bacteria		Proteobacteria	Bacteria	vs.	Actinobacteria vs. Proteobacteria	Bacteria vs. Bacteria	Intra-Genus	Inter-Phylum	Intra-Kingdom
100208	161677	0.415	0	Acinetobacter	Proteobacteria	Bacteria		Proteobacteria	Bacteria	Acinetobacter vs.	Proteobacteria vs. Proteobacteria	Bacteria vs. Bacteria	Inter-Genus	Intra_Phylum	Intra-Kingdom
100208	New.CleanUp.ReferenceOTU236944	-0.292	0.01	Delftia	Proteobacteria	Bacteria		Proteobacteria	Bacteria	Delftia vs.	Proteobacteria vs. Proteobacteria	Bacteria vs. Bacteria	Inter-Genus	Intra_Phylum	Intra-Kingdom
100208	New.ReferenceOTU1174	0.307	0.02	Propionibacterium	Actinobacteria	Bacteria		Proteobacteria	Bacteria	Propionibacterium vs.	Actinobacteria vs. Proteobacteria	Bacteria vs. Bacteria	Inter-Genus	Inter-Phylum	Intra-Kingdom
100208	4350466	-0.277	0.03		Bacteroidetes	Bacteria		Proteobacteria	Bacteria	vs.	Bacteroidetes vs. Proteobacteria	Bacteria vs. Bacteria	Intra-Genus	Inter-Phylum	Intra-Kingdom
100208	269901	0.262	0.02	Pseudomonas	Proteobacteria	Bacteria		Proteobacteria	Bacteria	Pseudomonas vs.	Proteobacteria vs. Proteobacteria	Bacteria vs. Bacteria	Inter-Genus	Intra_Phylum	Intra-Kingdom
100208	4422794	0.308	0.05	Acinetobacter	Proteobacteria	Bacteria		Proteobacteria	Bacteria	Acinetobacter vs.	Proteobacteria vs. Proteobacteria	Bacteria vs. Bacteria	Inter-Genus	Intra_Phylum	Intra-Kingdom
100208	282360	0.354	0	Corynebacterium	Actinobacteria	Bacteria		Proteobacteria	Bacteria	Corynebacterium vs.	Actinobacteria vs. Proteobacteria	Bacteria vs. Bacteria	Inter-Genus	Inter-Phylum	Intra-Kingdom
100208	1141382	-0.266	0.04	Lysobacter	Proteobacteria	Bacteria		Proteobacteria	Bacteria	Lysobacter vs.	Proteobacteria vs. Proteobacteria	Bacteria vs. Bacteria	Inter-Genus	Intra_Phylum	Intra-Kingdom
100208	4462432	0.319	0	Corynebacterium	Actinobacteria	Bacteria		Proteobacteria	Bacteria	Corynebacterium vs.	Actinobacteria vs. Proteobacteria	Bacteria vs. Bacteria	Inter-Genus	Inter-Phylum	Intra-Kingdom
100208	New.ReferenceOTU1094	0.283	0.05	Corynebacterium	Actinobacteria	Bacteria		Proteobacteria	Bacteria	Corynebacterium vs.	Actinobacteria vs. Proteobacteria	Bacteria vs. Bacteria	Inter-Genus	Inter-Phylum	Intra-Kingdom
100208	651004	0.258	0.02		Actinobacteria	Bacteria		Proteobacteria	Bacteria	vs.	Actinobacteria vs. Proteobacteria	Bacteria vs. Bacteria	Intra-Genus	Inter-Phylum	Intra-Kingdom
100208	611110	-0.267	0.05	Prevotella	Bacteroidetes	Bacteria		Proteobacteria	Bacteria	Prevotella vs.	Bacteroidetes vs. Proteobacteria	Bacteria vs. Bacteria	Inter-Genus	Inter-Phylum	Intra-Kingdom
100208	New.CleanUp.ReferenceOTU303899	-0.26	0.04		Actinobacteria	Bacteria		Proteobacteria	Bacteria	vs.	Actinobacteria vs. Proteobacteria	Bacteria vs. Bacteria	Intra-Genus	Inter-Phylum	Intra-Kingdom
100208	New.ReferenceOTU899	-0.346	0.02	Neisseria	Proteobacteria	Bacteria		Proteobacteria	Bacteria	Neisseria vs.	Proteobacteria vs. Proteobacteria	Bacteria vs. Bacteria	Inter-Genus	Intra_Phylum	Intra-Kingdom
100208	New.CleanUp.ReferenceOTU340411	-0.309	0.04	Haemophilus	Proteobacteria	Bacteria		Proteobacteria	Bacteria	Haemophilus vs.	Proteobacteria vs. Proteobacteria	Bacteria vs. Bacteria	Inter-Genus	Intra_Phylum	Intra-Kingdom
100208	3055791	-0.399	0.01	Pseudoxanthomonas	Proteobacteria	Bacteria		Proteobacteria	Bacteria	Pseudoxanthomonas vs.	Proteobacteria vs. Proteobacteria	Bacteria vs. Bacteria	Inter-Genus	Intra_Phylum	Intra-Kingdom
100208	1027904	0.319	0.01	Macrococcus	Firmicutes	Bacteria		Proteobacteria	Bacteria	Macrococcus vs.	Firmicutes vs. Proteobacteria	Bacteria vs. Bacteria	Inter-Genus	Inter-Phylum	Intra-Kingdom
100208	505670	-0.351	0	WAL_1855D	Firmicutes	Bacteria		Proteobacteria	Bacteria	WAL_1855D vs.	Firmicutes vs. Proteobacteria	Bacteria vs. Bacteria	Inter-Genus	Inter-Phylum	Intra-Kingdom
100208	4411489	-0.269	0.03	Gordonia	Actinobacteria	Bacteria		Proteobacteria	Bacteria	Gordonia vs.	Actinobacteria vs. Proteobacteria	Bacteria vs. Bacteria	Inter-Genus	Inter-Phylum	Intra-Kingdom
100208	1083298	0.281	0.01	Hymenobacter	Bacteroidetes	Bacteria		Proteobacteria	Bacteria	Hymenobacter vs.	Bacteroidetes vs. Proteobacteria	Bacteria vs. Bacteria	Inter-Genus	Inter-Phylum	Intra-Kingdom
100208	4321559	-0.348	0.01	Porphyromonas	Bacteroidetes	Bacteria		Proteobacteria	Bacteria	Porphyromonas vs.	Bacteroidetes vs. Proteobacteria	Bacteria vs. Bacteria	Inter-Genus	Inter-Phylum	Intra-Kingdom
100208	4408129	0.434	0.01	Erwinia	Proteobacteria	Bacteria		Proteobacteria	Bacteria	Erwinia vs.	Proteobacteria vs. Proteobacteria	Bacteria vs. Bacteria	Inter-Genus	Intra_Phylum	Intra-Kingdom
100208	New.ReferenceOTU1350	0.27	0.03		Proteobacteria	Bacteria		Proteobacteria	Bacteria	vs.	Proteobacteria vs. Proteobacteria	Bacteria vs. Bacteria	Intra-Genus	Intra_Phylum	Intra-Kingdom
100208	4404577	-0.303	0.01		Firmicutes	Bacteria		Proteobacteria	Bacteria	vs.	Firmicutes vs. Proteobacteria	Bacteria vs. Bacteria	Intra-Genus	Inter-Phylum	Intra-Kingdom
100208	4318122	-0.405	0	Actinobacillus	Proteobacteria	Bacteria		Proteobacteria	Bacteria	Actinobacillus vs.	Proteobacteria vs. Proteobacteria	Bacteria vs. Bacteria	Inter-Genus	Intra_Phylum	Intra-Kingdom
100208	187652	0.491	0	Dermacoccus	Actinobacteria	Bacteria		Proteobacteria	Bacteria	Dermacoccus vs.	Actinobacteria vs. Proteobacteria	Bacteria vs. Bacteria	Inter-Genus	Inter-Phylum	Intra-Kingdom
100208	4469417	-0.281	0		Proteobacteria	Bacteria		Proteobacteria	Bacteria	vs.	Proteobacteria vs. Proteobacteria	Bacteria vs. Bacteria	Intra-Genus	Intra_Phylum	Intra-Kingdom
100208	4473893	0.344	0		Actinobacteria	Bacteria		Proteobacteria	Bacteria	vs.	Actinobacteria vs. Proteobacteria	Bacteria vs. Bacteria	Intra-Genus	Inter-Phylum	Intra-Kingdom
100208	704267	0.304	0.02	Sphingomonas	Proteobacteria	Bacteria		Proteobacteria	Bacteria	Sphingomonas vs.	Proteobacteria vs. Proteobacteria	Bacteria vs. Bacteria	Inter-Genus	Intra_Phylum	Intra-Kingdom
100208	New.ReferenceOTU640	-0.309	0		Proteobacteria	Bacteria		Proteobacteria	Bacteria	vs.	Proteobacteria vs. Proteobacteria	Bacteria vs. Bacteria	Intra-Genus	Intra_Phylum	Intra-Kingdom
100208	4401186	-0.276	0.05	Eikenella	Proteobacteria	Bacteria		Proteobacteria	Bacteria	Eikenella vs.	Proteobacteria vs. Proteobacteria	Bacteria vs. Bacteria	Inter-Genus	Intra_Phylum	Intra-Kingdom
100208	369436	-0.248	0.03		Proteobacteria	Bacteria		Proteobacteria	Bacteria	vs.	Proteobacteria vs. Proteobacteria	Bacteria vs. Bacteria	Intra-Genus	Intra_Phylum	Intra-Kingdom
100208	760967	-0.268	0.03	Prevotella	Bacteroidetes	Bacteria		Proteobacteria	Bacteria	Prevotella vs.	Bacteroidetes vs. Proteobacteria	Bacteria vs. Bacteria	Inter-Genus	Inter-Phylum	Intra-Kingdom
100208	4432431	-0.366	0	Aggregatibacter	Proteobacteria	Bacteria		Proteobacteria	Bacteria	Aggregatibacter vs.	Proteobacteria vs. Proteobacteria	Bacteria vs. Bacteria	Inter-Genus	Intra_Phylum	Intra-Kingdom
100208	137183	0.289	0.02	Bifidobacterium	Actinobacteria	Bacteria		Proteobacteria	Bacteria	Bifidobacterium vs.	Actinobacteria vs. Proteobacteria	Bacteria vs. Bacteria	Inter-Genus	Inter-Phylum	Intra-Kingdom
100208	ADMA-3Z-FOH.13524	0.255	0.04	unclassified_Saccharomycetales_genus	Ascomycota	Fungi		Proteobacteria	Bacteria	unclassified_Saccharomycetales_genus vs.	Ascomycota vs. Proteobacteria	Fungi vs. Bacteria	Inter-Genus	Inter-Phylum	Inter-Kingdom
100208	671258	0.454	0	Gordonia	Actinobacteria	Bacteria		Proteobacteria	Bacteria	Gordonia vs.	Actinobacteria vs. Proteobacteria	Bacteria vs. Bacteria	Inter-Genus	Inter-Phylum	Intra-Kingdom
100208	4294457	-0.27	0.04	Rothia	Actinobacteria	Bacteria		Proteobacteria	Bacteria	Rothia vs.	Actinobacteria vs. Proteobacteria	Bacteria vs. Bacteria	Inter-Genus	Inter-Phylum	Intra-Kingdom
100208	4245392	0.358	0	Rhodobacter	Proteobacteria	Bacteria		Proteobacteria	Bacteria	Rhodobacter vs.	Proteobacteria vs. Proteobacteria	Bacteria vs. Bacteria	Inter-Genus	Intra_Phylum	Intra-Kingdom
100208	New.CleanUp.ReferenceOTU359796	-0.205	0.03	Acinetobacter	Proteobacteria	Bacteria		Proteobacteria	Bacteria	Acinetobacter vs.	Proteobacteria vs. Proteobacteria	Bacteria vs. Bacteria	Inter-Genus	Intra_Phylum	Intra-Kingdom
100208	4295725	0.299	0.03	Psychrobacter	Proteobacteria	Bacteria		Proteobacteria	Bacteria	Psychrobacter vs.	Proteobacteria vs. Proteobacteria	Bacteria vs. Bacteria	Inter-Genus	Intra_Phylum	Intra-Kingdom
100208	724665	0.288	0.04	Dermatophilus	Actinobacteria	Bacteria		Proteobacteria	Bacteria	Dermatophilus vs.	Actinobacteria vs. Proteobacteria	Bacteria vs. Bacteria	Inter-Genus	Inter-Phylum	Intra-Kingdom
100208	New.ReferenceOTU873	-0.301	0.01	Haemophilus	Proteobacteria	Bacteria		Proteobacteria	Bacteria	Haemophilus vs.	Proteobacteria vs. Proteobacteria	Bacteria vs. Bacteria	Inter-Genus	Intra_Phylum	Intra-Kingdom
100208	4473295	-0.434	0	Fusobacterium	Fusobacteria	Bacteria		Proteobacteria	Bacteria	Fusobacterium vs.	Fusobacteria vs. Proteobacteria	Bacteria vs. Bacteria	Inter-Genus	Inter-Phylum	Intra-Kingdom
100208	New.CleanUp.ReferenceOTU93227	0.213	0.05	Corynebacterium	Actinobacteria	Bacteria		Proteobacteria	Bacteria	Corynebacterium vs.	Actinobacteria vs. Proteobacteria	Bacteria vs. Bacteria	Inter-Genus	Inter-Phylum	Intra-Kingdom
100208	817734	0.309	0.02	Pseudomonas	Proteobacteria	Bacteria		Proteobacteria	Bacteria	Pseudomonas vs.	Proteobacteria vs. Proteobacteria	Bacteria vs. Bacteria	Inter-Genus	Intra_Phylum	Intra-Kingdom
100208	4406781	-0.282	0.01	Filifactor	Firmicutes	Bacteria		Proteobacteria	Bacteria	Filifactor vs.	Firmicutes vs. Proteobacteria	Bacteria vs. Bacteria	Inter-Genus	Inter-Phylum	Intra-Kingdom
100208	487725	0.279	0.03	Sphingomonas	Proteobacteria	Bacteria		Proteobacteria	Bacteria	Sphingomonas vs.	Proteobacteria vs. Proteobacteria	Bacteria vs. Bacteria	Inter-Genus	Intra_Phylum	Intra-Kingdom
100208	4327233	0.306	0.01	Curtobacterium	Actinobacteria	Bacteria		Proteobacteria	Bacteria	Curtobacterium vs.	Actinobacteria vs. Proteobacteria	Bacteria vs. Bacteria	Inter-Genus	Inter-Phylum	Intra-Kingdom
100208	4419634	-0.255	0.03	Leptotrichia	Fusobacteria	Bacteria		Proteobacteria	Bacteria	Leptotrichia vs.	Fusobacteria vs. Proteobacteria	Bacteria vs. Bacteria	Inter-Genus	Inter-Phylum	Intra-Kingdom
100208	4465803	-0.347	0	Porphyromonas	Bacteroidetes	Bacteria		Proteobacteria	Bacteria	Porphyromonas vs.	Bacteroidetes vs. Proteobacteria	Bacteria vs. Bacteria	Inter-Genus	Inter-Phylum	Intra-Kingdom
100208	4452050	0.259	0.03	Erwinia	Proteobacteria	Bacteria		Proteobacteria	Bacteria	Erwinia vs.	Proteobacteria vs. Proteobacteria	Bacteria vs. Bacteria	Inter-Genus	Intra_Phylum	Intra-Kingdom
100208	640071	0.261	0.01	Pseudomonas	Proteobacteria	Bacteria		Proteobacteria	Bacteria	Pseudomonas vs.	Proteobacteria vs. Proteobacteria	Bacteria vs. Bacteria	Inter-Genus	Intra_Phylum	Intra-Kingdom
100208	4299526	0.366	0	Actinomyces	Actinobacteria	Bacteria		Proteobacteria	Bacteria	Actinomyces vs.	Actinobacteria vs. Proteobacteria	Bacteria vs. Bacteria	Inter-Genus	Inter-Phylum	Intra-Kingdom
100208	526131	-0.253	0.05	Streptococcus	Firmicutes	Bacteria		Proteobacteria	Bacteria	Streptococcus vs.	Firmicutes vs. Proteobacteria	Bacteria vs. Bacteria	Inter-Genus	Inter-Phylum	Intra-Kingdom
100208	923032	-0.372	0.01	Leptotrichia	Fusobacteria	Bacteria		Proteobacteria	Bacteria	Leptotrichia vs.	Fusobacteria vs. Proteobacteria	Bacteria vs. Bacteria	Inter-Genus	Inter-Phylum	Intra-Kingdom
100208	New.CleanUp.ReferenceOTU156611	-0.269	0.04	Actinomyces	Actinobacteria	Bacteria		Proteobacteria	Bacteria	Actinomyces vs.	Actinobacteria vs. Proteobacteria	Bacteria vs. Bacteria	Inter-Genus	Inter-Phylum	Intra-Kingdom
100208	747980	-0.308	0.02	Prevotella	Bacteroidetes	Bacteria		Proteobacteria	Bacteria	Prevotella vs.	Bacteroidetes vs. Proteobacteria	Bacteria vs. Bacteria	Inter-Genus	Inter-Phylum	Intra-Kingdom
100208	939309	0.246	0.04		Proteobacteria	Bacteria		Proteobacteria	Bacteria	vs.	Proteobacteria vs. Proteobacteria	Bacteria vs. Bacteria	Intra-Genus	Intra_Phylum	Intra-Kingdom
100208	4335977	0.425	0	Sphingomonas	Proteobacteria	Bacteria		Proteobacteria	Bacteria	Sphingomonas vs.	Proteobacteria vs. Proteobacteria	Bacteria vs. Bacteria	Inter-Genus	Intra_Phylum	Intra-Kingdom
100208	New.ReferenceOTU891	-0.304	0	Kocuria	Actinobacteria	Bacteria		Proteobacteria	Bacteria	Kocuria vs.	Actinobacteria vs. Proteobacteria	Bacteria vs. Bacteria	Inter-Genus	Inter-Phylum	Intra-Kingdom
100208	357334	0.275	0.02	Blautia	Firmicutes	Bacteria		Proteobacteria	Bacteria	Blautia vs.	Firmicutes vs. Proteobacteria	Bacteria vs. Bacteria	Inter-Genus	Inter-Phylum	Intra-Kingdom
100208	2654263	-0.397	0	Haemophilus	Proteobacteria	Bacteria		Proteobacteria	Bacteria	Haemophilus vs.	Proteobacteria vs. Proteobacteria	Bacteria vs. Bacteria	Inter-Genus	Intra_Phylum	Intra-Kingdom
100208	4457504	-0.337	0	Brachybacterium	Actinobacteria	Bacteria		Proteobacteria	Bacteria	Brachybacterium vs.	Actinobacteria vs. Proteobacteria	Bacteria vs. Bacteria	Inter-Genus	Inter-Phylum	Intra-Kingdom
100208	809192	-0.338	0	Brachybacterium	Actinobacteria	Bacteria		Proteobacteria	Bacteria	Brachybacterium vs.	Actinobacteria vs. Proteobacteria	Bacteria vs. Bacteria	Inter-Genus	Inter-Phylum	Intra-Kingdom
100208	4470078	-0.293	0.01	Corynebacterium	Actinobacteria	Bacteria		Proteobacteria	Bacteria	Corynebacterium vs.	Actinobacteria vs. Proteobacteria	Bacteria vs. Bacteria	Inter-Genus	Inter-Phylum	Intra-Kingdom
100208	831393	-0.263	0.04	Dermacoccus	Actinobacteria	Bacteria		Proteobacteria	Bacteria	Dermacoccus vs.	Actinobacteria vs. Proteobacteria	Bacteria vs. Bacteria	Inter-Genus	Inter-Phylum	Intra-Kingdom
100208	4365684	-0.372	0		TM7	Bacteria		Proteobacteria	Bacteria	vs.	TM7 vs. Proteobacteria	Bacteria vs. Bacteria	Intra-Genus	Inter-Phylum	Intra-Kingdom
1004326	New.CleanUp.ReferenceOTU358571	0.349	0.01	Kocuria	Actinobacteria	Bacteria	Propionibacterium	Actinobacteria	Bacteria	Kocuria vs. Propionibacterium	Actinobacteria vs. Actinobacteria	Bacteria vs. Bacteria	Inter-Genus	Intra_Phylum	Intra-Kingdom
1004326	501267	0.289	0.01	Propionibacterium	Actinobacteria	Bacteria	Propionibacterium	Actinobacteria	Bacteria	Propionibacterium vs. Propionibacterium	Actinobacteria vs. Actinobacteria	Bacteria vs. Bacteria	Intra-Genus	Intra_Phylum	Intra-Kingdom
1004326	1123167	-0.275	0.04	Microbacterium	Actinobacteria	Bacteria	Propionibacterium	Actinobacteria	Bacteria	Microbacterium vs. Propionibacterium	Actinobacteria vs. Actinobacteria	Bacteria vs. Bacteria	Inter-Genus	Intra_Phylum	Intra-Kingdom
1004326	875451	0.397	0.01	Gordonia	Actinobacteria	Bacteria	Propionibacterium	Actinobacteria	Bacteria	Gordonia vs. Propionibacterium	Actinobacteria vs. Actinobacteria	Bacteria vs. Bacteria	Inter-Genus	Intra_Phylum	Intra-Kingdom
1004326	New.ReferenceOTU866	0.543	0	Enhydrobacter	Proteobacteria	Bacteria	Propionibacterium	Actinobacteria	Bacteria	Enhydrobacter vs. Propionibacterium	Proteobacteria vs. Actinobacteria	Bacteria vs. Bacteria	Inter-Genus	Inter-Phylum	Intra-Kingdom
1004326	911016	0.323	0.01	Propionibacterium	Actinobacteria	Bacteria	Propionibacterium	Actinobacteria	Bacteria	Propionibacterium vs. Propionibacterium	Actinobacteria vs. Actinobacteria	Bacteria vs. Bacteria	Intra-Genus	Intra_Phylum	Intra-Kingdom
1004326	124693	-0.326	0.01	Tepidimonas	Proteobacteria	Bacteria	Propionibacterium	Actinobacteria	Bacteria	Tepidimonas vs. Propionibacterium	Proteobacteria vs. Actinobacteria	Bacteria vs. Bacteria	Inter-Genus	Inter-Phylum	Intra-Kingdom
1004326	4415153	-0.225	0.03	Bacillus	Firmicutes	Bacteria	Propionibacterium	Actinobacteria	Bacteria	Bacillus vs. Propionibacterium	Firmicutes vs. Actinobacteria	Bacteria vs. Bacteria	Inter-Genus	Inter-Phylum	Intra-Kingdom
1004326	New.ReferenceOTU7	0.393	0.01	Staphylococcus	Firmicutes	Bacteria	Propionibacterium	Actinobacteria	Bacteria	Staphylococcus vs. Propionibacterium	Firmicutes vs. Actinobacteria	Bacteria vs. Bacteria	Inter-Genus	Inter-Phylum	Intra-Kingdom
1004326	388951	-0.18	0.04	Acinetobacter	Proteobacteria	Bacteria	Propionibacterium	Actinobacteria	Bacteria	Acinetobacter vs. Propionibacterium	Proteobacteria vs. Actinobacteria	Bacteria vs. Bacteria	Inter-Genus	Inter-Phylum	Intra-Kingdom
1004326	923032	-0.308	0.04	Leptotrichia	Fusobacteria	Bacteria	Propionibacterium	Actinobacteria	Bacteria	Leptotrichia vs. Propionibacterium	Fusobacteria vs. Actinobacteria	Bacteria vs. Bacteria	Inter-Genus	Inter-Phylum	Intra-Kingdom
1004326	New.CleanUp.ReferenceOTU367009	0.257	0.03	Propionibacterium	Actinobacteria	Bacteria	Propionibacterium	Actinobacteria	Bacteria	Propionibacterium vs. Propionibacterium	Actinobacteria vs. Actinobacteria	Bacteria vs. Bacteria	Intra-Genus	Intra_Phylum	Intra-Kingdom
1004326	777467	0.348	0	Dermatophilus	Actinobacteria	Bacteria	Propionibacterium	Actinobacteria	Bacteria	Dermatophilus vs. Propionibacterium	Actinobacteria vs. Actinobacteria	Bacteria vs. Bacteria	Inter-Genus	Intra_Phylum	Intra-Kingdom
1004326	1131137	0.325	0.02		Proteobacteria	Bacteria	Propionibacterium	Actinobacteria	Bacteria	vs. Propionibacterium	Proteobacteria vs. Actinobacteria	Bacteria vs. Bacteria	Inter-Genus	Inter-Phylum	Intra-Kingdom
1004326	626495	0.301	0.03	Corynebacterium	Actinobacteria	Bacteria	Propionibacterium	Actinobacteria	Bacteria	Corynebacterium vs. Propionibacterium	Actinobacteria vs. Actinobacteria	Bacteria vs. Bacteria	Inter-Genus	Intra_Phylum	Intra-Kingdom
1004326	ADMA-3Z-FOH.32960	-0.437	0	Penicillium	Ascomycota	Fungi	Propionibacterium	Actinobacteria	Bacteria	Penicillium vs. Propionibacterium	Ascomycota vs. Actinobacteria	Fungi vs. Bacteria	Inter-Genus	Inter-Phylum	Inter-Kingdom
1004326	543675	-0.32	0.02		Actinobacteria	Bacteria	Propionibacterium	Actinobacteria	Bacteria	vs. Propionibacterium	Actinobacteria vs. Actinobacteria	Bacteria vs. Bacteria	Inter-Genus	Intra_Phylum	Intra-Kingdom
1004326	4469417	-0.276	0.05		Proteobacteria	Bacteria	Propionibacterium	Actinobacteria	Bacteria	vs. Propionibacterium	Proteobacteria vs. Actinobacteria	Bacteria vs. Bacteria	Inter-Genus	Inter-Phylum	Intra-Kingdom
1004326	4470078	-0.297	0.04	Corynebacterium	Actinobacteria	Bacteria	Propionibacterium	Actinobacteria	Bacteria	Corynebacterium vs. Propionibacterium	Actinobacteria vs. Actinobacteria	Bacteria vs. Bacteria	Inter-Genus	Intra_Phylum	Intra-Kingdom
1004326	New.ReferenceOTU653	-0.306	0	Shewanella	Proteobacteria	Bacteria	Propionibacterium	Actinobacteria	Bacteria	Shewanella vs. Propionibacterium	Proteobacteria vs. Actinobacteria	Bacteria vs. Bacteria	Inter-Genus	Inter-Phylum	Intra-Kingdom
1004326	4443207	-0.302	0.05	Leptotrichia	Fusobacteria	Bacteria	Propionibacterium	Actinobacteria	Bacteria	Leptotrichia vs. Propionibacterium	Fusobacteria vs. Actinobacteria	Bacteria vs. Bacteria	Inter-Genus	Inter-Phylum	Intra-Kingdom
1004326	ADMA-3Z-FOH.970	-0.382	0	Penicillium	Ascomycota	Fungi	Propionibacterium	Actinobacteria	Bacteria	Penicillium vs. Propionibacterium	Ascomycota vs. Actinobacteria	Fungi vs. Bacteria	Inter-Genus	Inter-Phylum	Inter-Kingdom
1004326	254938	-0.353	0.01		Proteobacteria	Bacteria	Propionibacterium	Actinobacteria	Bacteria	vs. Propionibacterium	Proteobacteria vs. Actinobacteria	Bacteria vs. Bacteria	Inter-Genus	Inter-Phylum	Intra-Kingdom
1004326	249433	-0.272	0.05	Deinococcus	[Thermi]	Bacteria	Propionibacterium	Actinobacteria	Bacteria	Deinococcus vs. Propionibacterium	[Thermi] vs. Actinobacteria	Bacteria vs. Bacteria	Inter-Genus	Inter-Phylum	Intra-Kingdom
1004326	748051	0.485	0		Proteobacteria	Bacteria	Propionibacterium	Actinobacteria	Bacteria	vs. Propionibacterium	Proteobacteria vs. Actinobacteria	Bacteria vs. Bacteria	Inter-Genus	Inter-Phylum	Intra-Kingdom
1004326	New.CleanUp.ReferenceOTU134630	0.243	0.03		Proteobacteria	Bacteria	Propionibacterium	Actinobacteria	Bacteria	vs. Propionibacterium	Proteobacteria vs. Actinobacteria	Bacteria vs. Bacteria	Inter-Genus	Inter-Phylum	Intra-Kingdom
1004326	505670	-0.419	0	WAL_1855D	Firmicutes	Bacteria	Propionibacterium	Actinobacteria	Bacteria	WAL_1855D vs. Propionibacterium	Firmicutes vs. Actinobacteria	Bacteria vs. Bacteria	Inter-Genus	Inter-Phylum	Intra-Kingdom
1004326	4335977	0.259	0.03	Sphingomonas	Proteobacteria	Bacteria	Propionibacterium	Actinobacteria	Bacteria	Sphingomonas vs. Propionibacterium	Proteobacteria vs. Actinobacteria	Bacteria vs. Bacteria	Inter-Genus	Inter-Phylum	Intra-Kingdom
1004326	New.CleanUp.ReferenceOTU236944	-0.364	0	Delftia	Proteobacteria	Bacteria	Propionibacterium	Actinobacteria	Bacteria	Delftia vs. Propionibacterium	Proteobacteria vs. Actinobacteria	Bacteria vs. Bacteria	Inter-Genus	Inter-Phylum	Intra-Kingdom
1004326	4336070	-0.379	0	Actinomyces	Actinobacteria	Bacteria	Propionibacterium	Actinobacteria	Bacteria	Actinomyces vs. Propionibacterium	Actinobacteria vs. Actinobacteria	Bacteria vs. Bacteria	Inter-Genus	Intra_Phylum	Intra-Kingdom
1004326	New.CleanUp.ReferenceOTU236841	0.211	0.05	Rothia	Actinobacteria	Bacteria	Propionibacterium	Actinobacteria	Bacteria	Rothia vs. Propionibacterium	Actinobacteria vs. Actinobacteria	Bacteria vs. Bacteria	Inter-Genus	Intra_Phylum	Intra-Kingdom
1004326	New.ReferenceOTU492	0.355	0.01	Streptococcus	Firmicutes	Bacteria	Propionibacterium	Actinobacteria	Bacteria	Streptococcus vs. Propionibacterium	Firmicutes vs. Actinobacteria	Bacteria vs. Bacteria	Inter-Genus	Inter-Phylum	Intra-Kingdom
1004326	835964	-0.442	0	Acinetobacter	Proteobacteria	Bacteria	Propionibacterium	Actinobacteria	Bacteria	Acinetobacter vs. Propionibacterium	Proteobacteria vs. Actinobacteria	Bacteria vs. Bacteria	Inter-Genus	Inter-Phylum	Intra-Kingdom
1004326	523025	-0.29	0.04	Streptococcus	Firmicutes	Bacteria	Propionibacterium	Actinobacteria	Bacteria	Streptococcus vs. Propionibacterium	Firmicutes vs. Actinobacteria	Bacteria vs. Bacteria	Inter-Genus	Inter-Phylum	Intra-Kingdom
1004326	1133201	-0.384	0.01	Pseudomonas	Proteobacteria	Bacteria	Propionibacterium	Actinobacteria	Bacteria	Pseudomonas vs. Propionibacterium	Proteobacteria vs. Actinobacteria	Bacteria vs. Bacteria	Inter-Genus	Inter-Phylum	Intra-Kingdom
1004326	New.ReferenceOTU974	0.36	0	Agrobacterium	Proteobacteria	Bacteria	Propionibacterium	Actinobacteria	Bacteria	Agrobacterium vs. Propionibacterium	Proteobacteria vs. Actinobacteria	Bacteria vs. Bacteria	Inter-Genus	Inter-Phylum	Intra-Kingdom
1004326	4415571	0.278	0.04	Propionibacterium	Actinobacteria	Bacteria	Propionibacterium	Actinobacteria	Bacteria	Propionibacterium vs. Propionibacterium	Actinobacteria vs. Actinobacteria	Bacteria vs. Bacteria	Intra-Genus	Intra_Phylum	Intra-Kingdom
1004326	621279	0.425	0		Actinobacteria	Bacteria	Propionibacterium	Actinobacteria	Bacteria	vs. Propionibacterium	Actinobacteria vs. Actinobacteria	Bacteria vs. Bacteria	Inter-Genus	Intra_Phylum	Intra-Kingdom
1004326	New.ReferenceOTU177	0.475	0	Propionibacterium	Actinobacteria	Bacteria	Propionibacterium	Actinobacteria	Bacteria	Propionibacterium vs. Propionibacterium	Actinobacteria vs. Actinobacteria	Bacteria vs. Bacteria	Intra-Genus	Intra_Phylum	Intra-Kingdom
1004326	New.ReferenceOTU1350	0.354	0.01		Proteobacteria	Bacteria	Propionibacterium	Actinobacteria	Bacteria	vs. Propionibacterium	Proteobacteria vs. Actinobacteria	Bacteria vs. Bacteria	Inter-Genus	Inter-Phylum	Intra-Kingdom
1004326	4441343	0.465	0	Corynebacterium	Actinobacteria	Bacteria	Propionibacterium	Actinobacteria	Bacteria	Corynebacterium vs. Propionibacterium	Actinobacteria vs. Actinobacteria	Bacteria vs. Bacteria	Inter-Genus	Intra_Phylum	Intra-Kingdom
1004326	4425629	-0.477	0	Janthinobacterium	Proteobacteria	Bacteria	Propionibacterium	Actinobacteria	Bacteria	Janthinobacterium vs. Propionibacterium	Proteobacteria vs. Actinobacteria	Bacteria vs. Bacteria	Inter-Genus	Inter-Phylum	Intra-Kingdom
1004326	ADMA-3Z-FOH.1853	-0.407	0.01	Aspergillus	Ascomycota	Fungi	Propionibacterium	Actinobacteria	Bacteria	Aspergillus vs. Propionibacterium	Ascomycota vs. Actinobacteria	Fungi vs. Bacteria	Inter-Genus	Inter-Phylum	Inter-Kingdom
1004326	368849	-0.288	0.03		Proteobacteria	Bacteria	Propionibacterium	Actinobacteria	Bacteria	vs. Propionibacterium	Proteobacteria vs. Actinobacteria	Bacteria vs. Bacteria	Inter-Genus	Inter-Phylum	Intra-Kingdom
1004326	226516	0.278	0.02		Proteobacteria	Bacteria	Propionibacterium	Actinobacteria	Bacteria	vs. Propionibacterium	Proteobacteria vs. Actinobacteria	Bacteria vs. Bacteria	Inter-Genus	Inter-Phylum	Intra-Kingdom
1004326	4459560	-0.48	0	Actinomyces	Actinobacteria	Bacteria	Propionibacterium	Actinobacteria	Bacteria	Actinomyces vs. Propionibacterium	Actinobacteria vs. Actinobacteria	Bacteria vs. Bacteria	Inter-Genus	Intra_Phylum	Intra-Kingdom
1004326	New.ReferenceOTU543	0.227	0.03	Sphingomonas	Proteobacteria	Bacteria	Propionibacterium	Actinobacteria	Bacteria	Sphingomonas vs. Propionibacterium	Proteobacteria vs. Actinobacteria	Bacteria vs. Bacteria	Inter-Genus	Inter-Phylum	Intra-Kingdom
1004326	New.ReferenceOTU948	0.286	0.03	Paracoccus	Proteobacteria	Bacteria	Propionibacterium	Actinobacteria	Bacteria	Paracoccus vs. Propionibacterium	Proteobacteria vs. Actinobacteria	Bacteria vs. Bacteria	Inter-Genus	Inter-Phylum	Intra-Kingdom
1004326	4183282	0.403	0.01	Sphingomonas	Proteobacteria	Bacteria	Propionibacterium	Actinobacteria	Bacteria	Sphingomonas vs. Propionibacterium	Proteobacteria vs. Actinobacteria	Bacteria vs. Bacteria	Inter-Genus	Inter-Phylum	Intra-Kingdom
1004326	4303191	0.324	0.05		Proteobacteria	Bacteria	Propionibacterium	Actinobacteria	Bacteria	vs. Propionibacterium	Proteobacteria vs. Actinobacteria	Bacteria vs. Bacteria	Inter-Genus	Inter-Phylum	Intra-Kingdom
1004326	New.ReferenceOTU1119	-0.498	0	Pseudomonas	Proteobacteria	Bacteria	Propionibacterium	Actinobacteria	Bacteria	Pseudomonas vs. Propionibacterium	Proteobacteria vs. Actinobacteria	Bacteria vs. Bacteria	Inter-Genus	Inter-Phylum	Intra-Kingdom
1004326	4450360	0.294	0.04	Sphingomonas	Proteobacteria	Bacteria	Propionibacterium	Actinobacteria	Bacteria	Sphingomonas vs. Propionibacterium	Proteobacteria vs. Actinobacteria	Bacteria vs. Bacteria	Inter-Genus	Inter-Phylum	Intra-Kingdom
1004326	New.ReferenceOTU705	0.392	0.01	Acinetobacter	Proteobacteria	Bacteria	Propionibacterium	Actinobacteria	Bacteria	Acinetobacter vs. Propionibacterium	Proteobacteria vs. Actinobacteria	Bacteria vs. Bacteria	Inter-Genus	Inter-Phylum	Intra-Kingdom
1004326	New.ReferenceOTU366	0.404	0	Enhydrobacter	Proteobacteria	Bacteria	Propionibacterium	Actinobacteria	Bacteria	Enhydrobacter vs. Propionibacterium	Proteobacteria vs. Actinobacteria	Bacteria vs. Bacteria	Inter-Genus	Inter-Phylum	Intra-Kingdom
1004326	New.ReferenceOTU899	-0.288	0.02	Neisseria	Proteobacteria	Bacteria	Propionibacterium	Actinobacteria	Bacteria	Neisseria vs. Propionibacterium	Proteobacteria vs. Actinobacteria	Bacteria vs. Bacteria	Inter-Genus	Inter-Phylum	Intra-Kingdom
1004326	New.ReferenceOTU1282	0.391	0.01		Actinobacteria	Bacteria	Propionibacterium	Actinobacteria	Bacteria	vs. Propionibacterium	Actinobacteria vs. Actinobacteria	Bacteria vs. Bacteria	Inter-Genus	Intra_Phylum	Intra-Kingdom
1004326	4344483	0.482	0		Proteobacteria	Bacteria	Propionibacterium	Actinobacteria	Bacteria	vs. Propionibacterium	Proteobacteria vs. Actinobacteria	Bacteria vs. Bacteria	Inter-Genus	Inter-Phylum	Intra-Kingdom
1004326	848811	-0.289	0.05		Bacteroidetes	Bacteria	Propionibacterium	Actinobacteria	Bacteria	vs. Propionibacterium	Bacteroidetes vs. Actinobacteria	Bacteria vs. Bacteria	Inter-Genus	Inter-Phylum	Intra-Kingdom
1004326	4339358	-0.316	0.03		Proteobacteria	Bacteria	Propionibacterium	Actinobacteria	Bacteria	vs. Propionibacterium	Proteobacteria vs. Actinobacteria	Bacteria vs. Bacteria	Inter-Genus	Inter-Phylum	Intra-Kingdom
1004326	New.ReferenceOTU630	0.299	0	Propionibacterium	Actinobacteria	Bacteria	Propionibacterium	Actinobacteria	Bacteria	Propionibacterium vs. Propionibacterium	Actinobacteria vs. Actinobacteria	Bacteria vs. Bacteria	Intra-Genus	Intra_Phylum	Intra-Kingdom
1004326	4354699	0.318	0.04	Chryseobacterium	Bacteroidetes	Bacteria	Propionibacterium	Actinobacteria	Bacteria	Chryseobacterium vs. Propionibacterium	Bacteroidetes vs. Actinobacteria	Bacteria vs. Bacteria	Inter-Genus	Inter-Phylum	Intra-Kingdom
1004326	223656	-0.413	0		Bacteroidetes	Bacteria	Propionibacterium	Actinobacteria	Bacteria	vs. Propionibacterium	Bacteroidetes vs. Actinobacteria	Bacteria vs. Bacteria	Inter-Genus	Inter-Phylum	Intra-Kingdom
1004326	4479288	0.46	0.01	Agrobacterium	Proteobacteria	Bacteria	Propionibacterium	Actinobacteria	Bacteria	Agrobacterium vs. Propionibacterium	Proteobacteria vs. Actinobacteria	Bacteria vs. Bacteria	Inter-Genus	Inter-Phylum	Intra-Kingdom
1004326	4325011	-0.337	0.01		Proteobacteria	Bacteria	Propionibacterium	Actinobacteria	Bacteria	vs. Propionibacterium	Proteobacteria vs. Actinobacteria	Bacteria vs. Bacteria	Inter-Genus	Inter-Phylum	Intra-Kingdom
1004326	New.ReferenceOTU917	0.316	0		Proteobacteria	Bacteria	Propionibacterium	Actinobacteria	Bacteria	vs. Propionibacterium	Proteobacteria vs. Actinobacteria	Bacteria vs. Bacteria	Inter-Genus	Inter-Phylum	Intra-Kingdom
1004326	4462474	0.292	0.04		Proteobacteria	Bacteria	Propionibacterium	Actinobacteria	Bacteria	vs. Propionibacterium	Proteobacteria vs. Actinobacteria	Bacteria vs. Bacteria	Inter-Genus	Inter-Phylum	Intra-Kingdom
1004326	3874043	0.345	0.02	Deinococcus	[Thermi]	Bacteria	Propionibacterium	Actinobacteria	Bacteria	Deinococcus vs. Propionibacterium	[Thermi] vs. Actinobacteria	Bacteria vs. Bacteria	Inter-Genus	Inter-Phylum	Intra-Kingdom
1004326	151324	0.405	0		Proteobacteria	Bacteria	Propionibacterium	Actinobacteria	Bacteria	vs. Propionibacterium	Proteobacteria vs. Actinobacteria	Bacteria vs. Bacteria	Inter-Genus	Inter-Phylum	Intra-Kingdom
1004326	971971	0.274	0.04	Propionibacterium	Actinobacteria	Bacteria	Propionibacterium	Actinobacteria	Bacteria	Propionibacterium vs. Propionibacterium	Actinobacteria vs. Actinobacteria	Bacteria vs. Bacteria	Intra-Genus	Intra_Phylum	Intra-Kingdom
1004326	New.ReferenceOTU1204	0.328	0.01	Neisseria	Proteobacteria	Bacteria	Propionibacterium	Actinobacteria	Bacteria	Neisseria vs. Propionibacterium	Proteobacteria vs. Actinobacteria	Bacteria vs. Bacteria	Inter-Genus	Inter-Phylum	Intra-Kingdom
1004326	823916	0.415	0.01	Enhydrobacter	Proteobacteria	Bacteria	Propionibacterium	Actinobacteria	Bacteria	Enhydrobacter vs. Propionibacterium	Proteobacteria vs. Actinobacteria	Bacteria vs. Bacteria	Inter-Genus	Inter-Phylum	Intra-Kingdom
1004326	580181	-0.33	0.03		Chloroflexi	Bacteria	Propionibacterium	Actinobacteria	Bacteria	vs. Propionibacterium	Chloroflexi vs. Actinobacteria	Bacteria vs. Bacteria	Inter-Genus	Inter-Phylum	Intra-Kingdom
1004326	852665	0.319	0.02	Corynebacterium	Actinobacteria	Bacteria	Propionibacterium	Actinobacteria	Bacteria	Corynebacterium vs. Propionibacterium	Actinobacteria vs. Actinobacteria	Bacteria vs. Bacteria	Inter-Genus	Intra_Phylum	Intra-Kingdom
1004326	New.ReferenceOTU24	0.345	0.01	Enhydrobacter	Proteobacteria	Bacteria	Propionibacterium	Actinobacteria	Bacteria	Enhydrobacter vs. Propionibacterium	Proteobacteria vs. Actinobacteria	Bacteria vs. Bacteria	Inter-Genus	Inter-Phylum	Intra-Kingdom
1004326	3847840	-0.404	0	Vogesella	Proteobacteria	Bacteria	Propionibacterium	Actinobacteria	Bacteria	Vogesella vs. Propionibacterium	Proteobacteria vs. Actinobacteria	Bacteria vs. Bacteria	Inter-Genus	Inter-Phylum	Intra-Kingdom
1004326	1122588	0.291	0		Actinobacteria	Bacteria	Propionibacterium	Actinobacteria	Bacteria	vs. Propionibacterium	Actinobacteria vs. Actinobacteria	Bacteria vs. Bacteria	Inter-Genus	Intra_Phylum	Intra-Kingdom
1004326	487725	0.323	0.01	Sphingomonas	Proteobacteria	Bacteria	Propionibacterium	Actinobacteria	Bacteria	Sphingomonas vs. Propionibacterium	Proteobacteria vs. Actinobacteria	Bacteria vs. Bacteria	Inter-Genus	Inter-Phylum	Intra-Kingdom
1004326	61836	0.356	0.01		Proteobacteria	Bacteria	Propionibacterium	Actinobacteria	Bacteria	vs. Propionibacterium	Proteobacteria vs. Actinobacteria	Bacteria vs. Bacteria	Inter-Genus	Inter-Phylum	Intra-Kingdom
1004326	New.ReferenceOTU1074	0.371	0.01	Acinetobacter	Proteobacteria	Bacteria	Propionibacterium	Actinobacteria	Bacteria	Acinetobacter vs. Propionibacterium	Proteobacteria vs. Actinobacteria	Bacteria vs. Bacteria	Inter-Genus	Inter-Phylum	Intra-Kingdom
1004326	4463237	-0.462	0	Actinomyces	Actinobacteria	Bacteria	Propionibacterium	Actinobacteria	Bacteria	Actinomyces vs. Propionibacterium	Actinobacteria vs. Actinobacteria	Bacteria vs. Bacteria	Inter-Genus	Intra_Phylum	Intra-Kingdom
1004326	304435	-0.389	0		OP8	Bacteria	Propionibacterium	Actinobacteria	Bacteria	vs. Propionibacterium	OP8 vs. Actinobacteria	Bacteria vs. Bacteria	Inter-Genus	Inter-Phylum	Intra-Kingdom
1004326	New.ReferenceOTU423	-0.318	0.03			Unassigned	Propionibacterium	Actinobacteria	Bacteria	vs. Propionibacterium	vs. Actinobacteria	Unassigned vs. Bacteria	Inter-Genus	Inter-Phylum	Inter-Kingdom
1004326	4380475	-0.3	0.05	Rothia	Actinobacteria	Bacteria	Propionibacterium	Actinobacteria	Bacteria	Rothia vs. Propionibacterium	Actinobacteria vs. Actinobacteria	Bacteria vs. Bacteria	Inter-Genus	Intra_Phylum	Intra-Kingdom
1004326	933546	-0.405	0.02		Proteobacteria	Bacteria	Propionibacterium	Actinobacteria	Bacteria	vs. Propionibacterium	Proteobacteria vs. Actinobacteria	Bacteria vs. Bacteria	Inter-Genus	Inter-Phylum	Intra-Kingdom
1004326	3393186	-0.302	0.05		Proteobacteria	Bacteria	Propionibacterium	Actinobacteria	Bacteria	vs. Propionibacterium	Proteobacteria vs. Actinobacteria	Bacteria vs. Bacteria	Inter-Genus	Inter-Phylum	Intra-Kingdom
1004326	4389037	-0.355	0	Pseudomonas	Proteobacteria	Bacteria	Propionibacterium	Actinobacteria	Bacteria	Pseudomonas vs. Propionibacterium	Proteobacteria vs. Actinobacteria	Bacteria vs. Bacteria	Inter-Genus	Inter-Phylum	Intra-Kingdom
1004326	New.ReferenceOTU222	0.296	0.03	Propionibacterium	Actinobacteria	Bacteria	Propionibacterium	Actinobacteria	Bacteria	Propionibacterium vs. Propionibacterium	Actinobacteria vs. Actinobacteria	Bacteria vs. Bacteria	Intra-Genus	Intra_Phylum	Intra-Kingdom
1004326	92262	-0.478	0		Actinobacteria	Bacteria	Propionibacterium	Actinobacteria	Bacteria	vs. Propionibacterium	Actinobacteria vs. Actinobacteria	Bacteria vs. Bacteria	Inter-Genus	Intra_Phylum	Intra-Kingdom
1004326	New.ReferenceOTU78	0.552	0	Enhydrobacter	Proteobacteria	Bacteria	Propionibacterium	Actinobacteria	Bacteria	Enhydrobacter vs. Propionibacterium	Proteobacteria vs. Actinobacteria	Bacteria vs. Bacteria	Inter-Genus	Inter-Phylum	Intra-Kingdom
1004326	4400476	0.327	0.01	Methylibium	Proteobacteria	Bacteria	Propionibacterium	Actinobacteria	Bacteria	Methylibium vs. Propionibacterium	Proteobacteria vs. Actinobacteria	Bacteria vs. Bacteria	Inter-Genus	Inter-Phylum	Intra-Kingdom
1004326	1105948	0.569	0		Proteobacteria	Bacteria	Propionibacterium	Actinobacteria	Bacteria	vs. Propionibacterium	Proteobacteria vs. Actinobacteria	Bacteria vs. Bacteria	Inter-Genus	Inter-Phylum	Intra-Kingdom
1004326	New.ReferenceOTU836	-0.3	0.02	Veillonella	Firmicutes	Bacteria	Propionibacterium	Actinobacteria	Bacteria	Veillonella vs. Propionibacterium	Firmicutes vs. Actinobacteria	Bacteria vs. Bacteria	Inter-Genus	Inter-Phylum	Intra-Kingdom
1004326	4374638	-0.301	0.03	Haemophilus	Proteobacteria	Bacteria	Propionibacterium	Actinobacteria	Bacteria	Haemophilus vs. Propionibacterium	Proteobacteria vs. Actinobacteria	Bacteria vs. Bacteria	Inter-Genus	Inter-Phylum	Intra-Kingdom
1004326	974497	-0.356	0.01		Proteobacteria	Bacteria	Propionibacterium	Actinobacteria	Bacteria	vs. Propionibacterium	Proteobacteria vs. Actinobacteria	Bacteria vs. Bacteria	Inter-Genus	Inter-Phylum	Intra-Kingdom
1004326	1977617	0.387	0.01		Proteobacteria	Bacteria	Propionibacterium	Actinobacteria	Bacteria	vs. Propionibacterium	Proteobacteria vs. Actinobacteria	Bacteria vs. Bacteria	Inter-Genus	Inter-Phylum	Intra-Kingdom
1004326	New.ReferenceOTU870	0.234	0.05	Propionibacterium	Actinobacteria	Bacteria	Propionibacterium	Actinobacteria	Bacteria	Propionibacterium vs. Propionibacterium	Actinobacteria vs. Actinobacteria	Bacteria vs. Bacteria	Intra-Genus	Intra_Phylum	Intra-Kingdom
1004326	4448211	-0.386	0.02	Actinomyces	Actinobacteria	Bacteria	Propionibacterium	Actinobacteria	Bacteria	Actinomyces vs. Propionibacterium	Actinobacteria vs. Actinobacteria	Bacteria vs. Bacteria	Inter-Genus	Intra_Phylum	Intra-Kingdom
1004326	925397	0.345	0.02	Propionibacterium	Actinobacteria	Bacteria	Propionibacterium	Actinobacteria	Bacteria	Propionibacterium vs. Propionibacterium	Actinobacteria vs. Actinobacteria	Bacteria vs. Bacteria	Intra-Genus	Intra_Phylum	Intra-Kingdom
1004326	4456894	-0.353	0	Brevibacterium	Actinobacteria	Bacteria	Propionibacterium	Actinobacteria	Bacteria	Brevibacterium vs. Propionibacterium	Actinobacteria vs. Actinobacteria	Bacteria vs. Bacteria	Inter-Genus	Intra_Phylum	Intra-Kingdom
1004326	2896104	0.404	0	Arsenicicoccus	Actinobacteria	Bacteria	Propionibacterium	Actinobacteria	Bacteria	Arsenicicoccus vs. Propionibacterium	Actinobacteria vs. Actinobacteria	Bacteria vs. Bacteria	Inter-Genus	Intra_Phylum	Intra-Kingdom
1004326	861595	0.319	0.05	Propionibacterium	Actinobacteria	Bacteria	Propionibacterium	Actinobacteria	Bacteria	Propionibacterium vs. Propionibacterium	Actinobacteria vs. Actinobacteria	Bacteria vs. Bacteria	Intra-Genus	Intra_Phylum	Intra-Kingdom
1004326	4405609	0.534	0	Chryseobacterium	Bacteroidetes	Bacteria	Propionibacterium	Actinobacteria	Bacteria	Chryseobacterium vs. Propionibacterium	Bacteroidetes vs. Actinobacteria	Bacteria vs. Bacteria	Inter-Genus	Inter-Phylum	Intra-Kingdom
1004326	4417996	-0.336	0		Proteobacteria	Bacteria	Propionibacterium	Actinobacteria	Bacteria	vs. Propionibacterium	Proteobacteria vs. Actinobacteria	Bacteria vs. Bacteria	Inter-Genus	Inter-Phylum	Intra-Kingdom
1004326	704267	0.34	0.01	Sphingomonas	Proteobacteria	Bacteria	Propionibacterium	Actinobacteria	Bacteria	Sphingomonas vs. Propionibacterium	Proteobacteria vs. Actinobacteria	Bacteria vs. Bacteria	Inter-Genus	Inter-Phylum	Intra-Kingdom
1004326	833864	0.268	0.05		Actinobacteria	Bacteria	Propionibacterium	Actinobacteria	Bacteria	vs. Propionibacterium	Actinobacteria vs. Actinobacteria	Bacteria vs. Bacteria	Inter-Genus	Intra_Phylum	Intra-Kingdom
1004326	New.ReferenceOTU816	0.37	0	Propionibacterium	Actinobacteria	Bacteria	Propionibacterium	Actinobacteria	Bacteria	Propionibacterium vs. Propionibacterium	Actinobacteria vs. Actinobacteria	Bacteria vs. Bacteria	Intra-Genus	Intra_Phylum	Intra-Kingdom
1004326	New.ReferenceOTU356	0.308	0.03	Corynebacterium	Actinobacteria	Bacteria	Propionibacterium	Actinobacteria	Bacteria	Corynebacterium vs. Propionibacterium	Actinobacteria vs. Actinobacteria	Bacteria vs. Bacteria	Inter-Genus	Intra_Phylum	Intra-Kingdom
1004326	31235	-0.455	0	Leptotrichia	Fusobacteria	Bacteria	Propionibacterium	Actinobacteria	Bacteria	Leptotrichia vs. Propionibacterium	Fusobacteria vs. Actinobacteria	Bacteria vs. Bacteria	Inter-Genus	Inter-Phylum	Intra-Kingdom
1004326	130710	-0.332	0.03		Actinobacteria	Bacteria	Propionibacterium	Actinobacteria	Bacteria	vs. Propionibacterium	Actinobacteria vs. Actinobacteria	Bacteria vs. Bacteria	Inter-Genus	Intra_Phylum	Intra-Kingdom
1004326	1135861	0.433	0	Dermacoccus	Actinobacteria	Bacteria	Propionibacterium	Actinobacteria	Bacteria	Dermacoccus vs. Propionibacterium	Actinobacteria vs. Actinobacteria	Bacteria vs. Bacteria	Inter-Genus	Intra_Phylum	Intra-Kingdom
1004326	New.ReferenceOTU901	0.356	0.02		Firmicutes	Bacteria	Propionibacterium	Actinobacteria	Bacteria	vs. Propionibacterium	Firmicutes vs. Actinobacteria	Bacteria vs. Bacteria	Inter-Genus	Inter-Phylum	Intra-Kingdom
1004326	818527	-0.412	0	Janthinobacterium	Proteobacteria	Bacteria	Propionibacterium	Actinobacteria	Bacteria	Janthinobacterium vs. Propionibacterium	Proteobacteria vs. Actinobacteria	Bacteria vs. Bacteria	Inter-Genus	Inter-Phylum	Intra-Kingdom
1004326	355315	0.4	0.01		Proteobacteria	Bacteria	Propionibacterium	Actinobacteria	Bacteria	vs. Propionibacterium	Proteobacteria vs. Actinobacteria	Bacteria vs. Bacteria	Inter-Genus	Inter-Phylum	Intra-Kingdom
1004326	4334049	-0.407	0.01	Acinetobacter	Proteobacteria	Bacteria	Propionibacterium	Actinobacteria	Bacteria	Acinetobacter vs. Propionibacterium	Proteobacteria vs. Actinobacteria	Bacteria vs. Bacteria	Inter-Genus	Inter-Phylum	Intra-Kingdom
1004326	504674	0.34	0.01	Anaerococcus	Firmicutes	Bacteria	Propionibacterium	Actinobacteria	Bacteria	Anaerococcus vs. Propionibacterium	Firmicutes vs. Actinobacteria	Bacteria vs. Bacteria	Inter-Genus	Inter-Phylum	Intra-Kingdom
1004326	New.ReferenceOTU593	-0.373	0	Shewanella	Proteobacteria	Bacteria	Propionibacterium	Actinobacteria	Bacteria	Shewanella vs. Propionibacterium	Proteobacteria vs. Actinobacteria	Bacteria vs. Bacteria	Inter-Genus	Inter-Phylum	Intra-Kingdom
1004326	SW-3Y-LP.2012	-0.296	0.05	Malassezia	Basidiomycota	Fungi	Propionibacterium	Actinobacteria	Bacteria	Malassezia vs. Propionibacterium	Basidiomycota vs. Actinobacteria	Fungi vs. Bacteria	Inter-Genus	Inter-Phylum	Inter-Kingdom
1004326	New.ReferenceOTU1240	0.282	0	Enhydrobacter	Proteobacteria	Bacteria	Propionibacterium	Actinobacteria	Bacteria	Enhydrobacter vs. Propionibacterium	Proteobacteria vs. Actinobacteria	Bacteria vs. Bacteria	Inter-Genus	Inter-Phylum	Intra-Kingdom
1004326	New.ReferenceOTU903	-0.307	0.02		Proteobacteria	Bacteria	Propionibacterium	Actinobacteria	Bacteria	vs. Propionibacterium	Proteobacteria vs. Actinobacteria	Bacteria vs. Bacteria	Inter-Genus	Inter-Phylum	Intra-Kingdom
1004326	1076668	-0.361	0.03		Firmicutes	Bacteria	Propionibacterium	Actinobacteria	Bacteria	vs. Propionibacterium	Firmicutes vs. Actinobacteria	Bacteria vs. Bacteria	Inter-Genus	Inter-Phylum	Intra-Kingdom
1004326	4473893	0.301	0.02		Actinobacteria	Bacteria	Propionibacterium	Actinobacteria	Bacteria	vs. Propionibacterium	Actinobacteria vs. Actinobacteria	Bacteria vs. Bacteria	Inter-Genus	Intra_Phylum	Intra-Kingdom
1004326	815305	0.337	0.04	Pseudonocardia	Actinobacteria	Bacteria	Propionibacterium	Actinobacteria	Bacteria	Pseudonocardia vs. Propionibacterium	Actinobacteria vs. Actinobacteria	Bacteria vs. Bacteria	Inter-Genus	Intra_Phylum	Intra-Kingdom
1004326	671258	0.316	0.03	Gordonia	Actinobacteria	Bacteria	Propionibacterium	Actinobacteria	Bacteria	Gordonia vs. Propionibacterium	Actinobacteria vs. Actinobacteria	Bacteria vs. Bacteria	Inter-Genus	Intra_Phylum	Intra-Kingdom
1004326	New.CleanUp.ReferenceOTU156965	0.457	0	Enhydrobacter	Proteobacteria	Bacteria	Propionibacterium	Actinobacteria	Bacteria	Enhydrobacter vs. Propionibacterium	Proteobacteria vs. Actinobacteria	Bacteria vs. Bacteria	Inter-Genus	Inter-Phylum	Intra-Kingdom
1004326	New.ReferenceOTU349	0.377	0	Sphingomonas	Proteobacteria	Bacteria	Propionibacterium	Actinobacteria	Bacteria	Sphingomonas vs. Propionibacterium	Proteobacteria vs. Actinobacteria	Bacteria vs. Bacteria	Inter-Genus	Inter-Phylum	Intra-Kingdom
1004326	269930	-0.339	0		Proteobacteria	Bacteria	Propionibacterium	Actinobacteria	Bacteria	vs. Propionibacterium	Proteobacteria vs. Actinobacteria	Bacteria vs. Bacteria	Inter-Genus	Inter-Phylum	Intra-Kingdom
1004326	529233	-0.35	0	Streptococcus	Firmicutes	Bacteria	Propionibacterium	Actinobacteria	Bacteria	Streptococcus vs. Propionibacterium	Firmicutes vs. Actinobacteria	Bacteria vs. Bacteria	Inter-Genus	Inter-Phylum	Intra-Kingdom
1004326	698236	-0.281	0.05	Actinomycetospora	Actinobacteria	Bacteria	Propionibacterium	Actinobacteria	Bacteria	Actinomycetospora vs. Propionibacterium	Actinobacteria vs. Actinobacteria	Bacteria vs. Bacteria	Inter-Genus	Intra_Phylum	Intra-Kingdom
1004326	New.CleanUp.ReferenceOTU213779	0.263	0.04	Corynebacterium	Actinobacteria	Bacteria	Propionibacterium	Actinobacteria	Bacteria	Corynebacterium vs. Propionibacterium	Actinobacteria vs. Actinobacteria	Bacteria vs. Bacteria	Inter-Genus	Intra_Phylum	Intra-Kingdom
1004326	New.CleanUp.ReferenceOTU18152	0.308	0.03	Micrococcus	Actinobacteria	Bacteria	Propionibacterium	Actinobacteria	Bacteria	Micrococcus vs. Propionibacterium	Actinobacteria vs. Actinobacteria	Bacteria vs. Bacteria	Inter-Genus	Intra_Phylum	Intra-Kingdom
1004326	4324464	-0.389	0	Leptotrichia	Fusobacteria	Bacteria	Propionibacterium	Actinobacteria	Bacteria	Leptotrichia vs. Propionibacterium	Fusobacteria vs. Actinobacteria	Bacteria vs. Bacteria	Inter-Genus	Inter-Phylum	Intra-Kingdom
1004326	New.ReferenceOTU217	0.344	0.02	Enhydrobacter	Proteobacteria	Bacteria	Propionibacterium	Actinobacteria	Bacteria	Enhydrobacter vs. Propionibacterium	Proteobacteria vs. Actinobacteria	Bacteria vs. Bacteria	Inter-Genus	Inter-Phylum	Intra-Kingdom
1004326	809916	-0.373	0.01		Bacteroidetes	Bacteria	Propionibacterium	Actinobacteria	Bacteria	vs. Propionibacterium	Bacteroidetes vs. Actinobacteria	Bacteria vs. Bacteria	Inter-Genus	Inter-Phylum	Intra-Kingdom
1004326	New.CleanUp.ReferenceOTU39693	0.23	0.04	Propionibacterium	Actinobacteria	Bacteria	Propionibacterium	Actinobacteria	Bacteria	Propionibacterium vs. Propionibacterium	Actinobacteria vs. Actinobacteria	Bacteria vs. Bacteria	Intra-Genus	Intra_Phylum	Intra-Kingdom
1004326	New.CleanUp.ReferenceOTU255320	-0.361	0	Neisseria	Proteobacteria	Bacteria	Propionibacterium	Actinobacteria	Bacteria	Neisseria vs. Propionibacterium	Proteobacteria vs. Actinobacteria	Bacteria vs. Bacteria	Inter-Genus	Inter-Phylum	Intra-Kingdom
1004326	4318122	-0.338	0.01	Actinobacillus	Proteobacteria	Bacteria	Propionibacterium	Actinobacteria	Bacteria	Actinobacillus vs. Propionibacterium	Proteobacteria vs. Actinobacteria	Bacteria vs. Bacteria	Inter-Genus	Inter-Phylum	Intra-Kingdom
1004326	551775	-0.256	0.04		Chloroflexi	Bacteria	Propionibacterium	Actinobacteria	Bacteria	vs. Propionibacterium	Chloroflexi vs. Actinobacteria	Bacteria vs. Bacteria	Inter-Genus	Inter-Phylum	Intra-Kingdom
1004326	4397098	0.327	0.01	Peptoniphilus	Firmicutes	Bacteria	Propionibacterium	Actinobacteria	Bacteria	Peptoniphilus vs. Propionibacterium	Firmicutes vs. Actinobacteria	Bacteria vs. Bacteria	Inter-Genus	Inter-Phylum	Intra-Kingdom
1004326	New.ReferenceOTU26	0.32	0.02	Propionibacterium	Actinobacteria	Bacteria	Propionibacterium	Actinobacteria	Bacteria	Propionibacterium vs. Propionibacterium	Actinobacteria vs. Actinobacteria	Bacteria vs. Bacteria	Intra-Genus	Intra_Phylum	Intra-Kingdom
1004326	1053191	-0.345	0.04		Chloroflexi	Bacteria	Propionibacterium	Actinobacteria	Bacteria	vs. Propionibacterium	Chloroflexi vs. Actinobacteria	Bacteria vs. Bacteria	Inter-Genus	Inter-Phylum	Intra-Kingdom
1004326	1705765	-0.382	0.01		Proteobacteria	Bacteria	Propionibacterium	Actinobacteria	Bacteria	vs. Propionibacterium	Proteobacteria vs. Actinobacteria	Bacteria vs. Bacteria	Inter-Genus	Inter-Phylum	Intra-Kingdom
1004910	New.ReferenceOTU564	-0.246	0.05	Acinetobacter	Proteobacteria	Bacteria	Prevotella	Bacteroidetes	Bacteria	Acinetobacter vs. Prevotella	Proteobacteria vs. Bacteroidetes	Bacteria vs. Bacteria	Inter-Genus	Inter-Phylum	Intra-Kingdom
1004910	1000986	-0.319	0.01	Corynebacterium	Actinobacteria	Bacteria	Prevotella	Bacteroidetes	Bacteria	Corynebacterium vs. Prevotella	Actinobacteria vs. Bacteroidetes	Bacteria vs. Bacteria	Inter-Genus	Inter-Phylum	Intra-Kingdom
1004910	941632	-0.258	0.05	Corynebacterium	Actinobacteria	Bacteria	Prevotella	Bacteroidetes	Bacteria	Corynebacterium vs. Prevotella	Actinobacteria vs. Bacteroidetes	Bacteria vs. Bacteria	Inter-Genus	Inter-Phylum	Intra-Kingdom
1004910	4395884	0.288	0.02	Parvimonas	Firmicutes	Bacteria	Prevotella	Bacteroidetes	Bacteria	Parvimonas vs. Prevotella	Firmicutes vs. Bacteroidetes	Bacteria vs. Bacteria	Inter-Genus	Inter-Phylum	Intra-Kingdom
1004910	211507	0.203	0.02		Actinobacteria	Bacteria	Prevotella	Bacteroidetes	Bacteria	vs. Prevotella	Actinobacteria vs. Bacteroidetes	Bacteria vs. Bacteria	Inter-Genus	Inter-Phylum	Intra-Kingdom
1004910	124693	0.326	0	Tepidimonas	Proteobacteria	Bacteria	Prevotella	Bacteroidetes	Bacteria	Tepidimonas vs. Prevotella	Proteobacteria vs. Bacteroidetes	Bacteria vs. Bacteria	Inter-Genus	Inter-Phylum	Intra-Kingdom
1004910	4404577	0.333	0		Firmicutes	Bacteria	Prevotella	Bacteroidetes	Bacteria	vs. Prevotella	Firmicutes vs. Bacteroidetes	Bacteria vs. Bacteria	Inter-Genus	Inter-Phylum	Intra-Kingdom
1004910	817734	-0.259	0.02	Pseudomonas	Proteobacteria	Bacteria	Prevotella	Bacteroidetes	Bacteria	Pseudomonas vs. Prevotella	Proteobacteria vs. Bacteroidetes	Bacteria vs. Bacteria	Inter-Genus	Inter-Phylum	Intra-Kingdom
1004910	New.ReferenceOTU709	0.265	0.04		Bacteroidetes	Bacteria	Prevotella	Bacteroidetes	Bacteria	vs. Prevotella	Bacteroidetes vs. Bacteroidetes	Bacteria vs. Bacteria	Inter-Genus	Intra_Phylum	Intra-Kingdom
1004910	4319020	0.343	0		Proteobacteria	Bacteria	Prevotella	Bacteroidetes	Bacteria	vs. Prevotella	Proteobacteria vs. Bacteroidetes	Bacteria vs. Bacteria	Inter-Genus	Inter-Phylum	Intra-Kingdom
1004910	875735	0.339	0.01	Actinomyces	Actinobacteria	Bacteria	Prevotella	Bacteroidetes	Bacteria	Actinomyces vs. Prevotella	Actinobacteria vs. Bacteroidetes	Bacteria vs. Bacteria	Inter-Genus	Inter-Phylum	Intra-Kingdom
1004910	New.CleanUp.ReferenceOTU129979	-0.258	0.01	Corynebacterium	Actinobacteria	Bacteria	Prevotella	Bacteroidetes	Bacteria	Corynebacterium vs. Prevotella	Actinobacteria vs. Bacteroidetes	Bacteria vs. Bacteria	Inter-Genus	Inter-Phylum	Intra-Kingdom
1004910	4327501	-0.302	0.03	Pseudomonas	Proteobacteria	Bacteria	Prevotella	Bacteroidetes	Bacteria	Pseudomonas vs. Prevotella	Proteobacteria vs. Bacteroidetes	Bacteria vs. Bacteria	Inter-Genus	Inter-Phylum	Intra-Kingdom
1004910	4407093	0.216	0.04	Haemophilus	Proteobacteria	Bacteria	Prevotella	Bacteroidetes	Bacteria	Haemophilus vs. Prevotella	Proteobacteria vs. Bacteroidetes	Bacteria vs. Bacteria	Inter-Genus	Inter-Phylum	Intra-Kingdom
1004910	New.ReferenceOTU513	-0.281	0.02		Proteobacteria	Bacteria	Prevotella	Bacteroidetes	Bacteria	vs. Prevotella	Proteobacteria vs. Bacteroidetes	Bacteria vs. Bacteria	Inter-Genus	Inter-Phylum	Intra-Kingdom
1004910	4477910	0.328	0	Neisseria	Proteobacteria	Bacteria	Prevotella	Bacteroidetes	Bacteria	Neisseria vs. Prevotella	Proteobacteria vs. Bacteroidetes	Bacteria vs. Bacteria	Inter-Genus	Inter-Phylum	Intra-Kingdom
1004910	New.CleanUp.ReferenceOTU102125	0.381	0	Actinomyces	Actinobacteria	Bacteria	Prevotella	Bacteroidetes	Bacteria	Actinomyces vs. Prevotella	Actinobacteria vs. Bacteroidetes	Bacteria vs. Bacteria	Inter-Genus	Inter-Phylum	Intra-Kingdom
1004910	4452050	-0.232	0.05	Erwinia	Proteobacteria	Bacteria	Prevotella	Bacteroidetes	Bacteria	Erwinia vs. Prevotella	Proteobacteria vs. Bacteroidetes	Bacteria vs. Bacteria	Inter-Genus	Inter-Phylum	Intra-Kingdom
1004910	809916	0.321	0.02		Bacteroidetes	Bacteria	Prevotella	Bacteroidetes	Bacteria	vs. Prevotella	Bacteroidetes vs. Bacteroidetes	Bacteria vs. Bacteria	Inter-Genus	Intra_Phylum	Intra-Kingdom
1004910	530206	0.299	0	Prevotella	Bacteroidetes	Bacteria	Prevotella	Bacteroidetes	Bacteria	Prevotella vs. Prevotella	Bacteroidetes vs. Bacteroidetes	Bacteria vs. Bacteria	Intra-Genus	Intra_Phylum	Intra-Kingdom
1004910	267852	0.287	0.04	Sphingopyxis	Proteobacteria	Bacteria	Prevotella	Bacteroidetes	Bacteria	Sphingopyxis vs. Prevotella	Proteobacteria vs. Bacteroidetes	Bacteria vs. Bacteria	Inter-Genus	Inter-Phylum	Intra-Kingdom
1004910	4363066	0.259	0.02	Aggregatibacter	Proteobacteria	Bacteria	Prevotella	Bacteroidetes	Bacteria	Aggregatibacter vs. Prevotella	Proteobacteria vs. Bacteroidetes	Bacteria vs. Bacteria	Inter-Genus	Inter-Phylum	Intra-Kingdom
1004910	4387092	0.274	0.03	Fusobacterium	Fusobacteria	Bacteria	Prevotella	Bacteroidetes	Bacteria	Fusobacterium vs. Prevotella	Fusobacteria vs. Bacteroidetes	Bacteria vs. Bacteria	Inter-Genus	Inter-Phylum	Intra-Kingdom
1004910	831393	0.264	0	Dermacoccus	Actinobacteria	Bacteria	Prevotella	Bacteroidetes	Bacteria	Dermacoccus vs. Prevotella	Actinobacteria vs. Bacteroidetes	Bacteria vs. Bacteria	Inter-Genus	Inter-Phylum	Intra-Kingdom
1004910	4454153	0.426	0		Actinobacteria	Bacteria	Prevotella	Bacteroidetes	Bacteria	vs. Prevotella	Actinobacteria vs. Bacteroidetes	Bacteria vs. Bacteria	Inter-Genus	Inter-Phylum	Intra-Kingdom
1004910	New.CleanUp.ReferenceOTU303899	0.287	0.04		Actinobacteria	Bacteria	Prevotella	Bacteroidetes	Bacteria	vs. Prevotella	Actinobacteria vs. Bacteroidetes	Bacteria vs. Bacteria	Inter-Genus	Inter-Phylum	Intra-Kingdom
1004910	New.ReferenceOTU1094	-0.201	0.05	Corynebacterium	Actinobacteria	Bacteria	Prevotella	Bacteroidetes	Bacteria	Corynebacterium vs. Prevotella	Actinobacteria vs. Bacteroidetes	Bacteria vs. Bacteria	Inter-Genus	Inter-Phylum	Intra-Kingdom
1004910	269203	-0.327	0	Sphingomonas	Proteobacteria	Bacteria	Prevotella	Bacteroidetes	Bacteria	Sphingomonas vs. Prevotella	Proteobacteria vs. Bacteroidetes	Bacteria vs. Bacteria	Inter-Genus	Inter-Phylum	Intra-Kingdom
1004910	151324	-0.293	0.01		Proteobacteria	Bacteria	Prevotella	Bacteroidetes	Bacteria	vs. Prevotella	Proteobacteria vs. Bacteroidetes	Bacteria vs. Bacteria	Inter-Genus	Inter-Phylum	Intra-Kingdom
1004910	New.CleanUp.ReferenceOTU236944	0.184	0.05	Delftia	Proteobacteria	Bacteria	Prevotella	Bacteroidetes	Bacteria	Delftia vs. Prevotella	Proteobacteria vs. Bacteroidetes	Bacteria vs. Bacteria	Inter-Genus	Inter-Phylum	Intra-Kingdom
1004910	4324467	0.29	0.03		Firmicutes	Bacteria	Prevotella	Bacteroidetes	Bacteria	vs. Prevotella	Firmicutes vs. Bacteroidetes	Bacteria vs. Bacteria	Inter-Genus	Inter-Phylum	Intra-Kingdom
1004910	New.ReferenceOTU765	0.257	0.04		Bacteroidetes	Bacteria	Prevotella	Bacteroidetes	Bacteria	vs. Prevotella	Bacteroidetes vs. Bacteroidetes	Bacteria vs. Bacteria	Inter-Genus	Intra_Phylum	Intra-Kingdom
1004910	New.CleanUp.ReferenceOTU75241	0.251	0.01	Propionibacterium	Actinobacteria	Bacteria	Prevotella	Bacteroidetes	Bacteria	Propionibacterium vs. Prevotella	Actinobacteria vs. Bacteroidetes	Bacteria vs. Bacteria	Inter-Genus	Inter-Phylum	Intra-Kingdom
1004910	4430826	0.297	0.01	Leptotrichia	Fusobacteria	Bacteria	Prevotella	Bacteroidetes	Bacteria	Leptotrichia vs. Prevotella	Fusobacteria vs. Bacteroidetes	Bacteria vs. Bacteria	Inter-Genus	Inter-Phylum	Intra-Kingdom
1004910	548730	0.224	0.04	Prevotella	Bacteroidetes	Bacteria	Prevotella	Bacteroidetes	Bacteria	Prevotella vs. Prevotella	Bacteroidetes vs. Bacteroidetes	Bacteria vs. Bacteria	Intra-Genus	Intra_Phylum	Intra-Kingdom
1004910	4335578	0.241	0.05		Firmicutes	Bacteria	Prevotella	Bacteroidetes	Bacteria	vs. Prevotella	Firmicutes vs. Bacteroidetes	Bacteria vs. Bacteria	Inter-Genus	Inter-Phylum	Intra-Kingdom
1004910	3393186	0.372	0		Proteobacteria	Bacteria	Prevotella	Bacteroidetes	Bacteria	vs. Prevotella	Proteobacteria vs. Bacteroidetes	Bacteria vs. Bacteria	Inter-Genus	Inter-Phylum	Intra-Kingdom
1004910	New.CleanUp.ReferenceOTU236841	0.298	0.01	Rothia	Actinobacteria	Bacteria	Prevotella	Bacteroidetes	Bacteria	Rothia vs. Prevotella	Actinobacteria vs. Bacteroidetes	Bacteria vs. Bacteria	Inter-Genus	Inter-Phylum	Intra-Kingdom
1004910	19020	0.261	0.05		Actinobacteria	Bacteria	Prevotella	Bacteroidetes	Bacteria	vs. Prevotella	Actinobacteria vs. Bacteroidetes	Bacteria vs. Bacteria	Inter-Genus	Inter-Phylum	Intra-Kingdom
1004910	1582784	-0.248	0.02		Proteobacteria	Bacteria	Prevotella	Bacteroidetes	Bacteria	vs. Prevotella	Proteobacteria vs. Bacteroidetes	Bacteria vs. Bacteria	Inter-Genus	Inter-Phylum	Intra-Kingdom
1004910	New.ReferenceOTU652	-0.273	0.03	Streptococcus	Firmicutes	Bacteria	Prevotella	Bacteroidetes	Bacteria	Streptococcus vs. Prevotella	Firmicutes vs. Bacteroidetes	Bacteria vs. Bacteria	Inter-Genus	Inter-Phylum	Intra-Kingdom
1004910	New.ReferenceOTU193	-0.186	0.03	Acinetobacter	Proteobacteria	Bacteria	Prevotella	Bacteroidetes	Bacteria	Acinetobacter vs. Prevotella	Proteobacteria vs. Bacteroidetes	Bacteria vs. Bacteria	Inter-Genus	Inter-Phylum	Intra-Kingdom
1004910	4393962	0.298	0		TM7	Bacteria	Prevotella	Bacteroidetes	Bacteria	vs. Prevotella	TM7 vs. Bacteroidetes	Bacteria vs. Bacteria	Inter-Genus	Inter-Phylum	Intra-Kingdom
1004910	688993	-0.405	0	Mycobacterium	Actinobacteria	Bacteria	Prevotella	Bacteroidetes	Bacteria	Mycobacterium vs. Prevotella	Actinobacteria vs. Bacteroidetes	Bacteria vs. Bacteria	Inter-Genus	Inter-Phylum	Intra-Kingdom
1004910	4347159	-0.259	0.05	Bifidobacterium	Actinobacteria	Bacteria	Prevotella	Bacteroidetes	Bacteria	Bifidobacterium vs. Prevotella	Actinobacteria vs. Bacteroidetes	Bacteria vs. Bacteria	Inter-Genus	Inter-Phylum	Intra-Kingdom
1004910	2469654	0.264	0.03	[Prevotella]	Bacteroidetes	Bacteria	Prevotella	Bacteroidetes	Bacteria	[Prevotella] vs. Prevotella	Bacteroidetes vs. Bacteroidetes	Bacteria vs. Bacteria	Inter-Genus	Intra_Phylum	Intra-Kingdom
1004910	308848	0.33	0.01	Neisseria	Proteobacteria	Bacteria	Prevotella	Bacteroidetes	Bacteria	Neisseria vs. Prevotella	Proteobacteria vs. Bacteroidetes	Bacteria vs. Bacteria	Inter-Genus	Inter-Phylum	Intra-Kingdom
1004910	4028105	-0.235	0.04	Wautersiella	Bacteroidetes	Bacteria	Prevotella	Bacteroidetes	Bacteria	Wautersiella vs. Prevotella	Bacteroidetes vs. Bacteroidetes	Bacteria vs. Bacteria	Inter-Genus	Intra_Phylum	Intra-Kingdom
1004910	4477254	-0.255	0.03	Sphingomonas	Proteobacteria	Bacteria	Prevotella	Bacteroidetes	Bacteria	Sphingomonas vs. Prevotella	Proteobacteria vs. Bacteroidetes	Bacteria vs. Bacteria	Inter-Genus	Inter-Phylum	Intra-Kingdom
1004910	952003	0.267	0.03	Rothia	Actinobacteria	Bacteria	Prevotella	Bacteroidetes	Bacteria	Rothia vs. Prevotella	Actinobacteria vs. Bacteroidetes	Bacteria vs. Bacteria	Inter-Genus	Inter-Phylum	Intra-Kingdom
1004910	New.CleanUp.ReferenceOTU104342	-0.326	0	Corynebacterium	Actinobacteria	Bacteria	Prevotella	Bacteroidetes	Bacteria	Corynebacterium vs. Prevotella	Actinobacteria vs. Bacteroidetes	Bacteria vs. Bacteria	Inter-Genus	Inter-Phylum	Intra-Kingdom
1004910	1062356	-0.288	0.03	Corynebacterium	Actinobacteria	Bacteria	Prevotella	Bacteroidetes	Bacteria	Corynebacterium vs. Prevotella	Actinobacteria vs. Bacteroidetes	Bacteria vs. Bacteria	Inter-Genus	Inter-Phylum	Intra-Kingdom
1005952	1076668	0.312	0		Firmicutes	Bacteria	Streptococcus	Firmicutes	Bacteria	vs. Streptococcus	Firmicutes vs. Firmicutes	Bacteria vs. Bacteria	Inter-Genus	Intra_Phylum	Intra-Kingdom
1005952	501267	-0.298	0.01	Propionibacterium	Actinobacteria	Bacteria	Streptococcus	Firmicutes	Bacteria	Propionibacterium vs. Streptococcus	Actinobacteria vs. Firmicutes	Bacteria vs. Bacteria	Inter-Genus	Inter-Phylum	Intra-Kingdom
1005952	748051	-0.291	0.01		Proteobacteria	Bacteria	Streptococcus	Firmicutes	Bacteria	vs. Streptococcus	Proteobacteria vs. Firmicutes	Bacteria vs. Bacteria	Inter-Genus	Inter-Phylum	Intra-Kingdom
1005952	4453535	0.283	0.03		Firmicutes	Bacteria	Streptococcus	Firmicutes	Bacteria	vs. Streptococcus	Firmicutes vs. Firmicutes	Bacteria vs. Bacteria	Inter-Genus	Intra_Phylum	Intra-Kingdom
1005952	4419634	0.398	0	Leptotrichia	Fusobacteria	Bacteria	Streptococcus	Firmicutes	Bacteria	Leptotrichia vs. Streptococcus	Fusobacteria vs. Firmicutes	Bacteria vs. Bacteria	Inter-Genus	Inter-Phylum	Intra-Kingdom
1005952	651004	-0.336	0		Actinobacteria	Bacteria	Streptococcus	Firmicutes	Bacteria	vs. Streptococcus	Actinobacteria vs. Firmicutes	Bacteria vs. Bacteria	Inter-Genus	Inter-Phylum	Intra-Kingdom
1005952	4432889	-0.4	0		Actinobacteria	Bacteria	Streptococcus	Firmicutes	Bacteria	vs. Streptococcus	Actinobacteria vs. Firmicutes	Bacteria vs. Bacteria	Inter-Genus	Inter-Phylum	Intra-Kingdom
1005952	4328910	0.328	0.04	Veillonella	Firmicutes	Bacteria	Streptococcus	Firmicutes	Bacteria	Veillonella vs. Streptococcus	Firmicutes vs. Firmicutes	Bacteria vs. Bacteria	Inter-Genus	Intra_Phylum	Intra-Kingdom
1005952	3055791	0.328	0.05	Pseudoxanthomonas	Proteobacteria	Bacteria	Streptococcus	Firmicutes	Bacteria	Pseudoxanthomonas vs. Streptococcus	Proteobacteria vs. Firmicutes	Bacteria vs. Bacteria	Inter-Genus	Inter-Phylum	Intra-Kingdom
1005952	4444134	-0.236	0.03	Lysobacter	Proteobacteria	Bacteria	Streptococcus	Firmicutes	Bacteria	Lysobacter vs. Streptococcus	Proteobacteria vs. Firmicutes	Bacteria vs. Bacteria	Inter-Genus	Inter-Phylum	Intra-Kingdom
1005952	835964	0.276	0.03	Acinetobacter	Proteobacteria	Bacteria	Streptococcus	Firmicutes	Bacteria	Acinetobacter vs. Streptococcus	Proteobacteria vs. Firmicutes	Bacteria vs. Bacteria	Inter-Genus	Inter-Phylum	Intra-Kingdom
1005952	1696853	0.257	0.05		Firmicutes	Bacteria	Streptococcus	Firmicutes	Bacteria	vs. Streptococcus	Firmicutes vs. Firmicutes	Bacteria vs. Bacteria	Inter-Genus	Intra_Phylum	Intra-Kingdom
1005952	499109	0.307	0.01	Streptococcus	Firmicutes	Bacteria	Streptococcus	Firmicutes	Bacteria	Streptococcus vs. Streptococcus	Firmicutes vs. Firmicutes	Bacteria vs. Bacteria	Intra-Genus	Intra_Phylum	Intra-Kingdom
1005952	964220	0.304	0.02	Corynebacterium	Actinobacteria	Bacteria	Streptococcus	Firmicutes	Bacteria	Corynebacterium vs. Streptococcus	Actinobacteria vs. Firmicutes	Bacteria vs. Bacteria	Inter-Genus	Inter-Phylum	Intra-Kingdom
1005952	4374638	0.396	0	Haemophilus	Proteobacteria	Bacteria	Streptococcus	Firmicutes	Bacteria	Haemophilus vs. Streptococcus	Proteobacteria vs. Firmicutes	Bacteria vs. Bacteria	Inter-Genus	Inter-Phylum	Intra-Kingdom
1005952	4467992	0.351	0	Streptococcus	Firmicutes	Bacteria	Streptococcus	Firmicutes	Bacteria	Streptococcus vs. Streptococcus	Firmicutes vs. Firmicutes	Bacteria vs. Bacteria	Intra-Genus	Intra_Phylum	Intra-Kingdom
1005952	4432431	0.371	0.01	Aggregatibacter	Proteobacteria	Bacteria	Streptococcus	Firmicutes	Bacteria	Aggregatibacter vs. Streptococcus	Proteobacteria vs. Firmicutes	Bacteria vs. Bacteria	Inter-Genus	Inter-Phylum	Intra-Kingdom
1005952	4387092	0.309	0.03	Fusobacterium	Fusobacteria	Bacteria	Streptococcus	Firmicutes	Bacteria	Fusobacterium vs. Streptococcus	Fusobacteria vs. Firmicutes	Bacteria vs. Bacteria	Inter-Genus	Inter-Phylum	Intra-Kingdom
1005952	4465803	0.277	0.03	Porphyromonas	Bacteroidetes	Bacteria	Streptococcus	Firmicutes	Bacteria	Porphyromonas vs. Streptococcus	Bacteroidetes vs. Firmicutes	Bacteria vs. Bacteria	Inter-Genus	Inter-Phylum	Intra-Kingdom
1005952	780555	-0.287	0.02	Pseudomonas	Proteobacteria	Bacteria	Streptococcus	Firmicutes	Bacteria	Pseudomonas vs. Streptococcus	Proteobacteria vs. Firmicutes	Bacteria vs. Bacteria	Inter-Genus	Inter-Phylum	Intra-Kingdom
1005952	526131	0.282	0.02	Streptococcus	Firmicutes	Bacteria	Streptococcus	Firmicutes	Bacteria	Streptococcus vs. Streptococcus	Firmicutes vs. Firmicutes	Bacteria vs. Bacteria	Intra-Genus	Intra_Phylum	Intra-Kingdom
1005952	New.ReferenceOTU974	-0.248	0.03	Agrobacterium	Proteobacteria	Bacteria	Streptococcus	Firmicutes	Bacteria	Agrobacterium vs. Streptococcus	Proteobacteria vs. Firmicutes	Bacteria vs. Bacteria	Inter-Genus	Inter-Phylum	Intra-Kingdom
1005952	1123222	0.288	0	Acinetobacter	Proteobacteria	Bacteria	Streptococcus	Firmicutes	Bacteria	Acinetobacter vs. Streptococcus	Proteobacteria vs. Firmicutes	Bacteria vs. Bacteria	Inter-Genus	Inter-Phylum	Intra-Kingdom
1005952	ADMA-3Z-RP.41981	-0.28	0.01	Malassezia	Basidiomycota	Fungi	Streptococcus	Firmicutes	Bacteria	Malassezia vs. Streptococcus	Basidiomycota vs. Firmicutes	Fungi vs. Bacteria	Inter-Genus	Inter-Phylum	Inter-Kingdom
1005952	543675	0.352	0.02		Actinobacteria	Bacteria	Streptococcus	Firmicutes	Bacteria	vs. Streptococcus	Actinobacteria vs. Firmicutes	Bacteria vs. Bacteria	Inter-Genus	Inter-Phylum	Intra-Kingdom
1005952	4480775	0.239	0.05	Kingella	Proteobacteria	Bacteria	Streptococcus	Firmicutes	Bacteria	Kingella vs. Streptococcus	Proteobacteria vs. Firmicutes	Bacteria vs. Bacteria	Inter-Genus	Inter-Phylum	Intra-Kingdom
1005952	4028110	0.293	0.01		Proteobacteria	Bacteria	Streptococcus	Firmicutes	Bacteria	vs. Streptococcus	Proteobacteria vs. Firmicutes	Bacteria vs. Bacteria	Inter-Genus	Inter-Phylum	Intra-Kingdom
1005952	4400260	0.289	0.01	Leptotrichia	Fusobacteria	Bacteria	Streptococcus	Firmicutes	Bacteria	Leptotrichia vs. Streptococcus	Fusobacteria vs. Firmicutes	Bacteria vs. Bacteria	Inter-Genus	Inter-Phylum	Intra-Kingdom
1005952	388951	0.203	0.03	Acinetobacter	Proteobacteria	Bacteria	Streptococcus	Firmicutes	Bacteria	Acinetobacter vs. Streptococcus	Proteobacteria vs. Firmicutes	Bacteria vs. Bacteria	Inter-Genus	Inter-Phylum	Intra-Kingdom
1005952	4321398	0.317	0.01	Prevotella	Bacteroidetes	Bacteria	Streptococcus	Firmicutes	Bacteria	Prevotella vs. Streptococcus	Bacteroidetes vs. Firmicutes	Bacteria vs. Bacteria	Inter-Genus	Inter-Phylum	Intra-Kingdom
1005952	ADMA-3Z-FOH.1853	0.535	0	Aspergillus	Ascomycota	Fungi	Streptococcus	Firmicutes	Bacteria	Aspergillus vs. Streptococcus	Ascomycota vs. Firmicutes	Fungi vs. Bacteria	Inter-Genus	Inter-Phylum	Inter-Kingdom
1005952	4423790	0.256	0.03	Porphyromonas	Bacteroidetes	Bacteria	Streptococcus	Firmicutes	Bacteria	Porphyromonas vs. Streptococcus	Bacteroidetes vs. Firmicutes	Bacteria vs. Bacteria	Inter-Genus	Inter-Phylum	Intra-Kingdom
1005952	New.ReferenceOTU1282	-0.292	0.01		Actinobacteria	Bacteria	Streptococcus	Firmicutes	Bacteria	vs. Streptococcus	Actinobacteria vs. Firmicutes	Bacteria vs. Bacteria	Inter-Genus	Inter-Phylum	Intra-Kingdom
1005952	4405869	0.398	0.01	Fusobacterium	Fusobacteria	Bacteria	Streptococcus	Firmicutes	Bacteria	Fusobacterium vs. Streptococcus	Fusobacteria vs. Firmicutes	Bacteria vs. Bacteria	Inter-Genus	Inter-Phylum	Intra-Kingdom
1005952	4481079	-0.242	0.02		Proteobacteria	Bacteria	Streptococcus	Firmicutes	Bacteria	vs. Streptococcus	Proteobacteria vs. Firmicutes	Bacteria vs. Bacteria	Inter-Genus	Inter-Phylum	Intra-Kingdom
1005952	996434	0.324	0	Streptococcus	Firmicutes	Bacteria	Streptococcus	Firmicutes	Bacteria	Streptococcus vs. Streptococcus	Firmicutes vs. Firmicutes	Bacteria vs. Bacteria	Intra-Genus	Intra_Phylum	Intra-Kingdom
1005952	911496	0.303	0.01	Streptococcus	Firmicutes	Bacteria	Streptococcus	Firmicutes	Bacteria	Streptococcus vs. Streptococcus	Firmicutes vs. Firmicutes	Bacteria vs. Bacteria	Intra-Genus	Intra_Phylum	Intra-Kingdom
1005952	New.ReferenceOTU366	-0.292	0.01	Enhydrobacter	Proteobacteria	Bacteria	Streptococcus	Firmicutes	Bacteria	Enhydrobacter vs. Streptococcus	Proteobacteria vs. Firmicutes	Bacteria vs. Bacteria	Inter-Genus	Inter-Phylum	Intra-Kingdom
1005952	4316391	0.252	0.05	Veillonella	Firmicutes	Bacteria	Streptococcus	Firmicutes	Bacteria	Veillonella vs. Streptococcus	Firmicutes vs. Firmicutes	Bacteria vs. Bacteria	Inter-Genus	Intra_Phylum	Intra-Kingdom
1005952	4375080	0.391	0		Proteobacteria	Bacteria	Streptococcus	Firmicutes	Bacteria	vs. Streptococcus	Proteobacteria vs. Firmicutes	Bacteria vs. Bacteria	Inter-Genus	Inter-Phylum	Intra-Kingdom
1005952	4324464	0.29	0.02	Leptotrichia	Fusobacteria	Bacteria	Streptococcus	Firmicutes	Bacteria	Leptotrichia vs. Streptococcus	Fusobacteria vs. Firmicutes	Bacteria vs. Bacteria	Inter-Genus	Inter-Phylum	Intra-Kingdom
1005952	671258	-0.282	0.03	Gordonia	Actinobacteria	Bacteria	Streptococcus	Firmicutes	Bacteria	Gordonia vs. Streptococcus	Actinobacteria vs. Firmicutes	Bacteria vs. Bacteria	Inter-Genus	Inter-Phylum	Intra-Kingdom
1005952	New.ReferenceOTU899	0.329	0.01	Neisseria	Proteobacteria	Bacteria	Streptococcus	Firmicutes	Bacteria	Neisseria vs. Streptococcus	Proteobacteria vs. Firmicutes	Bacteria vs. Bacteria	Inter-Genus	Inter-Phylum	Intra-Kingdom
1005952	724665	-0.261	0.05	Dermatophilus	Actinobacteria	Bacteria	Streptococcus	Firmicutes	Bacteria	Dermatophilus vs. Streptococcus	Actinobacteria vs. Firmicutes	Bacteria vs. Bacteria	Inter-Genus	Inter-Phylum	Intra-Kingdom
1005952	4334049	0.382	0	Acinetobacter	Proteobacteria	Bacteria	Streptococcus	Firmicutes	Bacteria	Acinetobacter vs. Streptococcus	Proteobacteria vs. Firmicutes	Bacteria vs. Bacteria	Inter-Genus	Inter-Phylum	Intra-Kingdom
1005952	New.ReferenceOTU78	-0.376	0	Enhydrobacter	Proteobacteria	Bacteria	Streptococcus	Firmicutes	Bacteria	Enhydrobacter vs. Streptococcus	Proteobacteria vs. Firmicutes	Bacteria vs. Bacteria	Inter-Genus	Inter-Phylum	Intra-Kingdom
1005952	821820	0.264	0.03		Proteobacteria	Bacteria	Streptococcus	Firmicutes	Bacteria	vs. Streptococcus	Proteobacteria vs. Firmicutes	Bacteria vs. Bacteria	Inter-Genus	Inter-Phylum	Intra-Kingdom
1005952	New.CleanUp.ReferenceOTU156611	0.339	0.01	Actinomyces	Actinobacteria	Bacteria	Streptococcus	Firmicutes	Bacteria	Actinomyces vs. Streptococcus	Actinobacteria vs. Firmicutes	Bacteria vs. Bacteria	Inter-Genus	Inter-Phylum	Intra-Kingdom
1005952	New.ReferenceOTU891	0.28	0	Kocuria	Actinobacteria	Bacteria	Streptococcus	Firmicutes	Bacteria	Kocuria vs. Streptococcus	Actinobacteria vs. Firmicutes	Bacteria vs. Bacteria	Inter-Genus	Inter-Phylum	Intra-Kingdom
1005952	4450360	-0.399	0	Sphingomonas	Proteobacteria	Bacteria	Streptococcus	Firmicutes	Bacteria	Sphingomonas vs. Streptococcus	Proteobacteria vs. Firmicutes	Bacteria vs. Bacteria	Inter-Genus	Inter-Phylum	Intra-Kingdom
1005952	New.CleanUp.ReferenceOTU85387	-0.239	0.05	Micrococcus	Actinobacteria	Bacteria	Streptococcus	Firmicutes	Bacteria	Micrococcus vs. Streptococcus	Actinobacteria vs. Firmicutes	Bacteria vs. Bacteria	Inter-Genus	Inter-Phylum	Intra-Kingdom
1005952	2693230	0.216	0.04		Proteobacteria	Bacteria	Streptococcus	Firmicutes	Bacteria	vs. Streptococcus	Proteobacteria vs. Firmicutes	Bacteria vs. Bacteria	Inter-Genus	Inter-Phylum	Intra-Kingdom
1005952	New.CleanUp.ReferenceOTU214372	-0.222	0.04	Dermacoccus	Actinobacteria	Bacteria	Streptococcus	Firmicutes	Bacteria	Dermacoccus vs. Streptococcus	Actinobacteria vs. Firmicutes	Bacteria vs. Bacteria	Inter-Genus	Inter-Phylum	Intra-Kingdom
1005952	747980	0.33	0.02	Prevotella	Bacteroidetes	Bacteria	Streptococcus	Firmicutes	Bacteria	Prevotella vs. Streptococcus	Bacteroidetes vs. Firmicutes	Bacteria vs. Bacteria	Inter-Genus	Inter-Phylum	Intra-Kingdom
1005952	4335977	-0.27	0	Sphingomonas	Proteobacteria	Bacteria	Streptococcus	Firmicutes	Bacteria	Sphingomonas vs. Streptococcus	Proteobacteria vs. Firmicutes	Bacteria vs. Bacteria	Inter-Genus	Inter-Phylum	Intra-Kingdom
1005952	4354699	-0.247	0.03	Chryseobacterium	Bacteroidetes	Bacteria	Streptococcus	Firmicutes	Bacteria	Chryseobacterium vs. Streptococcus	Bacteroidetes vs. Firmicutes	Bacteria vs. Bacteria	Inter-Genus	Inter-Phylum	Intra-Kingdom
1005952	New.CleanUp.ReferenceOTU39693	-0.271	0.02	Propionibacterium	Actinobacteria	Bacteria	Streptococcus	Firmicutes	Bacteria	Propionibacterium vs. Streptococcus	Actinobacteria vs. Firmicutes	Bacteria vs. Bacteria	Inter-Genus	Inter-Phylum	Intra-Kingdom
1005952	4396717	0.286	0.01	Methylobacterium	Proteobacteria	Bacteria	Streptococcus	Firmicutes	Bacteria	Methylobacterium vs. Streptococcus	Proteobacteria vs. Firmicutes	Bacteria vs. Bacteria	Inter-Genus	Inter-Phylum	Intra-Kingdom
1005952	537894	0.344	0.01	Streptococcus	Firmicutes	Bacteria	Streptococcus	Firmicutes	Bacteria	Streptococcus vs. Streptococcus	Firmicutes vs. Firmicutes	Bacteria vs. Bacteria	Intra-Genus	Intra_Phylum	Intra-Kingdom
1005952	4466659	0.222	0.04	Fusobacterium	Fusobacteria	Bacteria	Streptococcus	Firmicutes	Bacteria	Fusobacterium vs. Streptococcus	Fusobacteria vs. Firmicutes	Bacteria vs. Bacteria	Inter-Genus	Inter-Phylum	Intra-Kingdom
1005952	4473893	-0.281	0		Actinobacteria	Bacteria	Streptococcus	Firmicutes	Bacteria	vs. Streptococcus	Actinobacteria vs. Firmicutes	Bacteria vs. Bacteria	Inter-Genus	Inter-Phylum	Intra-Kingdom
1005952	4373910	0.252	0.05	Neisseria	Proteobacteria	Bacteria	Streptococcus	Firmicutes	Bacteria	Neisseria vs. Streptococcus	Proteobacteria vs. Firmicutes	Bacteria vs. Bacteria	Inter-Genus	Inter-Phylum	Intra-Kingdom
1005952	809192	0.311	0.03	Brachybacterium	Actinobacteria	Bacteria	Streptococcus	Firmicutes	Bacteria	Brachybacterium vs. Streptococcus	Actinobacteria vs. Firmicutes	Bacteria vs. Bacteria	Inter-Genus	Inter-Phylum	Intra-Kingdom
1005952	4470078	0.291	0.04	Corynebacterium	Actinobacteria	Bacteria	Streptococcus	Firmicutes	Bacteria	Corynebacterium vs. Streptococcus	Actinobacteria vs. Firmicutes	Bacteria vs. Bacteria	Inter-Genus	Inter-Phylum	Intra-Kingdom
1005952	704267	-0.282	0	Sphingomonas	Proteobacteria	Bacteria	Streptococcus	Firmicutes	Bacteria	Sphingomonas vs. Streptococcus	Proteobacteria vs. Firmicutes	Bacteria vs. Bacteria	Inter-Genus	Inter-Phylum	Intra-Kingdom
1005952	New.ReferenceOTU640	-0.239	0.03		Proteobacteria	Bacteria	Streptococcus	Firmicutes	Bacteria	vs. Streptococcus	Proteobacteria vs. Firmicutes	Bacteria vs. Bacteria	Inter-Genus	Inter-Phylum	Intra-Kingdom
1005952	1105948	-0.309	0.03		Proteobacteria	Bacteria	Streptococcus	Firmicutes	Bacteria	vs. Streptococcus	Proteobacteria vs. Firmicutes	Bacteria vs. Bacteria	Inter-Genus	Inter-Phylum	Intra-Kingdom
1005952	4426163	0.294	0.03	Prevotella	Bacteroidetes	Bacteria	Streptococcus	Firmicutes	Bacteria	Prevotella vs. Streptococcus	Bacteroidetes vs. Firmicutes	Bacteria vs. Bacteria	Inter-Genus	Inter-Phylum	Intra-Kingdom
1005952	4404577	0.351	0		Firmicutes	Bacteria	Streptococcus	Firmicutes	Bacteria	vs. Streptococcus	Firmicutes vs. Firmicutes	Bacteria vs. Bacteria	Inter-Genus	Intra_Phylum	Intra-Kingdom
1005952	New.ReferenceOTU765	-0.255	0.05		Bacteroidetes	Bacteria	Streptococcus	Firmicutes	Bacteria	vs. Streptococcus	Bacteroidetes vs. Firmicutes	Bacteria vs. Bacteria	Inter-Genus	Inter-Phylum	Intra-Kingdom
1005952	ADMA-3Z-RP.18400	0.266	0.03	Emericella	Ascomycota	Fungi	Streptococcus	Firmicutes	Bacteria	Emericella vs. Streptococcus	Ascomycota vs. Firmicutes	Fungi vs. Bacteria	Inter-Genus	Inter-Phylum	Inter-Kingdom
1005952	49248	-0.27	0.02	Propionibacterium	Actinobacteria	Bacteria	Streptococcus	Firmicutes	Bacteria	Propionibacterium vs. Streptococcus	Actinobacteria vs. Firmicutes	Bacteria vs. Bacteria	Inter-Genus	Inter-Phylum	Intra-Kingdom
1005952	ADMA-3Z-FOH.32960	0.29	0.02	Penicillium	Ascomycota	Fungi	Streptococcus	Firmicutes	Bacteria	Penicillium vs. Streptococcus	Ascomycota vs. Firmicutes	Fungi vs. Bacteria	Inter-Genus	Inter-Phylum	Inter-Kingdom
1005952	New.CleanUp.ReferenceOTU262197	-0.271	0.02		Actinobacteria	Bacteria	Streptococcus	Firmicutes	Bacteria	vs. Streptococcus	Actinobacteria vs. Firmicutes	Bacteria vs. Bacteria	Inter-Genus	Inter-Phylum	Intra-Kingdom
1005952	4463045	-0.273	0.05	Sphingomonas	Proteobacteria	Bacteria	Streptococcus	Firmicutes	Bacteria	Sphingomonas vs. Streptococcus	Proteobacteria vs. Firmicutes	Bacteria vs. Bacteria	Inter-Genus	Inter-Phylum	Intra-Kingdom
1005952	4473295	0.275	0.03	Fusobacterium	Fusobacteria	Bacteria	Streptococcus	Firmicutes	Bacteria	Fusobacterium vs. Streptococcus	Fusobacteria vs. Firmicutes	Bacteria vs. Bacteria	Inter-Genus	Inter-Phylum	Intra-Kingdom
1005952	4321559	0.38	0.01	Porphyromonas	Bacteroidetes	Bacteria	Streptococcus	Firmicutes	Bacteria	Porphyromonas vs. Streptococcus	Bacteroidetes vs. Firmicutes	Bacteria vs. Bacteria	Inter-Genus	Inter-Phylum	Intra-Kingdom
1005952	4323555	0.33	0.04	Fusobacterium	Fusobacteria	Bacteria	Streptococcus	Firmicutes	Bacteria	Fusobacterium vs. Streptococcus	Fusobacteria vs. Firmicutes	Bacteria vs. Bacteria	Inter-Genus	Inter-Phylum	Intra-Kingdom
1005952	New.ReferenceOTU177	-0.291	0.04	Propionibacterium	Actinobacteria	Bacteria	Streptococcus	Firmicutes	Bacteria	Propionibacterium vs. Streptococcus	Actinobacteria vs. Firmicutes	Bacteria vs. Bacteria	Inter-Genus	Inter-Phylum	Intra-Kingdom
1005952	73846	-0.4	0	Rhodococcus	Actinobacteria	Bacteria	Streptococcus	Firmicutes	Bacteria	Rhodococcus vs. Streptococcus	Actinobacteria vs. Firmicutes	Bacteria vs. Bacteria	Inter-Genus	Inter-Phylum	Intra-Kingdom
1005952	4431355	0.43	0		Proteobacteria	Bacteria	Streptococcus	Firmicutes	Bacteria	vs. Streptococcus	Proteobacteria vs. Firmicutes	Bacteria vs. Bacteria	Inter-Genus	Inter-Phylum	Intra-Kingdom
1005952	4344207	0.268	0.01	Streptococcus	Firmicutes	Bacteria	Streptococcus	Firmicutes	Bacteria	Streptococcus vs. Streptococcus	Firmicutes vs. Firmicutes	Bacteria vs. Bacteria	Intra-Genus	Intra_Phylum	Intra-Kingdom
1005952	915948	-0.264	0.02	Rhodococcus	Actinobacteria	Bacteria	Streptococcus	Firmicutes	Bacteria	Rhodococcus vs. Streptococcus	Actinobacteria vs. Firmicutes	Bacteria vs. Bacteria	Inter-Genus	Inter-Phylum	Intra-Kingdom
1005952	4350466	0.353	0.01		Bacteroidetes	Bacteria	Streptococcus	Firmicutes	Bacteria	vs. Streptococcus	Bacteroidetes vs. Firmicutes	Bacteria vs. Bacteria	Inter-Genus	Inter-Phylum	Intra-Kingdom
1005952	4460914	0.391	0	Leptotrichia	Fusobacteria	Bacteria	Streptococcus	Firmicutes	Bacteria	Leptotrichia vs. Streptococcus	Fusobacteria vs. Firmicutes	Bacteria vs. Bacteria	Inter-Genus	Inter-Phylum	Intra-Kingdom
1005952	New.CleanUp.ReferenceOTU370678	-0.308	0	Enhydrobacter	Proteobacteria	Bacteria	Streptococcus	Firmicutes	Bacteria	Enhydrobacter vs. Streptococcus	Proteobacteria vs. Firmicutes	Bacteria vs. Bacteria	Inter-Genus	Inter-Phylum	Intra-Kingdom
1005952	4456894	0.304	0	Brevibacterium	Actinobacteria	Bacteria	Streptococcus	Firmicutes	Bacteria	Brevibacterium vs. Streptococcus	Actinobacteria vs. Firmicutes	Bacteria vs. Bacteria	Inter-Genus	Inter-Phylum	Intra-Kingdom
1005952	New.CleanUp.ReferenceOTU51038	-0.229	0.03	Propionibacterium	Actinobacteria	Bacteria	Streptococcus	Firmicutes	Bacteria	Propionibacterium vs. Streptococcus	Actinobacteria vs. Firmicutes	Bacteria vs. Bacteria	Inter-Genus	Inter-Phylum	Intra-Kingdom
1005952	4393057	0.324	0.02	Sphingobium	Proteobacteria	Bacteria	Streptococcus	Firmicutes	Bacteria	Sphingobium vs. Streptococcus	Proteobacteria vs. Firmicutes	Bacteria vs. Bacteria	Inter-Genus	Inter-Phylum	Intra-Kingdom
1005952	975991	-0.302	0.03	Enhydrobacter	Proteobacteria	Bacteria	Streptococcus	Firmicutes	Bacteria	Enhydrobacter vs. Streptococcus	Proteobacteria vs. Firmicutes	Bacteria vs. Bacteria	Inter-Genus	Inter-Phylum	Intra-Kingdom
1005952	269907	0.303	0.01	[Prevotella]	Bacteroidetes	Bacteria	Streptococcus	Firmicutes	Bacteria	[Prevotella] vs. Streptococcus	Bacteroidetes vs. Firmicutes	Bacteria vs. Bacteria	Inter-Genus	Inter-Phylum	Intra-Kingdom
1005952	New.ReferenceOTU222	-0.298	0.02	Propionibacterium	Actinobacteria	Bacteria	Streptococcus	Firmicutes	Bacteria	Propionibacterium vs. Streptococcus	Actinobacteria vs. Firmicutes	Bacteria vs. Bacteria	Inter-Genus	Inter-Phylum	Intra-Kingdom
1005952	4405609	-0.338	0	Chryseobacterium	Bacteroidetes	Bacteria	Streptococcus	Firmicutes	Bacteria	Chryseobacterium vs. Streptococcus	Bacteroidetes vs. Firmicutes	Bacteria vs. Bacteria	Inter-Genus	Inter-Phylum	Intra-Kingdom
1005952	4294457	0.313	0.03	Rothia	Actinobacteria	Bacteria	Streptococcus	Firmicutes	Bacteria	Rothia vs. Streptococcus	Actinobacteria vs. Firmicutes	Bacteria vs. Bacteria	Inter-Genus	Inter-Phylum	Intra-Kingdom
1005952	4302571	0.299	0	Prevotella	Bacteroidetes	Bacteria	Streptococcus	Firmicutes	Bacteria	Prevotella vs. Streptococcus	Bacteroidetes vs. Firmicutes	Bacteria vs. Bacteria	Inter-Genus	Inter-Phylum	Intra-Kingdom
1005952	New.ReferenceOTU217	-0.301	0.02	Enhydrobacter	Proteobacteria	Bacteria	Streptococcus	Firmicutes	Bacteria	Enhydrobacter vs. Streptococcus	Proteobacteria vs. Firmicutes	Bacteria vs. Bacteria	Inter-Genus	Inter-Phylum	Intra-Kingdom
1005952	910933	-0.312	0.02	Rhodococcus	Actinobacteria	Bacteria	Streptococcus	Firmicutes	Bacteria	Rhodococcus vs. Streptococcus	Actinobacteria vs. Firmicutes	Bacteria vs. Bacteria	Inter-Genus	Inter-Phylum	Intra-Kingdom
1005952	3944484	-0.314	0		Proteobacteria	Bacteria	Streptococcus	Firmicutes	Bacteria	vs. Streptococcus	Proteobacteria vs. Firmicutes	Bacteria vs. Bacteria	Inter-Genus	Inter-Phylum	Intra-Kingdom
1005952	100208	-0.309	0		Proteobacteria	Bacteria	Streptococcus	Firmicutes	Bacteria	vs. Streptococcus	Proteobacteria vs. Firmicutes	Bacteria vs. Bacteria	Inter-Genus	Inter-Phylum	Intra-Kingdom
1005952	4447248	0.233	0.04	Prevotella	Bacteroidetes	Bacteria	Streptococcus	Firmicutes	Bacteria	Prevotella vs. Streptococcus	Bacteroidetes vs. Firmicutes	Bacteria vs. Bacteria	Inter-Genus	Inter-Phylum	Intra-Kingdom
1005952	New.ReferenceOTU866	-0.27	0.04	Enhydrobacter	Proteobacteria	Bacteria	Streptococcus	Firmicutes	Bacteria	Enhydrobacter vs. Streptococcus	Proteobacteria vs. Firmicutes	Bacteria vs. Bacteria	Inter-Genus	Inter-Phylum	Intra-Kingdom
1005952	899559	-0.27	0.01		TM7	Bacteria	Streptococcus	Firmicutes	Bacteria	vs. Streptococcus	TM7 vs. Firmicutes	Bacteria vs. Bacteria	Inter-Genus	Inter-Phylum	Intra-Kingdom
1005952	New.ReferenceOTU1240	-0.292	0.01	Enhydrobacter	Proteobacteria	Bacteria	Streptococcus	Firmicutes	Bacteria	Enhydrobacter vs. Streptococcus	Proteobacteria vs. Firmicutes	Bacteria vs. Bacteria	Inter-Genus	Inter-Phylum	Intra-Kingdom
1005952	New.CleanUp.ReferenceOTU156965	-0.287	0.03	Enhydrobacter	Proteobacteria	Bacteria	Streptococcus	Firmicutes	Bacteria	Enhydrobacter vs. Streptococcus	Proteobacteria vs. Firmicutes	Bacteria vs. Bacteria	Inter-Genus	Inter-Phylum	Intra-Kingdom
1005952	4392350	0.232	0.05	Capnocytophaga	Bacteroidetes	Bacteria	Streptococcus	Firmicutes	Bacteria	Capnocytophaga vs. Streptococcus	Bacteroidetes vs. Firmicutes	Bacteria vs. Bacteria	Inter-Genus	Inter-Phylum	Intra-Kingdom
1005952	272150	0.319	0.03	Streptococcus	Firmicutes	Bacteria	Streptococcus	Firmicutes	Bacteria	Streptococcus vs. Streptococcus	Firmicutes vs. Firmicutes	Bacteria vs. Bacteria	Intra-Genus	Intra_Phylum	Intra-Kingdom
1005952	4344483	-0.427	0		Proteobacteria	Bacteria	Streptococcus	Firmicutes	Bacteria	vs. Streptococcus	Proteobacteria vs. Firmicutes	Bacteria vs. Bacteria	Inter-Genus	Inter-Phylum	Intra-Kingdom
1005952	4312143	-0.276	0.04	Pseudoxanthomonas	Proteobacteria	Bacteria	Streptococcus	Firmicutes	Bacteria	Pseudoxanthomonas vs. Streptococcus	Proteobacteria vs. Firmicutes	Bacteria vs. Bacteria	Inter-Genus	Inter-Phylum	Intra-Kingdom
1005952	650171	0.234	0.05	Corynebacterium	Actinobacteria	Bacteria	Streptococcus	Firmicutes	Bacteria	Corynebacterium vs. Streptococcus	Actinobacteria vs. Firmicutes	Bacteria vs. Bacteria	Inter-Genus	Inter-Phylum	Intra-Kingdom
1005952	298862	0.244	0.04	Streptococcus	Firmicutes	Bacteria	Streptococcus	Firmicutes	Bacteria	Streptococcus vs. Streptococcus	Firmicutes vs. Firmicutes	Bacteria vs. Bacteria	Intra-Genus	Intra_Phylum	Intra-Kingdom
1005952	4458959	0.267	0.05	Veillonella	Firmicutes	Bacteria	Streptococcus	Firmicutes	Bacteria	Veillonella vs. Streptococcus	Firmicutes vs. Firmicutes	Bacteria vs. Bacteria	Inter-Genus	Intra_Phylum	Intra-Kingdom
1005952	2896104	-0.279	0.05	Arsenicicoccus	Actinobacteria	Bacteria	Streptococcus	Firmicutes	Bacteria	Arsenicicoccus vs. Streptococcus	Actinobacteria vs. Firmicutes	Bacteria vs. Bacteria	Inter-Genus	Inter-Phylum	Intra-Kingdom
101293	11427	-0.247	0.05		Actinobacteria	Bacteria	Chryseobacterium	Bacteroidetes	Bacteria	vs. Chryseobacterium	Actinobacteria vs. Bacteroidetes	Bacteria vs. Bacteria	Inter-Genus	Inter-Phylum	Intra-Kingdom
101293	268812	0.424	0	Chryseobacterium	Bacteroidetes	Bacteria	Chryseobacterium	Bacteroidetes	Bacteria	Chryseobacterium vs. Chryseobacterium	Bacteroidetes vs. Bacteroidetes	Bacteria vs. Bacteria	Intra-Genus	Intra_Phylum	Intra-Kingdom
101293	4415153	-0.238	0.05	Bacillus	Firmicutes	Bacteria	Chryseobacterium	Bacteroidetes	Bacteria	Bacillus vs. Chryseobacterium	Firmicutes vs. Bacteroidetes	Bacteria vs. Bacteria	Inter-Genus	Inter-Phylum	Intra-Kingdom
101293	780555	0.302	0.05	Pseudomonas	Proteobacteria	Bacteria	Chryseobacterium	Bacteroidetes	Bacteria	Pseudomonas vs. Chryseobacterium	Proteobacteria vs. Bacteroidetes	Bacteria vs. Bacteria	Inter-Genus	Inter-Phylum	Intra-Kingdom
101293	361600	-0.274	0.04	Corynebacterium	Actinobacteria	Bacteria	Chryseobacterium	Bacteroidetes	Bacteria	Corynebacterium vs. Chryseobacterium	Actinobacteria vs. Bacteroidetes	Bacteria vs. Bacteria	Inter-Genus	Inter-Phylum	Intra-Kingdom
101293	179208	-0.385	0	Acinetobacter	Proteobacteria	Bacteria	Chryseobacterium	Bacteroidetes	Bacteria	Acinetobacter vs. Chryseobacterium	Proteobacteria vs. Bacteroidetes	Bacteria vs. Bacteria	Inter-Genus	Inter-Phylum	Intra-Kingdom
101293	4337010	0.366	0.01		Proteobacteria	Bacteria	Chryseobacterium	Bacteroidetes	Bacteria	vs. Chryseobacterium	Proteobacteria vs. Bacteroidetes	Bacteria vs. Bacteria	Inter-Genus	Inter-Phylum	Intra-Kingdom
101293	4466659	-0.285	0.02	Fusobacterium	Fusobacteria	Bacteria	Chryseobacterium	Bacteroidetes	Bacteria	Fusobacterium vs. Chryseobacterium	Fusobacteria vs. Bacteroidetes	Bacteria vs. Bacteria	Inter-Genus	Inter-Phylum	Intra-Kingdom
101293	282360	-0.311	0.01	Corynebacterium	Actinobacteria	Bacteria	Chryseobacterium	Bacteroidetes	Bacteria	Corynebacterium vs. Chryseobacterium	Actinobacteria vs. Bacteroidetes	Bacteria vs. Bacteria	Inter-Genus	Inter-Phylum	Intra-Kingdom
101293	4405609	0.361	0	Chryseobacterium	Bacteroidetes	Bacteria	Chryseobacterium	Bacteroidetes	Bacteria	Chryseobacterium vs. Chryseobacterium	Bacteroidetes vs. Bacteroidetes	Bacteria vs. Bacteria	Intra-Genus	Intra_Phylum	Intra-Kingdom
101293	353576	-0.336	0.02	Acinetobacter	Proteobacteria	Bacteria	Chryseobacterium	Bacteroidetes	Bacteria	Acinetobacter vs. Chryseobacterium	Proteobacteria vs. Bacteroidetes	Bacteria vs. Bacteria	Inter-Genus	Inter-Phylum	Intra-Kingdom
101293	3778553	0.348	0.01	Chryseobacterium	Bacteroidetes	Bacteria	Chryseobacterium	Bacteroidetes	Bacteria	Chryseobacterium vs. Chryseobacterium	Bacteroidetes vs. Bacteroidetes	Bacteria vs. Bacteria	Intra-Genus	Intra_Phylum	Intra-Kingdom
101293	New.ReferenceOTU716	-0.271	0.01	Corynebacterium	Actinobacteria	Bacteria	Chryseobacterium	Bacteroidetes	Bacteria	Corynebacterium vs. Chryseobacterium	Actinobacteria vs. Bacteroidetes	Bacteria vs. Bacteria	Inter-Genus	Inter-Phylum	Intra-Kingdom
101293	13463	-0.315	0.02	Corynebacterium	Actinobacteria	Bacteria	Chryseobacterium	Bacteroidetes	Bacteria	Corynebacterium vs. Chryseobacterium	Actinobacteria vs. Bacteroidetes	Bacteria vs. Bacteria	Inter-Genus	Inter-Phylum	Intra-Kingdom
101293	19020	0.25	0.01		Actinobacteria	Bacteria	Chryseobacterium	Bacteroidetes	Bacteria	vs. Chryseobacterium	Actinobacteria vs. Bacteroidetes	Bacteria vs. Bacteria	Inter-Genus	Inter-Phylum	Intra-Kingdom
101293	400253	0.225	0.04		Actinobacteria	Bacteria	Chryseobacterium	Bacteroidetes	Bacteria	vs. Chryseobacterium	Actinobacteria vs. Bacteroidetes	Bacteria vs. Bacteria	Inter-Genus	Inter-Phylum	Intra-Kingdom
101293	New.ReferenceOTU709	0.281	0.01		Bacteroidetes	Bacteria	Chryseobacterium	Bacteroidetes	Bacteria	vs. Chryseobacterium	Bacteroidetes vs. Bacteroidetes	Bacteria vs. Bacteria	Inter-Genus	Intra_Phylum	Intra-Kingdom
101293	4453743	0.312	0.01	Chryseobacterium	Bacteroidetes	Bacteria	Chryseobacterium	Bacteroidetes	Bacteria	Chryseobacterium vs. Chryseobacterium	Bacteroidetes vs. Bacteroidetes	Bacteria vs. Bacteria	Intra-Genus	Intra_Phylum	Intra-Kingdom
101293	4449608	-0.286	0.05	Sphingomonas	Proteobacteria	Bacteria	Chryseobacterium	Bacteroidetes	Bacteria	Sphingomonas vs. Chryseobacterium	Proteobacteria vs. Bacteroidetes	Bacteria vs. Bacteria	Inter-Genus	Inter-Phylum	Intra-Kingdom
101293	4462432	-0.262	0.05	Corynebacterium	Actinobacteria	Bacteria	Chryseobacterium	Bacteroidetes	Bacteria	Corynebacterium vs. Chryseobacterium	Actinobacteria vs. Bacteroidetes	Bacteria vs. Bacteria	Inter-Genus	Inter-Phylum	Intra-Kingdom
101293	New.ReferenceOTU837	0.372	0	Deinococcus	[Thermi]	Bacteria	Chryseobacterium	Bacteroidetes	Bacteria	Deinococcus vs. Chryseobacterium	[Thermi] vs. Bacteroidetes	Bacteria vs. Bacteria	Inter-Genus	Inter-Phylum	Intra-Kingdom
101293	4477552	-0.296	0	Kocuria	Actinobacteria	Bacteria	Chryseobacterium	Bacteroidetes	Bacteria	Kocuria vs. Chryseobacterium	Actinobacteria vs. Bacteroidetes	Bacteria vs. Bacteria	Inter-Genus	Inter-Phylum	Intra-Kingdom
101293	317556	-0.246	0.05		Proteobacteria	Bacteria	Chryseobacterium	Bacteroidetes	Bacteria	vs. Chryseobacterium	Proteobacteria vs. Bacteroidetes	Bacteria vs. Bacteria	Inter-Genus	Inter-Phylum	Intra-Kingdom
101293	358745	0.381	0		Proteobacteria	Bacteria	Chryseobacterium	Bacteroidetes	Bacteria	vs. Chryseobacterium	Proteobacteria vs. Bacteroidetes	Bacteria vs. Bacteria	Inter-Genus	Inter-Phylum	Intra-Kingdom
101293	New.CleanUp.ReferenceOTU75241	0.261	0.02	Propionibacterium	Actinobacteria	Bacteria	Chryseobacterium	Bacteroidetes	Bacteria	Propionibacterium vs. Chryseobacterium	Actinobacteria vs. Bacteroidetes	Bacteria vs. Bacteria	Inter-Genus	Inter-Phylum	Intra-Kingdom
101293	4312143	0.344	0.01	Pseudoxanthomonas	Proteobacteria	Bacteria	Chryseobacterium	Bacteroidetes	Bacteria	Pseudoxanthomonas vs. Chryseobacterium	Proteobacteria vs. Bacteroidetes	Bacteria vs. Bacteria	Inter-Genus	Inter-Phylum	Intra-Kingdom
101293	New.CleanUp.ReferenceOTU225156	0.237	0.05	Burkholderia	Proteobacteria	Bacteria	Chryseobacterium	Bacteroidetes	Bacteria	Burkholderia vs. Chryseobacterium	Proteobacteria vs. Bacteroidetes	Bacteria vs. Bacteria	Inter-Genus	Inter-Phylum	Intra-Kingdom
101293	4371191	-0.273	0.04	Pseudomonas	Proteobacteria	Bacteria	Chryseobacterium	Bacteroidetes	Bacteria	Pseudomonas vs. Chryseobacterium	Proteobacteria vs. Bacteroidetes	Bacteria vs. Bacteria	Inter-Genus	Inter-Phylum	Intra-Kingdom
101293	New.ReferenceOTU903	-0.26	0.02		Proteobacteria	Bacteria	Chryseobacterium	Bacteroidetes	Bacteria	vs. Chryseobacterium	Proteobacteria vs. Bacteroidetes	Bacteria vs. Bacteria	Inter-Genus	Inter-Phylum	Intra-Kingdom
101293	151176	-0.357	0	Methylobacterium	Proteobacteria	Bacteria	Chryseobacterium	Bacteroidetes	Bacteria	Methylobacterium vs. Chryseobacterium	Proteobacteria vs. Bacteroidetes	Bacteria vs. Bacteria	Inter-Genus	Inter-Phylum	Intra-Kingdom
101293	New.ReferenceOTU426	0.578	0		Actinobacteria	Bacteria	Chryseobacterium	Bacteroidetes	Bacteria	vs. Chryseobacterium	Actinobacteria vs. Bacteroidetes	Bacteria vs. Bacteria	Inter-Genus	Inter-Phylum	Intra-Kingdom
101293	979761	-0.278	0.05	Corynebacterium	Actinobacteria	Bacteria	Chryseobacterium	Bacteroidetes	Bacteria	Corynebacterium vs. Chryseobacterium	Actinobacteria vs. Bacteroidetes	Bacteria vs. Bacteria	Inter-Genus	Inter-Phylum	Intra-Kingdom
101293	428705	-0.307	0.01	Staphylococcus	Firmicutes	Bacteria	Chryseobacterium	Bacteroidetes	Bacteria	Staphylococcus vs. Chryseobacterium	Firmicutes vs. Bacteroidetes	Bacteria vs. Bacteria	Inter-Genus	Inter-Phylum	Intra-Kingdom
101293	152668	0.403	0		Chloroflexi	Bacteria	Chryseobacterium	Bacteroidetes	Bacteria	vs. Chryseobacterium	Chloroflexi vs. Bacteroidetes	Bacteria vs. Bacteria	Inter-Genus	Inter-Phylum	Intra-Kingdom
101293	3643491	0.286	0.02	Pseudomonas	Proteobacteria	Bacteria	Chryseobacterium	Bacteroidetes	Bacteria	Pseudomonas vs. Chryseobacterium	Proteobacteria vs. Bacteroidetes	Bacteria vs. Bacteria	Inter-Genus	Inter-Phylum	Intra-Kingdom
101293	4319020	0.245	0.05		Proteobacteria	Bacteria	Chryseobacterium	Bacteroidetes	Bacteria	vs. Chryseobacterium	Proteobacteria vs. Bacteroidetes	Bacteria vs. Bacteria	Inter-Genus	Inter-Phylum	Intra-Kingdom
101293	3060112	0.358	0.01		Proteobacteria	Bacteria	Chryseobacterium	Bacteroidetes	Bacteria	vs. Chryseobacterium	Proteobacteria vs. Bacteroidetes	Bacteria vs. Bacteria	Inter-Genus	Inter-Phylum	Intra-Kingdom
101293	267852	0.325	0	Sphingopyxis	Proteobacteria	Bacteria	Chryseobacterium	Bacteroidetes	Bacteria	Sphingopyxis vs. Chryseobacterium	Proteobacteria vs. Bacteroidetes	Bacteria vs. Bacteria	Inter-Genus	Inter-Phylum	Intra-Kingdom
101293	4301065	0.328	0.03	Acinetobacter	Proteobacteria	Bacteria	Chryseobacterium	Bacteroidetes	Bacteria	Acinetobacter vs. Chryseobacterium	Proteobacteria vs. Bacteroidetes	Bacteria vs. Bacteria	Inter-Genus	Inter-Phylum	Intra-Kingdom
101293	138316	0.376	0	Deinococcus	[Thermi]	Bacteria	Chryseobacterium	Bacteroidetes	Bacteria	Deinococcus vs. Chryseobacterium	[Thermi] vs. Bacteroidetes	Bacteria vs. Bacteria	Inter-Genus	Inter-Phylum	Intra-Kingdom
101293	366545	0.435	0	Deinococcus	[Thermi]	Bacteria	Chryseobacterium	Bacteroidetes	Bacteria	Deinococcus vs. Chryseobacterium	[Thermi] vs. Bacteroidetes	Bacteria vs. Bacteria	Inter-Genus	Inter-Phylum	Intra-Kingdom
101293	New.ReferenceOTU8	-0.382	0		Firmicutes	Bacteria	Chryseobacterium	Bacteroidetes	Bacteria	vs. Chryseobacterium	Firmicutes vs. Bacteroidetes	Bacteria vs. Bacteria	Inter-Genus	Inter-Phylum	Intra-Kingdom
101293	243185	-0.346	0.03		Proteobacteria	Bacteria	Chryseobacterium	Bacteroidetes	Bacteria	vs. Chryseobacterium	Proteobacteria vs. Bacteroidetes	Bacteria vs. Bacteria	Inter-Genus	Inter-Phylum	Intra-Kingdom
101293	4427114	-0.309	0.02	Staphylococcus	Firmicutes	Bacteria	Chryseobacterium	Bacteroidetes	Bacteria	Staphylococcus vs. Chryseobacterium	Firmicutes vs. Bacteroidetes	Bacteria vs. Bacteria	Inter-Genus	Inter-Phylum	Intra-Kingdom
101293	New.CleanUp.ReferenceOTU359796	0.401	0	Acinetobacter	Proteobacteria	Bacteria	Chryseobacterium	Bacteroidetes	Bacteria	Acinetobacter vs. Chryseobacterium	Proteobacteria vs. Bacteroidetes	Bacteria vs. Bacteria	Inter-Genus	Inter-Phylum	Intra-Kingdom
101293	2280817	-0.316	0.01	Prevotella	Bacteroidetes	Bacteria	Chryseobacterium	Bacteroidetes	Bacteria	Prevotella vs. Chryseobacterium	Bacteroidetes vs. Bacteroidetes	Bacteria vs. Bacteria	Inter-Genus	Intra_Phylum	Intra-Kingdom
101293	333364	0.303	0.05		Actinobacteria	Bacteria	Chryseobacterium	Bacteroidetes	Bacteria	vs. Chryseobacterium	Actinobacteria vs. Bacteroidetes	Bacteria vs. Bacteria	Inter-Genus	Inter-Phylum	Intra-Kingdom
101293	163919	0.166	0.05	Paracoccus	Proteobacteria	Bacteria	Chryseobacterium	Bacteroidetes	Bacteria	Paracoccus vs. Chryseobacterium	Proteobacteria vs. Bacteroidetes	Bacteria vs. Bacteria	Inter-Genus	Inter-Phylum	Intra-Kingdom
101293	New.CleanUp.ReferenceOTU296335	-0.284	0.02	Propionibacterium	Actinobacteria	Bacteria	Chryseobacterium	Bacteroidetes	Bacteria	Propionibacterium vs. Chryseobacterium	Actinobacteria vs. Bacteroidetes	Bacteria vs. Bacteria	Inter-Genus	Inter-Phylum	Intra-Kingdom
101293	New.CleanUp.ReferenceOTU303899	0.292	0.02		Actinobacteria	Bacteria	Chryseobacterium	Bacteroidetes	Bacteria	vs. Chryseobacterium	Actinobacteria vs. Bacteroidetes	Bacteria vs. Bacteria	Inter-Genus	Inter-Phylum	Intra-Kingdom
101293	New.ReferenceOTU122	-0.253	0.04	Corynebacterium	Actinobacteria	Bacteria	Chryseobacterium	Bacteroidetes	Bacteria	Corynebacterium vs. Chryseobacterium	Actinobacteria vs. Bacteroidetes	Bacteria vs. Bacteria	Inter-Genus	Inter-Phylum	Intra-Kingdom
101293	247442	-0.249	0.05		Proteobacteria	Bacteria	Chryseobacterium	Bacteroidetes	Bacteria	vs. Chryseobacterium	Proteobacteria vs. Bacteroidetes	Bacteria vs. Bacteria	Inter-Genus	Inter-Phylum	Intra-Kingdom
101293	161677	-0.386	0	Acinetobacter	Proteobacteria	Bacteria	Chryseobacterium	Bacteroidetes	Bacteria	Acinetobacter vs. Chryseobacterium	Proteobacteria vs. Bacteroidetes	Bacteria vs. Bacteria	Inter-Genus	Inter-Phylum	Intra-Kingdom
101293	1027904	-0.281	0.02	Macrococcus	Firmicutes	Bacteria	Chryseobacterium	Bacteroidetes	Bacteria	Macrococcus vs. Chryseobacterium	Firmicutes vs. Bacteroidetes	Bacteria vs. Bacteria	Inter-Genus	Inter-Phylum	Intra-Kingdom
101293	73538	-0.298	0.05	Brevibacterium	Actinobacteria	Bacteria	Chryseobacterium	Bacteroidetes	Bacteria	Brevibacterium vs. Chryseobacterium	Actinobacteria vs. Bacteroidetes	Bacteria vs. Bacteria	Inter-Genus	Inter-Phylum	Intra-Kingdom
101293	748051	0.331	0.01		Proteobacteria	Bacteria	Chryseobacterium	Bacteroidetes	Bacteria	vs. Chryseobacterium	Proteobacteria vs. Bacteroidetes	Bacteria vs. Bacteria	Inter-Genus	Inter-Phylum	Intra-Kingdom
101293	4444134	0.265	0.03	Lysobacter	Proteobacteria	Bacteria	Chryseobacterium	Bacteroidetes	Bacteria	Lysobacter vs. Chryseobacterium	Proteobacteria vs. Bacteroidetes	Bacteria vs. Bacteria	Inter-Genus	Inter-Phylum	Intra-Kingdom
101293	4373910	-0.266	0.03	Neisseria	Proteobacteria	Bacteria	Chryseobacterium	Bacteroidetes	Bacteria	Neisseria vs. Chryseobacterium	Proteobacteria vs. Bacteroidetes	Bacteria vs. Bacteria	Inter-Genus	Inter-Phylum	Intra-Kingdom
101293	2896104	0.31	0	Arsenicicoccus	Actinobacteria	Bacteria	Chryseobacterium	Bacteroidetes	Bacteria	Arsenicicoccus vs. Chryseobacterium	Actinobacteria vs. Bacteroidetes	Bacteria vs. Bacteria	Inter-Genus	Inter-Phylum	Intra-Kingdom
101293	1582784	-0.276	0.02		Proteobacteria	Bacteria	Chryseobacterium	Bacteroidetes	Bacteria	vs. Chryseobacterium	Proteobacteria vs. Bacteroidetes	Bacteria vs. Bacteria	Inter-Genus	Inter-Phylum	Intra-Kingdom
101293	ADMA-3Z-FOH.8	0.257	0.03	Malassezia	Basidiomycota	Fungi	Chryseobacterium	Bacteroidetes	Bacteria	Malassezia vs. Chryseobacterium	Basidiomycota vs. Bacteroidetes	Fungi vs. Bacteria	Inter-Genus	Inter-Phylum	Inter-Kingdom
101293	269930	0.314	0		Proteobacteria	Bacteria	Chryseobacterium	Bacteroidetes	Bacteria	vs. Chryseobacterium	Proteobacteria vs. Bacteroidetes	Bacteria vs. Bacteria	Inter-Genus	Inter-Phylum	Intra-Kingdom
101293	New.ReferenceOTU1057	-0.231	0.04	Acinetobacter	Proteobacteria	Bacteria	Chryseobacterium	Bacteroidetes	Bacteria	Acinetobacter vs. Chryseobacterium	Proteobacteria vs. Bacteroidetes	Bacteria vs. Bacteria	Inter-Genus	Inter-Phylum	Intra-Kingdom
101293	New.ReferenceOTU765	0.559	0		Bacteroidetes	Bacteria	Chryseobacterium	Bacteroidetes	Bacteria	vs. Chryseobacterium	Bacteroidetes vs. Bacteroidetes	Bacteria vs. Bacteria	Inter-Genus	Intra_Phylum	Intra-Kingdom
101293	65427	0.229	0.05	Dietzia	Actinobacteria	Bacteria	Chryseobacterium	Bacteroidetes	Bacteria	Dietzia vs. Chryseobacterium	Actinobacteria vs. Bacteroidetes	Bacteria vs. Bacteria	Inter-Genus	Inter-Phylum	Intra-Kingdom
101293	4432889	0.49	0		Actinobacteria	Bacteria	Chryseobacterium	Bacteroidetes	Bacteria	vs. Chryseobacterium	Actinobacteria vs. Bacteroidetes	Bacteria vs. Bacteria	Inter-Genus	Inter-Phylum	Intra-Kingdom
101293	New.CleanUp.ReferenceOTU284918	0.318	0.02	Acinetobacter	Proteobacteria	Bacteria	Chryseobacterium	Bacteroidetes	Bacteria	Acinetobacter vs. Chryseobacterium	Proteobacteria vs. Bacteroidetes	Bacteria vs. Bacteria	Inter-Genus	Inter-Phylum	Intra-Kingdom
101293	396187	-0.366	0	Corynebacterium	Actinobacteria	Bacteria	Chryseobacterium	Bacteroidetes	Bacteria	Corynebacterium vs. Chryseobacterium	Actinobacteria vs. Bacteroidetes	Bacteria vs. Bacteria	Inter-Genus	Inter-Phylum	Intra-Kingdom
101293	688993	-0.273	0.04	Mycobacterium	Actinobacteria	Bacteria	Chryseobacterium	Bacteroidetes	Bacteria	Mycobacterium vs. Chryseobacterium	Actinobacteria vs. Bacteroidetes	Bacteria vs. Bacteria	Inter-Genus	Inter-Phylum	Intra-Kingdom
101293	4311939	-0.332	0.01	Rothia	Actinobacteria	Bacteria	Chryseobacterium	Bacteroidetes	Bacteria	Rothia vs. Chryseobacterium	Actinobacteria vs. Bacteroidetes	Bacteria vs. Bacteria	Inter-Genus	Inter-Phylum	Intra-Kingdom
101293	4458503	0.33	0.01	Luteimonas	Proteobacteria	Bacteria	Chryseobacterium	Bacteroidetes	Bacteria	Luteimonas vs. Chryseobacterium	Proteobacteria vs. Bacteroidetes	Bacteria vs. Bacteria	Inter-Genus	Inter-Phylum	Intra-Kingdom
101293	3229180	-0.254	0.05		Proteobacteria	Bacteria	Chryseobacterium	Bacteroidetes	Bacteria	vs. Chryseobacterium	Proteobacteria vs. Bacteroidetes	Bacteria vs. Bacteria	Inter-Genus	Inter-Phylum	Intra-Kingdom
101293	4304512	0.406	0	Mycoplana	Proteobacteria	Bacteria	Chryseobacterium	Bacteroidetes	Bacteria	Mycoplana vs. Chryseobacterium	Proteobacteria vs. Bacteroidetes	Bacteria vs. Bacteria	Inter-Genus	Inter-Phylum	Intra-Kingdom
101293	4334053	-0.215	0.05	Acinetobacter	Proteobacteria	Bacteria	Chryseobacterium	Bacteroidetes	Bacteria	Acinetobacter vs. Chryseobacterium	Proteobacteria vs. Bacteroidetes	Bacteria vs. Bacteria	Inter-Genus	Inter-Phylum	Intra-Kingdom
101293	885496	0.42	0		Actinobacteria	Bacteria	Chryseobacterium	Bacteroidetes	Bacteria	vs. Chryseobacterium	Actinobacteria vs. Bacteroidetes	Bacteria vs. Bacteria	Inter-Genus	Inter-Phylum	Intra-Kingdom
101293	New.ReferenceOTU436	0.253	0.03		Proteobacteria	Bacteria	Chryseobacterium	Bacteroidetes	Bacteria	vs. Chryseobacterium	Proteobacteria vs. Bacteroidetes	Bacteria vs. Bacteria	Inter-Genus	Inter-Phylum	Intra-Kingdom
101293	103211	0.293	0.02		Acidobacteria	Bacteria	Chryseobacterium	Bacteroidetes	Bacteria	vs. Chryseobacterium	Acidobacteria vs. Bacteroidetes	Bacteria vs. Bacteria	Inter-Genus	Inter-Phylum	Intra-Kingdom
101293	4447248	-0.276	0.02	Prevotella	Bacteroidetes	Bacteria	Chryseobacterium	Bacteroidetes	Bacteria	Prevotella vs. Chryseobacterium	Bacteroidetes vs. Bacteroidetes	Bacteria vs. Bacteria	Inter-Genus	Intra_Phylum	Intra-Kingdom
101293	4418165	-0.253	0.03		Proteobacteria	Bacteria	Chryseobacterium	Bacteroidetes	Bacteria	vs. Chryseobacterium	Proteobacteria vs. Bacteroidetes	Bacteria vs. Bacteria	Inter-Genus	Inter-Phylum	Intra-Kingdom
101293	4396717	-0.295	0.03	Methylobacterium	Proteobacteria	Bacteria	Chryseobacterium	Bacteroidetes	Bacteria	Methylobacterium vs. Chryseobacterium	Proteobacteria vs. Bacteroidetes	Bacteria vs. Bacteria	Inter-Genus	Inter-Phylum	Intra-Kingdom
101293	3994882	0.292	0.02		Proteobacteria	Bacteria	Chryseobacterium	Bacteroidetes	Bacteria	vs. Chryseobacterium	Proteobacteria vs. Bacteroidetes	Bacteria vs. Bacteria	Inter-Genus	Inter-Phylum	Intra-Kingdom
101293	4482598	-0.328	0.03	Acinetobacter	Proteobacteria	Bacteria	Chryseobacterium	Bacteroidetes	Bacteria	Acinetobacter vs. Chryseobacterium	Proteobacteria vs. Bacteroidetes	Bacteria vs. Bacteria	Inter-Genus	Inter-Phylum	Intra-Kingdom
101293	1084157	0.428	0		Actinobacteria	Bacteria	Chryseobacterium	Bacteroidetes	Bacteria	vs. Chryseobacterium	Actinobacteria vs. Bacteroidetes	Bacteria vs. Bacteria	Inter-Genus	Inter-Phylum	Intra-Kingdom
101293	3875675	-0.324	0		Proteobacteria	Bacteria	Chryseobacterium	Bacteroidetes	Bacteria	vs. Chryseobacterium	Proteobacteria vs. Bacteroidetes	Bacteria vs. Bacteria	Inter-Genus	Inter-Phylum	Intra-Kingdom
101293	1108062	-0.29	0.03	Sphingomonas	Proteobacteria	Bacteria	Chryseobacterium	Bacteroidetes	Bacteria	Sphingomonas vs. Chryseobacterium	Proteobacteria vs. Bacteroidetes	Bacteria vs. Bacteria	Inter-Genus	Inter-Phylum	Intra-Kingdom
1012948	384716	0.294	0.01		Firmicutes	Bacteria	Corynebacterium	Actinobacteria	Bacteria	vs. Corynebacterium	Firmicutes vs. Actinobacteria	Bacteria vs. Bacteria	Inter-Genus	Inter-Phylum	Intra-Kingdom
1012948	4469355	0.251	0.02		Proteobacteria	Bacteria	Corynebacterium	Actinobacteria	Bacteria	vs. Corynebacterium	Proteobacteria vs. Actinobacteria	Bacteria vs. Bacteria	Inter-Genus	Inter-Phylum	Intra-Kingdom
1012948	4444760	-0.277	0.02	Arthrobacter	Actinobacteria	Bacteria	Corynebacterium	Actinobacteria	Bacteria	Arthrobacter vs. Corynebacterium	Actinobacteria vs. Actinobacteria	Bacteria vs. Bacteria	Inter-Genus	Intra_Phylum	Intra-Kingdom
1012948	128300	0.224	0.02	Lactobacillus	Firmicutes	Bacteria	Corynebacterium	Actinobacteria	Bacteria	Lactobacillus vs. Corynebacterium	Firmicutes vs. Actinobacteria	Bacteria vs. Bacteria	Inter-Genus	Inter-Phylum	Intra-Kingdom
1012948	952003	-0.286	0.04	Rothia	Actinobacteria	Bacteria	Corynebacterium	Actinobacteria	Bacteria	Rothia vs. Corynebacterium	Actinobacteria vs. Actinobacteria	Bacteria vs. Bacteria	Inter-Genus	Intra_Phylum	Intra-Kingdom
1012948	2693230	0.193	0.04		Proteobacteria	Bacteria	Corynebacterium	Actinobacteria	Bacteria	vs. Corynebacterium	Proteobacteria vs. Actinobacteria	Bacteria vs. Bacteria	Inter-Genus	Inter-Phylum	Intra-Kingdom
1012948	New.CleanUp.ReferenceOTU67150	0.415	0	Corynebacterium	Actinobacteria	Bacteria	Corynebacterium	Actinobacteria	Bacteria	Corynebacterium vs. Corynebacterium	Actinobacteria vs. Actinobacteria	Bacteria vs. Bacteria	Intra-Genus	Intra_Phylum	Intra-Kingdom
1012948	1083298	-0.219	0.04	Hymenobacter	Bacteroidetes	Bacteria	Corynebacterium	Actinobacteria	Bacteria	Hymenobacter vs. Corynebacterium	Bacteroidetes vs. Actinobacteria	Bacteria vs. Bacteria	Inter-Genus	Inter-Phylum	Intra-Kingdom
1012948	633624	0.234	0.03	Acinetobacter	Proteobacteria	Bacteria	Corynebacterium	Actinobacteria	Bacteria	Acinetobacter vs. Corynebacterium	Proteobacteria vs. Actinobacteria	Bacteria vs. Bacteria	Inter-Genus	Inter-Phylum	Intra-Kingdom
1012948	614651	0.195	0.05	Agrobacterium	Proteobacteria	Bacteria	Corynebacterium	Actinobacteria	Bacteria	Agrobacterium vs. Corynebacterium	Proteobacteria vs. Actinobacteria	Bacteria vs. Bacteria	Inter-Genus	Inter-Phylum	Intra-Kingdom
1012948	4458304	-0.24	0.04	Prevotella	Bacteroidetes	Bacteria	Corynebacterium	Actinobacteria	Bacteria	Prevotella vs. Corynebacterium	Bacteroidetes vs. Actinobacteria	Bacteria vs. Bacteria	Inter-Genus	Inter-Phylum	Intra-Kingdom
1012948	3449122	-0.346	0	Streptococcus	Firmicutes	Bacteria	Corynebacterium	Actinobacteria	Bacteria	Streptococcus vs. Corynebacterium	Firmicutes vs. Actinobacteria	Bacteria vs. Bacteria	Inter-Genus	Inter-Phylum	Intra-Kingdom
1012948	4311939	-0.275	0.02	Rothia	Actinobacteria	Bacteria	Corynebacterium	Actinobacteria	Bacteria	Rothia vs. Corynebacterium	Actinobacteria vs. Actinobacteria	Bacteria vs. Bacteria	Inter-Genus	Intra_Phylum	Intra-Kingdom
1012948	4447248	-0.368	0	Prevotella	Bacteroidetes	Bacteria	Corynebacterium	Actinobacteria	Bacteria	Prevotella vs. Corynebacterium	Bacteroidetes vs. Actinobacteria	Bacteria vs. Bacteria	Inter-Genus	Inter-Phylum	Intra-Kingdom
1012948	215095	-0.226	0.05	Microbacterium	Actinobacteria	Bacteria	Corynebacterium	Actinobacteria	Bacteria	Microbacterium vs. Corynebacterium	Actinobacteria vs. Actinobacteria	Bacteria vs. Bacteria	Inter-Genus	Intra_Phylum	Intra-Kingdom
1012948	New.CleanUp.ReferenceOTU46247	0.28	0.01	Enhydrobacter	Proteobacteria	Bacteria	Corynebacterium	Actinobacteria	Bacteria	Enhydrobacter vs. Corynebacterium	Proteobacteria vs. Actinobacteria	Bacteria vs. Bacteria	Inter-Genus	Inter-Phylum	Intra-Kingdom
1012948	New.CleanUp.ReferenceOTU197887	0.231	0.04	Propionibacterium	Actinobacteria	Bacteria	Corynebacterium	Actinobacteria	Bacteria	Propionibacterium vs. Corynebacterium	Actinobacteria vs. Actinobacteria	Bacteria vs. Bacteria	Inter-Genus	Intra_Phylum	Intra-Kingdom
1012948	1141382	0.228	0.04	Lysobacter	Proteobacteria	Bacteria	Corynebacterium	Actinobacteria	Bacteria	Lysobacter vs. Corynebacterium	Proteobacteria vs. Actinobacteria	Bacteria vs. Bacteria	Inter-Genus	Inter-Phylum	Intra-Kingdom
1012948	New.ReferenceOTU193	0.215	0.05	Acinetobacter	Proteobacteria	Bacteria	Corynebacterium	Actinobacteria	Bacteria	Acinetobacter vs. Corynebacterium	Proteobacteria vs. Actinobacteria	Bacteria vs. Bacteria	Inter-Genus	Inter-Phylum	Intra-Kingdom
1012948	128390	0.237	0.04	Corynebacterium	Actinobacteria	Bacteria	Corynebacterium	Actinobacteria	Bacteria	Corynebacterium vs. Corynebacterium	Actinobacteria vs. Actinobacteria	Bacteria vs. Bacteria	Intra-Genus	Intra_Phylum	Intra-Kingdom
1012948	4458306	-0.271	0.01	Veillonella	Firmicutes	Bacteria	Corynebacterium	Actinobacteria	Bacteria	Veillonella vs. Corynebacterium	Firmicutes vs. Actinobacteria	Bacteria vs. Bacteria	Inter-Genus	Inter-Phylum	Intra-Kingdom
1012948	1058950	0.198	0.03		Firmicutes	Bacteria	Corynebacterium	Actinobacteria	Bacteria	vs. Corynebacterium	Firmicutes vs. Actinobacteria	Bacteria vs. Bacteria	Inter-Genus	Inter-Phylum	Intra-Kingdom
1012948	4310398	-0.279	0.02	Prevotella	Bacteroidetes	Bacteria	Corynebacterium	Actinobacteria	Bacteria	Prevotella vs. Corynebacterium	Bacteroidetes vs. Actinobacteria	Bacteria vs. Bacteria	Inter-Genus	Inter-Phylum	Intra-Kingdom
1012948	4380971	0.301	0.01	Clostridium	Firmicutes	Bacteria	Corynebacterium	Actinobacteria	Bacteria	Clostridium vs. Corynebacterium	Firmicutes vs. Actinobacteria	Bacteria vs. Bacteria	Inter-Genus	Inter-Phylum	Intra-Kingdom
1012948	49248	0.178	0.04	Propionibacterium	Actinobacteria	Bacteria	Corynebacterium	Actinobacteria	Bacteria	Propionibacterium vs. Corynebacterium	Actinobacteria vs. Actinobacteria	Bacteria vs. Bacteria	Inter-Genus	Intra_Phylum	Intra-Kingdom
1012948	573035	0.231	0.03	Alicyclobacillus	Firmicutes	Bacteria	Corynebacterium	Actinobacteria	Bacteria	Alicyclobacillus vs. Corynebacterium	Firmicutes vs. Actinobacteria	Bacteria vs. Bacteria	Inter-Genus	Inter-Phylum	Intra-Kingdom
1012948	New.ReferenceOTU222	0.264	0.01	Propionibacterium	Actinobacteria	Bacteria	Corynebacterium	Actinobacteria	Bacteria	Propionibacterium vs. Corynebacterium	Actinobacteria vs. Actinobacteria	Bacteria vs. Bacteria	Inter-Genus	Intra_Phylum	Intra-Kingdom
1012948	49093	0.202	0.05	Agrobacterium	Proteobacteria	Bacteria	Corynebacterium	Actinobacteria	Bacteria	Agrobacterium vs. Corynebacterium	Proteobacteria vs. Actinobacteria	Bacteria vs. Bacteria	Inter-Genus	Inter-Phylum	Intra-Kingdom
1012948	New.CleanUp.ReferenceOTU83647	0.197	0.04	Propionibacterium	Actinobacteria	Bacteria	Corynebacterium	Actinobacteria	Bacteria	Propionibacterium vs. Corynebacterium	Actinobacteria vs. Actinobacteria	Bacteria vs. Bacteria	Inter-Genus	Intra_Phylum	Intra-Kingdom
1012948	New.ReferenceOTU7	-0.243	0.04	Staphylococcus	Firmicutes	Bacteria	Corynebacterium	Actinobacteria	Bacteria	Staphylococcus vs. Corynebacterium	Firmicutes vs. Actinobacteria	Bacteria vs. Bacteria	Inter-Genus	Inter-Phylum	Intra-Kingdom
1012948	4299526	-0.296	0.01	Actinomyces	Actinobacteria	Bacteria	Corynebacterium	Actinobacteria	Bacteria	Actinomyces vs. Corynebacterium	Actinobacteria vs. Actinobacteria	Bacteria vs. Bacteria	Inter-Genus	Intra_Phylum	Intra-Kingdom
1012948	4303688	-0.241	0.04	Lautropia	Proteobacteria	Bacteria	Corynebacterium	Actinobacteria	Bacteria	Lautropia vs. Corynebacterium	Proteobacteria vs. Actinobacteria	Bacteria vs. Bacteria	Inter-Genus	Inter-Phylum	Intra-Kingdom
1012948	4304901	-0.225	0.05	Prevotella	Bacteroidetes	Bacteria	Corynebacterium	Actinobacteria	Bacteria	Prevotella vs. Corynebacterium	Bacteroidetes vs. Actinobacteria	Bacteria vs. Bacteria	Inter-Genus	Inter-Phylum	Intra-Kingdom
1012948	New.ReferenceOTU177	0.241	0.01	Propionibacterium	Actinobacteria	Bacteria	Corynebacterium	Actinobacteria	Bacteria	Propionibacterium vs. Corynebacterium	Actinobacteria vs. Actinobacteria	Bacteria vs. Bacteria	Inter-Genus	Intra_Phylum	Intra-Kingdom
1012948	4364838	-0.27	0.02	Skermanella	Proteobacteria	Bacteria	Corynebacterium	Actinobacteria	Bacteria	Skermanella vs. Corynebacterium	Proteobacteria vs. Actinobacteria	Bacteria vs. Bacteria	Inter-Genus	Inter-Phylum	Intra-Kingdom
1012948	4361528	-0.26	0.05	Acinetobacter	Proteobacteria	Bacteria	Corynebacterium	Actinobacteria	Bacteria	Acinetobacter vs. Corynebacterium	Proteobacteria vs. Actinobacteria	Bacteria vs. Bacteria	Inter-Genus	Inter-Phylum	Intra-Kingdom
1012948	New.ReferenceOTU11	0.418	0	Pseudomonas	Proteobacteria	Bacteria	Corynebacterium	Actinobacteria	Bacteria	Pseudomonas vs. Corynebacterium	Proteobacteria vs. Actinobacteria	Bacteria vs. Bacteria	Inter-Genus	Inter-Phylum	Intra-Kingdom
1012948	STW-3X-LF.14109	0.257	0.02	Malassezia	Basidiomycota	Fungi	Corynebacterium	Actinobacteria	Bacteria	Malassezia vs. Corynebacterium	Basidiomycota vs. Actinobacteria	Fungi vs. Bacteria	Inter-Genus	Inter-Phylum	Inter-Kingdom
1012948	New.ReferenceOTU1260	0.241	0.02		Proteobacteria	Bacteria	Corynebacterium	Actinobacteria	Bacteria	vs. Corynebacterium	Proteobacteria vs. Actinobacteria	Bacteria vs. Bacteria	Inter-Genus	Inter-Phylum	Intra-Kingdom
1012948	344057	-0.319	0.01	Deinococcus	[Thermi]	Bacteria	Corynebacterium	Actinobacteria	Bacteria	Deinococcus vs. Corynebacterium	[Thermi] vs. Actinobacteria	Bacteria vs. Bacteria	Inter-Genus	Inter-Phylum	Intra-Kingdom
1012948	163345	-0.231	0.04	Skermanella	Proteobacteria	Bacteria	Corynebacterium	Actinobacteria	Bacteria	Skermanella vs. Corynebacterium	Proteobacteria vs. Actinobacteria	Bacteria vs. Bacteria	Inter-Genus	Inter-Phylum	Intra-Kingdom
1012948	4349934	-0.27	0.02	Staphylococcus	Firmicutes	Bacteria	Corynebacterium	Actinobacteria	Bacteria	Staphylococcus vs. Corynebacterium	Firmicutes vs. Actinobacteria	Bacteria vs. Bacteria	Inter-Genus	Inter-Phylum	Intra-Kingdom
1012948	74159	-0.213	0.05	Citricoccus	Actinobacteria	Bacteria	Corynebacterium	Actinobacteria	Bacteria	Citricoccus vs. Corynebacterium	Actinobacteria vs. Actinobacteria	Bacteria vs. Bacteria	Inter-Genus	Intra_Phylum	Intra-Kingdom
1012948	New.ReferenceOTU366	0.291	0.01	Enhydrobacter	Proteobacteria	Bacteria	Corynebacterium	Actinobacteria	Bacteria	Enhydrobacter vs. Corynebacterium	Proteobacteria vs. Actinobacteria	Bacteria vs. Bacteria	Inter-Genus	Inter-Phylum	Intra-Kingdom
1012948	1068562	0.234	0.03	Sphingomonas	Proteobacteria	Bacteria	Corynebacterium	Actinobacteria	Bacteria	Sphingomonas vs. Corynebacterium	Proteobacteria vs. Actinobacteria	Bacteria vs. Bacteria	Inter-Genus	Inter-Phylum	Intra-Kingdom
1012948	92535	-0.311	0	Streptococcus	Firmicutes	Bacteria	Corynebacterium	Actinobacteria	Bacteria	Streptococcus vs. Corynebacterium	Firmicutes vs. Actinobacteria	Bacteria vs. Bacteria	Inter-Genus	Inter-Phylum	Intra-Kingdom
1012948	4425214	-0.242	0.03	Streptococcus	Firmicutes	Bacteria	Corynebacterium	Actinobacteria	Bacteria	Streptococcus vs. Corynebacterium	Firmicutes vs. Actinobacteria	Bacteria vs. Bacteria	Inter-Genus	Inter-Phylum	Intra-Kingdom
1012948	408706	-0.413	0	Chryseobacterium	Bacteroidetes	Bacteria	Corynebacterium	Actinobacteria	Bacteria	Chryseobacterium vs. Corynebacterium	Bacteroidetes vs. Actinobacteria	Bacteria vs. Bacteria	Inter-Genus	Inter-Phylum	Intra-Kingdom
1012948	New.ReferenceOTU805	-0.255	0.01	Propionibacterium	Actinobacteria	Bacteria	Corynebacterium	Actinobacteria	Bacteria	Propionibacterium vs. Corynebacterium	Actinobacteria vs. Actinobacteria	Bacteria vs. Bacteria	Inter-Genus	Intra_Phylum	Intra-Kingdom
1012948	1062356	0.322	0	Corynebacterium	Actinobacteria	Bacteria	Corynebacterium	Actinobacteria	Bacteria	Corynebacterium vs. Corynebacterium	Actinobacteria vs. Actinobacteria	Bacteria vs. Bacteria	Intra-Genus	Intra_Phylum	Intra-Kingdom
1012948	355315	0.232	0.04		Proteobacteria	Bacteria	Corynebacterium	Actinobacteria	Bacteria	vs. Corynebacterium	Proteobacteria vs. Actinobacteria	Bacteria vs. Bacteria	Inter-Genus	Inter-Phylum	Intra-Kingdom
1012948	464797	0.326	0	Corynebacterium	Actinobacteria	Bacteria	Corynebacterium	Actinobacteria	Bacteria	Corynebacterium vs. Corynebacterium	Actinobacteria vs. Actinobacteria	Bacteria vs. Bacteria	Intra-Genus	Intra_Phylum	Intra-Kingdom
1012948	4212795	-0.219	0.04		Proteobacteria	Bacteria	Corynebacterium	Actinobacteria	Bacteria	vs. Corynebacterium	Proteobacteria vs. Actinobacteria	Bacteria vs. Bacteria	Inter-Genus	Inter-Phylum	Intra-Kingdom
1012948	1139336	0.255	0.01	Amaricoccus	Proteobacteria	Bacteria	Corynebacterium	Actinobacteria	Bacteria	Amaricoccus vs. Corynebacterium	Proteobacteria vs. Actinobacteria	Bacteria vs. Bacteria	Inter-Genus	Inter-Phylum	Intra-Kingdom
1012948	276678	0.237	0.02	Limnohabitans	Proteobacteria	Bacteria	Corynebacterium	Actinobacteria	Bacteria	Limnohabitans vs. Corynebacterium	Proteobacteria vs. Actinobacteria	Bacteria vs. Bacteria	Inter-Genus	Inter-Phylum	Intra-Kingdom
1012948	4321136	-0.292	0.02	Streptococcus	Firmicutes	Bacteria	Corynebacterium	Actinobacteria	Bacteria	Streptococcus vs. Corynebacterium	Firmicutes vs. Actinobacteria	Bacteria vs. Bacteria	Inter-Genus	Inter-Phylum	Intra-Kingdom
1012948	760263	0.33	0.01	Ruminococcus	Firmicutes	Bacteria	Corynebacterium	Actinobacteria	Bacteria	Ruminococcus vs. Corynebacterium	Firmicutes vs. Actinobacteria	Bacteria vs. Bacteria	Inter-Genus	Inter-Phylum	Intra-Kingdom
1012948	4308023	-0.283	0.01	Sphingomonas	Proteobacteria	Bacteria	Corynebacterium	Actinobacteria	Bacteria	Sphingomonas vs. Corynebacterium	Proteobacteria vs. Actinobacteria	Bacteria vs. Bacteria	Inter-Genus	Inter-Phylum	Intra-Kingdom
1012948	31235	-0.2	0.05	Leptotrichia	Fusobacteria	Bacteria	Corynebacterium	Actinobacteria	Bacteria	Leptotrichia vs. Corynebacterium	Fusobacteria vs. Actinobacteria	Bacteria vs. Bacteria	Inter-Genus	Inter-Phylum	Intra-Kingdom
1012948	New.CleanUp.ReferenceOTU225156	0.229	0	Burkholderia	Proteobacteria	Bacteria	Corynebacterium	Actinobacteria	Bacteria	Burkholderia vs. Corynebacterium	Proteobacteria vs. Actinobacteria	Bacteria vs. Bacteria	Inter-Genus	Inter-Phylum	Intra-Kingdom
1012948	1067574	0.227	0.04	Propionibacterium	Actinobacteria	Bacteria	Corynebacterium	Actinobacteria	Bacteria	Propionibacterium vs. Corynebacterium	Actinobacteria vs. Actinobacteria	Bacteria vs. Bacteria	Inter-Genus	Intra_Phylum	Intra-Kingdom
1012948	543491	-0.236	0.04	Rothia	Actinobacteria	Bacteria	Corynebacterium	Actinobacteria	Bacteria	Rothia vs. Corynebacterium	Actinobacteria vs. Actinobacteria	Bacteria vs. Bacteria	Inter-Genus	Intra_Phylum	Intra-Kingdom
1012948	3941682	0.263	0.04	Dermacoccus	Actinobacteria	Bacteria	Corynebacterium	Actinobacteria	Bacteria	Dermacoccus vs. Corynebacterium	Actinobacteria vs. Actinobacteria	Bacteria vs. Bacteria	Inter-Genus	Intra_Phylum	Intra-Kingdom
1012948	4317477	0.242	0.04	Actinomyces	Actinobacteria	Bacteria	Corynebacterium	Actinobacteria	Bacteria	Actinomyces vs. Corynebacterium	Actinobacteria vs. Actinobacteria	Bacteria vs. Bacteria	Inter-Genus	Intra_Phylum	Intra-Kingdom
1012948	529233	-0.232	0.01	Streptococcus	Firmicutes	Bacteria	Corynebacterium	Actinobacteria	Bacteria	Streptococcus vs. Corynebacterium	Firmicutes vs. Actinobacteria	Bacteria vs. Bacteria	Inter-Genus	Inter-Phylum	Intra-Kingdom
1012948	818527	-0.248	0.03	Janthinobacterium	Proteobacteria	Bacteria	Corynebacterium	Actinobacteria	Bacteria	Janthinobacterium vs. Corynebacterium	Proteobacteria vs. Actinobacteria	Bacteria vs. Bacteria	Inter-Genus	Inter-Phylum	Intra-Kingdom
1012948	New.ReferenceOTU744	0.231	0.02		Proteobacteria	Bacteria	Corynebacterium	Actinobacteria	Bacteria	vs. Corynebacterium	Proteobacteria vs. Actinobacteria	Bacteria vs. Bacteria	Inter-Genus	Inter-Phylum	Intra-Kingdom
1012948	QB-3Y-RP.23181	0.302	0.01	Malassezia	Basidiomycota	Fungi	Corynebacterium	Actinobacteria	Bacteria	Malassezia vs. Corynebacterium	Basidiomycota vs. Actinobacteria	Fungi vs. Bacteria	Inter-Genus	Inter-Phylum	Inter-Kingdom
1012948	298862	-0.296	0	Streptococcus	Firmicutes	Bacteria	Corynebacterium	Actinobacteria	Bacteria	Streptococcus vs. Corynebacterium	Firmicutes vs. Actinobacteria	Bacteria vs. Bacteria	Inter-Genus	Inter-Phylum	Intra-Kingdom
1012948	New.ReferenceOTU652	-0.291	0.02	Streptococcus	Firmicutes	Bacteria	Corynebacterium	Actinobacteria	Bacteria	Streptococcus vs. Corynebacterium	Firmicutes vs. Actinobacteria	Bacteria vs. Bacteria	Inter-Genus	Inter-Phylum	Intra-Kingdom
1012948	164471	-0.214	0.04	Paracoccus	Proteobacteria	Bacteria	Corynebacterium	Actinobacteria	Bacteria	Paracoccus vs. Corynebacterium	Proteobacteria vs. Actinobacteria	Bacteria vs. Bacteria	Inter-Genus	Inter-Phylum	Intra-Kingdom
1012948	New.ReferenceOTU502	-0.233	0.03	Propionibacterium	Actinobacteria	Bacteria	Corynebacterium	Actinobacteria	Bacteria	Propionibacterium vs. Corynebacterium	Actinobacteria vs. Actinobacteria	Bacteria vs. Bacteria	Inter-Genus	Intra_Phylum	Intra-Kingdom
1012948	975991	0.174	0.05	Enhydrobacter	Proteobacteria	Bacteria	Corynebacterium	Actinobacteria	Bacteria	Enhydrobacter vs. Corynebacterium	Proteobacteria vs. Actinobacteria	Bacteria vs. Bacteria	Inter-Genus	Inter-Phylum	Intra-Kingdom
1012948	4466659	-0.26	0	Fusobacterium	Fusobacteria	Bacteria	Corynebacterium	Actinobacteria	Bacteria	Fusobacterium vs. Corynebacterium	Fusobacteria vs. Actinobacteria	Bacteria vs. Bacteria	Inter-Genus	Inter-Phylum	Intra-Kingdom
1012948	New.ReferenceOTU162	-0.231	0.04	Streptococcus	Firmicutes	Bacteria	Corynebacterium	Actinobacteria	Bacteria	Streptococcus vs. Corynebacterium	Firmicutes vs. Actinobacteria	Bacteria vs. Bacteria	Inter-Genus	Inter-Phylum	Intra-Kingdom
1012948	4408558	-0.229	0.04	Prevotella	Bacteroidetes	Bacteria	Corynebacterium	Actinobacteria	Bacteria	Prevotella vs. Corynebacterium	Bacteroidetes vs. Actinobacteria	Bacteria vs. Bacteria	Inter-Genus	Inter-Phylum	Intra-Kingdom
1012948	823916	0.289	0.04	Enhydrobacter	Proteobacteria	Bacteria	Corynebacterium	Actinobacteria	Bacteria	Enhydrobacter vs. Corynebacterium	Proteobacteria vs. Actinobacteria	Bacteria vs. Bacteria	Inter-Genus	Inter-Phylum	Intra-Kingdom
1012948	504674	0.22	0.02	Anaerococcus	Firmicutes	Bacteria	Corynebacterium	Actinobacteria	Bacteria	Anaerococcus vs. Corynebacterium	Firmicutes vs. Actinobacteria	Bacteria vs. Bacteria	Inter-Genus	Inter-Phylum	Intra-Kingdom
1012948	4339160	0.2	0.03	Carnobacterium	Firmicutes	Bacteria	Corynebacterium	Actinobacteria	Bacteria	Carnobacterium vs. Corynebacterium	Firmicutes vs. Actinobacteria	Bacteria vs. Bacteria	Inter-Genus	Inter-Phylum	Intra-Kingdom
1012948	4321402	-0.366	0	Prevotella	Bacteroidetes	Bacteria	Corynebacterium	Actinobacteria	Bacteria	Prevotella vs. Corynebacterium	Bacteroidetes vs. Actinobacteria	Bacteria vs. Bacteria	Inter-Genus	Inter-Phylum	Intra-Kingdom
1012948	2084904	0.215	0.05		Firmicutes	Bacteria	Corynebacterium	Actinobacteria	Bacteria	vs. Corynebacterium	Firmicutes vs. Actinobacteria	Bacteria vs. Bacteria	Inter-Genus	Inter-Phylum	Intra-Kingdom
1012948	4396235	-0.234	0.03	Neisseria	Proteobacteria	Bacteria	Corynebacterium	Actinobacteria	Bacteria	Neisseria vs. Corynebacterium	Proteobacteria vs. Actinobacteria	Bacteria vs. Bacteria	Inter-Genus	Inter-Phylum	Intra-Kingdom
1012948	New.ReferenceOTU475	0.274	0.04	Dermacoccus	Actinobacteria	Bacteria	Corynebacterium	Actinobacteria	Bacteria	Dermacoccus vs. Corynebacterium	Actinobacteria vs. Actinobacteria	Bacteria vs. Bacteria	Inter-Genus	Intra_Phylum	Intra-Kingdom
1012948	94705	-0.215	0.04	Deinococcus	[Thermi]	Bacteria	Corynebacterium	Actinobacteria	Bacteria	Deinococcus vs. Corynebacterium	[Thermi] vs. Actinobacteria	Bacteria vs. Bacteria	Inter-Genus	Inter-Phylum	Intra-Kingdom
1012948	247442	-0.191	0.03		Proteobacteria	Bacteria	Corynebacterium	Actinobacteria	Bacteria	vs. Corynebacterium	Proteobacteria vs. Actinobacteria	Bacteria vs. Bacteria	Inter-Genus	Inter-Phylum	Intra-Kingdom
1012948	4419634	-0.252	0.05	Leptotrichia	Fusobacteria	Bacteria	Corynebacterium	Actinobacteria	Bacteria	Leptotrichia vs. Corynebacterium	Fusobacteria vs. Actinobacteria	Bacteria vs. Bacteria	Inter-Genus	Inter-Phylum	Intra-Kingdom
1012948	4442127	-0.289	0.02	Campylobacter	Proteobacteria	Bacteria	Corynebacterium	Actinobacteria	Bacteria	Campylobacter vs. Corynebacterium	Proteobacteria vs. Actinobacteria	Bacteria vs. Bacteria	Inter-Genus	Inter-Phylum	Intra-Kingdom
1012948	New.CleanUp.ReferenceOTU352851	0.291	0.02		Proteobacteria	Bacteria	Corynebacterium	Actinobacteria	Bacteria	vs. Corynebacterium	Proteobacteria vs. Actinobacteria	Bacteria vs. Bacteria	Inter-Genus	Inter-Phylum	Intra-Kingdom
1012948	269930	0.309	0.01		Proteobacteria	Bacteria	Corynebacterium	Actinobacteria	Bacteria	vs. Corynebacterium	Proteobacteria vs. Actinobacteria	Bacteria vs. Bacteria	Inter-Genus	Inter-Phylum	Intra-Kingdom
1012948	4405685	-0.231	0.05	Methylobacterium	Proteobacteria	Bacteria	Corynebacterium	Actinobacteria	Bacteria	Methylobacterium vs. Corynebacterium	Proteobacteria vs. Actinobacteria	Bacteria vs. Bacteria	Inter-Genus	Inter-Phylum	Intra-Kingdom
1012948	2222	-0.239	0.03	Prevotella	Bacteroidetes	Bacteria	Corynebacterium	Actinobacteria	Bacteria	Prevotella vs. Corynebacterium	Bacteroidetes vs. Actinobacteria	Bacteria vs. Bacteria	Inter-Genus	Inter-Phylum	Intra-Kingdom
1012948	New.ReferenceOTU833	0.254	0.03	Enhydrobacter	Proteobacteria	Bacteria	Corynebacterium	Actinobacteria	Bacteria	Enhydrobacter vs. Corynebacterium	Proteobacteria vs. Actinobacteria	Bacteria vs. Bacteria	Inter-Genus	Inter-Phylum	Intra-Kingdom
1012948	New.ReferenceOTU850	0.221	0.02	Enhydrobacter	Proteobacteria	Bacteria	Corynebacterium	Actinobacteria	Bacteria	Enhydrobacter vs. Corynebacterium	Proteobacteria vs. Actinobacteria	Bacteria vs. Bacteria	Inter-Genus	Inter-Phylum	Intra-Kingdom
1012948	New.ReferenceOTU838	0.337	0.01	Enhydrobacter	Proteobacteria	Bacteria	Corynebacterium	Actinobacteria	Bacteria	Enhydrobacter vs. Corynebacterium	Proteobacteria vs. Actinobacteria	Bacteria vs. Bacteria	Inter-Genus	Inter-Phylum	Intra-Kingdom
1012948	2480553	-0.265	0.02	Leptotrichia	Fusobacteria	Bacteria	Corynebacterium	Actinobacteria	Bacteria	Leptotrichia vs. Corynebacterium	Fusobacteria vs. Actinobacteria	Bacteria vs. Bacteria	Inter-Genus	Inter-Phylum	Intra-Kingdom
1012948	New.CleanUp.ReferenceOTU156965	0.22	0.03	Enhydrobacter	Proteobacteria	Bacteria	Corynebacterium	Actinobacteria	Bacteria	Enhydrobacter vs. Corynebacterium	Proteobacteria vs. Actinobacteria	Bacteria vs. Bacteria	Inter-Genus	Inter-Phylum	Intra-Kingdom
1012948	267852	0.303	0.01	Sphingopyxis	Proteobacteria	Bacteria	Corynebacterium	Actinobacteria	Bacteria	Sphingopyxis vs. Corynebacterium	Proteobacteria vs. Actinobacteria	Bacteria vs. Bacteria	Inter-Genus	Inter-Phylum	Intra-Kingdom
1012948	410048	-0.211	0.05	Pseudomonas	Proteobacteria	Bacteria	Corynebacterium	Actinobacteria	Bacteria	Pseudomonas vs. Corynebacterium	Proteobacteria vs. Actinobacteria	Bacteria vs. Bacteria	Inter-Genus	Inter-Phylum	Intra-Kingdom
1012948	4352494	-0.237	0.03	Selenomonas	Firmicutes	Bacteria	Corynebacterium	Actinobacteria	Bacteria	Selenomonas vs. Corynebacterium	Firmicutes vs. Actinobacteria	Bacteria vs. Bacteria	Inter-Genus	Inter-Phylum	Intra-Kingdom
1012948	809192	-0.283	0	Brachybacterium	Actinobacteria	Bacteria	Corynebacterium	Actinobacteria	Bacteria	Brachybacterium vs. Corynebacterium	Actinobacteria vs. Actinobacteria	Bacteria vs. Bacteria	Inter-Genus	Intra_Phylum	Intra-Kingdom
1012948	New.CleanUp.ReferenceOTU296335	0.203	0.03	Propionibacterium	Actinobacteria	Bacteria	Corynebacterium	Actinobacteria	Bacteria	Propionibacterium vs. Corynebacterium	Actinobacteria vs. Actinobacteria	Bacteria vs. Bacteria	Inter-Genus	Intra_Phylum	Intra-Kingdom
1012948	3060112	0.353	0		Proteobacteria	Bacteria	Corynebacterium	Actinobacteria	Bacteria	vs. Corynebacterium	Proteobacteria vs. Actinobacteria	Bacteria vs. Bacteria	Inter-Genus	Inter-Phylum	Intra-Kingdom
1012948	129798	0.312	0	Lactobacillus	Firmicutes	Bacteria	Corynebacterium	Actinobacteria	Bacteria	Lactobacillus vs. Corynebacterium	Firmicutes vs. Actinobacteria	Bacteria vs. Bacteria	Inter-Genus	Inter-Phylum	Intra-Kingdom
1012948	269907	0.229	0.04	[Prevotella]	Bacteroidetes	Bacteria	Corynebacterium	Actinobacteria	Bacteria	[Prevotella] vs. Corynebacterium	Bacteroidetes vs. Actinobacteria	Bacteria vs. Bacteria	Inter-Genus	Inter-Phylum	Intra-Kingdom
1012948	New.ReferenceOTU320	0.204	0.03	Paracoccus	Proteobacteria	Bacteria	Corynebacterium	Actinobacteria	Bacteria	Paracoccus vs. Corynebacterium	Proteobacteria vs. Actinobacteria	Bacteria vs. Bacteria	Inter-Genus	Inter-Phylum	Intra-Kingdom
1012948	4375080	-0.255	0.04		Proteobacteria	Bacteria	Corynebacterium	Actinobacteria	Bacteria	vs. Corynebacterium	Proteobacteria vs. Actinobacteria	Bacteria vs. Bacteria	Inter-Genus	Inter-Phylum	Intra-Kingdom
1012948	New.ReferenceOTU877	-0.206	0.05	Propionibacterium	Actinobacteria	Bacteria	Corynebacterium	Actinobacteria	Bacteria	Propionibacterium vs. Corynebacterium	Actinobacteria vs. Actinobacteria	Bacteria vs. Bacteria	Inter-Genus	Intra_Phylum	Intra-Kingdom
1012948	1082607	0.376	0	Corynebacterium	Actinobacteria	Bacteria	Corynebacterium	Actinobacteria	Bacteria	Corynebacterium vs. Corynebacterium	Actinobacteria vs. Actinobacteria	Bacteria vs. Bacteria	Intra-Genus	Intra_Phylum	Intra-Kingdom
1012948	656307	0.206	0.05		Proteobacteria	Bacteria	Corynebacterium	Actinobacteria	Bacteria	vs. Corynebacterium	Proteobacteria vs. Actinobacteria	Bacteria vs. Bacteria	Inter-Genus	Inter-Phylum	Intra-Kingdom
1012948	60017	0.203	0.04	Deinococcus	[Thermi]	Bacteria	Corynebacterium	Actinobacteria	Bacteria	Deinococcus vs. Corynebacterium	[Thermi] vs. Actinobacteria	Bacteria vs. Bacteria	Inter-Genus	Inter-Phylum	Intra-Kingdom
1012948	676509	-0.162	0.03	Microbispora	Actinobacteria	Bacteria	Corynebacterium	Actinobacteria	Bacteria	Microbispora vs. Corynebacterium	Actinobacteria vs. Actinobacteria	Bacteria vs. Bacteria	Inter-Genus	Intra_Phylum	Intra-Kingdom
1012948	3490230	0.239	0.02	Sphingomonas	Proteobacteria	Bacteria	Corynebacterium	Actinobacteria	Bacteria	Sphingomonas vs. Corynebacterium	Proteobacteria vs. Actinobacteria	Bacteria vs. Bacteria	Inter-Genus	Inter-Phylum	Intra-Kingdom
1012948	4366487	-0.32	0	Capnocytophaga	Bacteroidetes	Bacteria	Corynebacterium	Actinobacteria	Bacteria	Capnocytophaga vs. Corynebacterium	Bacteroidetes vs. Actinobacteria	Bacteria vs. Bacteria	Inter-Genus	Inter-Phylum	Intra-Kingdom
1012948	4337383	0.268	0.01		Proteobacteria	Bacteria	Corynebacterium	Actinobacteria	Bacteria	vs. Corynebacterium	Proteobacteria vs. Actinobacteria	Bacteria vs. Bacteria	Inter-Genus	Inter-Phylum	Intra-Kingdom
1012948	1118870	-0.218	0.04	Exiguobacterium	Firmicutes	Bacteria	Corynebacterium	Actinobacteria	Bacteria	Exiguobacterium vs. Corynebacterium	Firmicutes vs. Actinobacteria	Bacteria vs. Bacteria	Inter-Genus	Inter-Phylum	Intra-Kingdom
1012948	810959	-0.284	0		Actinobacteria	Bacteria	Corynebacterium	Actinobacteria	Bacteria	vs. Corynebacterium	Actinobacteria vs. Actinobacteria	Bacteria vs. Bacteria	Inter-Genus	Intra_Phylum	Intra-Kingdom
1012948	114730	0.293	0	Ruminococcus	Firmicutes	Bacteria	Corynebacterium	Actinobacteria	Bacteria	Ruminococcus vs. Corynebacterium	Firmicutes vs. Actinobacteria	Bacteria vs. Bacteria	Inter-Genus	Inter-Phylum	Intra-Kingdom
1012948	4472050	-0.227	0.02		Actinobacteria	Bacteria	Corynebacterium	Actinobacteria	Bacteria	vs. Corynebacterium	Actinobacteria vs. Actinobacteria	Bacteria vs. Bacteria	Inter-Genus	Intra_Phylum	Intra-Kingdom
1012948	4477910	-0.255	0.03	Neisseria	Proteobacteria	Bacteria	Corynebacterium	Actinobacteria	Bacteria	Neisseria vs. Corynebacterium	Proteobacteria vs. Actinobacteria	Bacteria vs. Bacteria	Inter-Genus	Inter-Phylum	Intra-Kingdom
1012948	New.ReferenceOTU1240	0.317	0	Enhydrobacter	Proteobacteria	Bacteria	Corynebacterium	Actinobacteria	Bacteria	Enhydrobacter vs. Corynebacterium	Proteobacteria vs. Actinobacteria	Bacteria vs. Bacteria	Inter-Genus	Inter-Phylum	Intra-Kingdom
1012948	4318671	-0.271	0.02	Veillonella	Firmicutes	Bacteria	Corynebacterium	Actinobacteria	Bacteria	Veillonella vs. Corynebacterium	Firmicutes vs. Actinobacteria	Bacteria vs. Bacteria	Inter-Genus	Inter-Phylum	Intra-Kingdom
1015518	New.ReferenceOTU816	0.347	0.02	Propionibacterium	Actinobacteria	Bacteria	Corynebacterium	Actinobacteria	Bacteria	Propionibacterium vs. Corynebacterium	Actinobacteria vs. Actinobacteria	Bacteria vs. Bacteria	Inter-Genus	Intra_Phylum	Intra-Kingdom
1015518	3643491	0.326	0.02	Pseudomonas	Proteobacteria	Bacteria	Corynebacterium	Actinobacteria	Bacteria	Pseudomonas vs. Corynebacterium	Proteobacteria vs. Actinobacteria	Bacteria vs. Bacteria	Inter-Genus	Inter-Phylum	Intra-Kingdom
1015518	823916	0.399	0	Enhydrobacter	Proteobacteria	Bacteria	Corynebacterium	Actinobacteria	Bacteria	Enhydrobacter vs. Corynebacterium	Proteobacteria vs. Actinobacteria	Bacteria vs. Bacteria	Inter-Genus	Inter-Phylum	Intra-Kingdom
1015518	149895	-0.39	0	Kocuria	Actinobacteria	Bacteria	Corynebacterium	Actinobacteria	Bacteria	Kocuria vs. Corynebacterium	Actinobacteria vs. Actinobacteria	Bacteria vs. Bacteria	Inter-Genus	Intra_Phylum	Intra-Kingdom
1015518	823953	-0.365	0.01		Proteobacteria	Bacteria	Corynebacterium	Actinobacteria	Bacteria	vs. Corynebacterium	Proteobacteria vs. Actinobacteria	Bacteria vs. Bacteria	Inter-Genus	Inter-Phylum	Intra-Kingdom
1015518	4429335	0.323	0.01	Peptoniphilus	Firmicutes	Bacteria	Corynebacterium	Actinobacteria	Bacteria	Peptoniphilus vs. Corynebacterium	Firmicutes vs. Actinobacteria	Bacteria vs. Bacteria	Inter-Genus	Inter-Phylum	Intra-Kingdom
1015518	New.ReferenceOTU502	0.3	0.01	Propionibacterium	Actinobacteria	Bacteria	Corynebacterium	Actinobacteria	Bacteria	Propionibacterium vs. Corynebacterium	Actinobacteria vs. Actinobacteria	Bacteria vs. Bacteria	Inter-Genus	Intra_Phylum	Intra-Kingdom
1015518	New.ReferenceOTU1094	0.247	0.02	Corynebacterium	Actinobacteria	Bacteria	Corynebacterium	Actinobacteria	Bacteria	Corynebacterium vs. Corynebacterium	Actinobacteria vs. Actinobacteria	Bacteria vs. Bacteria	Intra-Genus	Intra_Phylum	Intra-Kingdom
1015518	4400260	0.335	0.03	Leptotrichia	Fusobacteria	Bacteria	Corynebacterium	Actinobacteria	Bacteria	Leptotrichia vs. Corynebacterium	Fusobacteria vs. Actinobacteria	Bacteria vs. Bacteria	Inter-Genus	Inter-Phylum	Intra-Kingdom
1015518	1117593	-0.282	0	Comamonas	Proteobacteria	Bacteria	Corynebacterium	Actinobacteria	Bacteria	Comamonas vs. Corynebacterium	Proteobacteria vs. Actinobacteria	Bacteria vs. Bacteria	Inter-Genus	Inter-Phylum	Intra-Kingdom
1015518	New.ReferenceOTU1213	-0.282	0.01	Dermacoccus	Actinobacteria	Bacteria	Corynebacterium	Actinobacteria	Bacteria	Dermacoccus vs. Corynebacterium	Actinobacteria vs. Actinobacteria	Bacteria vs. Bacteria	Inter-Genus	Intra_Phylum	Intra-Kingdom
1015518	626166	0.296	0.04	Staphylococcus	Firmicutes	Bacteria	Corynebacterium	Actinobacteria	Bacteria	Staphylococcus vs. Corynebacterium	Firmicutes vs. Actinobacteria	Bacteria vs. Bacteria	Inter-Genus	Inter-Phylum	Intra-Kingdom
1015518	New.CleanUp.ReferenceOTU352851	-0.282	0.04		Proteobacteria	Bacteria	Corynebacterium	Actinobacteria	Bacteria	vs. Corynebacterium	Proteobacteria vs. Actinobacteria	Bacteria vs. Bacteria	Inter-Genus	Inter-Phylum	Intra-Kingdom
1015518	4376236	-0.363	0		Proteobacteria	Bacteria	Corynebacterium	Actinobacteria	Bacteria	vs. Corynebacterium	Proteobacteria vs. Actinobacteria	Bacteria vs. Bacteria	Inter-Genus	Inter-Phylum	Intra-Kingdom
1015518	4482839	-0.405	0		Proteobacteria	Bacteria	Corynebacterium	Actinobacteria	Bacteria	vs. Corynebacterium	Proteobacteria vs. Actinobacteria	Bacteria vs. Bacteria	Inter-Genus	Inter-Phylum	Intra-Kingdom
1015518	368849	-0.398	0		Proteobacteria	Bacteria	Corynebacterium	Actinobacteria	Bacteria	vs. Corynebacterium	Proteobacteria vs. Actinobacteria	Bacteria vs. Bacteria	Inter-Genus	Inter-Phylum	Intra-Kingdom
1015518	New.ReferenceOTU903	-0.367	0.02		Proteobacteria	Bacteria	Corynebacterium	Actinobacteria	Bacteria	vs. Corynebacterium	Proteobacteria vs. Actinobacteria	Bacteria vs. Bacteria	Inter-Genus	Inter-Phylum	Intra-Kingdom
1015518	974497	-0.303	0.01		Proteobacteria	Bacteria	Corynebacterium	Actinobacteria	Bacteria	vs. Corynebacterium	Proteobacteria vs. Actinobacteria	Bacteria vs. Bacteria	Inter-Genus	Inter-Phylum	Intra-Kingdom
1015518	New.CleanUp.ReferenceOTU303899	0.278	0.03		Actinobacteria	Bacteria	Corynebacterium	Actinobacteria	Bacteria	vs. Corynebacterium	Actinobacteria vs. Actinobacteria	Bacteria vs. Bacteria	Inter-Genus	Intra_Phylum	Intra-Kingdom
1015518	268812	0.53	0	Chryseobacterium	Bacteroidetes	Bacteria	Corynebacterium	Actinobacteria	Bacteria	Chryseobacterium vs. Corynebacterium	Bacteroidetes vs. Actinobacteria	Bacteria vs. Bacteria	Inter-Genus	Inter-Phylum	Intra-Kingdom
1015518	243185	-0.433	0.01		Proteobacteria	Bacteria	Corynebacterium	Actinobacteria	Bacteria	vs. Corynebacterium	Proteobacteria vs. Actinobacteria	Bacteria vs. Bacteria	Inter-Genus	Inter-Phylum	Intra-Kingdom
1015518	975991	0.246	0.03	Enhydrobacter	Proteobacteria	Bacteria	Corynebacterium	Actinobacteria	Bacteria	Enhydrobacter vs. Corynebacterium	Proteobacteria vs. Actinobacteria	Bacteria vs. Bacteria	Inter-Genus	Inter-Phylum	Intra-Kingdom
1015518	1139336	-0.334	0.03	Amaricoccus	Proteobacteria	Bacteria	Corynebacterium	Actinobacteria	Bacteria	Amaricoccus vs. Corynebacterium	Proteobacteria vs. Actinobacteria	Bacteria vs. Bacteria	Inter-Genus	Inter-Phylum	Intra-Kingdom
1015518	New.ReferenceOTU349	-0.272	0.03	Sphingomonas	Proteobacteria	Bacteria	Corynebacterium	Actinobacteria	Bacteria	Sphingomonas vs. Corynebacterium	Proteobacteria vs. Actinobacteria	Bacteria vs. Bacteria	Inter-Genus	Inter-Phylum	Intra-Kingdom
1015518	4339358	-0.398	0		Proteobacteria	Bacteria	Corynebacterium	Actinobacteria	Bacteria	vs. Corynebacterium	Proteobacteria vs. Actinobacteria	Bacteria vs. Bacteria	Inter-Genus	Inter-Phylum	Intra-Kingdom
1015518	1096610	0.298	0.04	Finegoldia	Firmicutes	Bacteria	Corynebacterium	Actinobacteria	Bacteria	Finegoldia vs. Corynebacterium	Firmicutes vs. Actinobacteria	Bacteria vs. Bacteria	Inter-Genus	Inter-Phylum	Intra-Kingdom
1015518	2254348	-0.288	0.01		Proteobacteria	Bacteria	Corynebacterium	Actinobacteria	Bacteria	vs. Corynebacterium	Proteobacteria vs. Actinobacteria	Bacteria vs. Bacteria	Inter-Genus	Inter-Phylum	Intra-Kingdom
1015518	137183	0.23	0.04	Bifidobacterium	Actinobacteria	Bacteria	Corynebacterium	Actinobacteria	Bacteria	Bifidobacterium vs. Corynebacterium	Actinobacteria vs. Actinobacteria	Bacteria vs. Bacteria	Inter-Genus	Intra_Phylum	Intra-Kingdom
1015518	4453535	0.339	0.04		Firmicutes	Bacteria	Corynebacterium	Actinobacteria	Bacteria	vs. Corynebacterium	Firmicutes vs. Actinobacteria	Bacteria vs. Bacteria	Inter-Genus	Inter-Phylum	Intra-Kingdom
1015518	New.ReferenceOTU674	-0.343	0.02	Kocuria	Actinobacteria	Bacteria	Corynebacterium	Actinobacteria	Bacteria	Kocuria vs. Corynebacterium	Actinobacteria vs. Actinobacteria	Bacteria vs. Bacteria	Inter-Genus	Intra_Phylum	Intra-Kingdom
1015518	New.CleanUp.ReferenceOTU284918	0.39	0	Acinetobacter	Proteobacteria	Bacteria	Corynebacterium	Actinobacteria	Bacteria	Acinetobacter vs. Corynebacterium	Proteobacteria vs. Actinobacteria	Bacteria vs. Bacteria	Inter-Genus	Inter-Phylum	Intra-Kingdom
1015518	941632	0.406	0.02	Corynebacterium	Actinobacteria	Bacteria	Corynebacterium	Actinobacteria	Bacteria	Corynebacterium vs. Corynebacterium	Actinobacteria vs. Actinobacteria	Bacteria vs. Bacteria	Intra-Genus	Intra_Phylum	Intra-Kingdom
1015518	New.CleanUp.ReferenceOTU215656	0.266	0.04	Acinetobacter	Proteobacteria	Bacteria	Corynebacterium	Actinobacteria	Bacteria	Acinetobacter vs. Corynebacterium	Proteobacteria vs. Actinobacteria	Bacteria vs. Bacteria	Inter-Genus	Inter-Phylum	Intra-Kingdom
1015518	New.ReferenceOTU492	0.304	0.04	Streptococcus	Firmicutes	Bacteria	Corynebacterium	Actinobacteria	Bacteria	Streptococcus vs. Corynebacterium	Firmicutes vs. Actinobacteria	Bacteria vs. Bacteria	Inter-Genus	Inter-Phylum	Intra-Kingdom
1015518	4431355	0.339	0.01		Proteobacteria	Bacteria	Corynebacterium	Actinobacteria	Bacteria	vs. Corynebacterium	Proteobacteria vs. Actinobacteria	Bacteria vs. Bacteria	Inter-Genus	Inter-Phylum	Intra-Kingdom
1015518	4477552	-0.331	0.02	Kocuria	Actinobacteria	Bacteria	Corynebacterium	Actinobacteria	Bacteria	Kocuria vs. Corynebacterium	Actinobacteria vs. Actinobacteria	Bacteria vs. Bacteria	Inter-Genus	Intra_Phylum	Intra-Kingdom
1015518	4334049	-0.335	0.04	Acinetobacter	Proteobacteria	Bacteria	Corynebacterium	Actinobacteria	Bacteria	Acinetobacter vs. Corynebacterium	Proteobacteria vs. Actinobacteria	Bacteria vs. Bacteria	Inter-Genus	Inter-Phylum	Intra-Kingdom
1015518	New.ReferenceOTU590	-0.294	0.01	Kocuria	Actinobacteria	Bacteria	Corynebacterium	Actinobacteria	Bacteria	Kocuria vs. Corynebacterium	Actinobacteria vs. Actinobacteria	Bacteria vs. Bacteria	Inter-Genus	Intra_Phylum	Intra-Kingdom
1015518	835964	-0.302	0.03	Acinetobacter	Proteobacteria	Bacteria	Corynebacterium	Actinobacteria	Bacteria	Acinetobacter vs. Corynebacterium	Proteobacteria vs. Actinobacteria	Bacteria vs. Bacteria	Inter-Genus	Inter-Phylum	Intra-Kingdom
1015518	4337010	0.339	0.04		Proteobacteria	Bacteria	Corynebacterium	Actinobacteria	Bacteria	vs. Corynebacterium	Proteobacteria vs. Actinobacteria	Bacteria vs. Bacteria	Inter-Genus	Inter-Phylum	Intra-Kingdom
1015518	4397098	0.273	0.03	Peptoniphilus	Firmicutes	Bacteria	Corynebacterium	Actinobacteria	Bacteria	Peptoniphilus vs. Corynebacterium	Firmicutes vs. Actinobacteria	Bacteria vs. Bacteria	Inter-Genus	Inter-Phylum	Intra-Kingdom
1015518	4430952	-0.358	0.01	Stenotrophomonas	Proteobacteria	Bacteria	Corynebacterium	Actinobacteria	Bacteria	Stenotrophomonas vs. Corynebacterium	Proteobacteria vs. Actinobacteria	Bacteria vs. Bacteria	Inter-Genus	Inter-Phylum	Intra-Kingdom
1015518	1066410	-0.264	0.05	Actinomyces	Actinobacteria	Bacteria	Corynebacterium	Actinobacteria	Bacteria	Actinomyces vs. Corynebacterium	Actinobacteria vs. Actinobacteria	Bacteria vs. Bacteria	Inter-Genus	Intra_Phylum	Intra-Kingdom
1015518	4425358	0.377	0.01	Propionibacterium	Actinobacteria	Bacteria	Corynebacterium	Actinobacteria	Bacteria	Propionibacterium vs. Corynebacterium	Actinobacteria vs. Actinobacteria	Bacteria vs. Bacteria	Inter-Genus	Intra_Phylum	Intra-Kingdom
1015518	1061772	0.28	0.05	Streptococcus	Firmicutes	Bacteria	Corynebacterium	Actinobacteria	Bacteria	Streptococcus vs. Corynebacterium	Firmicutes vs. Actinobacteria	Bacteria vs. Bacteria	Inter-Genus	Inter-Phylum	Intra-Kingdom
1015518	New.ReferenceOTU1191	0.291	0.04	Enhydrobacter	Proteobacteria	Bacteria	Corynebacterium	Actinobacteria	Bacteria	Enhydrobacter vs. Corynebacterium	Proteobacteria vs. Actinobacteria	Bacteria vs. Bacteria	Inter-Genus	Inter-Phylum	Intra-Kingdom
1015518	2751958	0.325	0.01	Anaerococcus	Firmicutes	Bacteria	Corynebacterium	Actinobacteria	Bacteria	Anaerococcus vs. Corynebacterium	Firmicutes vs. Actinobacteria	Bacteria vs. Bacteria	Inter-Genus	Inter-Phylum	Intra-Kingdom
1015518	New.CleanUp.ReferenceOTU187860	-0.246	0.02	Acinetobacter	Proteobacteria	Bacteria	Corynebacterium	Actinobacteria	Bacteria	Acinetobacter vs. Corynebacterium	Proteobacteria vs. Actinobacteria	Bacteria vs. Bacteria	Inter-Genus	Inter-Phylum	Intra-Kingdom
1015518	New.ReferenceOTU877	0.266	0.04	Propionibacterium	Actinobacteria	Bacteria	Corynebacterium	Actinobacteria	Bacteria	Propionibacterium vs. Corynebacterium	Actinobacteria vs. Actinobacteria	Bacteria vs. Bacteria	Inter-Genus	Intra_Phylum	Intra-Kingdom
1015518	1016369	0.296	0.01	Bacillus	Firmicutes	Bacteria	Corynebacterium	Actinobacteria	Bacteria	Bacillus vs. Corynebacterium	Firmicutes vs. Actinobacteria	Bacteria vs. Bacteria	Inter-Genus	Inter-Phylum	Intra-Kingdom
1015518	4154872	0.283	0.04	Cloacibacterium	Bacteroidetes	Bacteria	Corynebacterium	Actinobacteria	Bacteria	Cloacibacterium vs. Corynebacterium	Bacteroidetes vs. Actinobacteria	Bacteria vs. Bacteria	Inter-Genus	Inter-Phylum	Intra-Kingdom
1015518	1084157	0.303	0.04		Actinobacteria	Bacteria	Corynebacterium	Actinobacteria	Bacteria	vs. Corynebacterium	Actinobacteria vs. Actinobacteria	Bacteria vs. Bacteria	Inter-Genus	Intra_Phylum	Intra-Kingdom
1015518	4462432	0.279	0.05	Corynebacterium	Actinobacteria	Bacteria	Corynebacterium	Actinobacteria	Bacteria	Corynebacterium vs. Corynebacterium	Actinobacteria vs. Actinobacteria	Bacteria vs. Bacteria	Intra-Genus	Intra_Phylum	Intra-Kingdom
1015518	New.ReferenceOTU836	-0.235	0.04	Veillonella	Firmicutes	Bacteria	Corynebacterium	Actinobacteria	Bacteria	Veillonella vs. Corynebacterium	Firmicutes vs. Actinobacteria	Bacteria vs. Bacteria	Inter-Genus	Inter-Phylum	Intra-Kingdom
1015518	4336070	-0.341	0.01	Actinomyces	Actinobacteria	Bacteria	Corynebacterium	Actinobacteria	Bacteria	Actinomyces vs. Corynebacterium	Actinobacteria vs. Actinobacteria	Bacteria vs. Bacteria	Inter-Genus	Intra_Phylum	Intra-Kingdom
1015518	3393186	-0.415	0		Proteobacteria	Bacteria	Corynebacterium	Actinobacteria	Bacteria	vs. Corynebacterium	Proteobacteria vs. Actinobacteria	Bacteria vs. Bacteria	Inter-Genus	Inter-Phylum	Intra-Kingdom
1015518	4438545	-0.353	0.03		Proteobacteria	Bacteria	Corynebacterium	Actinobacteria	Bacteria	vs. Corynebacterium	Proteobacteria vs. Actinobacteria	Bacteria vs. Bacteria	Inter-Genus	Inter-Phylum	Intra-Kingdom
1015518	New.ReferenceOTU850	0.366	0	Enhydrobacter	Proteobacteria	Bacteria	Corynebacterium	Actinobacteria	Bacteria	Enhydrobacter vs. Corynebacterium	Proteobacteria vs. Actinobacteria	Bacteria vs. Bacteria	Inter-Genus	Inter-Phylum	Intra-Kingdom
1015518	4375268	-0.578	0		Proteobacteria	Bacteria	Corynebacterium	Actinobacteria	Bacteria	vs. Corynebacterium	Proteobacteria vs. Actinobacteria	Bacteria vs. Bacteria	Inter-Genus	Inter-Phylum	Intra-Kingdom
1015518	777467	-0.305	0.04	Dermatophilus	Actinobacteria	Bacteria	Corynebacterium	Actinobacteria	Bacteria	Dermatophilus vs. Corynebacterium	Actinobacteria vs. Actinobacteria	Bacteria vs. Bacteria	Inter-Genus	Intra_Phylum	Intra-Kingdom
1015518	New.CleanUp.ReferenceOTU67150	0.279	0.02	Corynebacterium	Actinobacteria	Bacteria	Corynebacterium	Actinobacteria	Bacteria	Corynebacterium vs. Corynebacterium	Actinobacteria vs. Actinobacteria	Bacteria vs. Bacteria	Intra-Genus	Intra_Phylum	Intra-Kingdom
1015518	New.CleanUp.ReferenceOTU157152	0.303	0.01	Corynebacterium	Actinobacteria	Bacteria	Corynebacterium	Actinobacteria	Bacteria	Corynebacterium vs. Corynebacterium	Actinobacteria vs. Actinobacteria	Bacteria vs. Bacteria	Intra-Genus	Intra_Phylum	Intra-Kingdom
1015518	615514	-0.28	0		Proteobacteria	Bacteria	Corynebacterium	Actinobacteria	Bacteria	vs. Corynebacterium	Proteobacteria vs. Actinobacteria	Bacteria vs. Bacteria	Inter-Genus	Inter-Phylum	Intra-Kingdom
1015518	4429158	-0.301	0.03		Actinobacteria	Bacteria	Corynebacterium	Actinobacteria	Bacteria	vs. Corynebacterium	Actinobacteria vs. Actinobacteria	Bacteria vs. Bacteria	Inter-Genus	Intra_Phylum	Intra-Kingdom
1015518	2792176	-0.32	0.04		Proteobacteria	Bacteria	Corynebacterium	Actinobacteria	Bacteria	vs. Corynebacterium	Proteobacteria vs. Actinobacteria	Bacteria vs. Bacteria	Inter-Genus	Inter-Phylum	Intra-Kingdom
1015518	New.ReferenceOTU356	0.321	0.01	Corynebacterium	Actinobacteria	Bacteria	Corynebacterium	Actinobacteria	Bacteria	Corynebacterium vs. Corynebacterium	Actinobacteria vs. Actinobacteria	Bacteria vs. Bacteria	Intra-Genus	Intra_Phylum	Intra-Kingdom
1015518	4422405	0.352	0.02	Micrococcus	Actinobacteria	Bacteria	Corynebacterium	Actinobacteria	Bacteria	Micrococcus vs. Corynebacterium	Actinobacteria vs. Actinobacteria	Bacteria vs. Bacteria	Inter-Genus	Intra_Phylum	Intra-Kingdom
1015518	73538	0.272	0.04	Brevibacterium	Actinobacteria	Bacteria	Corynebacterium	Actinobacteria	Bacteria	Brevibacterium vs. Corynebacterium	Actinobacteria vs. Actinobacteria	Bacteria vs. Bacteria	Inter-Genus	Intra_Phylum	Intra-Kingdom
1015518	New.ReferenceOTU653	-0.225	0.04	Shewanella	Proteobacteria	Bacteria	Corynebacterium	Actinobacteria	Bacteria	Shewanella vs. Corynebacterium	Proteobacteria vs. Actinobacteria	Bacteria vs. Bacteria	Inter-Genus	Inter-Phylum	Intra-Kingdom
1015518	815305	0.394	0	Pseudonocardia	Actinobacteria	Bacteria	Corynebacterium	Actinobacteria	Bacteria	Pseudonocardia vs. Corynebacterium	Actinobacteria vs. Actinobacteria	Bacteria vs. Bacteria	Inter-Genus	Intra_Phylum	Intra-Kingdom
1015518	886735	0.357	0.01	Alloiococcus	Firmicutes	Bacteria	Corynebacterium	Actinobacteria	Bacteria	Alloiococcus vs. Corynebacterium	Firmicutes vs. Actinobacteria	Bacteria vs. Bacteria	Inter-Genus	Inter-Phylum	Intra-Kingdom
1015518	New.CleanUp.ReferenceOTU134630	-0.243	0.03		Proteobacteria	Bacteria	Corynebacterium	Actinobacteria	Bacteria	vs. Corynebacterium	Proteobacteria vs. Actinobacteria	Bacteria vs. Bacteria	Inter-Genus	Inter-Phylum	Intra-Kingdom
1015518	New.CleanUp.ReferenceOTU129979	-0.233	0.05	Corynebacterium	Actinobacteria	Bacteria	Corynebacterium	Actinobacteria	Bacteria	Corynebacterium vs. Corynebacterium	Actinobacteria vs. Actinobacteria	Bacteria vs. Bacteria	Intra-Genus	Intra_Phylum	Intra-Kingdom
1015518	4447605	-0.304	0.03		Firmicutes	Bacteria	Corynebacterium	Actinobacteria	Bacteria	vs. Corynebacterium	Firmicutes vs. Actinobacteria	Bacteria vs. Bacteria	Inter-Genus	Inter-Phylum	Intra-Kingdom
1015518	13332	-0.331	0.01	Williamsia	Actinobacteria	Bacteria	Corynebacterium	Actinobacteria	Bacteria	Williamsia vs. Corynebacterium	Actinobacteria vs. Actinobacteria	Bacteria vs. Bacteria	Inter-Genus	Intra_Phylum	Intra-Kingdom
1015518	333364	0.32	0		Actinobacteria	Bacteria	Corynebacterium	Actinobacteria	Bacteria	vs. Corynebacterium	Actinobacteria vs. Actinobacteria	Bacteria vs. Bacteria	Inter-Genus	Intra_Phylum	Intra-Kingdom
1015518	819250	0.313	0.02		Proteobacteria	Bacteria	Corynebacterium	Actinobacteria	Bacteria	vs. Corynebacterium	Proteobacteria vs. Actinobacteria	Bacteria vs. Bacteria	Inter-Genus	Inter-Phylum	Intra-Kingdom
1015518	1000986	0.41	0.02	Corynebacterium	Actinobacteria	Bacteria	Corynebacterium	Actinobacteria	Bacteria	Corynebacterium vs. Corynebacterium	Actinobacteria vs. Actinobacteria	Bacteria vs. Bacteria	Intra-Genus	Intra_Phylum	Intra-Kingdom
1015518	152720	-0.313	0.02	Microbacterium	Actinobacteria	Bacteria	Corynebacterium	Actinobacteria	Bacteria	Microbacterium vs. Corynebacterium	Actinobacteria vs. Actinobacteria	Bacteria vs. Bacteria	Inter-Genus	Intra_Phylum	Intra-Kingdom
1015518	4456894	0.323	0.04	Brevibacterium	Actinobacteria	Bacteria	Corynebacterium	Actinobacteria	Bacteria	Brevibacterium vs. Corynebacterium	Actinobacteria vs. Actinobacteria	Bacteria vs. Bacteria	Inter-Genus	Intra_Phylum	Intra-Kingdom
1015518	861595	0.396	0	Propionibacterium	Actinobacteria	Bacteria	Corynebacterium	Actinobacteria	Bacteria	Propionibacterium vs. Corynebacterium	Actinobacteria vs. Actinobacteria	Bacteria vs. Bacteria	Inter-Genus	Intra_Phylum	Intra-Kingdom
1015518	396187	-0.311	0.03	Corynebacterium	Actinobacteria	Bacteria	Corynebacterium	Actinobacteria	Bacteria	Corynebacterium vs. Corynebacterium	Actinobacteria vs. Actinobacteria	Bacteria vs. Bacteria	Intra-Genus	Intra_Phylum	Intra-Kingdom
1015518	4312974	0.38	0		Firmicutes	Bacteria	Corynebacterium	Actinobacteria	Bacteria	vs. Corynebacterium	Firmicutes vs. Actinobacteria	Bacteria vs. Bacteria	Inter-Genus	Inter-Phylum	Intra-Kingdom
1015518	4453743	0.357	0.02	Chryseobacterium	Bacteroidetes	Bacteria	Corynebacterium	Actinobacteria	Bacteria	Chryseobacterium vs. Corynebacterium	Bacteroidetes vs. Actinobacteria	Bacteria vs. Bacteria	Inter-Genus	Inter-Phylum	Intra-Kingdom
1015518	1123222	0.26	0.04	Acinetobacter	Proteobacteria	Bacteria	Corynebacterium	Actinobacteria	Bacteria	Acinetobacter vs. Corynebacterium	Proteobacteria vs. Actinobacteria	Bacteria vs. Bacteria	Inter-Genus	Inter-Phylum	Intra-Kingdom
1016369	4299526	-0.281	0.01	Actinomyces	Actinobacteria	Bacteria	Bacillus	Firmicutes	Bacteria	Actinomyces vs. Bacillus	Actinobacteria vs. Firmicutes	Bacteria vs. Bacteria	Inter-Genus	Inter-Phylum	Intra-Kingdom
1016369	3393186	-0.377	0		Proteobacteria	Bacteria	Bacillus	Firmicutes	Bacteria	vs. Bacillus	Proteobacteria vs. Firmicutes	Bacteria vs. Bacteria	Inter-Genus	Inter-Phylum	Intra-Kingdom
1016369	305668	-0.286	0.01		Proteobacteria	Bacteria	Bacillus	Firmicutes	Bacteria	vs. Bacillus	Proteobacteria vs. Firmicutes	Bacteria vs. Bacteria	Inter-Genus	Inter-Phylum	Intra-Kingdom
1016369	526682	-0.262	0.01	Actinomyces	Actinobacteria	Bacteria	Bacillus	Firmicutes	Bacteria	Actinomyces vs. Bacillus	Actinobacteria vs. Firmicutes	Bacteria vs. Bacteria	Inter-Genus	Inter-Phylum	Intra-Kingdom
1016369	4418165	-0.312	0		Proteobacteria	Bacteria	Bacillus	Firmicutes	Bacteria	vs. Bacillus	Proteobacteria vs. Firmicutes	Bacteria vs. Bacteria	Inter-Genus	Inter-Phylum	Intra-Kingdom
1016369	992022	0.227	0.03	Propionibacterium	Actinobacteria	Bacteria	Bacillus	Firmicutes	Bacteria	Propionibacterium vs. Bacillus	Actinobacteria vs. Firmicutes	Bacteria vs. Bacteria	Inter-Genus	Inter-Phylum	Intra-Kingdom
1016369	New.ReferenceOTU1119	-0.227	0.04	Pseudomonas	Proteobacteria	Bacteria	Bacillus	Firmicutes	Bacteria	Pseudomonas vs. Bacillus	Proteobacteria vs. Firmicutes	Bacteria vs. Bacteria	Inter-Genus	Inter-Phylum	Intra-Kingdom
1016369	4321402	-0.234	0.05	Prevotella	Bacteroidetes	Bacteria	Bacillus	Firmicutes	Bacteria	Prevotella vs. Bacillus	Bacteroidetes vs. Firmicutes	Bacteria vs. Bacteria	Inter-Genus	Inter-Phylum	Intra-Kingdom
1016369	New.ReferenceOTU640	0.22	0.05		Proteobacteria	Bacteria	Bacillus	Firmicutes	Bacteria	vs. Bacillus	Proteobacteria vs. Firmicutes	Bacteria vs. Bacteria	Inter-Genus	Inter-Phylum	Intra-Kingdom
1016369	2480553	-0.221	0.05	Leptotrichia	Fusobacteria	Bacteria	Bacillus	Firmicutes	Bacteria	Leptotrichia vs. Bacillus	Fusobacteria vs. Firmicutes	Bacteria vs. Bacteria	Inter-Genus	Inter-Phylum	Intra-Kingdom
1016369	New.CleanUp.ReferenceOTU255320	-0.286	0.01	Neisseria	Proteobacteria	Bacteria	Bacillus	Firmicutes	Bacteria	Neisseria vs. Bacillus	Proteobacteria vs. Firmicutes	Bacteria vs. Bacteria	Inter-Genus	Inter-Phylum	Intra-Kingdom
1016369	4375080	-0.242	0.05		Proteobacteria	Bacteria	Bacillus	Firmicutes	Bacteria	vs. Bacillus	Proteobacteria vs. Firmicutes	Bacteria vs. Bacteria	Inter-Genus	Inter-Phylum	Intra-Kingdom
1016369	3449122	-0.345	0.01	Streptococcus	Firmicutes	Bacteria	Bacillus	Firmicutes	Bacteria	Streptococcus vs. Bacillus	Firmicutes vs. Firmicutes	Bacteria vs. Bacteria	Inter-Genus	Intra_Phylum	Intra-Kingdom
1016369	573135	0.313	0.02		Proteobacteria	Bacteria	Bacillus	Firmicutes	Bacteria	vs. Bacillus	Proteobacteria vs. Firmicutes	Bacteria vs. Bacteria	Inter-Genus	Inter-Phylum	Intra-Kingdom
1016369	New.CleanUp.ReferenceOTU79311	-0.261	0.03	Actinomyces	Actinobacteria	Bacteria	Bacillus	Firmicutes	Bacteria	Actinomyces vs. Bacillus	Actinobacteria vs. Firmicutes	Bacteria vs. Bacteria	Inter-Genus	Inter-Phylum	Intra-Kingdom
1016369	4324467	-0.279	0.04		Firmicutes	Bacteria	Bacillus	Firmicutes	Bacteria	vs. Bacillus	Firmicutes vs. Firmicutes	Bacteria vs. Bacteria	Inter-Genus	Intra_Phylum	Intra-Kingdom
1016369	New.ReferenceOTU222	0.386	0	Propionibacterium	Actinobacteria	Bacteria	Bacillus	Firmicutes	Bacteria	Propionibacterium vs. Bacillus	Actinobacteria vs. Firmicutes	Bacteria vs. Bacteria	Inter-Genus	Inter-Phylum	Intra-Kingdom
1016369	New.CleanUp.ReferenceOTU91060	-0.214	0.04		Proteobacteria	Bacteria	Bacillus	Firmicutes	Bacteria	vs. Bacillus	Proteobacteria vs. Firmicutes	Bacteria vs. Bacteria	Inter-Genus	Inter-Phylum	Intra-Kingdom
1016369	New.ReferenceOTU653	-0.233	0.05	Shewanella	Proteobacteria	Bacteria	Bacillus	Firmicutes	Bacteria	Shewanella vs. Bacillus	Proteobacteria vs. Firmicutes	Bacteria vs. Bacteria	Inter-Genus	Inter-Phylum	Intra-Kingdom
1016369	841170	0.233	0.03		Proteobacteria	Bacteria	Bacillus	Firmicutes	Bacteria	vs. Bacillus	Proteobacteria vs. Firmicutes	Bacteria vs. Bacteria	Inter-Genus	Inter-Phylum	Intra-Kingdom
1016369	1086805	0.296	0.02		Firmicutes	Bacteria	Bacillus	Firmicutes	Bacteria	vs. Bacillus	Firmicutes vs. Firmicutes	Bacteria vs. Bacteria	Inter-Genus	Intra_Phylum	Intra-Kingdom
1016369	New.CleanUp.ReferenceOTU122414	0.251	0.02	Enhydrobacter	Proteobacteria	Bacteria	Bacillus	Firmicutes	Bacteria	Enhydrobacter vs. Bacillus	Proteobacteria vs. Firmicutes	Bacteria vs. Bacteria	Inter-Genus	Inter-Phylum	Intra-Kingdom
1016369	4469355	0.244	0.03		Proteobacteria	Bacteria	Bacillus	Firmicutes	Bacteria	vs. Bacillus	Proteobacteria vs. Firmicutes	Bacteria vs. Bacteria	Inter-Genus	Inter-Phylum	Intra-Kingdom
1016369	4328978	0.378	0		Proteobacteria	Bacteria	Bacillus	Firmicutes	Bacteria	vs. Bacillus	Proteobacteria vs. Firmicutes	Bacteria vs. Bacteria	Inter-Genus	Inter-Phylum	Intra-Kingdom
1016369	4340162	-0.227	0.03	[Prevotella]	Bacteroidetes	Bacteria	Bacillus	Firmicutes	Bacteria	[Prevotella] vs. Bacillus	Bacteroidetes vs. Firmicutes	Bacteria vs. Bacteria	Inter-Genus	Inter-Phylum	Intra-Kingdom
1016369	30062	0.222	0.04	Anaerococcus	Firmicutes	Bacteria	Bacillus	Firmicutes	Bacteria	Anaerococcus vs. Bacillus	Firmicutes vs. Firmicutes	Bacteria vs. Bacteria	Inter-Genus	Intra_Phylum	Intra-Kingdom
1016369	1015518	0.296	0.01	Corynebacterium	Actinobacteria	Bacteria	Bacillus	Firmicutes	Bacteria	Corynebacterium vs. Bacillus	Actinobacteria vs. Firmicutes	Bacteria vs. Bacteria	Inter-Genus	Inter-Phylum	Intra-Kingdom
1016369	344057	-0.286	0.03	Deinococcus	[Thermi]	Bacteria	Bacillus	Firmicutes	Bacteria	Deinococcus vs. Bacillus	[Thermi] vs. Firmicutes	Bacteria vs. Bacteria	Inter-Genus	Inter-Phylum	Intra-Kingdom
1016369	New.ReferenceOTU1260	0.234	0.05		Proteobacteria	Bacteria	Bacillus	Firmicutes	Bacteria	vs. Bacillus	Proteobacteria vs. Firmicutes	Bacteria vs. Bacteria	Inter-Genus	Inter-Phylum	Intra-Kingdom
1016369	3875675	0.3	0.02		Proteobacteria	Bacteria	Bacillus	Firmicutes	Bacteria	vs. Bacillus	Proteobacteria vs. Firmicutes	Bacteria vs. Bacteria	Inter-Genus	Inter-Phylum	Intra-Kingdom
1016369	114730	0.246	0.05	Ruminococcus	Firmicutes	Bacteria	Bacillus	Firmicutes	Bacteria	Ruminococcus vs. Bacillus	Firmicutes vs. Firmicutes	Bacteria vs. Bacteria	Inter-Genus	Intra_Phylum	Intra-Kingdom
1016369	New.ReferenceOTU630	0.258	0.01	Propionibacterium	Actinobacteria	Bacteria	Bacillus	Firmicutes	Bacteria	Propionibacterium vs. Bacillus	Actinobacteria vs. Firmicutes	Bacteria vs. Bacteria	Inter-Genus	Inter-Phylum	Intra-Kingdom
1016369	4425214	-0.302	0.02	Streptococcus	Firmicutes	Bacteria	Bacillus	Firmicutes	Bacteria	Streptococcus vs. Bacillus	Firmicutes vs. Firmicutes	Bacteria vs. Bacteria	Inter-Genus	Intra_Phylum	Intra-Kingdom
1016369	ADMA-3Z-RP.18400	0.352	0.01	Emericella	Ascomycota	Fungi	Bacillus	Firmicutes	Bacteria	Emericella vs. Bacillus	Ascomycota vs. Firmicutes	Fungi vs. Bacteria	Inter-Genus	Inter-Phylum	Inter-Kingdom
1016369	1066410	-0.238	0.05	Actinomyces	Actinobacteria	Bacteria	Bacillus	Firmicutes	Bacteria	Actinomyces vs. Bacillus	Actinobacteria vs. Firmicutes	Bacteria vs. Bacteria	Inter-Genus	Inter-Phylum	Intra-Kingdom
1016369	227083	0.318	0.02	Staphylococcus	Firmicutes	Bacteria	Bacillus	Firmicutes	Bacteria	Staphylococcus vs. Bacillus	Firmicutes vs. Firmicutes	Bacteria vs. Bacteria	Inter-Genus	Intra_Phylum	Intra-Kingdom
1016369	523025	-0.335	0.01	Streptococcus	Firmicutes	Bacteria	Bacillus	Firmicutes	Bacteria	Streptococcus vs. Bacillus	Firmicutes vs. Firmicutes	Bacteria vs. Bacteria	Inter-Genus	Intra_Phylum	Intra-Kingdom
1016369	4469960	0.244	0.01		Proteobacteria	Bacteria	Bacillus	Firmicutes	Bacteria	vs. Bacillus	Proteobacteria vs. Firmicutes	Bacteria vs. Bacteria	Inter-Genus	Inter-Phylum	Intra-Kingdom
1016369	626166	0.29	0.04	Staphylococcus	Firmicutes	Bacteria	Bacillus	Firmicutes	Bacteria	Staphylococcus vs. Bacillus	Firmicutes vs. Firmicutes	Bacteria vs. Bacteria	Inter-Genus	Intra_Phylum	Intra-Kingdom
1016369	261705	0.194	0.04	Brevibacterium	Actinobacteria	Bacteria	Bacillus	Firmicutes	Bacteria	Brevibacterium vs. Bacillus	Actinobacteria vs. Firmicutes	Bacteria vs. Bacteria	Inter-Genus	Inter-Phylum	Intra-Kingdom
1016369	4472050	-0.318	0		Actinobacteria	Bacteria	Bacillus	Firmicutes	Bacteria	vs. Bacillus	Actinobacteria vs. Firmicutes	Bacteria vs. Bacteria	Inter-Genus	Inter-Phylum	Intra-Kingdom
1016369	103411	0.257	0.02	Acinetobacter	Proteobacteria	Bacteria	Bacillus	Firmicutes	Bacteria	Acinetobacter vs. Bacillus	Proteobacteria vs. Firmicutes	Bacteria vs. Bacteria	Inter-Genus	Inter-Phylum	Intra-Kingdom
1016369	4448211	-0.316	0.03	Actinomyces	Actinobacteria	Bacteria	Bacillus	Firmicutes	Bacteria	Actinomyces vs. Bacillus	Actinobacteria vs. Firmicutes	Bacteria vs. Bacteria	Inter-Genus	Inter-Phylum	Intra-Kingdom
1016369	1130616	0.243	0.05	Bacillus	Firmicutes	Bacteria	Bacillus	Firmicutes	Bacteria	Bacillus vs. Bacillus	Firmicutes vs. Firmicutes	Bacteria vs. Bacteria	Intra-Genus	Intra_Phylum	Intra-Kingdom
1016369	51114	0.285	0.02		Proteobacteria	Bacteria	Bacillus	Firmicutes	Bacteria	vs. Bacillus	Proteobacteria vs. Firmicutes	Bacteria vs. Bacteria	Inter-Genus	Inter-Phylum	Intra-Kingdom
1016369	1141382	0.298	0.01	Lysobacter	Proteobacteria	Bacteria	Bacillus	Firmicutes	Bacteria	Lysobacter vs. Bacillus	Proteobacteria vs. Firmicutes	Bacteria vs. Bacteria	Inter-Genus	Inter-Phylum	Intra-Kingdom
1016369	154003	-0.269	0.01	Microbacterium	Actinobacteria	Bacteria	Bacillus	Firmicutes	Bacteria	Microbacterium vs. Bacillus	Actinobacteria vs. Firmicutes	Bacteria vs. Bacteria	Inter-Genus	Inter-Phylum	Intra-Kingdom
1016369	1136762	0.264	0.04	Pseudonocardia	Actinobacteria	Bacteria	Bacillus	Firmicutes	Bacteria	Pseudonocardia vs. Bacillus	Actinobacteria vs. Firmicutes	Bacteria vs. Bacteria	Inter-Genus	Inter-Phylum	Intra-Kingdom
1016369	92262	-0.275	0.01		Actinobacteria	Bacteria	Bacillus	Firmicutes	Bacteria	vs. Bacillus	Actinobacteria vs. Firmicutes	Bacteria vs. Bacteria	Inter-Genus	Inter-Phylum	Intra-Kingdom
1016369	3841245	-0.246	0.03	Corynebacterium	Actinobacteria	Bacteria	Bacillus	Firmicutes	Bacteria	Corynebacterium vs. Bacillus	Actinobacteria vs. Firmicutes	Bacteria vs. Bacteria	Inter-Genus	Inter-Phylum	Intra-Kingdom
1016369	4458306	-0.277	0.03	Veillonella	Firmicutes	Bacteria	Bacillus	Firmicutes	Bacteria	Veillonella vs. Bacillus	Firmicutes vs. Firmicutes	Bacteria vs. Bacteria	Inter-Genus	Intra_Phylum	Intra-Kingdom
1016369	190502	-0.422	0	Streptococcus	Firmicutes	Bacteria	Bacillus	Firmicutes	Bacteria	Streptococcus vs. Bacillus	Firmicutes vs. Firmicutes	Bacteria vs. Bacteria	Inter-Genus	Intra_Phylum	Intra-Kingdom
1016369	4154872	0.277	0.05	Cloacibacterium	Bacteroidetes	Bacteria	Bacillus	Firmicutes	Bacteria	Cloacibacterium vs. Bacillus	Bacteroidetes vs. Firmicutes	Bacteria vs. Bacteria	Inter-Genus	Inter-Phylum	Intra-Kingdom
1016369	952003	-0.231	0.03	Rothia	Actinobacteria	Bacteria	Bacillus	Firmicutes	Bacteria	Rothia vs. Bacillus	Actinobacteria vs. Firmicutes	Bacteria vs. Bacteria	Inter-Genus	Inter-Phylum	Intra-Kingdom
1016369	4336070	-0.22	0.04	Actinomyces	Actinobacteria	Bacteria	Bacillus	Firmicutes	Bacteria	Actinomyces vs. Bacillus	Actinobacteria vs. Firmicutes	Bacteria vs. Bacteria	Inter-Genus	Inter-Phylum	Intra-Kingdom
1016369	4469417	0.214	0.05		Proteobacteria	Bacteria	Bacillus	Firmicutes	Bacteria	vs. Bacillus	Proteobacteria vs. Firmicutes	Bacteria vs. Bacteria	Inter-Genus	Inter-Phylum	Intra-Kingdom
1016369	3055791	0.218	0.05	Pseudoxanthomonas	Proteobacteria	Bacteria	Bacillus	Firmicutes	Bacteria	Pseudoxanthomonas vs. Bacillus	Proteobacteria vs. Firmicutes	Bacteria vs. Bacteria	Inter-Genus	Inter-Phylum	Intra-Kingdom
1016369	4321136	-0.341	0.01	Streptococcus	Firmicutes	Bacteria	Bacillus	Firmicutes	Bacteria	Streptococcus vs. Bacillus	Firmicutes vs. Firmicutes	Bacteria vs. Bacteria	Inter-Genus	Intra_Phylum	Intra-Kingdom
1016369	New.ReferenceOTU836	-0.237	0.01	Veillonella	Firmicutes	Bacteria	Bacillus	Firmicutes	Bacteria	Veillonella vs. Bacillus	Firmicutes vs. Firmicutes	Bacteria vs. Bacteria	Inter-Genus	Intra_Phylum	Intra-Kingdom
1016369	New.CleanUp.ReferenceOTU93227	0.198	0.02	Corynebacterium	Actinobacteria	Bacteria	Bacillus	Firmicutes	Bacteria	Corynebacterium vs. Bacillus	Actinobacteria vs. Firmicutes	Bacteria vs. Bacteria	Inter-Genus	Inter-Phylum	Intra-Kingdom
1016369	626495	0.271	0.01	Corynebacterium	Actinobacteria	Bacteria	Bacillus	Firmicutes	Bacteria	Corynebacterium vs. Bacillus	Actinobacteria vs. Firmicutes	Bacteria vs. Bacteria	Inter-Genus	Inter-Phylum	Intra-Kingdom
1027904	1139336	-0.312	0	Amaricoccus	Proteobacteria	Bacteria	Macrococcus	Firmicutes	Bacteria	Amaricoccus vs. Macrococcus	Proteobacteria vs. Firmicutes	Bacteria vs. Bacteria	Inter-Genus	Inter-Phylum	Intra-Kingdom
1027904	819250	0.295	0.05		Proteobacteria	Bacteria	Macrococcus	Firmicutes	Bacteria	vs. Macrococcus	Proteobacteria vs. Firmicutes	Bacteria vs. Bacteria	Inter-Genus	Inter-Phylum	Intra-Kingdom
1027904	875735	0.282	0	Actinomyces	Actinobacteria	Bacteria	Macrococcus	Firmicutes	Bacteria	Actinomyces vs. Macrococcus	Actinobacteria vs. Firmicutes	Bacteria vs. Bacteria	Inter-Genus	Inter-Phylum	Intra-Kingdom
1027904	952003	0.236	0.04	Rothia	Actinobacteria	Bacteria	Macrococcus	Firmicutes	Bacteria	Rothia vs. Macrococcus	Actinobacteria vs. Firmicutes	Bacteria vs. Bacteria	Inter-Genus	Inter-Phylum	Intra-Kingdom
1027904	100208	0.319	0.01		Proteobacteria	Bacteria	Macrococcus	Firmicutes	Bacteria	vs. Macrococcus	Proteobacteria vs. Firmicutes	Bacteria vs. Bacteria	Inter-Genus	Inter-Phylum	Intra-Kingdom
1027904	543491	0.316	0.02	Rothia	Actinobacteria	Bacteria	Macrococcus	Firmicutes	Bacteria	Rothia vs. Macrococcus	Actinobacteria vs. Firmicutes	Bacteria vs. Bacteria	Inter-Genus	Inter-Phylum	Intra-Kingdom
1027904	New.CleanUp.ReferenceOTU340411	-0.252	0.03	Haemophilus	Proteobacteria	Bacteria	Macrococcus	Firmicutes	Bacteria	Haemophilus vs. Macrococcus	Proteobacteria vs. Firmicutes	Bacteria vs. Bacteria	Inter-Genus	Inter-Phylum	Intra-Kingdom
1027904	4479288	-0.288	0.04	Agrobacterium	Proteobacteria	Bacteria	Macrococcus	Firmicutes	Bacteria	Agrobacterium vs. Macrococcus	Proteobacteria vs. Firmicutes	Bacteria vs. Bacteria	Inter-Genus	Inter-Phylum	Intra-Kingdom
1027904	New.ReferenceOTU833	-0.225	0.02	Enhydrobacter	Proteobacteria	Bacteria	Macrococcus	Firmicutes	Bacteria	Enhydrobacter vs. Macrococcus	Proteobacteria vs. Firmicutes	Bacteria vs. Bacteria	Inter-Genus	Inter-Phylum	Intra-Kingdom
1027904	4342336	0.253	0.02		Actinobacteria	Bacteria	Macrococcus	Firmicutes	Bacteria	vs. Macrococcus	Actinobacteria vs. Firmicutes	Bacteria vs. Bacteria	Inter-Genus	Inter-Phylum	Intra-Kingdom
1027904	241110	-0.288	0.02		Proteobacteria	Bacteria	Macrococcus	Firmicutes	Bacteria	vs. Macrococcus	Proteobacteria vs. Firmicutes	Bacteria vs. Bacteria	Inter-Genus	Inter-Phylum	Intra-Kingdom
1027904	1100972	0.267	0.04	Lactococcus	Firmicutes	Bacteria	Macrococcus	Firmicutes	Bacteria	Lactococcus vs. Macrococcus	Firmicutes vs. Firmicutes	Bacteria vs. Bacteria	Inter-Genus	Intra_Phylum	Intra-Kingdom
1027904	963763	-0.314	0.02		Proteobacteria	Bacteria	Macrococcus	Firmicutes	Bacteria	vs. Macrococcus	Proteobacteria vs. Firmicutes	Bacteria vs. Bacteria	Inter-Genus	Inter-Phylum	Intra-Kingdom
1027904	60017	-0.291	0.01	Deinococcus	[Thermi]	Bacteria	Macrococcus	Firmicutes	Bacteria	Deinococcus vs. Macrococcus	[Thermi] vs. Firmicutes	Bacteria vs. Bacteria	Inter-Genus	Inter-Phylum	Intra-Kingdom
1027904	4425394	0.343	0.01	Pseudomonas	Proteobacteria	Bacteria	Macrococcus	Firmicutes	Bacteria	Pseudomonas vs. Macrococcus	Proteobacteria vs. Firmicutes	Bacteria vs. Bacteria	Inter-Genus	Inter-Phylum	Intra-Kingdom
1027904	New.CleanUp.ReferenceOTU102125	0.243	0.05	Actinomyces	Actinobacteria	Bacteria	Macrococcus	Firmicutes	Bacteria	Actinomyces vs. Macrococcus	Actinobacteria vs. Firmicutes	Bacteria vs. Bacteria	Inter-Genus	Inter-Phylum	Intra-Kingdom
1027904	New.ReferenceOTU838	-0.229	0.05	Enhydrobacter	Proteobacteria	Bacteria	Macrococcus	Firmicutes	Bacteria	Enhydrobacter vs. Macrococcus	Proteobacteria vs. Firmicutes	Bacteria vs. Bacteria	Inter-Genus	Inter-Phylum	Intra-Kingdom
1027904	4333206	-0.293	0	Agrobacterium	Proteobacteria	Bacteria	Macrococcus	Firmicutes	Bacteria	Agrobacterium vs. Macrococcus	Proteobacteria vs. Firmicutes	Bacteria vs. Bacteria	Inter-Genus	Inter-Phylum	Intra-Kingdom
1027904	New.ReferenceOTU475	-0.344	0	Dermacoccus	Actinobacteria	Bacteria	Macrococcus	Firmicutes	Bacteria	Dermacoccus vs. Macrococcus	Actinobacteria vs. Firmicutes	Bacteria vs. Bacteria	Inter-Genus	Inter-Phylum	Intra-Kingdom
1027904	851704	-0.289	0.01	Parvimonas	Firmicutes	Bacteria	Macrococcus	Firmicutes	Bacteria	Parvimonas vs. Macrococcus	Firmicutes vs. Firmicutes	Bacteria vs. Bacteria	Inter-Genus	Intra_Phylum	Intra-Kingdom
1027904	New.CleanUp.ReferenceOTU352851	-0.211	0.03		Proteobacteria	Bacteria	Macrococcus	Firmicutes	Bacteria	vs. Macrococcus	Proteobacteria vs. Firmicutes	Bacteria vs. Bacteria	Inter-Genus	Inter-Phylum	Intra-Kingdom
1027904	4401957	0.252	0.04	Campylobacter	Proteobacteria	Bacteria	Macrococcus	Firmicutes	Bacteria	Campylobacter vs. Macrococcus	Proteobacteria vs. Firmicutes	Bacteria vs. Bacteria	Inter-Genus	Inter-Phylum	Intra-Kingdom
1027904	2222	0.333	0	Prevotella	Bacteroidetes	Bacteria	Macrococcus	Firmicutes	Bacteria	Prevotella vs. Macrococcus	Bacteroidetes vs. Firmicutes	Bacteria vs. Bacteria	Inter-Genus	Inter-Phylum	Intra-Kingdom
1027904	710275	-0.414	0	Acinetobacter	Proteobacteria	Bacteria	Macrococcus	Firmicutes	Bacteria	Acinetobacter vs. Macrococcus	Proteobacteria vs. Firmicutes	Bacteria vs. Bacteria	Inter-Genus	Inter-Phylum	Intra-Kingdom
1027904	408706	0.314	0.02	Chryseobacterium	Bacteroidetes	Bacteria	Macrococcus	Firmicutes	Bacteria	Chryseobacterium vs. Macrococcus	Bacteroidetes vs. Firmicutes	Bacteria vs. Bacteria	Inter-Genus	Inter-Phylum	Intra-Kingdom
1027904	615514	-0.357	0		Proteobacteria	Bacteria	Macrococcus	Firmicutes	Bacteria	vs. Macrococcus	Proteobacteria vs. Firmicutes	Bacteria vs. Bacteria	Inter-Genus	Inter-Phylum	Intra-Kingdom
1027904	1123167	0.279	0.03	Microbacterium	Actinobacteria	Bacteria	Macrococcus	Firmicutes	Bacteria	Microbacterium vs. Macrococcus	Actinobacteria vs. Firmicutes	Bacteria vs. Bacteria	Inter-Genus	Inter-Phylum	Intra-Kingdom
1027904	4458306	0.258	0.05	Veillonella	Firmicutes	Bacteria	Macrococcus	Firmicutes	Bacteria	Veillonella vs. Macrococcus	Firmicutes vs. Firmicutes	Bacteria vs. Bacteria	Inter-Genus	Intra_Phylum	Intra-Kingdom
1027904	272964	0.294	0		Firmicutes	Bacteria	Macrococcus	Firmicutes	Bacteria	vs. Macrococcus	Firmicutes vs. Firmicutes	Bacteria vs. Bacteria	Inter-Genus	Intra_Phylum	Intra-Kingdom
1027904	New.ReferenceOTU744	-0.231	0.01		Proteobacteria	Bacteria	Macrococcus	Firmicutes	Bacteria	vs. Macrococcus	Proteobacteria vs. Firmicutes	Bacteria vs. Bacteria	Inter-Genus	Inter-Phylum	Intra-Kingdom
1027904	4301065	-0.381	0	Acinetobacter	Proteobacteria	Bacteria	Macrococcus	Firmicutes	Bacteria	Acinetobacter vs. Macrococcus	Proteobacteria vs. Firmicutes	Bacteria vs. Bacteria	Inter-Genus	Inter-Phylum	Intra-Kingdom
1027904	2101745	0.341	0	Propionibacterium	Actinobacteria	Bacteria	Macrococcus	Firmicutes	Bacteria	Propionibacterium vs. Macrococcus	Actinobacteria vs. Firmicutes	Bacteria vs. Bacteria	Inter-Genus	Inter-Phylum	Intra-Kingdom
1027904	101293	-0.281	0.02	Chryseobacterium	Bacteroidetes	Bacteria	Macrococcus	Firmicutes	Bacteria	Chryseobacterium vs. Macrococcus	Bacteroidetes vs. Firmicutes	Bacteria vs. Bacteria	Inter-Genus	Inter-Phylum	Intra-Kingdom
1027904	1108062	0.32	0.04	Sphingomonas	Proteobacteria	Bacteria	Macrococcus	Firmicutes	Bacteria	Sphingomonas vs. Macrococcus	Proteobacteria vs. Firmicutes	Bacteria vs. Bacteria	Inter-Genus	Inter-Phylum	Intra-Kingdom
1027904	4374638	-0.254	0.04	Haemophilus	Proteobacteria	Bacteria	Macrococcus	Firmicutes	Bacteria	Haemophilus vs. Macrococcus	Proteobacteria vs. Firmicutes	Bacteria vs. Bacteria	Inter-Genus	Inter-Phylum	Intra-Kingdom
1027904	464797	-0.35	0	Corynebacterium	Actinobacteria	Bacteria	Macrococcus	Firmicutes	Bacteria	Corynebacterium vs. Macrococcus	Actinobacteria vs. Firmicutes	Bacteria vs. Bacteria	Inter-Genus	Inter-Phylum	Intra-Kingdom
1027904	New.ReferenceOTU873	-0.322	0.01	Haemophilus	Proteobacteria	Bacteria	Macrococcus	Firmicutes	Bacteria	Haemophilus vs. Macrococcus	Proteobacteria vs. Firmicutes	Bacteria vs. Bacteria	Inter-Genus	Inter-Phylum	Intra-Kingdom
1027904	614651	-0.297	0.05	Agrobacterium	Proteobacteria	Bacteria	Macrococcus	Firmicutes	Bacteria	Agrobacterium vs. Macrococcus	Proteobacteria vs. Firmicutes	Bacteria vs. Bacteria	Inter-Genus	Inter-Phylum	Intra-Kingdom
1027904	833864	0.244	0.04		Actinobacteria	Bacteria	Macrococcus	Firmicutes	Bacteria	vs. Macrococcus	Actinobacteria vs. Firmicutes	Bacteria vs. Bacteria	Inter-Genus	Inter-Phylum	Intra-Kingdom
1027904	163345	0.284	0.03	Skermanella	Proteobacteria	Bacteria	Macrococcus	Firmicutes	Bacteria	Skermanella vs. Macrococcus	Proteobacteria vs. Firmicutes	Bacteria vs. Bacteria	Inter-Genus	Inter-Phylum	Intra-Kingdom
1027904	305668	0.276	0.02		Proteobacteria	Bacteria	Macrococcus	Firmicutes	Bacteria	vs. Macrococcus	Proteobacteria vs. Firmicutes	Bacteria vs. Bacteria	Inter-Genus	Inter-Phylum	Intra-Kingdom
1027904	New.ReferenceOTU850	-0.301	0.03	Enhydrobacter	Proteobacteria	Bacteria	Macrococcus	Firmicutes	Bacteria	Enhydrobacter vs. Macrococcus	Proteobacteria vs. Firmicutes	Bacteria vs. Bacteria	Inter-Genus	Inter-Phylum	Intra-Kingdom
1027904	4447248	0.259	0.03	Prevotella	Bacteroidetes	Bacteria	Macrococcus	Firmicutes	Bacteria	Prevotella vs. Macrococcus	Bacteroidetes vs. Firmicutes	Bacteria vs. Bacteria	Inter-Genus	Inter-Phylum	Intra-Kingdom
1027904	2693230	-0.242	0.02		Proteobacteria	Bacteria	Macrococcus	Firmicutes	Bacteria	vs. Macrococcus	Proteobacteria vs. Firmicutes	Bacteria vs. Bacteria	Inter-Genus	Inter-Phylum	Intra-Kingdom
1027904	2254348	0.262	0.02		Proteobacteria	Bacteria	Macrococcus	Firmicutes	Bacteria	vs. Macrococcus	Proteobacteria vs. Firmicutes	Bacteria vs. Bacteria	Inter-Genus	Inter-Phylum	Intra-Kingdom
1027904	511378	0.379	0		Firmicutes	Bacteria	Macrococcus	Firmicutes	Bacteria	vs. Macrococcus	Firmicutes vs. Firmicutes	Bacteria vs. Bacteria	Inter-Genus	Intra_Phylum	Intra-Kingdom
1027904	276678	-0.203	0.04	Limnohabitans	Proteobacteria	Bacteria	Macrococcus	Firmicutes	Bacteria	Limnohabitans vs. Macrococcus	Proteobacteria vs. Firmicutes	Bacteria vs. Bacteria	Inter-Genus	Inter-Phylum	Intra-Kingdom
1027904	3055791	-0.303	0.01	Pseudoxanthomonas	Proteobacteria	Bacteria	Macrococcus	Firmicutes	Bacteria	Pseudoxanthomonas vs. Macrococcus	Proteobacteria vs. Firmicutes	Bacteria vs. Bacteria	Inter-Genus	Inter-Phylum	Intra-Kingdom
1027904	New.ReferenceOTU888	-0.233	0.02	Neisseria	Proteobacteria	Bacteria	Macrococcus	Firmicutes	Bacteria	Neisseria vs. Macrococcus	Proteobacteria vs. Firmicutes	Bacteria vs. Bacteria	Inter-Genus	Inter-Phylum	Intra-Kingdom
1027904	New.ReferenceOTU709	-0.209	0.05		Bacteroidetes	Bacteria	Macrococcus	Firmicutes	Bacteria	vs. Macrococcus	Bacteroidetes vs. Firmicutes	Bacteria vs. Bacteria	Inter-Genus	Inter-Phylum	Intra-Kingdom
103151	537098	0.384	0		Firmicutes	Bacteria	Actinomyces	Actinobacteria	Bacteria	vs. Actinomyces	Firmicutes vs. Actinobacteria	Bacteria vs. Bacteria	Inter-Genus	Inter-Phylum	Intra-Kingdom
103151	4324467	0.249	0.05		Firmicutes	Bacteria	Actinomyces	Actinobacteria	Bacteria	vs. Actinomyces	Firmicutes vs. Actinobacteria	Bacteria vs. Bacteria	Inter-Genus	Inter-Phylum	Intra-Kingdom
103151	4407433	0.323	0.01	Haemophilus	Proteobacteria	Bacteria	Actinomyces	Actinobacteria	Bacteria	Haemophilus vs. Actinomyces	Proteobacteria vs. Actinobacteria	Bacteria vs. Bacteria	Inter-Genus	Inter-Phylum	Intra-Kingdom
103151	4430952	0.464	0	Stenotrophomonas	Proteobacteria	Bacteria	Actinomyces	Actinobacteria	Bacteria	Stenotrophomonas vs. Actinomyces	Proteobacteria vs. Actinobacteria	Bacteria vs. Bacteria	Inter-Genus	Inter-Phylum	Intra-Kingdom
103151	3746876	-0.306	0.02		Proteobacteria	Bacteria	Actinomyces	Actinobacteria	Bacteria	vs. Actinomyces	Proteobacteria vs. Actinobacteria	Bacteria vs. Bacteria	Inter-Genus	Inter-Phylum	Intra-Kingdom
103151	817734	-0.232	0.05	Pseudomonas	Proteobacteria	Bacteria	Actinomyces	Actinobacteria	Bacteria	Pseudomonas vs. Actinomyces	Proteobacteria vs. Actinobacteria	Bacteria vs. Bacteria	Inter-Genus	Inter-Phylum	Intra-Kingdom
103151	714461	0.261	0.03	Leptotrichia	Fusobacteria	Bacteria	Actinomyces	Actinobacteria	Bacteria	Leptotrichia vs. Actinomyces	Fusobacteria vs. Actinobacteria	Bacteria vs. Bacteria	Inter-Genus	Inter-Phylum	Intra-Kingdom
103151	4304901	0.227	0.03	Prevotella	Bacteroidetes	Bacteria	Actinomyces	Actinobacteria	Bacteria	Prevotella vs. Actinomyces	Bacteroidetes vs. Actinobacteria	Bacteria vs. Bacteria	Inter-Genus	Inter-Phylum	Intra-Kingdom
103151	WKS-3Y-FOH.20614	0.231	0.03	Malassezia	Basidiomycota	Fungi	Actinomyces	Actinobacteria	Bacteria	Malassezia vs. Actinomyces	Basidiomycota vs. Actinobacteria	Fungi vs. Bacteria	Inter-Genus	Inter-Phylum	Inter-Kingdom
103151	New.ReferenceOTU148	0.281	0.04	Corynebacterium	Actinobacteria	Bacteria	Actinomyces	Actinobacteria	Bacteria	Corynebacterium vs. Actinomyces	Actinobacteria vs. Actinobacteria	Bacteria vs. Bacteria	Inter-Genus	Intra_Phylum	Intra-Kingdom
103151	782289	0.248	0		Proteobacteria	Bacteria	Actinomyces	Actinobacteria	Bacteria	vs. Actinomyces	Proteobacteria vs. Actinobacteria	Bacteria vs. Bacteria	Inter-Genus	Inter-Phylum	Intra-Kingdom
103151	4297119	0.418	0	Leptotrichia	Fusobacteria	Bacteria	Actinomyces	Actinobacteria	Bacteria	Leptotrichia vs. Actinomyces	Fusobacteria vs. Actinobacteria	Bacteria vs. Bacteria	Inter-Genus	Inter-Phylum	Intra-Kingdom
103151	2211108	-0.246	0.03	Brevundimonas	Proteobacteria	Bacteria	Actinomyces	Actinobacteria	Bacteria	Brevundimonas vs. Actinomyces	Proteobacteria vs. Actinobacteria	Bacteria vs. Bacteria	Inter-Genus	Inter-Phylum	Intra-Kingdom
103151	4297222	0.268	0.03	Streptococcus	Firmicutes	Bacteria	Actinomyces	Actinobacteria	Bacteria	Streptococcus vs. Actinomyces	Firmicutes vs. Actinobacteria	Bacteria vs. Bacteria	Inter-Genus	Inter-Phylum	Intra-Kingdom
103151	651004	-0.265	0.02		Actinobacteria	Bacteria	Actinomyces	Actinobacteria	Bacteria	vs. Actinomyces	Actinobacteria vs. Actinobacteria	Bacteria vs. Bacteria	Inter-Genus	Intra_Phylum	Intra-Kingdom
103151	4460914	0.301	0.04	Leptotrichia	Fusobacteria	Bacteria	Actinomyces	Actinobacteria	Bacteria	Leptotrichia vs. Actinomyces	Fusobacteria vs. Actinobacteria	Bacteria vs. Bacteria	Inter-Genus	Inter-Phylum	Intra-Kingdom
103151	1133201	-0.321	0.01	Pseudomonas	Proteobacteria	Bacteria	Actinomyces	Actinobacteria	Bacteria	Pseudomonas vs. Actinomyces	Proteobacteria vs. Actinobacteria	Bacteria vs. Bacteria	Inter-Genus	Inter-Phylum	Intra-Kingdom
103151	4445096	-0.382	0		Proteobacteria	Bacteria	Actinomyces	Actinobacteria	Bacteria	vs. Actinomyces	Proteobacteria vs. Actinobacteria	Bacteria vs. Bacteria	Inter-Genus	Inter-Phylum	Intra-Kingdom
103151	4451743	-0.214	0.04		Firmicutes	Bacteria	Actinomyces	Actinobacteria	Bacteria	vs. Actinomyces	Firmicutes vs. Actinobacteria	Bacteria vs. Bacteria	Inter-Genus	Inter-Phylum	Intra-Kingdom
103151	269203	-0.236	0.02	Sphingomonas	Proteobacteria	Bacteria	Actinomyces	Actinobacteria	Bacteria	Sphingomonas vs. Actinomyces	Proteobacteria vs. Actinobacteria	Bacteria vs. Bacteria	Inter-Genus	Inter-Phylum	Intra-Kingdom
103151	3643491	-0.315	0.01	Pseudomonas	Proteobacteria	Bacteria	Actinomyces	Actinobacteria	Bacteria	Pseudomonas vs. Actinomyces	Proteobacteria vs. Actinobacteria	Bacteria vs. Bacteria	Inter-Genus	Inter-Phylum	Intra-Kingdom
103151	573135	-0.249	0.02		Proteobacteria	Bacteria	Actinomyces	Actinobacteria	Bacteria	vs. Actinomyces	Proteobacteria vs. Actinobacteria	Bacteria vs. Bacteria	Inter-Genus	Inter-Phylum	Intra-Kingdom
103151	4457554	-0.293	0.03	Mycoplana	Proteobacteria	Bacteria	Actinomyces	Actinobacteria	Bacteria	Mycoplana vs. Actinomyces	Proteobacteria vs. Actinobacteria	Bacteria vs. Bacteria	Inter-Genus	Inter-Phylum	Intra-Kingdom
103151	51114	-0.309	0.01		Proteobacteria	Bacteria	Actinomyces	Actinobacteria	Bacteria	vs. Actinomyces	Proteobacteria vs. Actinobacteria	Bacteria vs. Bacteria	Inter-Genus	Inter-Phylum	Intra-Kingdom
103151	4391560	0.263	0.05		Proteobacteria	Bacteria	Actinomyces	Actinobacteria	Bacteria	vs. Actinomyces	Proteobacteria vs. Actinobacteria	Bacteria vs. Bacteria	Inter-Genus	Inter-Phylum	Intra-Kingdom
103151	134265	-0.225	0.03	Prevotella	Bacteroidetes	Bacteria	Actinomyces	Actinobacteria	Bacteria	Prevotella vs. Actinomyces	Bacteroidetes vs. Actinobacteria	Bacteria vs. Bacteria	Inter-Genus	Inter-Phylum	Intra-Kingdom
103151	27227	0.323	0	Bacillus	Firmicutes	Bacteria	Actinomyces	Actinobacteria	Bacteria	Bacillus vs. Actinomyces	Firmicutes vs. Actinobacteria	Bacteria vs. Bacteria	Inter-Genus	Inter-Phylum	Intra-Kingdom
103151	4456889	-0.321	0.01	Pseudomonas	Proteobacteria	Bacteria	Actinomyces	Actinobacteria	Bacteria	Pseudomonas vs. Actinomyces	Proteobacteria vs. Actinobacteria	Bacteria vs. Bacteria	Inter-Genus	Inter-Phylum	Intra-Kingdom
103151	3875675	-0.315	0.02		Proteobacteria	Bacteria	Actinomyces	Actinobacteria	Bacteria	vs. Actinomyces	Proteobacteria vs. Actinobacteria	Bacteria vs. Bacteria	Inter-Genus	Inter-Phylum	Intra-Kingdom
103151	191359	-0.199	0.05		Actinobacteria	Bacteria	Actinomyces	Actinobacteria	Bacteria	vs. Actinomyces	Actinobacteria vs. Actinobacteria	Bacteria vs. Bacteria	Inter-Genus	Intra_Phylum	Intra-Kingdom
103151	755148	0.354	0	1963-12-01	Firmicutes	Bacteria	Actinomyces	Actinobacteria	Bacteria	Dec-63 vs. Actinomyces	Firmicutes vs. Actinobacteria	Bacteria vs. Bacteria	Inter-Genus	Inter-Phylum	Intra-Kingdom
103151	4303688	0.254	0.04	Lautropia	Proteobacteria	Bacteria	Actinomyces	Actinobacteria	Bacteria	Lautropia vs. Actinomyces	Proteobacteria vs. Actinobacteria	Bacteria vs. Bacteria	Inter-Genus	Inter-Phylum	Intra-Kingdom
103151	799211	0.272	0.01	[Prevotella]	Bacteroidetes	Bacteria	Actinomyces	Actinobacteria	Bacteria	[Prevotella] vs. Actinomyces	Bacteroidetes vs. Actinobacteria	Bacteria vs. Bacteria	Inter-Genus	Inter-Phylum	Intra-Kingdom
103151	4458373	0.475	0	Selenomonas	Firmicutes	Bacteria	Actinomyces	Actinobacteria	Bacteria	Selenomonas vs. Actinomyces	Firmicutes vs. Actinobacteria	Bacteria vs. Bacteria	Inter-Genus	Inter-Phylum	Intra-Kingdom
103151	New.CleanUp.ReferenceOTU67150	0.289	0	Corynebacterium	Actinobacteria	Bacteria	Actinomyces	Actinobacteria	Bacteria	Corynebacterium vs. Actinomyces	Actinobacteria vs. Actinobacteria	Bacteria vs. Bacteria	Inter-Genus	Intra_Phylum	Intra-Kingdom
103151	4341205	0.355	0.01		Firmicutes	Bacteria	Actinomyces	Actinobacteria	Bacteria	vs. Actinomyces	Firmicutes vs. Actinobacteria	Bacteria vs. Bacteria	Inter-Genus	Inter-Phylum	Intra-Kingdom
103151	543491	-0.329	0	Rothia	Actinobacteria	Bacteria	Actinomyces	Actinobacteria	Bacteria	Rothia vs. Actinomyces	Actinobacteria vs. Actinobacteria	Bacteria vs. Bacteria	Inter-Genus	Intra_Phylum	Intra-Kingdom
103151	534922	0.319	0.01	Selenomonas	Firmicutes	Bacteria	Actinomyces	Actinobacteria	Bacteria	Selenomonas vs. Actinomyces	Firmicutes vs. Actinobacteria	Bacteria vs. Bacteria	Inter-Genus	Inter-Phylum	Intra-Kingdom
103151	1131137	0.227	0.05		Proteobacteria	Bacteria	Actinomyces	Actinobacteria	Bacteria	vs. Actinomyces	Proteobacteria vs. Actinobacteria	Bacteria vs. Bacteria	Inter-Genus	Inter-Phylum	Intra-Kingdom
103151	1084906	0.285	0.03		Firmicutes	Bacteria	Actinomyces	Actinobacteria	Bacteria	vs. Actinomyces	Firmicutes vs. Actinobacteria	Bacteria vs. Bacteria	Inter-Genus	Inter-Phylum	Intra-Kingdom
103151	635303	-0.253	0.05	Acinetobacter	Proteobacteria	Bacteria	Actinomyces	Actinobacteria	Bacteria	Acinetobacter vs. Actinomyces	Proteobacteria vs. Actinobacteria	Bacteria vs. Bacteria	Inter-Genus	Inter-Phylum	Intra-Kingdom
103151	New.ReferenceOTU1074	-0.28	0.03	Acinetobacter	Proteobacteria	Bacteria	Actinomyces	Actinobacteria	Bacteria	Acinetobacter vs. Actinomyces	Proteobacteria vs. Actinobacteria	Bacteria vs. Bacteria	Inter-Genus	Inter-Phylum	Intra-Kingdom
103151	4336070	0.308	0.03	Actinomyces	Actinobacteria	Bacteria	Actinomyces	Actinobacteria	Bacteria	Actinomyces vs. Actinomyces	Actinobacteria vs. Actinobacteria	Bacteria vs. Bacteria	Intra-Genus	Intra_Phylum	Intra-Kingdom
103151	274754	-0.262	0.03		Proteobacteria	Bacteria	Actinomyces	Actinobacteria	Bacteria	vs. Actinomyces	Proteobacteria vs. Actinobacteria	Bacteria vs. Bacteria	Inter-Genus	Inter-Phylum	Intra-Kingdom
103151	530206	0.415	0	Prevotella	Bacteroidetes	Bacteria	Actinomyces	Actinobacteria	Bacteria	Prevotella vs. Actinomyces	Bacteroidetes vs. Actinobacteria	Bacteria vs. Bacteria	Inter-Genus	Inter-Phylum	Intra-Kingdom
103151	4368771	0.438	0	Selenomonas	Firmicutes	Bacteria	Actinomyces	Actinobacteria	Bacteria	Selenomonas vs. Actinomyces	Firmicutes vs. Actinobacteria	Bacteria vs. Bacteria	Inter-Genus	Inter-Phylum	Intra-Kingdom
103151	161677	-0.244	0.05	Acinetobacter	Proteobacteria	Bacteria	Actinomyces	Actinobacteria	Bacteria	Acinetobacter vs. Actinomyces	Proteobacteria vs. Actinobacteria	Bacteria vs. Bacteria	Inter-Genus	Inter-Phylum	Intra-Kingdom
103151	626495	-0.342	0	Corynebacterium	Actinobacteria	Bacteria	Actinomyces	Actinobacteria	Bacteria	Corynebacterium vs. Actinomyces	Actinobacteria vs. Actinobacteria	Bacteria vs. Bacteria	Inter-Genus	Intra_Phylum	Intra-Kingdom
103151	403701	0.277	0.02	Dialister	Firmicutes	Bacteria	Actinomyces	Actinobacteria	Bacteria	Dialister vs. Actinomyces	Firmicutes vs. Actinobacteria	Bacteria vs. Bacteria	Inter-Genus	Inter-Phylum	Intra-Kingdom
103151	190502	0.268	0.03	Streptococcus	Firmicutes	Bacteria	Actinomyces	Actinobacteria	Bacteria	Streptococcus vs. Actinomyces	Firmicutes vs. Actinobacteria	Bacteria vs. Bacteria	Inter-Genus	Inter-Phylum	Intra-Kingdom
103151	4473295	0.276	0	Fusobacterium	Fusobacteria	Bacteria	Actinomyces	Actinobacteria	Bacteria	Fusobacterium vs. Actinomyces	Fusobacteria vs. Actinobacteria	Bacteria vs. Bacteria	Inter-Genus	Inter-Phylum	Intra-Kingdom
103151	4307347	-0.342	0.01		Proteobacteria	Bacteria	Actinomyces	Actinobacteria	Bacteria	vs. Actinomyces	Proteobacteria vs. Actinobacteria	Bacteria vs. Bacteria	Inter-Genus	Inter-Phylum	Intra-Kingdom
103151	4382476	0.397	0	Prevotella	Bacteroidetes	Bacteria	Actinomyces	Actinobacteria	Bacteria	Prevotella vs. Actinomyces	Bacteroidetes vs. Actinobacteria	Bacteria vs. Bacteria	Inter-Genus	Inter-Phylum	Intra-Kingdom
103151	4318122	0.312	0.01	Actinobacillus	Proteobacteria	Bacteria	Actinomyces	Actinobacteria	Bacteria	Actinobacillus vs. Actinomyces	Proteobacteria vs. Actinobacteria	Bacteria vs. Bacteria	Inter-Genus	Inter-Phylum	Intra-Kingdom
103151	4375268	0.302	0.03		Proteobacteria	Bacteria	Actinomyces	Actinobacteria	Bacteria	vs. Actinomyces	Proteobacteria vs. Actinobacteria	Bacteria vs. Bacteria	Inter-Genus	Inter-Phylum	Intra-Kingdom
103151	2510538	0.264	0.01		Firmicutes	Bacteria	Actinomyces	Actinobacteria	Bacteria	vs. Actinomyces	Firmicutes vs. Actinobacteria	Bacteria vs. Bacteria	Inter-Genus	Inter-Phylum	Intra-Kingdom
103151	4365684	0.332	0		TM7	Bacteria	Actinomyces	Actinobacteria	Bacteria	vs. Actinomyces	TM7 vs. Actinobacteria	Bacteria vs. Bacteria	Inter-Genus	Inter-Phylum	Intra-Kingdom
103151	74159	-0.342	0	Citricoccus	Actinobacteria	Bacteria	Actinomyces	Actinobacteria	Bacteria	Citricoccus vs. Actinomyces	Actinobacteria vs. Actinobacteria	Bacteria vs. Bacteria	Inter-Genus	Intra_Phylum	Intra-Kingdom
103151	704267	-0.241	0.04	Sphingomonas	Proteobacteria	Bacteria	Actinomyces	Actinobacteria	Bacteria	Sphingomonas vs. Actinomyces	Proteobacteria vs. Actinobacteria	Bacteria vs. Bacteria	Inter-Genus	Inter-Phylum	Intra-Kingdom
103151	1108062	-0.33	0	Sphingomonas	Proteobacteria	Bacteria	Actinomyces	Actinobacteria	Bacteria	Sphingomonas vs. Actinomyces	Proteobacteria vs. Actinobacteria	Bacteria vs. Bacteria	Inter-Genus	Inter-Phylum	Intra-Kingdom
103151	New.CleanUp.ReferenceOTU197887	0.279	0.03	Propionibacterium	Actinobacteria	Bacteria	Actinomyces	Actinobacteria	Bacteria	Propionibacterium vs. Actinomyces	Actinobacteria vs. Actinobacteria	Bacteria vs. Bacteria	Inter-Genus	Intra_Phylum	Intra-Kingdom
103151	4458304	0.294	0.03	Prevotella	Bacteroidetes	Bacteria	Actinomyces	Actinobacteria	Bacteria	Prevotella vs. Actinomyces	Bacteroidetes vs. Actinobacteria	Bacteria vs. Bacteria	Inter-Genus	Inter-Phylum	Intra-Kingdom
103151	4401957	0.414	0	Campylobacter	Proteobacteria	Bacteria	Actinomyces	Actinobacteria	Bacteria	Campylobacter vs. Actinomyces	Proteobacteria vs. Actinobacteria	Bacteria vs. Bacteria	Inter-Genus	Inter-Phylum	Intra-Kingdom
103151	823916	-0.296	0.01	Enhydrobacter	Proteobacteria	Bacteria	Actinomyces	Actinobacteria	Bacteria	Enhydrobacter vs. Actinomyces	Proteobacteria vs. Actinobacteria	Bacteria vs. Bacteria	Inter-Genus	Inter-Phylum	Intra-Kingdom
103151	New.ReferenceOTU838	-0.284	0.01	Enhydrobacter	Proteobacteria	Bacteria	Actinomyces	Actinobacteria	Bacteria	Enhydrobacter vs. Actinomyces	Proteobacteria vs. Actinobacteria	Bacteria vs. Bacteria	Inter-Genus	Inter-Phylum	Intra-Kingdom
103151	525942	0.331	0	Prevotella	Bacteroidetes	Bacteria	Actinomyces	Actinobacteria	Bacteria	Prevotella vs. Actinomyces	Bacteroidetes vs. Actinobacteria	Bacteria vs. Bacteria	Inter-Genus	Inter-Phylum	Intra-Kingdom
103151	4447605	0.292	0.02		Firmicutes	Bacteria	Actinomyces	Actinobacteria	Bacteria	vs. Actinomyces	Firmicutes vs. Actinobacteria	Bacteria vs. Bacteria	Inter-Genus	Inter-Phylum	Intra-Kingdom
103151	3944484	-0.301	0.01		Proteobacteria	Bacteria	Actinomyces	Actinobacteria	Bacteria	vs. Actinomyces	Proteobacteria vs. Actinobacteria	Bacteria vs. Bacteria	Inter-Genus	Inter-Phylum	Intra-Kingdom
103151	4342336	-0.242	0.03		Actinobacteria	Bacteria	Actinomyces	Actinobacteria	Bacteria	vs. Actinomyces	Actinobacteria vs. Actinobacteria	Bacteria vs. Bacteria	Inter-Genus	Intra_Phylum	Intra-Kingdom
103151	New.ReferenceOTU222	-0.21	0.05	Propionibacterium	Actinobacteria	Bacteria	Actinomyces	Actinobacteria	Bacteria	Propionibacterium vs. Actinomyces	Actinobacteria vs. Actinobacteria	Bacteria vs. Bacteria	Inter-Genus	Intra_Phylum	Intra-Kingdom
103151	2480553	0.434	0	Leptotrichia	Fusobacteria	Bacteria	Actinomyces	Actinobacteria	Bacteria	Leptotrichia vs. Actinomyces	Fusobacteria vs. Actinobacteria	Bacteria vs. Bacteria	Inter-Genus	Inter-Phylum	Intra-Kingdom
103151	4411489	-0.287	0.03	Gordonia	Actinobacteria	Bacteria	Actinomyces	Actinobacteria	Bacteria	Gordonia vs. Actinomyces	Actinobacteria vs. Actinobacteria	Bacteria vs. Bacteria	Inter-Genus	Intra_Phylum	Intra-Kingdom
103151	963763	0.269	0.03		Proteobacteria	Bacteria	Actinomyces	Actinobacteria	Bacteria	vs. Actinomyces	Proteobacteria vs. Actinobacteria	Bacteria vs. Bacteria	Inter-Genus	Inter-Phylum	Intra-Kingdom
103151	3427116	-0.246	0.04	Flavobacterium	Bacteroidetes	Bacteria	Actinomyces	Actinobacteria	Bacteria	Flavobacterium vs. Actinomyces	Bacteroidetes vs. Actinobacteria	Bacteria vs. Bacteria	Inter-Genus	Inter-Phylum	Intra-Kingdom
103151	73846	-0.299	0.01	Rhodococcus	Actinobacteria	Bacteria	Actinomyces	Actinobacteria	Bacteria	Rhodococcus vs. Actinomyces	Actinobacteria vs. Actinobacteria	Bacteria vs. Bacteria	Inter-Genus	Intra_Phylum	Intra-Kingdom
103151	953084	-0.279	0.03		Proteobacteria	Bacteria	Actinomyces	Actinobacteria	Bacteria	vs. Actinomyces	Proteobacteria vs. Actinobacteria	Bacteria vs. Bacteria	Inter-Genus	Inter-Phylum	Intra-Kingdom
103151	4407093	0.3	0.02	Haemophilus	Proteobacteria	Bacteria	Actinomyces	Actinobacteria	Bacteria	Haemophilus vs. Actinomyces	Proteobacteria vs. Actinobacteria	Bacteria vs. Bacteria	Inter-Genus	Inter-Phylum	Intra-Kingdom
103151	4317477	0.374	0	Actinomyces	Actinobacteria	Bacteria	Actinomyces	Actinobacteria	Bacteria	Actinomyces vs. Actinomyces	Actinobacteria vs. Actinobacteria	Bacteria vs. Bacteria	Intra-Genus	Intra_Phylum	Intra-Kingdom
103151	4334479	0.384	0	Actinomyces	Actinobacteria	Bacteria	Actinomyces	Actinobacteria	Bacteria	Actinomyces vs. Actinomyces	Actinobacteria vs. Actinobacteria	Bacteria vs. Bacteria	Intra-Genus	Intra_Phylum	Intra-Kingdom
103151	254938	-0.264	0.05		Proteobacteria	Bacteria	Actinomyces	Actinobacteria	Bacteria	vs. Actinomyces	Proteobacteria vs. Actinobacteria	Bacteria vs. Bacteria	Inter-Genus	Inter-Phylum	Intra-Kingdom
103151	835964	0.305	0.01	Acinetobacter	Proteobacteria	Bacteria	Actinomyces	Actinobacteria	Bacteria	Acinetobacter vs. Actinomyces	Proteobacteria vs. Actinobacteria	Bacteria vs. Bacteria	Inter-Genus	Inter-Phylum	Intra-Kingdom
103151	4302571	0.252	0.04	Prevotella	Bacteroidetes	Bacteria	Actinomyces	Actinobacteria	Bacteria	Prevotella vs. Actinomyces	Bacteroidetes vs. Actinobacteria	Bacteria vs. Bacteria	Inter-Genus	Inter-Phylum	Intra-Kingdom
103151	4385138	0.312	0.04	Haemophilus	Proteobacteria	Bacteria	Actinomyces	Actinobacteria	Bacteria	Haemophilus vs. Actinomyces	Proteobacteria vs. Actinobacteria	Bacteria vs. Bacteria	Inter-Genus	Inter-Phylum	Intra-Kingdom
103151	719608	0.247	0.02	Paracoccus	Proteobacteria	Bacteria	Actinomyces	Actinobacteria	Bacteria	Paracoccus vs. Actinomyces	Proteobacteria vs. Actinobacteria	Bacteria vs. Bacteria	Inter-Genus	Inter-Phylum	Intra-Kingdom
103151	4361528	-0.364	0.01	Acinetobacter	Proteobacteria	Bacteria	Actinomyces	Actinobacteria	Bacteria	Acinetobacter vs. Actinomyces	Proteobacteria vs. Actinobacteria	Bacteria vs. Bacteria	Inter-Genus	Inter-Phylum	Intra-Kingdom
103151	4307391	0.432	0	Prevotella	Bacteroidetes	Bacteria	Actinomyces	Actinobacteria	Bacteria	Prevotella vs. Actinomyces	Bacteroidetes vs. Actinobacteria	Bacteria vs. Bacteria	Inter-Genus	Inter-Phylum	Intra-Kingdom
103151	650171	-0.313	0.01	Corynebacterium	Actinobacteria	Bacteria	Actinomyces	Actinobacteria	Bacteria	Corynebacterium vs. Actinomyces	Actinobacteria vs. Actinobacteria	Bacteria vs. Bacteria	Inter-Genus	Intra_Phylum	Intra-Kingdom
103151	4344483	-0.248	0.03		Proteobacteria	Bacteria	Actinomyces	Actinobacteria	Bacteria	vs. Actinomyces	Proteobacteria vs. Actinobacteria	Bacteria vs. Bacteria	Inter-Genus	Inter-Phylum	Intra-Kingdom
103151	4328978	-0.23	0.05		Proteobacteria	Bacteria	Actinomyces	Actinobacteria	Bacteria	vs. Actinomyces	Proteobacteria vs. Actinobacteria	Bacteria vs. Bacteria	Inter-Genus	Inter-Phylum	Intra-Kingdom
103151	526682	0.248	0.03	Actinomyces	Actinobacteria	Bacteria	Actinomyces	Actinobacteria	Bacteria	Actinomyces vs. Actinomyces	Actinobacteria vs. Actinobacteria	Bacteria vs. Bacteria	Intra-Genus	Intra_Phylum	Intra-Kingdom
103151	4342225	0.356	0.01	Actinomyces	Actinobacteria	Bacteria	Actinomyces	Actinobacteria	Bacteria	Actinomyces vs. Actinomyces	Actinobacteria vs. Actinobacteria	Bacteria vs. Bacteria	Intra-Genus	Intra_Phylum	Intra-Kingdom
103151	538093	-0.3	0.01	Actinomycetospora	Actinobacteria	Bacteria	Actinomyces	Actinobacteria	Bacteria	Actinomycetospora vs. Actinomyces	Actinobacteria vs. Actinobacteria	Bacteria vs. Bacteria	Inter-Genus	Intra_Phylum	Intra-Kingdom
103151	New.ReferenceOTU543	-0.239	0.03	Sphingomonas	Proteobacteria	Bacteria	Actinomyces	Actinobacteria	Bacteria	Sphingomonas vs. Actinomyces	Proteobacteria vs. Actinobacteria	Bacteria vs. Bacteria	Inter-Genus	Inter-Phylum	Intra-Kingdom
103151	4419634	0.3	0.02	Leptotrichia	Fusobacteria	Bacteria	Actinomyces	Actinobacteria	Bacteria	Leptotrichia vs. Actinomyces	Fusobacteria vs. Actinobacteria	Bacteria vs. Bacteria	Inter-Genus	Inter-Phylum	Intra-Kingdom
103151	972343	0.353	0.01		Actinobacteria	Bacteria	Actinomyces	Actinobacteria	Bacteria	vs. Actinomyces	Actinobacteria vs. Actinobacteria	Bacteria vs. Bacteria	Inter-Genus	Intra_Phylum	Intra-Kingdom
103151	4425214	0.263	0.04	Streptococcus	Firmicutes	Bacteria	Actinomyces	Actinobacteria	Bacteria	Streptococcus vs. Actinomyces	Firmicutes vs. Actinobacteria	Bacteria vs. Bacteria	Inter-Genus	Inter-Phylum	Intra-Kingdom
103151	164830	-0.285	0.01		Proteobacteria	Bacteria	Actinomyces	Actinobacteria	Bacteria	vs. Actinomyces	Proteobacteria vs. Actinobacteria	Bacteria vs. Bacteria	Inter-Genus	Inter-Phylum	Intra-Kingdom
103151	4438545	0.441	0		Proteobacteria	Bacteria	Actinomyces	Actinobacteria	Bacteria	vs. Actinomyces	Proteobacteria vs. Actinobacteria	Bacteria vs. Bacteria	Inter-Genus	Inter-Phylum	Intra-Kingdom
103151	4472294	0.254	0.04	Lautropia	Proteobacteria	Bacteria	Actinomyces	Actinobacteria	Bacteria	Lautropia vs. Actinomyces	Proteobacteria vs. Actinobacteria	Bacteria vs. Bacteria	Inter-Genus	Inter-Phylum	Intra-Kingdom
103151	505670	0.218	0.05	WAL_1855D	Firmicutes	Bacteria	Actinomyces	Actinobacteria	Bacteria	WAL_1855D vs. Actinomyces	Firmicutes vs. Actinobacteria	Bacteria vs. Bacteria	Inter-Genus	Inter-Phylum	Intra-Kingdom
103151	487725	-0.393	0	Sphingomonas	Proteobacteria	Bacteria	Actinomyces	Actinobacteria	Bacteria	Sphingomonas vs. Actinomyces	Proteobacteria vs. Actinobacteria	Bacteria vs. Bacteria	Inter-Genus	Inter-Phylum	Intra-Kingdom
103151	4458959	0.337	0.02	Veillonella	Firmicutes	Bacteria	Actinomyces	Actinobacteria	Bacteria	Veillonella vs. Actinomyces	Firmicutes vs. Actinobacteria	Bacteria vs. Bacteria	Inter-Genus	Inter-Phylum	Intra-Kingdom
103151	WTS-3Z-FOH.25243	-0.276	0.05	Malassezia	Basidiomycota	Fungi	Actinomyces	Actinobacteria	Bacteria	Malassezia vs. Actinomyces	Basidiomycota vs. Actinobacteria	Fungi vs. Bacteria	Inter-Genus	Inter-Phylum	Inter-Kingdom
103151	4462474	-0.329	0		Proteobacteria	Bacteria	Actinomyces	Actinobacteria	Bacteria	vs. Actinomyces	Proteobacteria vs. Actinobacteria	Bacteria vs. Bacteria	Inter-Genus	Inter-Phylum	Intra-Kingdom
103151	526131	0.253	0.02	Streptococcus	Firmicutes	Bacteria	Actinomyces	Actinobacteria	Bacteria	Streptococcus vs. Actinomyces	Firmicutes vs. Actinobacteria	Bacteria vs. Bacteria	Inter-Genus	Inter-Phylum	Intra-Kingdom
103151	179208	-0.244	0.04	Acinetobacter	Proteobacteria	Bacteria	Actinomyces	Actinobacteria	Bacteria	Acinetobacter vs. Actinomyces	Proteobacteria vs. Actinobacteria	Bacteria vs. Bacteria	Inter-Genus	Inter-Phylum	Intra-Kingdom
103151	90701	-0.282	0.02	Mycobacterium	Actinobacteria	Bacteria	Actinomyces	Actinobacteria	Bacteria	Mycobacterium vs. Actinomyces	Actinobacteria vs. Actinobacteria	Bacteria vs. Bacteria	Inter-Genus	Intra_Phylum	Intra-Kingdom
103151	4321398	0.303	0.02	Prevotella	Bacteroidetes	Bacteria	Actinomyces	Actinobacteria	Bacteria	Prevotella vs. Actinomyces	Bacteroidetes vs. Actinobacteria	Bacteria vs. Bacteria	Inter-Genus	Inter-Phylum	Intra-Kingdom
103151	223656	-0.265	0.02		Bacteroidetes	Bacteria	Actinomyces	Actinobacteria	Bacteria	vs. Actinomyces	Bacteroidetes vs. Actinobacteria	Bacteria vs. Bacteria	Inter-Genus	Inter-Phylum	Intra-Kingdom
103151	724665	-0.244	0.04	Dermatophilus	Actinobacteria	Bacteria	Actinomyces	Actinobacteria	Bacteria	Dermatophilus vs. Actinomyces	Actinobacteria vs. Actinobacteria	Bacteria vs. Bacteria	Inter-Genus	Intra_Phylum	Intra-Kingdom
103151	31235	0.22	0.05	Leptotrichia	Fusobacteria	Bacteria	Actinomyces	Actinobacteria	Bacteria	Leptotrichia vs. Actinomyces	Fusobacteria vs. Actinobacteria	Bacteria vs. Bacteria	Inter-Genus	Inter-Phylum	Intra-Kingdom
103151	13074	-0.233	0.02	Mycobacterium	Actinobacteria	Bacteria	Actinomyces	Actinobacteria	Bacteria	Mycobacterium vs. Actinomyces	Actinobacteria vs. Actinobacteria	Bacteria vs. Bacteria	Inter-Genus	Intra_Phylum	Intra-Kingdom
103151	4465803	0.28	0.01	Porphyromonas	Bacteroidetes	Bacteria	Actinomyces	Actinobacteria	Bacteria	Porphyromonas vs. Actinomyces	Bacteroidetes vs. Actinobacteria	Bacteria vs. Bacteria	Inter-Genus	Inter-Phylum	Intra-Kingdom
103151	4324464	0.479	0	Leptotrichia	Fusobacteria	Bacteria	Actinomyces	Actinobacteria	Bacteria	Leptotrichia vs. Actinomyces	Fusobacteria vs. Actinobacteria	Bacteria vs. Bacteria	Inter-Genus	Inter-Phylum	Intra-Kingdom
103151	2654263	0.354	0	Haemophilus	Proteobacteria	Bacteria	Actinomyces	Actinobacteria	Bacteria	Haemophilus vs. Actinomyces	Proteobacteria vs. Actinobacteria	Bacteria vs. Bacteria	Inter-Genus	Inter-Phylum	Intra-Kingdom
103151	4376318	-0.382	0	Paracoccus	Proteobacteria	Bacteria	Actinomyces	Actinobacteria	Bacteria	Paracoccus vs. Actinomyces	Proteobacteria vs. Actinobacteria	Bacteria vs. Bacteria	Inter-Genus	Inter-Phylum	Intra-Kingdom
103151	128300	0.387	0	Lactobacillus	Firmicutes	Bacteria	Actinomyces	Actinobacteria	Bacteria	Lactobacillus vs. Actinomyces	Firmicutes vs. Actinobacteria	Bacteria vs. Bacteria	Inter-Genus	Inter-Phylum	Intra-Kingdom
103151	269907	0.385	0.01	[Prevotella]	Bacteroidetes	Bacteria	Actinomyces	Actinobacteria	Bacteria	[Prevotella] vs. Actinomyces	Bacteroidetes vs. Actinobacteria	Bacteria vs. Bacteria	Inter-Genus	Inter-Phylum	Intra-Kingdom
103151	4367527	-0.224	0.05	Chryseobacterium	Bacteroidetes	Bacteria	Actinomyces	Actinobacteria	Bacteria	Chryseobacterium vs. Actinomyces	Bacteroidetes vs. Actinobacteria	Bacteria vs. Bacteria	Inter-Genus	Inter-Phylum	Intra-Kingdom
103151	1696853	0.274	0.03		Firmicutes	Bacteria	Actinomyces	Actinobacteria	Bacteria	vs. Actinomyces	Firmicutes vs. Actinobacteria	Bacteria vs. Bacteria	Inter-Genus	Inter-Phylum	Intra-Kingdom
103151	4449609	-0.287	0.02	Sphingomonas	Proteobacteria	Bacteria	Actinomyces	Actinobacteria	Bacteria	Sphingomonas vs. Actinomyces	Proteobacteria vs. Actinobacteria	Bacteria vs. Bacteria	Inter-Genus	Inter-Phylum	Intra-Kingdom
103151	736769	-0.317	0.02	Chryseobacterium	Bacteroidetes	Bacteria	Actinomyces	Actinobacteria	Bacteria	Chryseobacterium vs. Actinomyces	Bacteroidetes vs. Actinobacteria	Bacteria vs. Bacteria	Inter-Genus	Inter-Phylum	Intra-Kingdom
103151	4344207	0.29	0.03	Streptococcus	Firmicutes	Bacteria	Actinomyces	Actinobacteria	Bacteria	Streptococcus vs. Actinomyces	Firmicutes vs. Actinobacteria	Bacteria vs. Bacteria	Inter-Genus	Inter-Phylum	Intra-Kingdom
103151	923032	0.371	0	Leptotrichia	Fusobacteria	Bacteria	Actinomyces	Actinobacteria	Bacteria	Leptotrichia vs. Actinomyces	Fusobacteria vs. Actinobacteria	Bacteria vs. Bacteria	Inter-Genus	Inter-Phylum	Intra-Kingdom
103151	410048	-0.27	0.02	Pseudomonas	Proteobacteria	Bacteria	Actinomyces	Actinobacteria	Bacteria	Pseudomonas vs. Actinomyces	Proteobacteria vs. Actinobacteria	Bacteria vs. Bacteria	Inter-Genus	Inter-Phylum	Intra-Kingdom
103151	821820	-0.256	0.04		Proteobacteria	Bacteria	Actinomyces	Actinobacteria	Bacteria	vs. Actinomyces	Proteobacteria vs. Actinobacteria	Bacteria vs. Bacteria	Inter-Genus	Inter-Phylum	Intra-Kingdom
103151	4429736	-0.295	0.01	Paracoccus	Proteobacteria	Bacteria	Actinomyces	Actinobacteria	Bacteria	Paracoccus vs. Actinomyces	Proteobacteria vs. Actinobacteria	Bacteria vs. Bacteria	Inter-Genus	Inter-Phylum	Intra-Kingdom
103151	4235445	-0.23	0.04	Acinetobacter	Proteobacteria	Bacteria	Actinomyces	Actinobacteria	Bacteria	Acinetobacter vs. Actinomyces	Proteobacteria vs. Actinobacteria	Bacteria vs. Bacteria	Inter-Genus	Inter-Phylum	Intra-Kingdom
103151	818527	-0.296	0	Janthinobacterium	Proteobacteria	Bacteria	Actinomyces	Actinobacteria	Bacteria	Janthinobacterium vs. Actinomyces	Proteobacteria vs. Actinobacteria	Bacteria vs. Bacteria	Inter-Genus	Inter-Phylum	Intra-Kingdom
103151	688993	-0.32	0.04	Mycobacterium	Actinobacteria	Bacteria	Actinomyces	Actinobacteria	Bacteria	Mycobacterium vs. Actinomyces	Actinobacteria vs. Actinobacteria	Bacteria vs. Bacteria	Inter-Genus	Intra_Phylum	Intra-Kingdom
103151	4416763	0.248	0.02	Streptococcus	Firmicutes	Bacteria	Actinomyces	Actinobacteria	Bacteria	Streptococcus vs. Actinomyces	Firmicutes vs. Actinobacteria	Bacteria vs. Bacteria	Inter-Genus	Inter-Phylum	Intra-Kingdom
103151	4471189	0.264	0.02		Actinobacteria	Bacteria	Actinomyces	Actinobacteria	Bacteria	vs. Actinomyces	Actinobacteria vs. Actinobacteria	Bacteria vs. Bacteria	Inter-Genus	Intra_Phylum	Intra-Kingdom
103151	4423790	0.294	0.04	Porphyromonas	Bacteroidetes	Bacteria	Actinomyces	Actinobacteria	Bacteria	Porphyromonas vs. Actinomyces	Bacteroidetes vs. Actinobacteria	Bacteria vs. Bacteria	Inter-Genus	Inter-Phylum	Intra-Kingdom
103151	4437418	-0.298	0.02	Deinococcus	[Thermi]	Bacteria	Actinomyces	Actinobacteria	Bacteria	Deinococcus vs. Actinomyces	[Thermi] vs. Actinobacteria	Bacteria vs. Bacteria	Inter-Genus	Inter-Phylum	Intra-Kingdom
103151	822624	0.322	0.01	Dermacoccus	Actinobacteria	Bacteria	Actinomyces	Actinobacteria	Bacteria	Dermacoccus vs. Actinomyces	Actinobacteria vs. Actinobacteria	Bacteria vs. Bacteria	Inter-Genus	Intra_Phylum	Intra-Kingdom
103151	4340162	0.328	0	[Prevotella]	Bacteroidetes	Bacteria	Actinomyces	Actinobacteria	Bacteria	[Prevotella] vs. Actinomyces	Bacteroidetes vs. Actinobacteria	Bacteria vs. Bacteria	Inter-Genus	Inter-Phylum	Intra-Kingdom
103211	817926	0.227	0.05	Stenotrophomonas	Proteobacteria	Bacteria		Acidobacteria	Bacteria	Stenotrophomonas vs.	Proteobacteria vs. Acidobacteria	Bacteria vs. Bacteria	Inter-Genus	Inter-Phylum	Intra-Kingdom
103211	73538	-0.326	0.01	Brevibacterium	Actinobacteria	Bacteria		Acidobacteria	Bacteria	Brevibacterium vs.	Actinobacteria vs. Acidobacteria	Bacteria vs. Bacteria	Inter-Genus	Inter-Phylum	Intra-Kingdom
103211	93573	0.25	0.01	Devosia	Proteobacteria	Bacteria		Acidobacteria	Bacteria	Devosia vs.	Proteobacteria vs. Acidobacteria	Bacteria vs. Bacteria	Inter-Genus	Inter-Phylum	Intra-Kingdom
103211	13034	-0.287	0.02	Mycobacterium	Actinobacteria	Bacteria		Acidobacteria	Bacteria	Mycobacterium vs.	Actinobacteria vs. Acidobacteria	Bacteria vs. Bacteria	Inter-Genus	Inter-Phylum	Intra-Kingdom
103211	New.CleanUp.ReferenceOTU129979	-0.269	0.04	Corynebacterium	Actinobacteria	Bacteria		Acidobacteria	Bacteria	Corynebacterium vs.	Actinobacteria vs. Acidobacteria	Bacteria vs. Bacteria	Inter-Genus	Inter-Phylum	Intra-Kingdom
103211	3778553	0.336	0	Chryseobacterium	Bacteroidetes	Bacteria		Acidobacteria	Bacteria	Chryseobacterium vs.	Bacteroidetes vs. Acidobacteria	Bacteria vs. Bacteria	Inter-Genus	Inter-Phylum	Intra-Kingdom
103211	650171	-0.254	0.05	Corynebacterium	Actinobacteria	Bacteria		Acidobacteria	Bacteria	Corynebacterium vs.	Actinobacteria vs. Acidobacteria	Bacteria vs. Bacteria	Inter-Genus	Inter-Phylum	Intra-Kingdom
103211	841170	0.293	0		Proteobacteria	Bacteria		Acidobacteria	Bacteria	vs.	Proteobacteria vs. Acidobacteria	Bacteria vs. Bacteria	Intra-Genus	Inter-Phylum	Intra-Kingdom
103211	4417996	0.224	0.02		Proteobacteria	Bacteria		Acidobacteria	Bacteria	vs.	Proteobacteria vs. Acidobacteria	Bacteria vs. Bacteria	Intra-Genus	Inter-Phylum	Intra-Kingdom
103211	73846	0.349	0	Rhodococcus	Actinobacteria	Bacteria		Acidobacteria	Bacteria	Rhodococcus vs.	Actinobacteria vs. Acidobacteria	Bacteria vs. Bacteria	Inter-Genus	Inter-Phylum	Intra-Kingdom
103211	1066410	0.226	0.05	Actinomyces	Actinobacteria	Bacteria		Acidobacteria	Bacteria	Actinomyces vs.	Actinobacteria vs. Acidobacteria	Bacteria vs. Bacteria	Inter-Genus	Inter-Phylum	Intra-Kingdom
103211	1049188	-0.187	0.05	Corynebacterium	Actinobacteria	Bacteria		Acidobacteria	Bacteria	Corynebacterium vs.	Actinobacteria vs. Acidobacteria	Bacteria vs. Bacteria	Inter-Genus	Inter-Phylum	Intra-Kingdom
103211	4454153	0.192	0.03		Actinobacteria	Bacteria		Acidobacteria	Bacteria	vs.	Actinobacteria vs. Acidobacteria	Bacteria vs. Bacteria	Intra-Genus	Inter-Phylum	Intra-Kingdom
103211	663573	-0.255	0.02	Stenotrophomonas	Proteobacteria	Bacteria		Acidobacteria	Bacteria	Stenotrophomonas vs.	Proteobacteria vs. Acidobacteria	Bacteria vs. Bacteria	Inter-Genus	Inter-Phylum	Intra-Kingdom
103211	4400260	-0.266	0.02	Leptotrichia	Fusobacteria	Bacteria		Acidobacteria	Bacteria	Leptotrichia vs.	Fusobacteria vs. Acidobacteria	Bacteria vs. Bacteria	Inter-Genus	Inter-Phylum	Intra-Kingdom
103211	396187	-0.306	0	Corynebacterium	Actinobacteria	Bacteria		Acidobacteria	Bacteria	Corynebacterium vs.	Actinobacteria vs. Acidobacteria	Bacteria vs. Bacteria	Inter-Genus	Inter-Phylum	Intra-Kingdom
103211	4407093	-0.259	0.01	Haemophilus	Proteobacteria	Bacteria		Acidobacteria	Bacteria	Haemophilus vs.	Proteobacteria vs. Acidobacteria	Bacteria vs. Bacteria	Inter-Genus	Inter-Phylum	Intra-Kingdom
103211	New.ReferenceOTU789	0.272	0.01		Firmicutes	Bacteria		Acidobacteria	Bacteria	vs.	Firmicutes vs. Acidobacteria	Bacteria vs. Bacteria	Intra-Genus	Inter-Phylum	Intra-Kingdom
103211	New.ReferenceOTU765	0.368	0		Bacteroidetes	Bacteria		Acidobacteria	Bacteria	vs.	Bacteroidetes vs. Acidobacteria	Bacteria vs. Bacteria	Intra-Genus	Inter-Phylum	Intra-Kingdom
103211	New.CleanUp.ReferenceOTU102125	0.227	0.01	Actinomyces	Actinobacteria	Bacteria		Acidobacteria	Bacteria	Actinomyces vs.	Actinobacteria vs. Acidobacteria	Bacteria vs. Bacteria	Inter-Genus	Inter-Phylum	Intra-Kingdom
103211	4458503	0.314	0	Luteimonas	Proteobacteria	Bacteria		Acidobacteria	Bacteria	Luteimonas vs.	Proteobacteria vs. Acidobacteria	Bacteria vs. Bacteria	Inter-Genus	Inter-Phylum	Intra-Kingdom
103211	New.ReferenceOTU140	0.289	0.02	Streptococcus	Firmicutes	Bacteria		Acidobacteria	Bacteria	Streptococcus vs.	Firmicutes vs. Acidobacteria	Bacteria vs. Bacteria	Inter-Genus	Inter-Phylum	Intra-Kingdom
103211	4482598	-0.37	0	Acinetobacter	Proteobacteria	Bacteria		Acidobacteria	Bacteria	Acinetobacter vs.	Proteobacteria vs. Acidobacteria	Bacteria vs. Bacteria	Inter-Genus	Inter-Phylum	Intra-Kingdom
103211	141145	-0.241	0.03		Proteobacteria	Bacteria		Acidobacteria	Bacteria	vs.	Proteobacteria vs. Acidobacteria	Bacteria vs. Bacteria	Intra-Genus	Inter-Phylum	Intra-Kingdom
103211	4389037	0.25	0.02	Pseudomonas	Proteobacteria	Bacteria		Acidobacteria	Bacteria	Pseudomonas vs.	Proteobacteria vs. Acidobacteria	Bacteria vs. Bacteria	Inter-Genus	Inter-Phylum	Intra-Kingdom
103211	4415571	0.249	0.04	Propionibacterium	Actinobacteria	Bacteria		Acidobacteria	Bacteria	Propionibacterium vs.	Actinobacteria vs. Acidobacteria	Bacteria vs. Bacteria	Inter-Genus	Inter-Phylum	Intra-Kingdom
103211	152668	0.303	0.02		Chloroflexi	Bacteria		Acidobacteria	Bacteria	vs.	Chloroflexi vs. Acidobacteria	Bacteria vs. Bacteria	Intra-Genus	Inter-Phylum	Intra-Kingdom
103211	New.CleanUp.ReferenceOTU303899	0.243	0.03		Actinobacteria	Bacteria		Acidobacteria	Bacteria	vs.	Actinobacteria vs. Acidobacteria	Bacteria vs. Bacteria	Intra-Genus	Inter-Phylum	Intra-Kingdom
103211	4397479	0.226	0.01	Deinococcus	[Thermi]	Bacteria		Acidobacteria	Bacteria	Deinococcus vs.	[Thermi] vs. Acidobacteria	Bacteria vs. Bacteria	Inter-Genus	Inter-Phylum	Intra-Kingdom
103211	1634493	0.272	0.02	Aeromicrobium	Actinobacteria	Bacteria		Acidobacteria	Bacteria	Aeromicrobium vs.	Actinobacteria vs. Acidobacteria	Bacteria vs. Bacteria	Inter-Genus	Inter-Phylum	Intra-Kingdom
103211	2280817	-0.333	0	Prevotella	Bacteroidetes	Bacteria		Acidobacteria	Bacteria	Prevotella vs.	Bacteroidetes vs. Acidobacteria	Bacteria vs. Bacteria	Inter-Genus	Inter-Phylum	Intra-Kingdom
103211	17873	0.276	0.01		TM7	Bacteria		Acidobacteria	Bacteria	vs.	TM7 vs. Acidobacteria	Bacteria vs. Bacteria	Intra-Genus	Inter-Phylum	Intra-Kingdom
103211	3229180	-0.24	0.05		Proteobacteria	Bacteria		Acidobacteria	Bacteria	vs.	Proteobacteria vs. Acidobacteria	Bacteria vs. Bacteria	Intra-Genus	Inter-Phylum	Intra-Kingdom
103211	954340	0.194	0.03		Actinobacteria	Bacteria		Acidobacteria	Bacteria	vs.	Actinobacteria vs. Acidobacteria	Bacteria vs. Bacteria	Intra-Genus	Inter-Phylum	Intra-Kingdom
103211	4323555	-0.317	0.01	Fusobacterium	Fusobacteria	Bacteria		Acidobacteria	Bacteria	Fusobacterium vs.	Fusobacteria vs. Acidobacteria	Bacteria vs. Bacteria	Inter-Genus	Inter-Phylum	Intra-Kingdom
103211	New.CleanUp.ReferenceOTU39693	0.26	0.02	Propionibacterium	Actinobacteria	Bacteria		Acidobacteria	Bacteria	Propionibacterium vs.	Actinobacteria vs. Acidobacteria	Bacteria vs. Bacteria	Inter-Genus	Inter-Phylum	Intra-Kingdom
103211	1140286	0.312	0.04	Hylemonella	Proteobacteria	Bacteria		Acidobacteria	Bacteria	Hylemonella vs.	Proteobacteria vs. Acidobacteria	Bacteria vs. Bacteria	Inter-Genus	Inter-Phylum	Intra-Kingdom
103211	New.ReferenceOTU423	-0.276	0.01			Unassigned		Acidobacteria	Bacteria	vs.	vs. Acidobacteria	Unassigned vs. Bacteria	Intra-Genus	Inter-Phylum	Inter-Kingdom
103211	2647328	-0.282	0.04	Actinobacillus	Proteobacteria	Bacteria		Acidobacteria	Bacteria	Actinobacillus vs.	Proteobacteria vs. Acidobacteria	Bacteria vs. Bacteria	Inter-Genus	Inter-Phylum	Intra-Kingdom
103211	27227	-0.184	0.04	Bacillus	Firmicutes	Bacteria		Acidobacteria	Bacteria	Bacillus vs.	Firmicutes vs. Acidobacteria	Bacteria vs. Bacteria	Inter-Genus	Inter-Phylum	Intra-Kingdom
103211	New.ReferenceOTU426	0.339	0		Actinobacteria	Bacteria		Acidobacteria	Bacteria	vs.	Actinobacteria vs. Acidobacteria	Bacteria vs. Bacteria	Intra-Genus	Inter-Phylum	Intra-Kingdom
103211	2896104	0.347	0.01	Arsenicicoccus	Actinobacteria	Bacteria		Acidobacteria	Bacteria	Arsenicicoccus vs.	Actinobacteria vs. Acidobacteria	Bacteria vs. Bacteria	Inter-Genus	Inter-Phylum	Intra-Kingdom
103211	1133201	0.262	0.03	Pseudomonas	Proteobacteria	Bacteria		Acidobacteria	Bacteria	Pseudomonas vs.	Proteobacteria vs. Acidobacteria	Bacteria vs. Bacteria	Inter-Genus	Inter-Phylum	Intra-Kingdom
103211	4427546	-0.256	0.04	Sphingobium	Proteobacteria	Bacteria		Acidobacteria	Bacteria	Sphingobium vs.	Proteobacteria vs. Acidobacteria	Bacteria vs. Bacteria	Inter-Genus	Inter-Phylum	Intra-Kingdom
103211	11427	0.265	0.05		Actinobacteria	Bacteria		Acidobacteria	Bacteria	vs.	Actinobacteria vs. Acidobacteria	Bacteria vs. Bacteria	Intra-Genus	Inter-Phylum	Intra-Kingdom
103211	149895	-0.195	0.05	Kocuria	Actinobacteria	Bacteria		Acidobacteria	Bacteria	Kocuria vs.	Actinobacteria vs. Acidobacteria	Bacteria vs. Bacteria	Inter-Genus	Inter-Phylum	Intra-Kingdom
103211	1062356	-0.345	0.01	Corynebacterium	Actinobacteria	Bacteria		Acidobacteria	Bacteria	Corynebacterium vs.	Actinobacteria vs. Acidobacteria	Bacteria vs. Bacteria	Inter-Genus	Inter-Phylum	Intra-Kingdom
103211	4367527	0.264	0.04	Chryseobacterium	Bacteroidetes	Bacteria		Acidobacteria	Bacteria	Chryseobacterium vs.	Bacteroidetes vs. Acidobacteria	Bacteria vs. Bacteria	Inter-Genus	Inter-Phylum	Intra-Kingdom
103211	4327501	-0.333	0.01	Pseudomonas	Proteobacteria	Bacteria		Acidobacteria	Bacteria	Pseudomonas vs.	Proteobacteria vs. Acidobacteria	Bacteria vs. Bacteria	Inter-Genus	Inter-Phylum	Intra-Kingdom
103211	New.ReferenceOTU709	0.314	0		Bacteroidetes	Bacteria		Acidobacteria	Bacteria	vs.	Bacteroidetes vs. Acidobacteria	Bacteria vs. Bacteria	Intra-Genus	Inter-Phylum	Intra-Kingdom
103211	269930	0.252	0.04		Proteobacteria	Bacteria		Acidobacteria	Bacteria	vs.	Proteobacteria vs. Acidobacteria	Bacteria vs. Bacteria	Intra-Genus	Inter-Phylum	Intra-Kingdom
103211	4312143	0.383	0	Pseudoxanthomonas	Proteobacteria	Bacteria		Acidobacteria	Bacteria	Pseudoxanthomonas vs.	Proteobacteria vs. Acidobacteria	Bacteria vs. Bacteria	Inter-Genus	Inter-Phylum	Intra-Kingdom
103211	New.ReferenceOTU716	-0.288	0	Corynebacterium	Actinobacteria	Bacteria		Acidobacteria	Bacteria	Corynebacterium vs.	Actinobacteria vs. Acidobacteria	Bacteria vs. Bacteria	Inter-Genus	Inter-Phylum	Intra-Kingdom
103211	525942	-0.309	0.01	Prevotella	Bacteroidetes	Bacteria		Acidobacteria	Bacteria	Prevotella vs.	Bacteroidetes vs. Acidobacteria	Bacteria vs. Bacteria	Inter-Genus	Inter-Phylum	Intra-Kingdom
103211	New.ReferenceOTU436	0.29	0		Proteobacteria	Bacteria		Acidobacteria	Bacteria	vs.	Proteobacteria vs. Acidobacteria	Bacteria vs. Bacteria	Intra-Genus	Inter-Phylum	Intra-Kingdom
103211	103411	-0.215	0.05	Acinetobacter	Proteobacteria	Bacteria		Acidobacteria	Bacteria	Acinetobacter vs.	Proteobacteria vs. Acidobacteria	Bacteria vs. Bacteria	Inter-Genus	Inter-Phylum	Intra-Kingdom
103211	4328978	-0.288	0.01		Proteobacteria	Bacteria		Acidobacteria	Bacteria	vs.	Proteobacteria vs. Acidobacteria	Bacteria vs. Bacteria	Intra-Genus	Inter-Phylum	Intra-Kingdom
103211	4437418	0.33	0.01	Deinococcus	[Thermi]	Bacteria		Acidobacteria	Bacteria	Deinococcus vs.	[Thermi] vs. Acidobacteria	Bacteria vs. Bacteria	Inter-Genus	Inter-Phylum	Intra-Kingdom
103211	4422405	-0.269	0.01	Micrococcus	Actinobacteria	Bacteria		Acidobacteria	Bacteria	Micrococcus vs.	Actinobacteria vs. Acidobacteria	Bacteria vs. Bacteria	Inter-Genus	Inter-Phylum	Intra-Kingdom
103211	4418165	-0.257	0.04		Proteobacteria	Bacteria		Acidobacteria	Bacteria	vs.	Proteobacteria vs. Acidobacteria	Bacteria vs. Bacteria	Intra-Genus	Inter-Phylum	Intra-Kingdom
103211	938794	-0.301	0	Acinetobacter	Proteobacteria	Bacteria		Acidobacteria	Bacteria	Acinetobacter vs.	Proteobacteria vs. Acidobacteria	Bacteria vs. Bacteria	Inter-Genus	Inter-Phylum	Intra-Kingdom
103211	New.ReferenceOTU870	0.23	0.04	Propionibacterium	Actinobacteria	Bacteria		Acidobacteria	Bacteria	Propionibacterium vs.	Actinobacteria vs. Acidobacteria	Bacteria vs. Bacteria	Inter-Genus	Inter-Phylum	Intra-Kingdom
103211	4416763	-0.274	0.03	Streptococcus	Firmicutes	Bacteria		Acidobacteria	Bacteria	Streptococcus vs.	Firmicutes vs. Acidobacteria	Bacteria vs. Bacteria	Inter-Genus	Inter-Phylum	Intra-Kingdom
103211	4342336	0.289	0.01		Actinobacteria	Bacteria		Acidobacteria	Bacteria	vs.	Actinobacteria vs. Acidobacteria	Bacteria vs. Bacteria	Intra-Genus	Inter-Phylum	Intra-Kingdom
103211	4319020	0.257	0.04		Proteobacteria	Bacteria		Acidobacteria	Bacteria	vs.	Proteobacteria vs. Acidobacteria	Bacteria vs. Bacteria	Intra-Genus	Inter-Phylum	Intra-Kingdom
103211	New.ReferenceOTU17	-0.234	0.04	Streptococcus	Firmicutes	Bacteria		Acidobacteria	Bacteria	Streptococcus vs.	Firmicutes vs. Acidobacteria	Bacteria vs. Bacteria	Inter-Genus	Inter-Phylum	Intra-Kingdom
103211	19020	0.317	0		Actinobacteria	Bacteria		Acidobacteria	Bacteria	vs.	Actinobacteria vs. Acidobacteria	Bacteria vs. Bacteria	Intra-Genus	Inter-Phylum	Intra-Kingdom
103211	4466659	-0.265	0.02	Fusobacterium	Fusobacteria	Bacteria		Acidobacteria	Bacteria	Fusobacterium vs.	Fusobacteria vs. Acidobacteria	Bacteria vs. Bacteria	Inter-Genus	Inter-Phylum	Intra-Kingdom
103211	New.CleanUp.ReferenceOTU370678	0.242	0.02	Enhydrobacter	Proteobacteria	Bacteria		Acidobacteria	Bacteria	Enhydrobacter vs.	Proteobacteria vs. Acidobacteria	Bacteria vs. Bacteria	Inter-Genus	Inter-Phylum	Intra-Kingdom
103211	243185	-0.294	0.03		Proteobacteria	Bacteria		Acidobacteria	Bacteria	vs.	Proteobacteria vs. Acidobacteria	Bacteria vs. Bacteria	Intra-Genus	Inter-Phylum	Intra-Kingdom
103211	4462432	-0.248	0.03	Corynebacterium	Actinobacteria	Bacteria		Acidobacteria	Bacteria	Corynebacterium vs.	Actinobacteria vs. Acidobacteria	Bacteria vs. Bacteria	Inter-Genus	Inter-Phylum	Intra-Kingdom
103211	4458959	-0.269	0.05	Veillonella	Firmicutes	Bacteria		Acidobacteria	Bacteria	Veillonella vs.	Firmicutes vs. Acidobacteria	Bacteria vs. Bacteria	Inter-Genus	Inter-Phylum	Intra-Kingdom
103211	13463	-0.244	0.05	Corynebacterium	Actinobacteria	Bacteria		Acidobacteria	Bacteria	Corynebacterium vs.	Actinobacteria vs. Acidobacteria	Bacteria vs. Bacteria	Inter-Genus	Inter-Phylum	Intra-Kingdom
103211	4295725	0.293	0.02	Psychrobacter	Proteobacteria	Bacteria		Acidobacteria	Bacteria	Psychrobacter vs.	Proteobacteria vs. Acidobacteria	Bacteria vs. Bacteria	Inter-Genus	Inter-Phylum	Intra-Kingdom
103211	223656	0.232	0.04		Bacteroidetes	Bacteria		Acidobacteria	Bacteria	vs.	Bacteroidetes vs. Acidobacteria	Bacteria vs. Bacteria	Intra-Genus	Inter-Phylum	Intra-Kingdom
103211	101293	0.293	0.02	Chryseobacterium	Bacteroidetes	Bacteria		Acidobacteria	Bacteria	Chryseobacterium vs.	Bacteroidetes vs. Acidobacteria	Bacteria vs. Bacteria	Inter-Genus	Inter-Phylum	Intra-Kingdom
103211	ADMA-3Z-FOH.32960	-0.274	0.02	Penicillium	Ascomycota	Fungi		Acidobacteria	Bacteria	Penicillium vs.	Ascomycota vs. Acidobacteria	Fungi vs. Bacteria	Inter-Genus	Inter-Phylum	Inter-Kingdom
103211	4432889	0.364	0		Actinobacteria	Bacteria		Acidobacteria	Bacteria	vs.	Actinobacteria vs. Acidobacteria	Bacteria vs. Bacteria	Intra-Genus	Inter-Phylum	Intra-Kingdom
103211	529233	-0.233	0.05	Streptococcus	Firmicutes	Bacteria		Acidobacteria	Bacteria	Streptococcus vs.	Firmicutes vs. Acidobacteria	Bacteria vs. Bacteria	Inter-Genus	Inter-Phylum	Intra-Kingdom
103211	New.ReferenceOTU564	-0.219	0.05	Acinetobacter	Proteobacteria	Bacteria		Acidobacteria	Bacteria	Acinetobacter vs.	Proteobacteria vs. Acidobacteria	Bacteria vs. Bacteria	Inter-Genus	Inter-Phylum	Intra-Kingdom
103211	4347159	-0.255	0.03	Bifidobacterium	Actinobacteria	Bacteria		Acidobacteria	Bacteria	Bifidobacterium vs.	Actinobacteria vs. Acidobacteria	Bacteria vs. Bacteria	Inter-Genus	Inter-Phylum	Intra-Kingdom
103411	92262	-0.348	0.01		Actinobacteria	Bacteria	Acinetobacter	Proteobacteria	Bacteria	vs. Acinetobacter	Actinobacteria vs. Proteobacteria	Bacteria vs. Bacteria	Inter-Genus	Inter-Phylum	Intra-Kingdom
103411	New.ReferenceOTU1060	0.229	0.04		Proteobacteria	Bacteria	Acinetobacter	Proteobacteria	Bacteria	vs. Acinetobacter	Proteobacteria vs. Proteobacteria	Bacteria vs. Bacteria	Inter-Genus	Intra_Phylum	Intra-Kingdom
103411	4472294	-0.293	0	Lautropia	Proteobacteria	Bacteria	Acinetobacter	Proteobacteria	Bacteria	Lautropia vs. Acinetobacter	Proteobacteria vs. Proteobacteria	Bacteria vs. Bacteria	Inter-Genus	Intra_Phylum	Intra-Kingdom
103411	4342225	-0.316	0	Actinomyces	Actinobacteria	Bacteria	Acinetobacter	Proteobacteria	Bacteria	Actinomyces vs. Acinetobacter	Actinobacteria vs. Proteobacteria	Bacteria vs. Bacteria	Inter-Genus	Inter-Phylum	Intra-Kingdom
103411	4482374	0.371	0	Acinetobacter	Proteobacteria	Bacteria	Acinetobacter	Proteobacteria	Bacteria	Acinetobacter vs. Acinetobacter	Proteobacteria vs. Proteobacteria	Bacteria vs. Bacteria	Intra-Genus	Intra_Phylum	Intra-Kingdom
103411	4328978	0.233	0.01		Proteobacteria	Bacteria	Acinetobacter	Proteobacteria	Bacteria	vs. Acinetobacter	Proteobacteria vs. Proteobacteria	Bacteria vs. Bacteria	Inter-Genus	Intra_Phylum	Intra-Kingdom
103411	4482598	0.335	0.02	Acinetobacter	Proteobacteria	Bacteria	Acinetobacter	Proteobacteria	Bacteria	Acinetobacter vs. Acinetobacter	Proteobacteria vs. Proteobacteria	Bacteria vs. Bacteria	Intra-Genus	Intra_Phylum	Intra-Kingdom
103411	2211108	0.194	0.05	Brevundimonas	Proteobacteria	Bacteria	Acinetobacter	Proteobacteria	Bacteria	Brevundimonas vs. Acinetobacter	Proteobacteria vs. Proteobacteria	Bacteria vs. Bacteria	Inter-Genus	Intra_Phylum	Intra-Kingdom
103411	New.ReferenceOTU1057	0.332	0	Acinetobacter	Proteobacteria	Bacteria	Acinetobacter	Proteobacteria	Bacteria	Acinetobacter vs. Acinetobacter	Proteobacteria vs. Proteobacteria	Bacteria vs. Bacteria	Intra-Genus	Intra_Phylum	Intra-Kingdom
103411	4361528	0.374	0	Acinetobacter	Proteobacteria	Bacteria	Acinetobacter	Proteobacteria	Bacteria	Acinetobacter vs. Acinetobacter	Proteobacteria vs. Proteobacteria	Bacteria vs. Bacteria	Intra-Genus	Intra_Phylum	Intra-Kingdom
103411	New.ReferenceOTU838	0.285	0.02	Enhydrobacter	Proteobacteria	Bacteria	Acinetobacter	Proteobacteria	Bacteria	Enhydrobacter vs. Acinetobacter	Proteobacteria vs. Proteobacteria	Bacteria vs. Bacteria	Inter-Genus	Intra_Phylum	Intra-Kingdom
103411	573035	0.41	0	Alicyclobacillus	Firmicutes	Bacteria	Acinetobacter	Proteobacteria	Bacteria	Alicyclobacillus vs. Acinetobacter	Firmicutes vs. Proteobacteria	Bacteria vs. Bacteria	Inter-Genus	Inter-Phylum	Intra-Kingdom
103411	428705	0.227	0.05	Staphylococcus	Firmicutes	Bacteria	Acinetobacter	Proteobacteria	Bacteria	Staphylococcus vs. Acinetobacter	Firmicutes vs. Proteobacteria	Bacteria vs. Bacteria	Inter-Genus	Inter-Phylum	Intra-Kingdom
103411	551775	0.222	0.05		Chloroflexi	Bacteria	Acinetobacter	Proteobacteria	Bacteria	vs. Acinetobacter	Chloroflexi vs. Proteobacteria	Bacteria vs. Bacteria	Inter-Genus	Inter-Phylum	Intra-Kingdom
103411	103211	-0.215	0.05		Acidobacteria	Bacteria	Acinetobacter	Proteobacteria	Bacteria	vs. Acinetobacter	Acidobacteria vs. Proteobacteria	Bacteria vs. Bacteria	Inter-Genus	Inter-Phylum	Intra-Kingdom
103411	4426163	-0.42	0	Prevotella	Bacteroidetes	Bacteria	Acinetobacter	Proteobacteria	Bacteria	Prevotella vs. Acinetobacter	Bacteroidetes vs. Proteobacteria	Bacteria vs. Bacteria	Inter-Genus	Inter-Phylum	Intra-Kingdom
103411	4366487	-0.324	0.01	Capnocytophaga	Bacteroidetes	Bacteria	Acinetobacter	Proteobacteria	Bacteria	Capnocytophaga vs. Acinetobacter	Bacteroidetes vs. Proteobacteria	Bacteria vs. Bacteria	Inter-Genus	Inter-Phylum	Intra-Kingdom
103411	4469924	0.238	0.02	Anoxybacillus	Firmicutes	Bacteria	Acinetobacter	Proteobacteria	Bacteria	Anoxybacillus vs. Acinetobacter	Firmicutes vs. Proteobacteria	Bacteria vs. Bacteria	Inter-Genus	Inter-Phylum	Intra-Kingdom
103411	523025	-0.401	0	Streptococcus	Firmicutes	Bacteria	Acinetobacter	Proteobacteria	Bacteria	Streptococcus vs. Acinetobacter	Firmicutes vs. Proteobacteria	Bacteria vs. Bacteria	Inter-Genus	Inter-Phylum	Intra-Kingdom
103411	1084157	-0.267	0.04		Actinobacteria	Bacteria	Acinetobacter	Proteobacteria	Bacteria	vs. Acinetobacter	Actinobacteria vs. Proteobacteria	Bacteria vs. Bacteria	Inter-Genus	Inter-Phylum	Intra-Kingdom
103411	4425214	-0.291	0.03	Streptococcus	Firmicutes	Bacteria	Acinetobacter	Proteobacteria	Bacteria	Streptococcus vs. Acinetobacter	Firmicutes vs. Proteobacteria	Bacteria vs. Bacteria	Inter-Genus	Inter-Phylum	Intra-Kingdom
103411	4028105	0.287	0.01	Wautersiella	Bacteroidetes	Bacteria	Acinetobacter	Proteobacteria	Bacteria	Wautersiella vs. Acinetobacter	Bacteroidetes vs. Proteobacteria	Bacteria vs. Bacteria	Inter-Genus	Inter-Phylum	Intra-Kingdom
103411	4463767	-0.206	0.05		Actinobacteria	Bacteria	Acinetobacter	Proteobacteria	Bacteria	vs. Acinetobacter	Actinobacteria vs. Proteobacteria	Bacteria vs. Bacteria	Inter-Genus	Inter-Phylum	Intra-Kingdom
103411	4401957	-0.303	0	Campylobacter	Proteobacteria	Bacteria	Acinetobacter	Proteobacteria	Bacteria	Campylobacter vs. Acinetobacter	Proteobacteria vs. Proteobacteria	Bacteria vs. Bacteria	Inter-Genus	Intra_Phylum	Intra-Kingdom
103411	650171	0.309	0.02	Corynebacterium	Actinobacteria	Bacteria	Acinetobacter	Proteobacteria	Bacteria	Corynebacterium vs. Acinetobacter	Actinobacteria vs. Proteobacteria	Bacteria vs. Bacteria	Inter-Genus	Inter-Phylum	Intra-Kingdom
103411	282360	0.331	0.01	Corynebacterium	Actinobacteria	Bacteria	Acinetobacter	Proteobacteria	Bacteria	Corynebacterium vs. Acinetobacter	Actinobacteria vs. Proteobacteria	Bacteria vs. Bacteria	Inter-Genus	Inter-Phylum	Intra-Kingdom
103411	New.CleanUp.ReferenceOTU122414	0.224	0.02	Enhydrobacter	Proteobacteria	Bacteria	Acinetobacter	Proteobacteria	Bacteria	Enhydrobacter vs. Acinetobacter	Proteobacteria vs. Proteobacteria	Bacteria vs. Bacteria	Inter-Genus	Intra_Phylum	Intra-Kingdom
103411	179208	0.219	0.03	Acinetobacter	Proteobacteria	Bacteria	Acinetobacter	Proteobacteria	Bacteria	Acinetobacter vs. Acinetobacter	Proteobacteria vs. Proteobacteria	Bacteria vs. Bacteria	Intra-Genus	Intra_Phylum	Intra-Kingdom
103411	873972	0.371	0	Acinetobacter	Proteobacteria	Bacteria	Acinetobacter	Proteobacteria	Bacteria	Acinetobacter vs. Acinetobacter	Proteobacteria vs. Proteobacteria	Bacteria vs. Bacteria	Intra-Genus	Intra_Phylum	Intra-Kingdom
103411	New.ReferenceOTU1191	0.315	0	Enhydrobacter	Proteobacteria	Bacteria	Acinetobacter	Proteobacteria	Bacteria	Enhydrobacter vs. Acinetobacter	Proteobacteria vs. Proteobacteria	Bacteria vs. Bacteria	Inter-Genus	Intra_Phylum	Intra-Kingdom
103411	4458306	-0.31	0	Veillonella	Firmicutes	Bacteria	Acinetobacter	Proteobacteria	Bacteria	Veillonella vs. Acinetobacter	Firmicutes vs. Proteobacteria	Bacteria vs. Bacteria	Inter-Genus	Inter-Phylum	Intra-Kingdom
103411	526682	-0.31	0.01	Actinomyces	Actinobacteria	Bacteria	Acinetobacter	Proteobacteria	Bacteria	Actinomyces vs. Acinetobacter	Actinobacteria vs. Proteobacteria	Bacteria vs. Bacteria	Inter-Genus	Inter-Phylum	Intra-Kingdom
103411	4324464	-0.29	0.03	Leptotrichia	Fusobacteria	Bacteria	Acinetobacter	Proteobacteria	Bacteria	Leptotrichia vs. Acinetobacter	Fusobacteria vs. Proteobacteria	Bacteria vs. Bacteria	Inter-Genus	Inter-Phylum	Intra-Kingdom
103411	4466659	0.213	0.03	Fusobacterium	Fusobacteria	Bacteria	Acinetobacter	Proteobacteria	Bacteria	Fusobacterium vs. Acinetobacter	Fusobacteria vs. Proteobacteria	Bacteria vs. Bacteria	Inter-Genus	Inter-Phylum	Intra-Kingdom
103411	2654263	-0.322	0.02	Haemophilus	Proteobacteria	Bacteria	Acinetobacter	Proteobacteria	Bacteria	Haemophilus vs. Acinetobacter	Proteobacteria vs. Proteobacteria	Bacteria vs. Bacteria	Inter-Genus	Intra_Phylum	Intra-Kingdom
103411	4321402	-0.364	0	Prevotella	Bacteroidetes	Bacteria	Acinetobacter	Proteobacteria	Bacteria	Prevotella vs. Acinetobacter	Bacteroidetes vs. Proteobacteria	Bacteria vs. Bacteria	Inter-Genus	Inter-Phylum	Intra-Kingdom
103411	4352493	-0.293	0.03	Eikenella	Proteobacteria	Bacteria	Acinetobacter	Proteobacteria	Bacteria	Eikenella vs. Acinetobacter	Proteobacteria vs. Proteobacteria	Bacteria vs. Bacteria	Inter-Genus	Intra_Phylum	Intra-Kingdom
103411	4307391	-0.285	0.05	Prevotella	Bacteroidetes	Bacteria	Acinetobacter	Proteobacteria	Bacteria	Prevotella vs. Acinetobacter	Bacteroidetes vs. Proteobacteria	Bacteria vs. Bacteria	Inter-Genus	Inter-Phylum	Intra-Kingdom
103411	875735	-0.233	0.05	Actinomyces	Actinobacteria	Bacteria	Acinetobacter	Proteobacteria	Bacteria	Actinomyces vs. Acinetobacter	Actinobacteria vs. Proteobacteria	Bacteria vs. Bacteria	Inter-Genus	Inter-Phylum	Intra-Kingdom
103411	4459560	-0.308	0.01	Actinomyces	Actinobacteria	Bacteria	Acinetobacter	Proteobacteria	Bacteria	Actinomyces vs. Acinetobacter	Actinobacteria vs. Proteobacteria	Bacteria vs. Bacteria	Inter-Genus	Inter-Phylum	Intra-Kingdom
103411	New.ReferenceOTU1140	0.258	0.01	Pseudomonas	Proteobacteria	Bacteria	Acinetobacter	Proteobacteria	Bacteria	Pseudomonas vs. Acinetobacter	Proteobacteria vs. Proteobacteria	Bacteria vs. Bacteria	Inter-Genus	Intra_Phylum	Intra-Kingdom
103411	New.ReferenceOTU564	0.248	0.03	Acinetobacter	Proteobacteria	Bacteria	Acinetobacter	Proteobacteria	Bacteria	Acinetobacter vs. Acinetobacter	Proteobacteria vs. Proteobacteria	Bacteria vs. Bacteria	Intra-Genus	Intra_Phylum	Intra-Kingdom
103411	4472050	-0.249	0.05		Actinobacteria	Bacteria	Acinetobacter	Proteobacteria	Bacteria	vs. Acinetobacter	Actinobacteria vs. Proteobacteria	Bacteria vs. Bacteria	Inter-Genus	Inter-Phylum	Intra-Kingdom
103411	New.ReferenceOTU1074	0.362	0.01	Acinetobacter	Proteobacteria	Bacteria	Acinetobacter	Proteobacteria	Bacteria	Acinetobacter vs. Acinetobacter	Proteobacteria vs. Proteobacteria	Bacteria vs. Bacteria	Intra-Genus	Intra_Phylum	Intra-Kingdom
103411	ADMA-3Z-LP.245	0.365	0	Aspergillus	Ascomycota	Fungi	Acinetobacter	Proteobacteria	Bacteria	Aspergillus vs. Acinetobacter	Ascomycota vs. Proteobacteria	Fungi vs. Bacteria	Inter-Genus	Inter-Phylum	Inter-Kingdom
103411	4474951	-0.256	0.05	Veillonella	Firmicutes	Bacteria	Acinetobacter	Proteobacteria	Bacteria	Veillonella vs. Acinetobacter	Firmicutes vs. Proteobacteria	Bacteria vs. Bacteria	Inter-Genus	Inter-Phylum	Intra-Kingdom
103411	ADMA-3Z-FOH.72367	0.216	0.04	Malassezia	Basidiomycota	Fungi	Acinetobacter	Proteobacteria	Bacteria	Malassezia vs. Acinetobacter	Basidiomycota vs. Proteobacteria	Fungi vs. Bacteria	Inter-Genus	Inter-Phylum	Inter-Kingdom
103411	4404577	-0.278	0		Firmicutes	Bacteria	Acinetobacter	Proteobacteria	Bacteria	vs. Acinetobacter	Firmicutes vs. Proteobacteria	Bacteria vs. Bacteria	Inter-Genus	Inter-Phylum	Intra-Kingdom
103411	1140286	-0.243	0.04	Hylemonella	Proteobacteria	Bacteria	Acinetobacter	Proteobacteria	Bacteria	Hylemonella vs. Acinetobacter	Proteobacteria vs. Proteobacteria	Bacteria vs. Bacteria	Inter-Genus	Intra_Phylum	Intra-Kingdom
103411	New.ReferenceOTU1287	0.301	0	Neisseria	Proteobacteria	Bacteria	Acinetobacter	Proteobacteria	Bacteria	Neisseria vs. Acinetobacter	Proteobacteria vs. Proteobacteria	Bacteria vs. Bacteria	Inter-Genus	Intra_Phylum	Intra-Kingdom
103411	New.ReferenceOTU705	0.299	0.02	Acinetobacter	Proteobacteria	Bacteria	Acinetobacter	Proteobacteria	Bacteria	Acinetobacter vs. Acinetobacter	Proteobacteria vs. Proteobacteria	Bacteria vs. Bacteria	Intra-Genus	Intra_Phylum	Intra-Kingdom
103411	128300	-0.297	0.01	Lactobacillus	Firmicutes	Bacteria	Acinetobacter	Proteobacteria	Bacteria	Lactobacillus vs. Acinetobacter	Firmicutes vs. Proteobacteria	Bacteria vs. Bacteria	Inter-Genus	Inter-Phylum	Intra-Kingdom
103411	4400476	0.273	0	Methylibium	Proteobacteria	Bacteria	Acinetobacter	Proteobacteria	Bacteria	Methylibium vs. Acinetobacter	Proteobacteria vs. Proteobacteria	Bacteria vs. Bacteria	Inter-Genus	Intra_Phylum	Intra-Kingdom
103411	4376236	0.246	0.03		Proteobacteria	Bacteria	Acinetobacter	Proteobacteria	Bacteria	vs. Acinetobacter	Proteobacteria vs. Proteobacteria	Bacteria vs. Bacteria	Inter-Genus	Intra_Phylum	Intra-Kingdom
103411	3449122	-0.314	0.01	Streptococcus	Firmicutes	Bacteria	Acinetobacter	Proteobacteria	Bacteria	Streptococcus vs. Acinetobacter	Firmicutes vs. Proteobacteria	Bacteria vs. Bacteria	Inter-Genus	Inter-Phylum	Intra-Kingdom
103411	128390	0.349	0	Corynebacterium	Actinobacteria	Bacteria	Acinetobacter	Proteobacteria	Bacteria	Corynebacterium vs. Acinetobacter	Actinobacteria vs. Proteobacteria	Bacteria vs. Bacteria	Inter-Genus	Inter-Phylum	Intra-Kingdom
103411	New.CleanUp.ReferenceOTU104342	0.306	0.01	Corynebacterium	Actinobacteria	Bacteria	Acinetobacter	Proteobacteria	Bacteria	Corynebacterium vs. Acinetobacter	Actinobacteria vs. Proteobacteria	Bacteria vs. Bacteria	Inter-Genus	Inter-Phylum	Intra-Kingdom
103411	134265	0.244	0.02	Prevotella	Bacteroidetes	Bacteria	Acinetobacter	Proteobacteria	Bacteria	Prevotella vs. Acinetobacter	Bacteroidetes vs. Proteobacteria	Bacteria vs. Bacteria	Inter-Genus	Inter-Phylum	Intra-Kingdom
103411	4454839	0.376	0		Proteobacteria	Bacteria	Acinetobacter	Proteobacteria	Bacteria	vs. Acinetobacter	Proteobacteria vs. Proteobacteria	Bacteria vs. Bacteria	Inter-Genus	Intra_Phylum	Intra-Kingdom
103411	61836	-0.208	0.04		Proteobacteria	Bacteria	Acinetobacter	Proteobacteria	Bacteria	vs. Acinetobacter	Proteobacteria vs. Proteobacteria	Bacteria vs. Bacteria	Inter-Genus	Intra_Phylum	Intra-Kingdom
103411	499109	-0.284	0.01	Streptococcus	Firmicutes	Bacteria	Acinetobacter	Proteobacteria	Bacteria	Streptococcus vs. Acinetobacter	Firmicutes vs. Proteobacteria	Bacteria vs. Bacteria	Inter-Genus	Inter-Phylum	Intra-Kingdom
103411	New.CleanUp.ReferenceOTU83647	0.201	0.05	Propionibacterium	Actinobacteria	Bacteria	Acinetobacter	Proteobacteria	Bacteria	Propionibacterium vs. Acinetobacter	Actinobacteria vs. Proteobacteria	Bacteria vs. Bacteria	Inter-Genus	Inter-Phylum	Intra-Kingdom
103411	4460914	-0.243	0.04	Leptotrichia	Fusobacteria	Bacteria	Acinetobacter	Proteobacteria	Bacteria	Leptotrichia vs. Acinetobacter	Fusobacteria vs. Proteobacteria	Bacteria vs. Bacteria	Inter-Genus	Inter-Phylum	Intra-Kingdom
103411	941632	0.326	0	Corynebacterium	Actinobacteria	Bacteria	Acinetobacter	Proteobacteria	Bacteria	Corynebacterium vs. Acinetobacter	Actinobacteria vs. Proteobacteria	Bacteria vs. Bacteria	Inter-Genus	Inter-Phylum	Intra-Kingdom
103411	952003	-0.372	0.01	Rothia	Actinobacteria	Bacteria	Acinetobacter	Proteobacteria	Bacteria	Rothia vs. Acinetobacter	Actinobacteria vs. Proteobacteria	Bacteria vs. Bacteria	Inter-Genus	Inter-Phylum	Intra-Kingdom
103411	109263	0.335	0	Pseudomonas	Proteobacteria	Bacteria	Acinetobacter	Proteobacteria	Bacteria	Pseudomonas vs. Acinetobacter	Proteobacteria vs. Proteobacteria	Bacteria vs. Bacteria	Inter-Genus	Intra_Phylum	Intra-Kingdom
103411	New.CleanUp.ReferenceOTU302804	0.308	0	Corynebacterium	Actinobacteria	Bacteria	Acinetobacter	Proteobacteria	Bacteria	Corynebacterium vs. Acinetobacter	Actinobacteria vs. Proteobacteria	Bacteria vs. Bacteria	Inter-Genus	Inter-Phylum	Intra-Kingdom
103411	2280817	0.256	0.03	Prevotella	Bacteroidetes	Bacteria	Acinetobacter	Proteobacteria	Bacteria	Prevotella vs. Acinetobacter	Bacteroidetes vs. Proteobacteria	Bacteria vs. Bacteria	Inter-Genus	Inter-Phylum	Intra-Kingdom
103411	4432431	-0.265	0.03	Aggregatibacter	Proteobacteria	Bacteria	Acinetobacter	Proteobacteria	Bacteria	Aggregatibacter vs. Acinetobacter	Proteobacteria vs. Proteobacteria	Bacteria vs. Bacteria	Inter-Genus	Intra_Phylum	Intra-Kingdom
103411	159711	0.304	0.01	Acinetobacter	Proteobacteria	Bacteria	Acinetobacter	Proteobacteria	Bacteria	Acinetobacter vs. Acinetobacter	Proteobacteria vs. Proteobacteria	Bacteria vs. Bacteria	Intra-Genus	Intra_Phylum	Intra-Kingdom
103411	92535	-0.29	0.03	Streptococcus	Firmicutes	Bacteria	Acinetobacter	Proteobacteria	Bacteria	Streptococcus vs. Acinetobacter	Firmicutes vs. Proteobacteria	Bacteria vs. Bacteria	Inter-Genus	Inter-Phylum	Intra-Kingdom
103411	4393962	-0.303	0.02		TM7	Bacteria	Acinetobacter	Proteobacteria	Bacteria	vs. Acinetobacter	TM7 vs. Proteobacteria	Bacteria vs. Bacteria	Inter-Genus	Inter-Phylum	Intra-Kingdom
103411	WTS-3V-LP.20872	0.262	0.04	Malassezia	Basidiomycota	Fungi	Acinetobacter	Proteobacteria	Bacteria	Malassezia vs. Acinetobacter	Basidiomycota vs. Proteobacteria	Fungi vs. Bacteria	Inter-Genus	Inter-Phylum	Inter-Kingdom
103411	4335578	-0.324	0		Firmicutes	Bacteria	Acinetobacter	Proteobacteria	Bacteria	vs. Acinetobacter	Firmicutes vs. Proteobacteria	Bacteria vs. Bacteria	Inter-Genus	Inter-Phylum	Intra-Kingdom
103411	1016369	0.257	0.02	Bacillus	Firmicutes	Bacteria	Acinetobacter	Proteobacteria	Bacteria	Bacillus vs. Acinetobacter	Firmicutes vs. Proteobacteria	Bacteria vs. Bacteria	Inter-Genus	Inter-Phylum	Intra-Kingdom
103411	254938	0.297	0.05		Proteobacteria	Bacteria	Acinetobacter	Proteobacteria	Bacteria	vs. Acinetobacter	Proteobacteria vs. Proteobacteria	Bacteria vs. Bacteria	Inter-Genus	Intra_Phylum	Intra-Kingdom
103411	272150	-0.289	0	Streptococcus	Firmicutes	Bacteria	Acinetobacter	Proteobacteria	Bacteria	Streptococcus vs. Acinetobacter	Firmicutes vs. Proteobacteria	Bacteria vs. Bacteria	Inter-Genus	Inter-Phylum	Intra-Kingdom
103411	4297222	-0.376	0	Streptococcus	Firmicutes	Bacteria	Acinetobacter	Proteobacteria	Bacteria	Streptococcus vs. Acinetobacter	Firmicutes vs. Proteobacteria	Bacteria vs. Bacteria	Inter-Genus	Inter-Phylum	Intra-Kingdom
103411	656307	0.294	0		Proteobacteria	Bacteria	Acinetobacter	Proteobacteria	Bacteria	vs. Acinetobacter	Proteobacteria vs. Proteobacteria	Bacteria vs. Bacteria	Inter-Genus	Intra_Phylum	Intra-Kingdom
103411	308848	-0.253	0.03	Neisseria	Proteobacteria	Bacteria	Acinetobacter	Proteobacteria	Bacteria	Neisseria vs. Acinetobacter	Proteobacteria vs. Proteobacteria	Bacteria vs. Bacteria	Inter-Genus	Intra_Phylum	Intra-Kingdom
103411	3453734	0.367	0	Acinetobacter	Proteobacteria	Bacteria	Acinetobacter	Proteobacteria	Bacteria	Acinetobacter vs. Acinetobacter	Proteobacteria vs. Proteobacteria	Bacteria vs. Bacteria	Intra-Genus	Intra_Phylum	Intra-Kingdom
103411	New.ReferenceOTU991	-0.214	0.05	Propionibacterium	Actinobacteria	Bacteria	Acinetobacter	Proteobacteria	Bacteria	Propionibacterium vs. Acinetobacter	Actinobacteria vs. Proteobacteria	Bacteria vs. Bacteria	Inter-Genus	Inter-Phylum	Intra-Kingdom
103411	4385138	-0.232	0.04	Haemophilus	Proteobacteria	Bacteria	Acinetobacter	Proteobacteria	Bacteria	Haemophilus vs. Acinetobacter	Proteobacteria vs. Proteobacteria	Bacteria vs. Bacteria	Inter-Genus	Intra_Phylum	Intra-Kingdom
103411	4316391	-0.259	0.04	Veillonella	Firmicutes	Bacteria	Acinetobacter	Proteobacteria	Bacteria	Veillonella vs. Acinetobacter	Firmicutes vs. Proteobacteria	Bacteria vs. Bacteria	Inter-Genus	Inter-Phylum	Intra-Kingdom
103411	781371	-0.282	0		Actinobacteria	Bacteria	Acinetobacter	Proteobacteria	Bacteria	vs. Acinetobacter	Actinobacteria vs. Proteobacteria	Bacteria vs. Bacteria	Inter-Genus	Inter-Phylum	Intra-Kingdom
103411	3393186	-0.262	0.03		Proteobacteria	Bacteria	Acinetobacter	Proteobacteria	Bacteria	vs. Acinetobacter	Proteobacteria vs. Proteobacteria	Bacteria vs. Bacteria	Inter-Genus	Intra_Phylum	Intra-Kingdom
103411	94705	-0.246	0.02	Deinococcus	[Thermi]	Bacteria	Acinetobacter	Proteobacteria	Bacteria	Deinococcus vs. Acinetobacter	[Thermi] vs. Proteobacteria	Bacteria vs. Bacteria	Inter-Genus	Inter-Phylum	Intra-Kingdom
103411	165489	0.363	0		Proteobacteria	Bacteria	Acinetobacter	Proteobacteria	Bacteria	vs. Acinetobacter	Proteobacteria vs. Proteobacteria	Bacteria vs. Bacteria	Inter-Genus	Intra_Phylum	Intra-Kingdom
103411	New.CleanUp.ReferenceOTU255320	-0.249	0.04	Neisseria	Proteobacteria	Bacteria	Acinetobacter	Proteobacteria	Bacteria	Neisseria vs. Acinetobacter	Proteobacteria vs. Proteobacteria	Bacteria vs. Bacteria	Inter-Genus	Intra_Phylum	Intra-Kingdom
103411	3229180	0.256	0.05		Proteobacteria	Bacteria	Acinetobacter	Proteobacteria	Bacteria	vs. Acinetobacter	Proteobacteria vs. Proteobacteria	Bacteria vs. Bacteria	Inter-Genus	Intra_Phylum	Intra-Kingdom
103411	4365684	-0.224	0.03		TM7	Bacteria	Acinetobacter	Proteobacteria	Bacteria	vs. Acinetobacter	TM7 vs. Proteobacteria	Bacteria vs. Bacteria	Inter-Genus	Inter-Phylum	Intra-Kingdom
103411	New.ReferenceOTU162	0.189	0.05	Streptococcus	Firmicutes	Bacteria	Acinetobacter	Proteobacteria	Bacteria	Streptococcus vs. Acinetobacter	Firmicutes vs. Proteobacteria	Bacteria vs. Bacteria	Inter-Genus	Inter-Phylum	Intra-Kingdom
103411	New.ReferenceOTU899	-0.341	0.02	Neisseria	Proteobacteria	Bacteria	Acinetobacter	Proteobacteria	Bacteria	Neisseria vs. Acinetobacter	Proteobacteria vs. Proteobacteria	Bacteria vs. Bacteria	Inter-Genus	Intra_Phylum	Intra-Kingdom
103411	New.CleanUp.ReferenceOTU123920	0.237	0.02	Shewanella	Proteobacteria	Bacteria	Acinetobacter	Proteobacteria	Bacteria	Shewanella vs. Acinetobacter	Proteobacteria vs. Proteobacteria	Bacteria vs. Bacteria	Inter-Genus	Intra_Phylum	Intra-Kingdom
103411	4470078	-0.454	0	Corynebacterium	Actinobacteria	Bacteria	Acinetobacter	Proteobacteria	Bacteria	Corynebacterium vs. Acinetobacter	Actinobacteria vs. Proteobacteria	Bacteria vs. Bacteria	Inter-Genus	Inter-Phylum	Intra-Kingdom
103411	688993	0.228	0.05	Mycobacterium	Actinobacteria	Bacteria	Acinetobacter	Proteobacteria	Bacteria	Mycobacterium vs. Acinetobacter	Actinobacteria vs. Proteobacteria	Bacteria vs. Bacteria	Inter-Genus	Inter-Phylum	Intra-Kingdom
103411	4297119	-0.405	0	Leptotrichia	Fusobacteria	Bacteria	Acinetobacter	Proteobacteria	Bacteria	Leptotrichia vs. Acinetobacter	Fusobacteria vs. Proteobacteria	Bacteria vs. Bacteria	Inter-Genus	Inter-Phylum	Intra-Kingdom
103411	New.CleanUp.ReferenceOTU46247	0.308	0	Enhydrobacter	Proteobacteria	Bacteria	Acinetobacter	Proteobacteria	Bacteria	Enhydrobacter vs. Acinetobacter	Proteobacteria vs. Proteobacteria	Bacteria vs. Bacteria	Inter-Genus	Intra_Phylum	Intra-Kingdom
103411	New.ReferenceOTU122	0.248	0.01	Corynebacterium	Actinobacteria	Bacteria	Acinetobacter	Proteobacteria	Bacteria	Corynebacterium vs. Acinetobacter	Actinobacteria vs. Proteobacteria	Bacteria vs. Bacteria	Inter-Genus	Inter-Phylum	Intra-Kingdom
103411	4469960	0.255	0		Proteobacteria	Bacteria	Acinetobacter	Proteobacteria	Bacteria	vs. Acinetobacter	Proteobacteria vs. Proteobacteria	Bacteria vs. Bacteria	Inter-Genus	Intra_Phylum	Intra-Kingdom
103411	New.CleanUp.ReferenceOTU340411	-0.202	0.05	Haemophilus	Proteobacteria	Bacteria	Acinetobacter	Proteobacteria	Bacteria	Haemophilus vs. Acinetobacter	Proteobacteria vs. Proteobacteria	Bacteria vs. Bacteria	Inter-Genus	Intra_Phylum	Intra-Kingdom
103411	933546	-0.388	0		Proteobacteria	Bacteria	Acinetobacter	Proteobacteria	Bacteria	vs. Acinetobacter	Proteobacteria vs. Proteobacteria	Bacteria vs. Bacteria	Inter-Genus	Intra_Phylum	Intra-Kingdom
103411	4463237	-0.283	0.02	Actinomyces	Actinobacteria	Bacteria	Acinetobacter	Proteobacteria	Bacteria	Actinomyces vs. Acinetobacter	Actinobacteria vs. Proteobacteria	Bacteria vs. Bacteria	Inter-Genus	Inter-Phylum	Intra-Kingdom
103411	4392350	-0.272	0.04	Capnocytophaga	Bacteroidetes	Bacteria	Acinetobacter	Proteobacteria	Bacteria	Capnocytophaga vs. Acinetobacter	Bacteroidetes vs. Proteobacteria	Bacteria vs. Bacteria	Inter-Genus	Inter-Phylum	Intra-Kingdom
103411	353576	0.445	0	Acinetobacter	Proteobacteria	Bacteria	Acinetobacter	Proteobacteria	Bacteria	Acinetobacter vs. Acinetobacter	Proteobacteria vs. Proteobacteria	Bacteria vs. Bacteria	Intra-Genus	Intra_Phylum	Intra-Kingdom
103411	New.ReferenceOTU1264	0.384	0	Micrococcus	Actinobacteria	Bacteria	Acinetobacter	Proteobacteria	Bacteria	Micrococcus vs. Acinetobacter	Actinobacteria vs. Proteobacteria	Bacteria vs. Bacteria	Inter-Genus	Inter-Phylum	Intra-Kingdom
103411	4308023	-0.215	0.05	Sphingomonas	Proteobacteria	Bacteria	Acinetobacter	Proteobacteria	Bacteria	Sphingomonas vs. Acinetobacter	Proteobacteria vs. Proteobacteria	Bacteria vs. Bacteria	Inter-Genus	Intra_Phylum	Intra-Kingdom
103411	New.CleanUp.ReferenceOTU85387	0.232	0.02	Micrococcus	Actinobacteria	Bacteria	Acinetobacter	Proteobacteria	Bacteria	Micrococcus vs. Acinetobacter	Actinobacteria vs. Proteobacteria	Bacteria vs. Bacteria	Inter-Genus	Inter-Phylum	Intra-Kingdom
103411	New.ReferenceOTU833	0.318	0	Enhydrobacter	Proteobacteria	Bacteria	Acinetobacter	Proteobacteria	Bacteria	Enhydrobacter vs. Acinetobacter	Proteobacteria vs. Proteobacteria	Bacteria vs. Bacteria	Inter-Genus	Intra_Phylum	Intra-Kingdom
103411	New.ReferenceOTU71	0.286	0.02	Staphylococcus	Firmicutes	Bacteria	Acinetobacter	Proteobacteria	Bacteria	Staphylococcus vs. Acinetobacter	Firmicutes vs. Proteobacteria	Bacteria vs. Bacteria	Inter-Genus	Inter-Phylum	Intra-Kingdom
103411	633624	0.303	0	Acinetobacter	Proteobacteria	Bacteria	Acinetobacter	Proteobacteria	Bacteria	Acinetobacter vs. Acinetobacter	Proteobacteria vs. Proteobacteria	Bacteria vs. Bacteria	Intra-Genus	Intra_Phylum	Intra-Kingdom
103411	4397479	-0.227	0.05	Deinococcus	[Thermi]	Bacteria	Acinetobacter	Proteobacteria	Bacteria	Deinococcus vs. Acinetobacter	[Thermi] vs. Proteobacteria	Bacteria vs. Bacteria	Inter-Genus	Inter-Phylum	Intra-Kingdom
103411	4352494	-0.297	0	Selenomonas	Firmicutes	Bacteria	Acinetobacter	Proteobacteria	Bacteria	Selenomonas vs. Acinetobacter	Firmicutes vs. Proteobacteria	Bacteria vs. Bacteria	Inter-Genus	Inter-Phylum	Intra-Kingdom
103411	4334479	-0.298	0.01	Actinomyces	Actinobacteria	Bacteria	Acinetobacter	Proteobacteria	Bacteria	Actinomyces vs. Acinetobacter	Actinobacteria vs. Proteobacteria	Bacteria vs. Bacteria	Inter-Genus	Inter-Phylum	Intra-Kingdom
103411	344057	-0.29	0.02	Deinococcus	[Thermi]	Bacteria	Acinetobacter	Proteobacteria	Bacteria	Deinococcus vs. Acinetobacter	[Thermi] vs. Proteobacteria	Bacteria vs. Bacteria	Inter-Genus	Inter-Phylum	Intra-Kingdom
103411	New.CleanUp.ReferenceOTU129979	0.254	0.04	Corynebacterium	Actinobacteria	Bacteria	Acinetobacter	Proteobacteria	Bacteria	Corynebacterium vs. Acinetobacter	Actinobacteria vs. Proteobacteria	Bacteria vs. Bacteria	Inter-Genus	Inter-Phylum	Intra-Kingdom
1047075	635303	0.259	0.01	Acinetobacter	Proteobacteria	Bacteria		Actinobacteria	Bacteria	Acinetobacter vs.	Proteobacteria vs. Actinobacteria	Bacteria vs. Bacteria	Inter-Genus	Inter-Phylum	Intra-Kingdom
1047075	627230	0.325	0	Paracoccus	Proteobacteria	Bacteria		Actinobacteria	Bacteria	Paracoccus vs.	Proteobacteria vs. Actinobacteria	Bacteria vs. Bacteria	Inter-Genus	Inter-Phylum	Intra-Kingdom
1047075	150891	-0.208	0.05	Mycobacterium	Actinobacteria	Bacteria		Actinobacteria	Bacteria	Mycobacterium vs.	Actinobacteria vs. Actinobacteria	Bacteria vs. Bacteria	Inter-Genus	Intra_Phylum	Intra-Kingdom
1047075	SW-3Y-LP.2012	0.325	0.01	Malassezia	Basidiomycota	Fungi		Actinobacteria	Bacteria	Malassezia vs.	Basidiomycota vs. Actinobacteria	Fungi vs. Bacteria	Inter-Genus	Inter-Phylum	Inter-Kingdom
1047075	410048	0.25	0.05	Pseudomonas	Proteobacteria	Bacteria		Actinobacteria	Bacteria	Pseudomonas vs.	Proteobacteria vs. Actinobacteria	Bacteria vs. Bacteria	Inter-Genus	Inter-Phylum	Intra-Kingdom
1047075	164830	0.308	0.01		Proteobacteria	Bacteria		Actinobacteria	Bacteria	vs.	Proteobacteria vs. Actinobacteria	Bacteria vs. Bacteria	Intra-Genus	Inter-Phylum	Intra-Kingdom
1047075	FH-3Z-LP.27658	-0.235	0.04	Malassezia	Basidiomycota	Fungi		Actinobacteria	Bacteria	Malassezia vs.	Basidiomycota vs. Actinobacteria	Fungi vs. Bacteria	Inter-Genus	Inter-Phylum	Inter-Kingdom
1047075	4389037	0.238	0.04	Pseudomonas	Proteobacteria	Bacteria		Actinobacteria	Bacteria	Pseudomonas vs.	Proteobacteria vs. Actinobacteria	Bacteria vs. Bacteria	Inter-Genus	Inter-Phylum	Intra-Kingdom
1047075	4459560	0.215	0.05	Actinomyces	Actinobacteria	Bacteria		Actinobacteria	Bacteria	Actinomyces vs.	Actinobacteria vs. Actinobacteria	Bacteria vs. Bacteria	Inter-Genus	Intra_Phylum	Intra-Kingdom
1047075	2222	-0.199	0.04	Prevotella	Bacteroidetes	Bacteria		Actinobacteria	Bacteria	Prevotella vs.	Bacteroidetes vs. Actinobacteria	Bacteria vs. Bacteria	Inter-Genus	Inter-Phylum	Intra-Kingdom
1047075	220524	0.201	0.02		Actinobacteria	Bacteria		Actinobacteria	Bacteria	vs.	Actinobacteria vs. Actinobacteria	Bacteria vs. Bacteria	Intra-Genus	Intra_Phylum	Intra-Kingdom
1047075	3643491	0.295	0.05	Pseudomonas	Proteobacteria	Bacteria		Actinobacteria	Bacteria	Pseudomonas vs.	Proteobacteria vs. Actinobacteria	Bacteria vs. Bacteria	Inter-Genus	Inter-Phylum	Intra-Kingdom
1047075	4422794	0.263	0.03	Acinetobacter	Proteobacteria	Bacteria		Actinobacteria	Bacteria	Acinetobacter vs.	Proteobacteria vs. Actinobacteria	Bacteria vs. Bacteria	Inter-Genus	Inter-Phylum	Intra-Kingdom
1047075	465079	-0.245	0.04		Firmicutes	Bacteria		Actinobacteria	Bacteria	vs.	Firmicutes vs. Actinobacteria	Bacteria vs. Bacteria	Intra-Genus	Inter-Phylum	Intra-Kingdom
1047075	841170	0.313	0		Proteobacteria	Bacteria		Actinobacteria	Bacteria	vs.	Proteobacteria vs. Actinobacteria	Bacteria vs. Bacteria	Intra-Genus	Inter-Phylum	Intra-Kingdom
1047075	676509	0.273	0.01	Microbispora	Actinobacteria	Bacteria		Actinobacteria	Bacteria	Microbispora vs.	Actinobacteria vs. Actinobacteria	Bacteria vs. Bacteria	Inter-Genus	Intra_Phylum	Intra-Kingdom
1047075	4827	-0.209	0.05		Proteobacteria	Bacteria		Actinobacteria	Bacteria	vs.	Proteobacteria vs. Actinobacteria	Bacteria vs. Bacteria	Intra-Genus	Inter-Phylum	Intra-Kingdom
1047075	818527	0.229	0.04	Janthinobacterium	Proteobacteria	Bacteria		Actinobacteria	Bacteria	Janthinobacterium vs.	Proteobacteria vs. Actinobacteria	Bacteria vs. Bacteria	Inter-Genus	Inter-Phylum	Intra-Kingdom
1047075	715527	-0.27	0.01	Pseudoxanthomonas	Proteobacteria	Bacteria		Actinobacteria	Bacteria	Pseudoxanthomonas vs.	Proteobacteria vs. Actinobacteria	Bacteria vs. Bacteria	Inter-Genus	Inter-Phylum	Intra-Kingdom
1047075	4374197	-0.314	0	Microbacterium	Actinobacteria	Bacteria		Actinobacteria	Bacteria	Microbacterium vs.	Actinobacteria vs. Actinobacteria	Bacteria vs. Bacteria	Inter-Genus	Intra_Phylum	Intra-Kingdom
1047075	4405609	0.226	0.03	Chryseobacterium	Bacteroidetes	Bacteria		Actinobacteria	Bacteria	Chryseobacterium vs.	Bacteroidetes vs. Actinobacteria	Bacteria vs. Bacteria	Inter-Genus	Inter-Phylum	Intra-Kingdom
1047075	154003	-0.311	0.01	Microbacterium	Actinobacteria	Bacteria		Actinobacteria	Bacteria	Microbacterium vs.	Actinobacteria vs. Actinobacteria	Bacteria vs. Bacteria	Inter-Genus	Intra_Phylum	Intra-Kingdom
1047075	3746876	0.229	0.01		Proteobacteria	Bacteria		Actinobacteria	Bacteria	vs.	Proteobacteria vs. Actinobacteria	Bacteria vs. Bacteria	Intra-Genus	Inter-Phylum	Intra-Kingdom
1047075	4304512	0.215	0.05	Mycoplana	Proteobacteria	Bacteria		Actinobacteria	Bacteria	Mycoplana vs.	Proteobacteria vs. Actinobacteria	Bacteria vs. Bacteria	Inter-Genus	Inter-Phylum	Intra-Kingdom
1047075	4469492	0.229	0.05	Delftia	Proteobacteria	Bacteria		Actinobacteria	Bacteria	Delftia vs.	Proteobacteria vs. Actinobacteria	Bacteria vs. Bacteria	Inter-Genus	Inter-Phylum	Intra-Kingdom
1047075	TK-3Z-LF.4726	-0.276	0.01	Malassezia	Basidiomycota	Fungi		Actinobacteria	Bacteria	Malassezia vs.	Basidiomycota vs. Actinobacteria	Fungi vs. Bacteria	Inter-Genus	Inter-Phylum	Inter-Kingdom
1047075	1105948	-0.263	0.02		Proteobacteria	Bacteria		Actinobacteria	Bacteria	vs.	Proteobacteria vs. Actinobacteria	Bacteria vs. Bacteria	Intra-Genus	Inter-Phylum	Intra-Kingdom
1047075	614651	0.29	0.02	Agrobacterium	Proteobacteria	Bacteria		Actinobacteria	Bacteria	Agrobacterium vs.	Proteobacteria vs. Actinobacteria	Bacteria vs. Bacteria	Inter-Genus	Inter-Phylum	Intra-Kingdom
1047075	4432889	0.285	0.01		Actinobacteria	Bacteria		Actinobacteria	Bacteria	vs.	Actinobacteria vs. Actinobacteria	Bacteria vs. Bacteria	Intra-Genus	Intra_Phylum	Intra-Kingdom
1047075	90701	0.394	0	Mycobacterium	Actinobacteria	Bacteria		Actinobacteria	Bacteria	Mycobacterium vs.	Actinobacteria vs. Actinobacteria	Bacteria vs. Bacteria	Inter-Genus	Intra_Phylum	Intra-Kingdom
1047075	New.ReferenceOTU917	-0.312	0		Proteobacteria	Bacteria		Actinobacteria	Bacteria	vs.	Proteobacteria vs. Actinobacteria	Bacteria vs. Bacteria	Intra-Genus	Inter-Phylum	Intra-Kingdom
1047075	2254348	-0.256	0.01		Proteobacteria	Bacteria		Actinobacteria	Bacteria	vs.	Proteobacteria vs. Actinobacteria	Bacteria vs. Bacteria	Intra-Genus	Inter-Phylum	Intra-Kingdom
1047075	WTS-3Z-FOH.25243	0.246	0.05	Malassezia	Basidiomycota	Fungi		Actinobacteria	Bacteria	Malassezia vs.	Basidiomycota vs. Actinobacteria	Fungi vs. Bacteria	Inter-Genus	Inter-Phylum	Inter-Kingdom
1047075	ADMA-3Z-FOH.72367	-0.256	0.03	Malassezia	Basidiomycota	Fungi		Actinobacteria	Bacteria	Malassezia vs.	Basidiomycota vs. Actinobacteria	Fungi vs. Bacteria	Inter-Genus	Inter-Phylum	Inter-Kingdom
1047075	370368	0.255	0.02	Paracoccus	Proteobacteria	Bacteria		Actinobacteria	Bacteria	Paracoccus vs.	Proteobacteria vs. Actinobacteria	Bacteria vs. Bacteria	Inter-Genus	Inter-Phylum	Intra-Kingdom
1047075	New.ReferenceOTU652	-0.214	0.04	Streptococcus	Firmicutes	Bacteria		Actinobacteria	Bacteria	Streptococcus vs.	Firmicutes vs. Actinobacteria	Bacteria vs. Bacteria	Inter-Genus	Inter-Phylum	Intra-Kingdom
1047075	656975	0.277	0		Proteobacteria	Bacteria		Actinobacteria	Bacteria	vs.	Proteobacteria vs. Actinobacteria	Bacteria vs. Bacteria	Intra-Genus	Inter-Phylum	Intra-Kingdom
1047075	1696853	-0.262	0.05		Firmicutes	Bacteria		Actinobacteria	Bacteria	vs.	Firmicutes vs. Actinobacteria	Bacteria vs. Bacteria	Intra-Genus	Inter-Phylum	Intra-Kingdom
1047075	130710	0.365	0		Actinobacteria	Bacteria		Actinobacteria	Bacteria	vs.	Actinobacteria vs. Actinobacteria	Bacteria vs. Bacteria	Intra-Genus	Intra_Phylum	Intra-Kingdom
1047075	New.ReferenceOTU640	-0.238	0		Proteobacteria	Bacteria		Actinobacteria	Bacteria	vs.	Proteobacteria vs. Actinobacteria	Bacteria vs. Bacteria	Intra-Genus	Inter-Phylum	Intra-Kingdom
1047075	138316	0.309	0.01	Deinococcus	[Thermi]	Bacteria		Actinobacteria	Bacteria	Deinococcus vs.	[Thermi] vs. Actinobacteria	Bacteria vs. Bacteria	Inter-Genus	Inter-Phylum	Intra-Kingdom
1047075	4376318	0.282	0.01	Paracoccus	Proteobacteria	Bacteria		Actinobacteria	Bacteria	Paracoccus vs.	Proteobacteria vs. Actinobacteria	Bacteria vs. Bacteria	Inter-Genus	Inter-Phylum	Intra-Kingdom
1047075	4313823	0.31	0	Psychrobacter	Proteobacteria	Bacteria		Actinobacteria	Bacteria	Psychrobacter vs.	Proteobacteria vs. Actinobacteria	Bacteria vs. Bacteria	Inter-Genus	Inter-Phylum	Intra-Kingdom
1047075	495270	-0.23	0.03	Staphylococcus	Firmicutes	Bacteria		Actinobacteria	Bacteria	Staphylococcus vs.	Firmicutes vs. Actinobacteria	Bacteria vs. Bacteria	Inter-Genus	Inter-Phylum	Intra-Kingdom
1047075	269930	0.325	0.01		Proteobacteria	Bacteria		Actinobacteria	Bacteria	vs.	Proteobacteria vs. Actinobacteria	Bacteria vs. Bacteria	Intra-Genus	Inter-Phylum	Intra-Kingdom
1047075	New.ReferenceOTU310	0.252	0.05	Pseudomonas	Proteobacteria	Bacteria		Actinobacteria	Bacteria	Pseudomonas vs.	Proteobacteria vs. Actinobacteria	Bacteria vs. Bacteria	Inter-Genus	Inter-Phylum	Intra-Kingdom
1047075	4396235	0.28	0.01	Neisseria	Proteobacteria	Bacteria		Actinobacteria	Bacteria	Neisseria vs.	Proteobacteria vs. Actinobacteria	Bacteria vs. Bacteria	Inter-Genus	Inter-Phylum	Intra-Kingdom
1047075	711275	-0.224	0.05	Streptococcus	Firmicutes	Bacteria		Actinobacteria	Bacteria	Streptococcus vs.	Firmicutes vs. Actinobacteria	Bacteria vs. Bacteria	Inter-Genus	Inter-Phylum	Intra-Kingdom
1047075	4411489	0.491	0	Gordonia	Actinobacteria	Bacteria		Actinobacteria	Bacteria	Gordonia vs.	Actinobacteria vs. Actinobacteria	Bacteria vs. Bacteria	Inter-Genus	Intra_Phylum	Intra-Kingdom
1047075	4303249	0.269	0.01	Methylobacterium	Proteobacteria	Bacteria		Actinobacteria	Bacteria	Methylobacterium vs.	Proteobacteria vs. Actinobacteria	Bacteria vs. Bacteria	Inter-Genus	Inter-Phylum	Intra-Kingdom
1047075	4430952	-0.245	0.04	Stenotrophomonas	Proteobacteria	Bacteria		Actinobacteria	Bacteria	Stenotrophomonas vs.	Proteobacteria vs. Actinobacteria	Bacteria vs. Bacteria	Inter-Genus	Inter-Phylum	Intra-Kingdom
1047075	4407433	-0.301	0.03	Haemophilus	Proteobacteria	Bacteria		Actinobacteria	Bacteria	Haemophilus vs.	Proteobacteria vs. Actinobacteria	Bacteria vs. Bacteria	Inter-Genus	Inter-Phylum	Intra-Kingdom
1047075	810959	0.224	0.02		Actinobacteria	Bacteria		Actinobacteria	Bacteria	vs.	Actinobacteria vs. Actinobacteria	Bacteria vs. Bacteria	Intra-Genus	Intra_Phylum	Intra-Kingdom
1047075	New.ReferenceOTU17	-0.2	0.04	Streptococcus	Firmicutes	Bacteria		Actinobacteria	Bacteria	Streptococcus vs.	Firmicutes vs. Actinobacteria	Bacteria vs. Bacteria	Inter-Genus	Inter-Phylum	Intra-Kingdom
1047075	159711	0.324	0.02	Acinetobacter	Proteobacteria	Bacteria		Actinobacteria	Bacteria	Acinetobacter vs.	Proteobacteria vs. Actinobacteria	Bacteria vs. Bacteria	Inter-Genus	Inter-Phylum	Intra-Kingdom
1047075	605399	0.215	0.03		Proteobacteria	Bacteria		Actinobacteria	Bacteria	vs.	Proteobacteria vs. Actinobacteria	Bacteria vs. Bacteria	Intra-Genus	Inter-Phylum	Intra-Kingdom
1047075	4457554	0.286	0.01	Mycoplana	Proteobacteria	Bacteria		Actinobacteria	Bacteria	Mycoplana vs.	Proteobacteria vs. Actinobacteria	Bacteria vs. Bacteria	Inter-Genus	Inter-Phylum	Intra-Kingdom
1047075	4367527	0.267	0.03	Chryseobacterium	Bacteroidetes	Bacteria		Actinobacteria	Bacteria	Chryseobacterium vs.	Bacteroidetes vs. Actinobacteria	Bacteria vs. Bacteria	Inter-Genus	Inter-Phylum	Intra-Kingdom
1047075	1086805	-0.236	0.04		Firmicutes	Bacteria		Actinobacteria	Bacteria	vs.	Firmicutes vs. Actinobacteria	Bacteria vs. Bacteria	Intra-Genus	Inter-Phylum	Intra-Kingdom
1047075	New.CleanUp.ReferenceOTU51038	-0.224	0.05	Propionibacterium	Actinobacteria	Bacteria		Actinobacteria	Bacteria	Propionibacterium vs.	Actinobacteria vs. Actinobacteria	Bacteria vs. Bacteria	Inter-Genus	Intra_Phylum	Intra-Kingdom
1047075	1634493	0.3	0	Aeromicrobium	Actinobacteria	Bacteria		Actinobacteria	Bacteria	Aeromicrobium vs.	Actinobacteria vs. Actinobacteria	Bacteria vs. Bacteria	Inter-Genus	Intra_Phylum	Intra-Kingdom
1047075	621279	-0.284	0.04		Actinobacteria	Bacteria		Actinobacteria	Bacteria	vs.	Actinobacteria vs. Actinobacteria	Bacteria vs. Bacteria	Intra-Genus	Intra_Phylum	Intra-Kingdom
1047075	1068562	0.265	0.04	Sphingomonas	Proteobacteria	Bacteria		Actinobacteria	Bacteria	Sphingomonas vs.	Proteobacteria vs. Actinobacteria	Bacteria vs. Bacteria	Inter-Genus	Inter-Phylum	Intra-Kingdom
1047075	4444760	0.257	0.03	Arthrobacter	Actinobacteria	Bacteria		Actinobacteria	Bacteria	Arthrobacter vs.	Actinobacteria vs. Actinobacteria	Bacteria vs. Bacteria	Inter-Genus	Intra_Phylum	Intra-Kingdom
1047075	TY-3Z-FOH.54885	0.285	0.01	Malassezia	Basidiomycota	Fungi		Actinobacteria	Bacteria	Malassezia vs.	Basidiomycota vs. Actinobacteria	Fungi vs. Bacteria	Inter-Genus	Inter-Phylum	Inter-Kingdom
1047075	4363066	-0.266	0	Aggregatibacter	Proteobacteria	Bacteria		Actinobacteria	Bacteria	Aggregatibacter vs.	Proteobacteria vs. Actinobacteria	Bacteria vs. Bacteria	Inter-Genus	Inter-Phylum	Intra-Kingdom
1047075	4393962	-0.228	0.02		TM7	Bacteria		Actinobacteria	Bacteria	vs.	TM7 vs. Actinobacteria	Bacteria vs. Bacteria	Intra-Genus	Inter-Phylum	Intra-Kingdom
1047075	4425566	0.267	0.02		Proteobacteria	Bacteria		Actinobacteria	Bacteria	vs.	Proteobacteria vs. Actinobacteria	Bacteria vs. Bacteria	Intra-Genus	Inter-Phylum	Intra-Kingdom
1047075	19020	0.25	0.03		Actinobacteria	Bacteria		Actinobacteria	Bacteria	vs.	Actinobacteria vs. Actinobacteria	Bacteria vs. Bacteria	Intra-Genus	Intra_Phylum	Intra-Kingdom
1047075	New.ReferenceOTU1140	-0.201	0.05	Pseudomonas	Proteobacteria	Bacteria		Actinobacteria	Bacteria	Pseudomonas vs.	Proteobacteria vs. Actinobacteria	Bacteria vs. Bacteria	Inter-Genus	Inter-Phylum	Intra-Kingdom
1047075	4467992	-0.248	0.02	Streptococcus	Firmicutes	Bacteria		Actinobacteria	Bacteria	Streptococcus vs.	Firmicutes vs. Actinobacteria	Bacteria vs. Bacteria	Inter-Genus	Inter-Phylum	Intra-Kingdom
1047075	4418165	-0.24	0.05		Proteobacteria	Bacteria		Actinobacteria	Bacteria	vs.	Proteobacteria vs. Actinobacteria	Bacteria vs. Bacteria	Intra-Genus	Inter-Phylum	Intra-Kingdom
1047075	799211	-0.211	0.05	[Prevotella]	Bacteroidetes	Bacteria		Actinobacteria	Bacteria	[Prevotella] vs.	Bacteroidetes vs. Actinobacteria	Bacteria vs. Bacteria	Inter-Genus	Inter-Phylum	Intra-Kingdom
1047075	249433	0.267	0.03	Deinococcus	[Thermi]	Bacteria		Actinobacteria	Bacteria	Deinococcus vs.	[Thermi] vs. Actinobacteria	Bacteria vs. Bacteria	Inter-Genus	Inter-Phylum	Intra-Kingdom
1047075	4415943	0.254	0.05	Fusobacterium	Fusobacteria	Bacteria		Actinobacteria	Bacteria	Fusobacterium vs.	Fusobacteria vs. Actinobacteria	Bacteria vs. Bacteria	Inter-Genus	Inter-Phylum	Intra-Kingdom
1047075	247442	0.244	0.04		Proteobacteria	Bacteria		Actinobacteria	Bacteria	vs.	Proteobacteria vs. Actinobacteria	Bacteria vs. Bacteria	Intra-Genus	Inter-Phylum	Intra-Kingdom
1047075	1123222	0.246	0.03	Acinetobacter	Proteobacteria	Bacteria		Actinobacteria	Bacteria	Acinetobacter vs.	Proteobacteria vs. Actinobacteria	Bacteria vs. Bacteria	Inter-Genus	Inter-Phylum	Intra-Kingdom
1047075	553648	0.233	0.02	Pseudomonas	Proteobacteria	Bacteria		Actinobacteria	Bacteria	Pseudomonas vs.	Proteobacteria vs. Actinobacteria	Bacteria vs. Bacteria	Inter-Genus	Inter-Phylum	Intra-Kingdom
1047075	131766	0.307	0.02		Actinobacteria	Bacteria		Actinobacteria	Bacteria	vs.	Actinobacteria vs. Actinobacteria	Bacteria vs. Bacteria	Intra-Genus	Intra_Phylum	Intra-Kingdom
1049188	4341205	0.265	0.04		Firmicutes	Bacteria	Corynebacterium	Actinobacteria	Bacteria	vs. Corynebacterium	Firmicutes vs. Actinobacteria	Bacteria vs. Bacteria	Inter-Genus	Inter-Phylum	Intra-Kingdom
1049188	New.CleanUp.ReferenceOTU134630	-0.243	0.05		Proteobacteria	Bacteria	Corynebacterium	Actinobacteria	Bacteria	vs. Corynebacterium	Proteobacteria vs. Actinobacteria	Bacteria vs. Bacteria	Inter-Genus	Inter-Phylum	Intra-Kingdom
1049188	3874043	0.289	0.04	Deinococcus	[Thermi]	Bacteria	Corynebacterium	Actinobacteria	Bacteria	Deinococcus vs. Corynebacterium	[Thermi] vs. Actinobacteria	Bacteria vs. Bacteria	Inter-Genus	Inter-Phylum	Intra-Kingdom
1049188	1139336	-0.342	0.02	Amaricoccus	Proteobacteria	Bacteria	Corynebacterium	Actinobacteria	Bacteria	Amaricoccus vs. Corynebacterium	Proteobacteria vs. Actinobacteria	Bacteria vs. Bacteria	Inter-Genus	Inter-Phylum	Intra-Kingdom
1049188	719608	0.318	0.02	Paracoccus	Proteobacteria	Bacteria	Corynebacterium	Actinobacteria	Bacteria	Paracoccus vs. Corynebacterium	Proteobacteria vs. Actinobacteria	Bacteria vs. Bacteria	Inter-Genus	Inter-Phylum	Intra-Kingdom
1049188	861595	-0.337	0.03	Propionibacterium	Actinobacteria	Bacteria	Corynebacterium	Actinobacteria	Bacteria	Propionibacterium vs. Corynebacterium	Actinobacteria vs. Actinobacteria	Bacteria vs. Bacteria	Inter-Genus	Intra_Phylum	Intra-Kingdom
1049188	819250	0.363	0.01		Proteobacteria	Bacteria	Corynebacterium	Actinobacteria	Bacteria	vs. Corynebacterium	Proteobacteria vs. Actinobacteria	Bacteria vs. Bacteria	Inter-Genus	Inter-Phylum	Intra-Kingdom
1049188	30062	-0.353	0.02	Anaerococcus	Firmicutes	Bacteria	Corynebacterium	Actinobacteria	Bacteria	Anaerococcus vs. Corynebacterium	Firmicutes vs. Actinobacteria	Bacteria vs. Bacteria	Inter-Genus	Inter-Phylum	Intra-Kingdom
1049188	1061772	0.238	0.05	Streptococcus	Firmicutes	Bacteria	Corynebacterium	Actinobacteria	Bacteria	Streptococcus vs. Corynebacterium	Firmicutes vs. Actinobacteria	Bacteria vs. Bacteria	Inter-Genus	Inter-Phylum	Intra-Kingdom
1049188	New.CleanUp.ReferenceOTU329875	0.319	0		Proteobacteria	Bacteria	Corynebacterium	Actinobacteria	Bacteria	vs. Corynebacterium	Proteobacteria vs. Actinobacteria	Bacteria vs. Bacteria	Inter-Genus	Inter-Phylum	Intra-Kingdom
1049188	New.ReferenceOTU1057	0.223	0.05	Acinetobacter	Proteobacteria	Bacteria	Corynebacterium	Actinobacteria	Bacteria	Acinetobacter vs. Corynebacterium	Proteobacteria vs. Actinobacteria	Bacteria vs. Bacteria	Inter-Genus	Inter-Phylum	Intra-Kingdom
1049188	ADMA-3Z-LP.245	-0.268	0.04	Aspergillus	Ascomycota	Fungi	Corynebacterium	Actinobacteria	Bacteria	Aspergillus vs. Corynebacterium	Ascomycota vs. Actinobacteria	Fungi vs. Bacteria	Inter-Genus	Inter-Phylum	Inter-Kingdom
1049188	4312974	0.353	0.04		Firmicutes	Bacteria	Corynebacterium	Actinobacteria	Bacteria	vs. Corynebacterium	Firmicutes vs. Actinobacteria	Bacteria vs. Bacteria	Inter-Genus	Inter-Phylum	Intra-Kingdom
1049188	548055	-0.293	0.03	Bacillus	Firmicutes	Bacteria	Corynebacterium	Actinobacteria	Bacteria	Bacillus vs. Corynebacterium	Firmicutes vs. Actinobacteria	Bacteria vs. Bacteria	Inter-Genus	Inter-Phylum	Intra-Kingdom
1049188	124693	-0.34	0	Tepidimonas	Proteobacteria	Bacteria	Corynebacterium	Actinobacteria	Bacteria	Tepidimonas vs. Corynebacterium	Proteobacteria vs. Actinobacteria	Bacteria vs. Bacteria	Inter-Genus	Inter-Phylum	Intra-Kingdom
1049188	2654263	0.395	0.01	Haemophilus	Proteobacteria	Bacteria	Corynebacterium	Actinobacteria	Bacteria	Haemophilus vs. Corynebacterium	Proteobacteria vs. Actinobacteria	Bacteria vs. Bacteria	Inter-Genus	Inter-Phylum	Intra-Kingdom
1049188	274754	-0.293	0.02		Proteobacteria	Bacteria	Corynebacterium	Actinobacteria	Bacteria	vs. Corynebacterium	Proteobacteria vs. Actinobacteria	Bacteria vs. Bacteria	Inter-Genus	Inter-Phylum	Intra-Kingdom
1049188	4337010	0.276	0.01		Proteobacteria	Bacteria	Corynebacterium	Actinobacteria	Bacteria	vs. Corynebacterium	Proteobacteria vs. Actinobacteria	Bacteria vs. Bacteria	Inter-Genus	Inter-Phylum	Intra-Kingdom
1049188	New.ReferenceOTU1086	0.32	0	Haemophilus	Proteobacteria	Bacteria	Corynebacterium	Actinobacteria	Bacteria	Haemophilus vs. Corynebacterium	Proteobacteria vs. Actinobacteria	Bacteria vs. Bacteria	Inter-Genus	Inter-Phylum	Intra-Kingdom
1049188	573035	-0.283	0.02	Alicyclobacillus	Firmicutes	Bacteria	Corynebacterium	Actinobacteria	Bacteria	Alicyclobacillus vs. Corynebacterium	Firmicutes vs. Actinobacteria	Bacteria vs. Bacteria	Inter-Genus	Inter-Phylum	Intra-Kingdom
1049188	886735	0.467	0	Alloiococcus	Firmicutes	Bacteria	Corynebacterium	Actinobacteria	Bacteria	Alloiococcus vs. Corynebacterium	Firmicutes vs. Actinobacteria	Bacteria vs. Bacteria	Inter-Genus	Inter-Phylum	Intra-Kingdom
1049188	635303	-0.295	0.05	Acinetobacter	Proteobacteria	Bacteria	Corynebacterium	Actinobacteria	Bacteria	Acinetobacter vs. Corynebacterium	Proteobacteria vs. Actinobacteria	Bacteria vs. Bacteria	Inter-Genus	Inter-Phylum	Intra-Kingdom
1049188	New.ReferenceOTU752	0.258	0.01	Haemophilus	Proteobacteria	Bacteria	Corynebacterium	Actinobacteria	Bacteria	Haemophilus vs. Corynebacterium	Proteobacteria vs. Actinobacteria	Bacteria vs. Bacteria	Inter-Genus	Inter-Phylum	Intra-Kingdom
1049188	213687	0.434	0	Mycobacterium	Actinobacteria	Bacteria	Corynebacterium	Actinobacteria	Bacteria	Mycobacterium vs. Corynebacterium	Actinobacteria vs. Actinobacteria	Bacteria vs. Bacteria	Inter-Genus	Intra_Phylum	Intra-Kingdom
1049188	2693230	-0.209	0.05		Proteobacteria	Bacteria	Corynebacterium	Actinobacteria	Bacteria	vs. Corynebacterium	Proteobacteria vs. Actinobacteria	Bacteria vs. Bacteria	Inter-Genus	Inter-Phylum	Intra-Kingdom
1049188	4419634	0.389	0.01	Leptotrichia	Fusobacteria	Bacteria	Corynebacterium	Actinobacteria	Bacteria	Leptotrichia vs. Corynebacterium	Fusobacteria vs. Actinobacteria	Bacteria vs. Bacteria	Inter-Genus	Inter-Phylum	Intra-Kingdom
1049188	4460914	0.413	0	Leptotrichia	Fusobacteria	Bacteria	Corynebacterium	Actinobacteria	Bacteria	Leptotrichia vs. Corynebacterium	Fusobacteria vs. Actinobacteria	Bacteria vs. Bacteria	Inter-Genus	Inter-Phylum	Intra-Kingdom
1049188	13074	0.303	0.01	Mycobacterium	Actinobacteria	Bacteria	Corynebacterium	Actinobacteria	Bacteria	Mycobacterium vs. Corynebacterium	Actinobacteria vs. Actinobacteria	Bacteria vs. Bacteria	Inter-Genus	Intra_Phylum	Intra-Kingdom
1049188	1084157	0.253	0.04		Actinobacteria	Bacteria	Corynebacterium	Actinobacteria	Bacteria	vs. Corynebacterium	Actinobacteria vs. Actinobacteria	Bacteria vs. Bacteria	Inter-Genus	Intra_Phylum	Intra-Kingdom
1049188	4316720	-0.28	0.02	Pseudomonas	Proteobacteria	Bacteria	Corynebacterium	Actinobacteria	Bacteria	Pseudomonas vs. Corynebacterium	Proteobacteria vs. Actinobacteria	Bacteria vs. Bacteria	Inter-Genus	Inter-Phylum	Intra-Kingdom
1049188	4458304	0.417	0	Prevotella	Bacteroidetes	Bacteria	Corynebacterium	Actinobacteria	Bacteria	Prevotella vs. Corynebacterium	Bacteroidetes vs. Actinobacteria	Bacteria vs. Bacteria	Inter-Genus	Inter-Phylum	Intra-Kingdom
1049188	223656	-0.28	0.03		Bacteroidetes	Bacteria	Corynebacterium	Actinobacteria	Bacteria	vs. Corynebacterium	Bacteroidetes vs. Actinobacteria	Bacteria vs. Bacteria	Inter-Genus	Inter-Phylum	Intra-Kingdom
1049188	New.ReferenceOTU320	-0.242	0.03	Paracoccus	Proteobacteria	Bacteria	Corynebacterium	Actinobacteria	Bacteria	Paracoccus vs. Corynebacterium	Proteobacteria vs. Actinobacteria	Bacteria vs. Bacteria	Inter-Genus	Inter-Phylum	Intra-Kingdom
1049188	4471189	0.429	0		Actinobacteria	Bacteria	Corynebacterium	Actinobacteria	Bacteria	vs. Corynebacterium	Actinobacteria vs. Actinobacteria	Bacteria vs. Bacteria	Inter-Genus	Intra_Phylum	Intra-Kingdom
1049188	4323555	0.278	0.05	Fusobacterium	Fusobacteria	Bacteria	Corynebacterium	Actinobacteria	Bacteria	Fusobacterium vs. Corynebacterium	Fusobacteria vs. Actinobacteria	Bacteria vs. Bacteria	Inter-Genus	Inter-Phylum	Intra-Kingdom
1049188	815305	0.39	0	Pseudonocardia	Actinobacteria	Bacteria	Corynebacterium	Actinobacteria	Bacteria	Pseudonocardia vs. Corynebacterium	Actinobacteria vs. Actinobacteria	Bacteria vs. Bacteria	Inter-Genus	Intra_Phylum	Intra-Kingdom
1049188	4415571	-0.367	0	Propionibacterium	Actinobacteria	Bacteria	Corynebacterium	Actinobacteria	Bacteria	Propionibacterium vs. Corynebacterium	Actinobacteria vs. Actinobacteria	Bacteria vs. Bacteria	Inter-Genus	Intra_Phylum	Intra-Kingdom
1049188	349639	0.353	0.01		Proteobacteria	Bacteria	Corynebacterium	Actinobacteria	Bacteria	vs. Corynebacterium	Proteobacteria vs. Actinobacteria	Bacteria vs. Bacteria	Inter-Genus	Inter-Phylum	Intra-Kingdom
1049188	4028105	-0.334	0.03	Wautersiella	Bacteroidetes	Bacteria	Corynebacterium	Actinobacteria	Bacteria	Wautersiella vs. Corynebacterium	Bacteroidetes vs. Actinobacteria	Bacteria vs. Bacteria	Inter-Genus	Inter-Phylum	Intra-Kingdom
1049188	61836	0.47	0		Proteobacteria	Bacteria	Corynebacterium	Actinobacteria	Bacteria	vs. Corynebacterium	Proteobacteria vs. Actinobacteria	Bacteria vs. Bacteria	Inter-Genus	Inter-Phylum	Intra-Kingdom
1049188	912997	-0.497	0	Corynebacterium	Actinobacteria	Bacteria	Corynebacterium	Actinobacteria	Bacteria	Corynebacterium vs. Corynebacterium	Actinobacteria vs. Actinobacteria	Bacteria vs. Bacteria	Intra-Genus	Intra_Phylum	Intra-Kingdom
1049188	4338512	0.297	0.03	Capnocytophaga	Bacteroidetes	Bacteria	Corynebacterium	Actinobacteria	Bacteria	Capnocytophaga vs. Corynebacterium	Bacteroidetes vs. Actinobacteria	Bacteria vs. Bacteria	Inter-Genus	Inter-Phylum	Intra-Kingdom
1049188	New.ReferenceOTU24	-0.22	0.01	Enhydrobacter	Proteobacteria	Bacteria	Corynebacterium	Actinobacteria	Bacteria	Enhydrobacter vs. Corynebacterium	Proteobacteria vs. Actinobacteria	Bacteria vs. Bacteria	Inter-Genus	Inter-Phylum	Intra-Kingdom
1049188	714461	0.28	0.03	Leptotrichia	Fusobacteria	Bacteria	Corynebacterium	Actinobacteria	Bacteria	Leptotrichia vs. Corynebacterium	Fusobacteria vs. Actinobacteria	Bacteria vs. Bacteria	Inter-Genus	Inter-Phylum	Intra-Kingdom
1049188	4337383	0.279	0.01		Proteobacteria	Bacteria	Corynebacterium	Actinobacteria	Bacteria	vs. Corynebacterium	Proteobacteria vs. Actinobacteria	Bacteria vs. Bacteria	Inter-Genus	Inter-Phylum	Intra-Kingdom
1049188	677165	0.267	0.03	Methylobacterium	Proteobacteria	Bacteria	Corynebacterium	Actinobacteria	Bacteria	Methylobacterium vs. Corynebacterium	Proteobacteria vs. Actinobacteria	Bacteria vs. Bacteria	Inter-Genus	Inter-Phylum	Intra-Kingdom
1049188	3944484	-0.363	0.01		Proteobacteria	Bacteria	Corynebacterium	Actinobacteria	Bacteria	vs. Corynebacterium	Proteobacteria vs. Actinobacteria	Bacteria vs. Bacteria	Inter-Genus	Inter-Phylum	Intra-Kingdom
1049188	New.ReferenceOTU652	0.32	0	Streptococcus	Firmicutes	Bacteria	Corynebacterium	Actinobacteria	Bacteria	Streptococcus vs. Corynebacterium	Firmicutes vs. Actinobacteria	Bacteria vs. Bacteria	Inter-Genus	Inter-Phylum	Intra-Kingdom
1049188	4827	0.447	0.01		Proteobacteria	Bacteria	Corynebacterium	Actinobacteria	Bacteria	vs. Corynebacterium	Proteobacteria vs. Actinobacteria	Bacteria vs. Bacteria	Inter-Genus	Inter-Phylum	Intra-Kingdom
1049188	626166	0.278	0.04	Staphylococcus	Firmicutes	Bacteria	Corynebacterium	Actinobacteria	Bacteria	Staphylococcus vs. Corynebacterium	Firmicutes vs. Actinobacteria	Bacteria vs. Bacteria	Inter-Genus	Inter-Phylum	Intra-Kingdom
1049188	New.ReferenceOTU813	0.292	0.01	Neisseria	Proteobacteria	Bacteria	Corynebacterium	Actinobacteria	Bacteria	Neisseria vs. Corynebacterium	Proteobacteria vs. Actinobacteria	Bacteria vs. Bacteria	Inter-Genus	Inter-Phylum	Intra-Kingdom
1049188	4313823	-0.422	0	Psychrobacter	Proteobacteria	Bacteria	Corynebacterium	Actinobacteria	Bacteria	Psychrobacter vs. Corynebacterium	Proteobacteria vs. Actinobacteria	Bacteria vs. Bacteria	Inter-Genus	Inter-Phylum	Intra-Kingdom
1049188	4462432	-0.246	0.02	Corynebacterium	Actinobacteria	Bacteria	Corynebacterium	Actinobacteria	Bacteria	Corynebacterium vs. Corynebacterium	Actinobacteria vs. Actinobacteria	Bacteria vs. Bacteria	Intra-Genus	Intra_Phylum	Intra-Kingdom
1049188	New.ReferenceOTU1204	0.383	0.01	Neisseria	Proteobacteria	Bacteria	Corynebacterium	Actinobacteria	Bacteria	Neisseria vs. Corynebacterium	Proteobacteria vs. Actinobacteria	Bacteria vs. Bacteria	Inter-Genus	Inter-Phylum	Intra-Kingdom
1049188	4303191	0.354	0.01		Proteobacteria	Bacteria	Corynebacterium	Actinobacteria	Bacteria	vs. Corynebacterium	Proteobacteria vs. Actinobacteria	Bacteria vs. Bacteria	Inter-Genus	Inter-Phylum	Intra-Kingdom
1049188	New.ReferenceOTU356	-0.281	0.04	Corynebacterium	Actinobacteria	Bacteria	Corynebacterium	Actinobacteria	Bacteria	Corynebacterium vs. Corynebacterium	Actinobacteria vs. Actinobacteria	Bacteria vs. Bacteria	Intra-Genus	Intra_Phylum	Intra-Kingdom
1049188	New.ReferenceOTU1240	-0.296	0.02	Enhydrobacter	Proteobacteria	Bacteria	Corynebacterium	Actinobacteria	Bacteria	Enhydrobacter vs. Corynebacterium	Proteobacteria vs. Actinobacteria	Bacteria vs. Bacteria	Inter-Genus	Inter-Phylum	Intra-Kingdom
1049188	4425629	-0.294	0.04	Janthinobacterium	Proteobacteria	Bacteria	Corynebacterium	Actinobacteria	Bacteria	Janthinobacterium vs. Corynebacterium	Proteobacteria vs. Actinobacteria	Bacteria vs. Bacteria	Inter-Genus	Inter-Phylum	Intra-Kingdom
1049188	1067574	-0.307	0.04	Propionibacterium	Actinobacteria	Bacteria	Corynebacterium	Actinobacteria	Bacteria	Propionibacterium vs. Corynebacterium	Actinobacteria vs. Actinobacteria	Bacteria vs. Bacteria	Inter-Genus	Intra_Phylum	Intra-Kingdom
1049188	4461208	0.346	0	Micrococcus	Actinobacteria	Bacteria	Corynebacterium	Actinobacteria	Bacteria	Micrococcus vs. Corynebacterium	Actinobacteria vs. Actinobacteria	Bacteria vs. Bacteria	Inter-Genus	Intra_Phylum	Intra-Kingdom
1049188	New.CleanUp.ReferenceOTU104366	0.274	0.02		Proteobacteria	Bacteria	Corynebacterium	Actinobacteria	Bacteria	vs. Corynebacterium	Proteobacteria vs. Actinobacteria	Bacteria vs. Bacteria	Inter-Genus	Inter-Phylum	Intra-Kingdom
1049188	4393057	0.27	0	Sphingobium	Proteobacteria	Bacteria	Corynebacterium	Actinobacteria	Bacteria	Sphingobium vs. Corynebacterium	Proteobacteria vs. Actinobacteria	Bacteria vs. Bacteria	Inter-Genus	Inter-Phylum	Intra-Kingdom
1049188	3225199	-0.328	0.01		Proteobacteria	Bacteria	Corynebacterium	Actinobacteria	Bacteria	vs. Corynebacterium	Proteobacteria vs. Actinobacteria	Bacteria vs. Bacteria	Inter-Genus	Inter-Phylum	Intra-Kingdom
1049188	799211	0.344	0.01	[Prevotella]	Bacteroidetes	Bacteria	Corynebacterium	Actinobacteria	Bacteria	[Prevotella] vs. Corynebacterium	Bacteroidetes vs. Actinobacteria	Bacteria vs. Bacteria	Inter-Genus	Inter-Phylum	Intra-Kingdom
1049188	4389529	-0.456	0	Acinetobacter	Proteobacteria	Bacteria	Corynebacterium	Actinobacteria	Bacteria	Acinetobacter vs. Corynebacterium	Proteobacteria vs. Actinobacteria	Bacteria vs. Bacteria	Inter-Genus	Inter-Phylum	Intra-Kingdom
1049188	736769	-0.322	0.04	Chryseobacterium	Bacteroidetes	Bacteria	Corynebacterium	Actinobacteria	Bacteria	Chryseobacterium vs. Corynebacterium	Bacteroidetes vs. Actinobacteria	Bacteria vs. Bacteria	Inter-Genus	Inter-Phylum	Intra-Kingdom
1049188	963763	0.31	0.02		Proteobacteria	Bacteria	Corynebacterium	Actinobacteria	Bacteria	vs. Corynebacterium	Proteobacteria vs. Actinobacteria	Bacteria vs. Bacteria	Inter-Genus	Inter-Phylum	Intra-Kingdom
1049188	252339	-0.283	0.03	Leuconostoc	Firmicutes	Bacteria	Corynebacterium	Actinobacteria	Bacteria	Leuconostoc vs. Corynebacterium	Firmicutes vs. Actinobacteria	Bacteria vs. Bacteria	Inter-Genus	Inter-Phylum	Intra-Kingdom
1049188	420444	-0.286	0.03	Propionibacterium	Actinobacteria	Bacteria	Corynebacterium	Actinobacteria	Bacteria	Propionibacterium vs. Corynebacterium	Actinobacteria vs. Actinobacteria	Bacteria vs. Bacteria	Inter-Genus	Intra_Phylum	Intra-Kingdom
1049188	823916	-0.342	0.03	Enhydrobacter	Proteobacteria	Bacteria	Corynebacterium	Actinobacteria	Bacteria	Enhydrobacter vs. Corynebacterium	Proteobacteria vs. Actinobacteria	Bacteria vs. Bacteria	Inter-Genus	Inter-Phylum	Intra-Kingdom
1049188	3841245	-0.302	0.02	Corynebacterium	Actinobacteria	Bacteria	Corynebacterium	Actinobacteria	Bacteria	Corynebacterium vs. Corynebacterium	Actinobacteria vs. Actinobacteria	Bacteria vs. Bacteria	Intra-Genus	Intra_Phylum	Intra-Kingdom
1049188	2480553	0.292	0.04	Leptotrichia	Fusobacteria	Bacteria	Corynebacterium	Actinobacteria	Bacteria	Leptotrichia vs. Corynebacterium	Fusobacteria vs. Actinobacteria	Bacteria vs. Bacteria	Inter-Genus	Inter-Phylum	Intra-Kingdom
1049188	584176	-0.382	0	Acinetobacter	Proteobacteria	Bacteria	Corynebacterium	Actinobacteria	Bacteria	Acinetobacter vs. Corynebacterium	Proteobacteria vs. Actinobacteria	Bacteria vs. Bacteria	Inter-Genus	Inter-Phylum	Intra-Kingdom
1049188	964220	0.38	0.01	Corynebacterium	Actinobacteria	Bacteria	Corynebacterium	Actinobacteria	Bacteria	Corynebacterium vs. Corynebacterium	Actinobacteria vs. Actinobacteria	Bacteria vs. Bacteria	Intra-Genus	Intra_Phylum	Intra-Kingdom
1049188	4337404	-0.412	0	Acinetobacter	Proteobacteria	Bacteria	Corynebacterium	Actinobacteria	Bacteria	Acinetobacter vs. Corynebacterium	Proteobacteria vs. Actinobacteria	Bacteria vs. Bacteria	Inter-Genus	Inter-Phylum	Intra-Kingdom
1049188	781371	0.418	0		Actinobacteria	Bacteria	Corynebacterium	Actinobacteria	Bacteria	vs. Corynebacterium	Actinobacteria vs. Actinobacteria	Bacteria vs. Bacteria	Inter-Genus	Intra_Phylum	Intra-Kingdom
1049188	269901	-0.326	0.04	Pseudomonas	Proteobacteria	Bacteria	Corynebacterium	Actinobacteria	Bacteria	Pseudomonas vs. Corynebacterium	Proteobacteria vs. Actinobacteria	Bacteria vs. Bacteria	Inter-Genus	Inter-Phylum	Intra-Kingdom
1049188	4302571	0.34	0.02	Prevotella	Bacteroidetes	Bacteria	Corynebacterium	Actinobacteria	Bacteria	Prevotella vs. Corynebacterium	Bacteroidetes vs. Actinobacteria	Bacteria vs. Bacteria	Inter-Genus	Inter-Phylum	Intra-Kingdom
1049188	1082607	-0.309	0.02	Corynebacterium	Actinobacteria	Bacteria	Corynebacterium	Actinobacteria	Bacteria	Corynebacterium vs. Corynebacterium	Actinobacteria vs. Actinobacteria	Bacteria vs. Bacteria	Intra-Genus	Intra_Phylum	Intra-Kingdom
1049188	747980	0.357	0	Prevotella	Bacteroidetes	Bacteria	Corynebacterium	Actinobacteria	Bacteria	Prevotella vs. Corynebacterium	Bacteroidetes vs. Actinobacteria	Bacteria vs. Bacteria	Inter-Genus	Inter-Phylum	Intra-Kingdom
1049188	New.ReferenceOTU1191	-0.283	0.02	Enhydrobacter	Proteobacteria	Bacteria	Corynebacterium	Actinobacteria	Bacteria	Enhydrobacter vs. Corynebacterium	Proteobacteria vs. Actinobacteria	Bacteria vs. Bacteria	Inter-Genus	Inter-Phylum	Intra-Kingdom
1049188	4470078	0.25	0.05	Corynebacterium	Actinobacteria	Bacteria	Corynebacterium	Actinobacteria	Bacteria	Corynebacterium vs. Corynebacterium	Actinobacteria vs. Actinobacteria	Bacteria vs. Bacteria	Intra-Genus	Intra_Phylum	Intra-Kingdom
1049188	4429199	0.508	0	Cardiobacterium	Proteobacteria	Bacteria	Corynebacterium	Actinobacteria	Bacteria	Cardiobacterium vs. Corynebacterium	Proteobacteria vs. Actinobacteria	Bacteria vs. Bacteria	Inter-Genus	Inter-Phylum	Intra-Kingdom
1049188	164830	0.326	0.02		Proteobacteria	Bacteria	Corynebacterium	Actinobacteria	Bacteria	vs. Corynebacterium	Proteobacteria vs. Actinobacteria	Bacteria vs. Bacteria	Inter-Genus	Inter-Phylum	Intra-Kingdom
1049188	935658	-0.252	0.04	Propionibacterium	Actinobacteria	Bacteria	Corynebacterium	Actinobacteria	Bacteria	Propionibacterium vs. Corynebacterium	Actinobacteria vs. Actinobacteria	Bacteria vs. Bacteria	Inter-Genus	Intra_Phylum	Intra-Kingdom
1049188	4447248	0.273	0.05	Prevotella	Bacteroidetes	Bacteria	Corynebacterium	Actinobacteria	Bacteria	Prevotella vs. Corynebacterium	Bacteroidetes vs. Actinobacteria	Bacteria vs. Bacteria	Inter-Genus	Inter-Phylum	Intra-Kingdom
1049188	4344207	0.293	0.01	Streptococcus	Firmicutes	Bacteria	Corynebacterium	Actinobacteria	Bacteria	Streptococcus vs. Corynebacterium	Firmicutes vs. Actinobacteria	Bacteria vs. Bacteria	Inter-Genus	Inter-Phylum	Intra-Kingdom
1049188	4212795	0.412	0		Proteobacteria	Bacteria	Corynebacterium	Actinobacteria	Bacteria	vs. Corynebacterium	Proteobacteria vs. Actinobacteria	Bacteria vs. Bacteria	Inter-Genus	Inter-Phylum	Intra-Kingdom
1049188	4477910	0.27	0.03	Neisseria	Proteobacteria	Bacteria	Corynebacterium	Actinobacteria	Bacteria	Neisseria vs. Corynebacterium	Proteobacteria vs. Actinobacteria	Bacteria vs. Bacteria	Inter-Genus	Inter-Phylum	Intra-Kingdom
1049188	134265	-0.357	0	Prevotella	Bacteroidetes	Bacteria	Corynebacterium	Actinobacteria	Bacteria	Prevotella vs. Corynebacterium	Bacteroidetes vs. Actinobacteria	Bacteria vs. Bacteria	Inter-Genus	Inter-Phylum	Intra-Kingdom
1049188	3746876	-0.355	0		Proteobacteria	Bacteria	Corynebacterium	Actinobacteria	Bacteria	vs. Corynebacterium	Proteobacteria vs. Actinobacteria	Bacteria vs. Bacteria	Inter-Genus	Inter-Phylum	Intra-Kingdom
1049188	4458373	0.32	0	Selenomonas	Firmicutes	Bacteria	Corynebacterium	Actinobacteria	Bacteria	Selenomonas vs. Corynebacterium	Firmicutes vs. Actinobacteria	Bacteria vs. Bacteria	Inter-Genus	Inter-Phylum	Intra-Kingdom
1049188	150891	0.291	0.04	Mycobacterium	Actinobacteria	Bacteria	Corynebacterium	Actinobacteria	Bacteria	Mycobacterium vs. Corynebacterium	Actinobacteria vs. Actinobacteria	Bacteria vs. Bacteria	Inter-Genus	Intra_Phylum	Intra-Kingdom
1049188	953084	-0.341	0.01		Proteobacteria	Bacteria	Corynebacterium	Actinobacteria	Bacteria	vs. Corynebacterium	Proteobacteria vs. Actinobacteria	Bacteria vs. Bacteria	Inter-Genus	Inter-Phylum	Intra-Kingdom
1049188	73538	0.446	0	Brevibacterium	Actinobacteria	Bacteria	Corynebacterium	Actinobacteria	Bacteria	Brevibacterium vs. Corynebacterium	Actinobacteria vs. Actinobacteria	Bacteria vs. Bacteria	Inter-Genus	Intra_Phylum	Intra-Kingdom
1049188	1108062	0.288	0.04	Sphingomonas	Proteobacteria	Bacteria	Corynebacterium	Actinobacteria	Bacteria	Sphingomonas vs. Corynebacterium	Proteobacteria vs. Actinobacteria	Bacteria vs. Bacteria	Inter-Genus	Inter-Phylum	Intra-Kingdom
1049188	4432431	0.29	0.02	Aggregatibacter	Proteobacteria	Bacteria	Corynebacterium	Actinobacteria	Bacteria	Aggregatibacter vs. Corynebacterium	Proteobacteria vs. Actinobacteria	Bacteria vs. Bacteria	Inter-Genus	Inter-Phylum	Intra-Kingdom
1049188	831178	0.55	0		Proteobacteria	Bacteria	Corynebacterium	Actinobacteria	Bacteria	vs. Corynebacterium	Proteobacteria vs. Actinobacteria	Bacteria vs. Bacteria	Inter-Genus	Inter-Phylum	Intra-Kingdom
1049188	384716	-0.345	0		Firmicutes	Bacteria	Corynebacterium	Actinobacteria	Bacteria	vs. Corynebacterium	Firmicutes vs. Actinobacteria	Bacteria vs. Bacteria	Inter-Genus	Inter-Phylum	Intra-Kingdom
1049188	27227	0.205	0.05	Bacillus	Firmicutes	Bacteria	Corynebacterium	Actinobacteria	Bacteria	Bacillus vs. Corynebacterium	Firmicutes vs. Actinobacteria	Bacteria vs. Bacteria	Inter-Genus	Inter-Phylum	Intra-Kingdom
1049188	4371191	-0.419	0	Pseudomonas	Proteobacteria	Bacteria	Corynebacterium	Actinobacteria	Bacteria	Pseudomonas vs. Corynebacterium	Proteobacteria vs. Actinobacteria	Bacteria vs. Bacteria	Inter-Genus	Inter-Phylum	Intra-Kingdom
1049188	141105	-0.317	0	Pseudomonas	Proteobacteria	Bacteria	Corynebacterium	Actinobacteria	Bacteria	Pseudomonas vs. Corynebacterium	Proteobacteria vs. Actinobacteria	Bacteria vs. Bacteria	Inter-Genus	Inter-Phylum	Intra-Kingdom
1049188	4451743	-0.318	0.01		Firmicutes	Bacteria	Corynebacterium	Actinobacteria	Bacteria	vs. Corynebacterium	Firmicutes vs. Actinobacteria	Bacteria vs. Bacteria	Inter-Genus	Inter-Phylum	Intra-Kingdom
1049188	923032	0.352	0	Leptotrichia	Fusobacteria	Bacteria	Corynebacterium	Actinobacteria	Bacteria	Leptotrichia vs. Corynebacterium	Fusobacteria vs. Actinobacteria	Bacteria vs. Bacteria	Inter-Genus	Inter-Phylum	Intra-Kingdom
1049188	4307347	0.378	0		Proteobacteria	Bacteria	Corynebacterium	Actinobacteria	Bacteria	vs. Corynebacterium	Proteobacteria vs. Actinobacteria	Bacteria vs. Bacteria	Inter-Genus	Inter-Phylum	Intra-Kingdom
1049188	504674	-0.253	0.02	Anaerococcus	Firmicutes	Bacteria	Corynebacterium	Actinobacteria	Bacteria	Anaerococcus vs. Corynebacterium	Firmicutes vs. Actinobacteria	Bacteria vs. Bacteria	Inter-Genus	Inter-Phylum	Intra-Kingdom
1049188	1130616	0.397	0	Bacillus	Firmicutes	Bacteria	Corynebacterium	Actinobacteria	Bacteria	Bacillus vs. Corynebacterium	Firmicutes vs. Actinobacteria	Bacteria vs. Bacteria	Inter-Genus	Inter-Phylum	Intra-Kingdom
1049188	4405869	0.403	0	Fusobacterium	Fusobacteria	Bacteria	Corynebacterium	Actinobacteria	Bacteria	Fusobacterium vs. Corynebacterium	Fusobacteria vs. Actinobacteria	Bacteria vs. Bacteria	Inter-Genus	Inter-Phylum	Intra-Kingdom
1049188	449595	-0.377	0		Proteobacteria	Bacteria	Corynebacterium	Actinobacteria	Bacteria	vs. Corynebacterium	Proteobacteria vs. Actinobacteria	Bacteria vs. Bacteria	Inter-Genus	Inter-Phylum	Intra-Kingdom
1049188	New.ReferenceOTU177	-0.316	0.04	Propionibacterium	Actinobacteria	Bacteria	Corynebacterium	Actinobacteria	Bacteria	Propionibacterium vs. Corynebacterium	Actinobacteria vs. Actinobacteria	Bacteria vs. Bacteria	Inter-Genus	Intra_Phylum	Intra-Kingdom
1049188	New.ReferenceOTU11	-0.278	0	Pseudomonas	Proteobacteria	Bacteria	Corynebacterium	Actinobacteria	Bacteria	Pseudomonas vs. Corynebacterium	Proteobacteria vs. Actinobacteria	Bacteria vs. Bacteria	Inter-Genus	Inter-Phylum	Intra-Kingdom
1049188	92535	0.416	0.01	Streptococcus	Firmicutes	Bacteria	Corynebacterium	Actinobacteria	Bacteria	Streptococcus vs. Corynebacterium	Firmicutes vs. Actinobacteria	Bacteria vs. Bacteria	Inter-Genus	Inter-Phylum	Intra-Kingdom
1049188	114587	0.416	0.01	Pseudonocardia	Actinobacteria	Bacteria	Corynebacterium	Actinobacteria	Bacteria	Pseudonocardia vs. Corynebacterium	Actinobacteria vs. Actinobacteria	Bacteria vs. Bacteria	Inter-Genus	Intra_Phylum	Intra-Kingdom
1049188	152720	0.363	0.02	Microbacterium	Actinobacteria	Bacteria	Corynebacterium	Actinobacteria	Bacteria	Microbacterium vs. Corynebacterium	Actinobacteria vs. Actinobacteria	Bacteria vs. Bacteria	Inter-Genus	Intra_Phylum	Intra-Kingdom
1049188	New.ReferenceOTU838	-0.411	0.01	Enhydrobacter	Proteobacteria	Bacteria	Corynebacterium	Actinobacteria	Bacteria	Enhydrobacter vs. Corynebacterium	Proteobacteria vs. Actinobacteria	Bacteria vs. Bacteria	Inter-Genus	Inter-Phylum	Intra-Kingdom
1049188	64653	0.34	0.01	Acinetobacter	Proteobacteria	Bacteria	Corynebacterium	Actinobacteria	Bacteria	Acinetobacter vs. Corynebacterium	Proteobacteria vs. Actinobacteria	Bacteria vs. Bacteria	Inter-Genus	Inter-Phylum	Intra-Kingdom
1049188	4324464	0.291	0.01	Leptotrichia	Fusobacteria	Bacteria	Corynebacterium	Actinobacteria	Bacteria	Leptotrichia vs. Corynebacterium	Fusobacteria vs. Actinobacteria	Bacteria vs. Bacteria	Inter-Genus	Inter-Phylum	Intra-Kingdom
1049188	103211	-0.187	0.05		Acidobacteria	Bacteria	Corynebacterium	Actinobacteria	Bacteria	vs. Corynebacterium	Acidobacteria vs. Actinobacteria	Bacteria vs. Bacteria	Inter-Genus	Inter-Phylum	Intra-Kingdom
1049188	4316391	0.354	0.01	Veillonella	Firmicutes	Bacteria	Corynebacterium	Actinobacteria	Bacteria	Veillonella vs. Corynebacterium	Firmicutes vs. Actinobacteria	Bacteria vs. Bacteria	Inter-Genus	Inter-Phylum	Intra-Kingdom
1049188	1133201	-0.3	0.03	Pseudomonas	Proteobacteria	Bacteria	Corynebacterium	Actinobacteria	Bacteria	Pseudomonas vs. Corynebacterium	Proteobacteria vs. Actinobacteria	Bacteria vs. Bacteria	Inter-Genus	Inter-Phylum	Intra-Kingdom
1049188	92721	0.25	0.03	Actinomyces	Actinobacteria	Bacteria	Corynebacterium	Actinobacteria	Bacteria	Actinomyces vs. Corynebacterium	Actinobacteria vs. Actinobacteria	Bacteria vs. Bacteria	Inter-Genus	Intra_Phylum	Intra-Kingdom
1049188	2222	0.299	0.04	Prevotella	Bacteroidetes	Bacteria	Corynebacterium	Actinobacteria	Bacteria	Prevotella vs. Corynebacterium	Bacteroidetes vs. Actinobacteria	Bacteria vs. Bacteria	Inter-Genus	Inter-Phylum	Intra-Kingdom
1049188	870106	-0.341	0.01	Propionibacterium	Actinobacteria	Bacteria	Corynebacterium	Actinobacteria	Bacteria	Propionibacterium vs. Corynebacterium	Actinobacteria vs. Actinobacteria	Bacteria vs. Bacteria	Inter-Genus	Intra_Phylum	Intra-Kingdom
1049188	925397	-0.297	0.04	Propionibacterium	Actinobacteria	Bacteria	Corynebacterium	Actinobacteria	Bacteria	Propionibacterium vs. Corynebacterium	Actinobacteria vs. Actinobacteria	Bacteria vs. Bacteria	Inter-Genus	Intra_Phylum	Intra-Kingdom
1049188	839282	-0.334	0		Firmicutes	Bacteria	Corynebacterium	Actinobacteria	Bacteria	vs. Corynebacterium	Firmicutes vs. Actinobacteria	Bacteria vs. Bacteria	Inter-Genus	Inter-Phylum	Intra-Kingdom
1049188	4441343	-0.286	0.04	Corynebacterium	Actinobacteria	Bacteria	Corynebacterium	Actinobacteria	Bacteria	Corynebacterium vs. Corynebacterium	Actinobacteria vs. Actinobacteria	Bacteria vs. Bacteria	Intra-Genus	Intra_Phylum	Intra-Kingdom
1049188	4028110	-0.236	0.05		Proteobacteria	Bacteria	Corynebacterium	Actinobacteria	Bacteria	vs. Corynebacterium	Proteobacteria vs. Actinobacteria	Bacteria vs. Bacteria	Inter-Genus	Inter-Phylum	Intra-Kingdom
1049188	4482889	-0.508	0	Aerococcus	Firmicutes	Bacteria	Corynebacterium	Actinobacteria	Bacteria	Aerococcus vs. Corynebacterium	Firmicutes vs. Actinobacteria	Bacteria vs. Bacteria	Inter-Genus	Inter-Phylum	Intra-Kingdom
1049188	4415153	-0.255	0.01	Bacillus	Firmicutes	Bacteria	Corynebacterium	Actinobacteria	Bacteria	Bacillus vs. Corynebacterium	Firmicutes vs. Actinobacteria	Bacteria vs. Bacteria	Inter-Genus	Inter-Phylum	Intra-Kingdom
1049188	4408558	0.324	0.01	Prevotella	Bacteroidetes	Bacteria	Corynebacterium	Actinobacteria	Bacteria	Prevotella vs. Corynebacterium	Bacteroidetes vs. Actinobacteria	Bacteria vs. Bacteria	Inter-Genus	Inter-Phylum	Intra-Kingdom
1049188	4392350	0.25	0.05	Capnocytophaga	Bacteroidetes	Bacteria	Corynebacterium	Actinobacteria	Bacteria	Capnocytophaga vs. Corynebacterium	Bacteroidetes vs. Actinobacteria	Bacteria vs. Bacteria	Inter-Genus	Inter-Phylum	Intra-Kingdom
1049188	94705	0.56	0	Deinococcus	[Thermi]	Bacteria	Corynebacterium	Actinobacteria	Bacteria	Deinococcus vs. Corynebacterium	[Thermi] vs. Actinobacteria	Bacteria vs. Bacteria	Inter-Genus	Inter-Phylum	Intra-Kingdom
1049188	4322739	0.384	0.01	Dermacoccus	Actinobacteria	Bacteria	Corynebacterium	Actinobacteria	Bacteria	Dermacoccus vs. Corynebacterium	Actinobacteria vs. Actinobacteria	Bacteria vs. Bacteria	Inter-Genus	Intra_Phylum	Intra-Kingdom
1049188	4481079	-0.294	0.01		Proteobacteria	Bacteria	Corynebacterium	Actinobacteria	Bacteria	vs. Corynebacterium	Proteobacteria vs. Actinobacteria	Bacteria vs. Bacteria	Inter-Genus	Inter-Phylum	Intra-Kingdom
1049188	656307	-0.286	0.01		Proteobacteria	Bacteria	Corynebacterium	Actinobacteria	Bacteria	vs. Corynebacterium	Proteobacteria vs. Actinobacteria	Bacteria vs. Bacteria	Inter-Genus	Inter-Phylum	Intra-Kingdom
1049188	537894	0.355	0.01	Streptococcus	Firmicutes	Bacteria	Corynebacterium	Actinobacteria	Bacteria	Streptococcus vs. Corynebacterium	Firmicutes vs. Actinobacteria	Bacteria vs. Bacteria	Inter-Genus	Inter-Phylum	Intra-Kingdom
1049188	ADMA-3Z-FOH.970	0.324	0.01	Penicillium	Ascomycota	Fungi	Corynebacterium	Actinobacteria	Bacteria	Penicillium vs. Corynebacterium	Ascomycota vs. Actinobacteria	Fungi vs. Bacteria	Inter-Genus	Inter-Phylum	Inter-Kingdom
1049188	4295725	-0.29	0	Psychrobacter	Proteobacteria	Bacteria	Corynebacterium	Actinobacteria	Bacteria	Psychrobacter vs. Corynebacterium	Proteobacteria vs. Actinobacteria	Bacteria vs. Bacteria	Inter-Genus	Inter-Phylum	Intra-Kingdom
1049188	4344371	0.319	0.01	Sphingomonas	Proteobacteria	Bacteria	Corynebacterium	Actinobacteria	Bacteria	Sphingomonas vs. Corynebacterium	Proteobacteria vs. Actinobacteria	Bacteria vs. Bacteria	Inter-Genus	Inter-Phylum	Intra-Kingdom
1049188	760359	0.401	0	Corynebacterium	Actinobacteria	Bacteria	Corynebacterium	Actinobacteria	Bacteria	Corynebacterium vs. Corynebacterium	Actinobacteria vs. Actinobacteria	Bacteria vs. Bacteria	Intra-Genus	Intra_Phylum	Intra-Kingdom
1049188	403701	0.313	0.02	Dialister	Firmicutes	Bacteria	Corynebacterium	Actinobacteria	Bacteria	Dialister vs. Corynebacterium	Firmicutes vs. Actinobacteria	Bacteria vs. Bacteria	Inter-Genus	Inter-Phylum	Intra-Kingdom
1049188	New.ReferenceOTU1140	-0.229	0.05	Pseudomonas	Proteobacteria	Bacteria	Corynebacterium	Actinobacteria	Bacteria	Pseudomonas vs. Corynebacterium	Proteobacteria vs. Actinobacteria	Bacteria vs. Bacteria	Inter-Genus	Inter-Phylum	Intra-Kingdom
1049188	60017	-0.252	0.04	Deinococcus	[Thermi]	Bacteria	Corynebacterium	Actinobacteria	Bacteria	Deinococcus vs. Corynebacterium	[Thermi] vs. Actinobacteria	Bacteria vs. Bacteria	Inter-Genus	Inter-Phylum	Intra-Kingdom
1049188	4425358	-0.336	0.01	Propionibacterium	Actinobacteria	Bacteria	Corynebacterium	Actinobacteria	Bacteria	Propionibacterium vs. Corynebacterium	Actinobacteria vs. Actinobacteria	Bacteria vs. Bacteria	Inter-Genus	Intra_Phylum	Intra-Kingdom
1049188	1076668	0.277	0.04		Firmicutes	Bacteria	Corynebacterium	Actinobacteria	Bacteria	vs. Corynebacterium	Firmicutes vs. Actinobacteria	Bacteria vs. Bacteria	Inter-Genus	Inter-Phylum	Intra-Kingdom
1049188	4482374	-0.325	0.02	Acinetobacter	Proteobacteria	Bacteria	Corynebacterium	Actinobacteria	Bacteria	Acinetobacter vs. Corynebacterium	Proteobacteria vs. Actinobacteria	Bacteria vs. Bacteria	Inter-Genus	Inter-Phylum	Intra-Kingdom
1049188	New.ReferenceOTU148	-0.317	0	Corynebacterium	Actinobacteria	Bacteria	Corynebacterium	Actinobacteria	Bacteria	Corynebacterium vs. Corynebacterium	Actinobacteria vs. Actinobacteria	Bacteria vs. Bacteria	Intra-Genus	Intra_Phylum	Intra-Kingdom
1049188	89412	0.325	0		Proteobacteria	Bacteria	Corynebacterium	Actinobacteria	Bacteria	vs. Corynebacterium	Proteobacteria vs. Actinobacteria	Bacteria vs. Bacteria	Inter-Genus	Inter-Phylum	Intra-Kingdom
1049188	128390	-0.433	0	Corynebacterium	Actinobacteria	Bacteria	Corynebacterium	Actinobacteria	Bacteria	Corynebacterium vs. Corynebacterium	Actinobacteria vs. Actinobacteria	Bacteria vs. Bacteria	Intra-Genus	Intra_Phylum	Intra-Kingdom
1049188	316924	0.487	0		Proteobacteria	Bacteria	Corynebacterium	Actinobacteria	Bacteria	vs. Corynebacterium	Proteobacteria vs. Actinobacteria	Bacteria vs. Bacteria	Inter-Genus	Inter-Phylum	Intra-Kingdom
1049188	4324467	0.323	0.01		Firmicutes	Bacteria	Corynebacterium	Actinobacteria	Bacteria	vs. Corynebacterium	Firmicutes vs. Actinobacteria	Bacteria vs. Bacteria	Inter-Genus	Inter-Phylum	Intra-Kingdom
1049188	4425394	-0.323	0	Pseudomonas	Proteobacteria	Bacteria	Corynebacterium	Actinobacteria	Bacteria	Pseudomonas vs. Corynebacterium	Proteobacteria vs. Actinobacteria	Bacteria vs. Bacteria	Inter-Genus	Inter-Phylum	Intra-Kingdom
1049188	4469924	-0.321	0.01	Anoxybacillus	Firmicutes	Bacteria	Corynebacterium	Actinobacteria	Bacteria	Anoxybacillus vs. Corynebacterium	Firmicutes vs. Actinobacteria	Bacteria vs. Bacteria	Inter-Genus	Inter-Phylum	Intra-Kingdom
1049188	4299448	0.262	0.02	Neisseria	Proteobacteria	Bacteria	Corynebacterium	Actinobacteria	Bacteria	Neisseria vs. Corynebacterium	Proteobacteria vs. Actinobacteria	Bacteria vs. Bacteria	Inter-Genus	Inter-Phylum	Intra-Kingdom
1049188	New.ReferenceOTU833	-0.332	0	Enhydrobacter	Proteobacteria	Bacteria	Corynebacterium	Actinobacteria	Bacteria	Enhydrobacter vs. Corynebacterium	Proteobacteria vs. Actinobacteria	Bacteria vs. Bacteria	Inter-Genus	Inter-Phylum	Intra-Kingdom
1049188	3202924	-0.3	0.02	Propionibacterium	Actinobacteria	Bacteria	Corynebacterium	Actinobacteria	Bacteria	Propionibacterium vs. Corynebacterium	Actinobacteria vs. Actinobacteria	Bacteria vs. Bacteria	Inter-Genus	Intra_Phylum	Intra-Kingdom
1049188	New.ReferenceOTU1282	0.298	0.02		Actinobacteria	Bacteria	Corynebacterium	Actinobacteria	Bacteria	vs. Corynebacterium	Actinobacteria vs. Actinobacteria	Bacteria vs. Bacteria	Inter-Genus	Intra_Phylum	Intra-Kingdom
1049188	4334053	-0.348	0.02	Acinetobacter	Proteobacteria	Bacteria	Corynebacterium	Actinobacteria	Bacteria	Acinetobacter vs. Corynebacterium	Proteobacteria vs. Actinobacteria	Bacteria vs. Bacteria	Inter-Genus	Inter-Phylum	Intra-Kingdom
1049188	4121939	-0.36	0.01	Propionibacterium	Actinobacteria	Bacteria	Corynebacterium	Actinobacteria	Bacteria	Propionibacterium vs. Corynebacterium	Actinobacteria vs. Actinobacteria	Bacteria vs. Bacteria	Inter-Genus	Intra_Phylum	Intra-Kingdom
1049188	4366487	0.259	0.03	Capnocytophaga	Bacteroidetes	Bacteria	Corynebacterium	Actinobacteria	Bacteria	Capnocytophaga vs. Corynebacterium	Bacteroidetes vs. Actinobacteria	Bacteria vs. Bacteria	Inter-Genus	Inter-Phylum	Intra-Kingdom
1049188	4452050	-0.308	0.02	Erwinia	Proteobacteria	Bacteria	Corynebacterium	Actinobacteria	Bacteria	Erwinia vs. Corynebacterium	Proteobacteria vs. Actinobacteria	Bacteria vs. Bacteria	Inter-Genus	Inter-Phylum	Intra-Kingdom
1049188	New.CleanUp.ReferenceOTU215656	0.243	0.04	Acinetobacter	Proteobacteria	Bacteria	Corynebacterium	Actinobacteria	Bacteria	Acinetobacter vs. Corynebacterium	Proteobacteria vs. Actinobacteria	Bacteria vs. Bacteria	Inter-Genus	Inter-Phylum	Intra-Kingdom
1049188	4340162	0.272	0.05	[Prevotella]	Bacteroidetes	Bacteria	Corynebacterium	Actinobacteria	Bacteria	[Prevotella] vs. Corynebacterium	Bacteroidetes vs. Actinobacteria	Bacteria vs. Bacteria	Inter-Genus	Inter-Phylum	Intra-Kingdom
1049188	New.ReferenceOTU593	-0.344	0.01	Shewanella	Proteobacteria	Bacteria	Corynebacterium	Actinobacteria	Bacteria	Shewanella vs. Corynebacterium	Proteobacteria vs. Actinobacteria	Bacteria vs. Bacteria	Inter-Genus	Inter-Phylum	Intra-Kingdom
1049188	4347078	0.332	0.04	Dermacoccus	Actinobacteria	Bacteria	Corynebacterium	Actinobacteria	Bacteria	Dermacoccus vs. Corynebacterium	Actinobacteria vs. Actinobacteria	Bacteria vs. Bacteria	Inter-Genus	Intra_Phylum	Intra-Kingdom
1053191	2510538	-0.269	0.01		Firmicutes	Bacteria		Chloroflexi	Bacteria	vs.	Firmicutes vs. Chloroflexi	Bacteria vs. Bacteria	Intra-Genus	Inter-Phylum	Intra-Kingdom
1053191	New.ReferenceOTU1086	-0.265	0.01	Haemophilus	Proteobacteria	Bacteria		Chloroflexi	Bacteria	Haemophilus vs.	Proteobacteria vs. Chloroflexi	Bacteria vs. Bacteria	Inter-Genus	Inter-Phylum	Intra-Kingdom
1053191	349639	-0.284	0.04		Proteobacteria	Bacteria		Chloroflexi	Bacteria	vs.	Proteobacteria vs. Chloroflexi	Bacteria vs. Bacteria	Intra-Genus	Inter-Phylum	Intra-Kingdom
1053191	449595	0.355	0		Proteobacteria	Bacteria		Chloroflexi	Bacteria	vs.	Proteobacteria vs. Chloroflexi	Bacteria vs. Bacteria	Intra-Genus	Inter-Phylum	Intra-Kingdom
1053191	2792176	0.376	0.02		Proteobacteria	Bacteria		Chloroflexi	Bacteria	vs.	Proteobacteria vs. Chloroflexi	Bacteria vs. Bacteria	Intra-Genus	Inter-Phylum	Intra-Kingdom
1053191	4447605	-0.292	0.04		Firmicutes	Bacteria		Chloroflexi	Bacteria	vs.	Firmicutes vs. Chloroflexi	Bacteria vs. Bacteria	Intra-Genus	Inter-Phylum	Intra-Kingdom
1053191	4245392	0.34	0.01	Rhodobacter	Proteobacteria	Bacteria		Chloroflexi	Bacteria	Rhodobacter vs.	Proteobacteria vs. Chloroflexi	Bacteria vs. Bacteria	Inter-Genus	Inter-Phylum	Intra-Kingdom
1053191	New.CleanUp.ReferenceOTU340411	-0.236	0.04	Haemophilus	Proteobacteria	Bacteria		Chloroflexi	Bacteria	Haemophilus vs.	Proteobacteria vs. Chloroflexi	Bacteria vs. Bacteria	Inter-Genus	Inter-Phylum	Intra-Kingdom
1053191	4426163	-0.248	0.05	Prevotella	Bacteroidetes	Bacteria		Chloroflexi	Bacteria	Prevotella vs.	Bacteroidetes vs. Chloroflexi	Bacteria vs. Bacteria	Inter-Genus	Inter-Phylum	Intra-Kingdom
1053191	129798	0.304	0.04	Lactobacillus	Firmicutes	Bacteria		Chloroflexi	Bacteria	Lactobacillus vs.	Firmicutes vs. Chloroflexi	Bacteria vs. Bacteria	Inter-Genus	Inter-Phylum	Intra-Kingdom
1053191	580181	0.368	0		Chloroflexi	Bacteria		Chloroflexi	Bacteria	vs.	Chloroflexi vs. Chloroflexi	Bacteria vs. Bacteria	Intra-Genus	Intra_Phylum	Intra-Kingdom
1053191	2896104	-0.354	0	Arsenicicoccus	Actinobacteria	Bacteria		Chloroflexi	Bacteria	Arsenicicoccus vs.	Actinobacteria vs. Chloroflexi	Bacteria vs. Bacteria	Inter-Genus	Inter-Phylum	Intra-Kingdom
1053191	New.CleanUp.ReferenceOTU236944	0.202	0.05	Delftia	Proteobacteria	Bacteria		Chloroflexi	Bacteria	Delftia vs.	Proteobacteria vs. Chloroflexi	Bacteria vs. Bacteria	Inter-Genus	Inter-Phylum	Intra-Kingdom
1053191	553648	0.331	0.02	Pseudomonas	Proteobacteria	Bacteria		Chloroflexi	Bacteria	Pseudomonas vs.	Proteobacteria vs. Chloroflexi	Bacteria vs. Bacteria	Inter-Genus	Inter-Phylum	Intra-Kingdom
1053191	4469960	0.2	0.03		Proteobacteria	Bacteria		Chloroflexi	Bacteria	vs.	Proteobacteria vs. Chloroflexi	Bacteria vs. Bacteria	Intra-Genus	Inter-Phylum	Intra-Kingdom
1053191	New.ReferenceOTU838	0.321	0.01	Enhydrobacter	Proteobacteria	Bacteria		Chloroflexi	Bacteria	Enhydrobacter vs.	Proteobacteria vs. Chloroflexi	Bacteria vs. Bacteria	Inter-Genus	Inter-Phylum	Intra-Kingdom
1053191	New.CleanUp.ReferenceOTU68816	0.325	0		OP8	Bacteria		Chloroflexi	Bacteria	vs.	OP8 vs. Chloroflexi	Bacteria vs. Bacteria	Intra-Genus	Inter-Phylum	Intra-Kingdom
1053191	1068955	0.252	0.02	Staphylococcus	Firmicutes	Bacteria		Chloroflexi	Bacteria	Staphylococcus vs.	Firmicutes vs. Chloroflexi	Bacteria vs. Bacteria	Inter-Genus	Inter-Phylum	Intra-Kingdom
1053191	New.CleanUp.ReferenceOTU77173	0.273	0.02	Shewanella	Proteobacteria	Bacteria		Chloroflexi	Bacteria	Shewanella vs.	Proteobacteria vs. Chloroflexi	Bacteria vs. Bacteria	Inter-Genus	Inter-Phylum	Intra-Kingdom
1053191	4422794	0.32	0.02	Acinetobacter	Proteobacteria	Bacteria		Chloroflexi	Bacteria	Acinetobacter vs.	Proteobacteria vs. Chloroflexi	Bacteria vs. Bacteria	Inter-Genus	Inter-Phylum	Intra-Kingdom
1053191	New.ReferenceOTU310	0.265	0.04	Pseudomonas	Proteobacteria	Bacteria		Chloroflexi	Bacteria	Pseudomonas vs.	Proteobacteria vs. Chloroflexi	Bacteria vs. Bacteria	Inter-Genus	Inter-Phylum	Intra-Kingdom
1053191	2751958	-0.312	0	Anaerococcus	Firmicutes	Bacteria		Chloroflexi	Bacteria	Anaerococcus vs.	Firmicutes vs. Chloroflexi	Bacteria vs. Bacteria	Inter-Genus	Inter-Phylum	Intra-Kingdom
1053191	501267	-0.307	0.01	Propionibacterium	Actinobacteria	Bacteria		Chloroflexi	Bacteria	Propionibacterium vs.	Actinobacteria vs. Chloroflexi	Bacteria vs. Bacteria	Inter-Genus	Inter-Phylum	Intra-Kingdom
1053191	4405609	-0.34	0.02	Chryseobacterium	Bacteroidetes	Bacteria		Chloroflexi	Bacteria	Chryseobacterium vs.	Bacteroidetes vs. Chloroflexi	Bacteria vs. Bacteria	Inter-Genus	Inter-Phylum	Intra-Kingdom
1053191	New.ReferenceOTU593	0.594	0	Shewanella	Proteobacteria	Bacteria		Chloroflexi	Bacteria	Shewanella vs.	Proteobacteria vs. Chloroflexi	Bacteria vs. Bacteria	Inter-Genus	Inter-Phylum	Intra-Kingdom
1053191	4463237	0.3	0.04	Actinomyces	Actinobacteria	Bacteria		Chloroflexi	Bacteria	Actinomyces vs.	Actinobacteria vs. Chloroflexi	Bacteria vs. Bacteria	Inter-Genus	Inter-Phylum	Intra-Kingdom
1053191	New.ReferenceOTU836	0.254	0.04	Veillonella	Firmicutes	Bacteria		Chloroflexi	Bacteria	Veillonella vs.	Firmicutes vs. Chloroflexi	Bacteria vs. Bacteria	Inter-Genus	Inter-Phylum	Intra-Kingdom
1053191	272964	0.278	0.01		Firmicutes	Bacteria		Chloroflexi	Bacteria	vs.	Firmicutes vs. Chloroflexi	Bacteria vs. Bacteria	Intra-Genus	Inter-Phylum	Intra-Kingdom
1053191	4304901	-0.293	0	Prevotella	Bacteroidetes	Bacteria		Chloroflexi	Bacteria	Prevotella vs.	Bacteroidetes vs. Chloroflexi	Bacteria vs. Bacteria	Inter-Genus	Inter-Phylum	Intra-Kingdom
1053191	New.ReferenceOTU903	0.404	0		Proteobacteria	Bacteria		Chloroflexi	Bacteria	vs.	Proteobacteria vs. Chloroflexi	Bacteria vs. Bacteria	Intra-Genus	Inter-Phylum	Intra-Kingdom
1053191	TY-3Z-FOH.54885	0.321	0.01	Malassezia	Basidiomycota	Fungi		Chloroflexi	Bacteria	Malassezia vs.	Basidiomycota vs. Chloroflexi	Fungi vs. Bacteria	Inter-Genus	Inter-Phylum	Inter-Kingdom
1053191	4425566	-0.22	0.04		Proteobacteria	Bacteria		Chloroflexi	Bacteria	vs.	Proteobacteria vs. Chloroflexi	Bacteria vs. Bacteria	Intra-Genus	Inter-Phylum	Intra-Kingdom
1053191	4408558	-0.343	0	Prevotella	Bacteroidetes	Bacteria		Chloroflexi	Bacteria	Prevotella vs.	Bacteroidetes vs. Chloroflexi	Bacteria vs. Bacteria	Inter-Genus	Inter-Phylum	Intra-Kingdom
1053191	4479288	-0.271	0.03	Agrobacterium	Proteobacteria	Bacteria		Chloroflexi	Bacteria	Agrobacterium vs.	Proteobacteria vs. Chloroflexi	Bacteria vs. Bacteria	Inter-Genus	Inter-Phylum	Intra-Kingdom
1053191	831178	-0.279	0.05		Proteobacteria	Bacteria		Chloroflexi	Bacteria	vs.	Proteobacteria vs. Chloroflexi	Bacteria vs. Bacteria	Intra-Genus	Inter-Phylum	Intra-Kingdom
1053191	637931	0.3	0.02		Bacteroidetes	Bacteria		Chloroflexi	Bacteria	vs.	Bacteroidetes vs. Chloroflexi	Bacteria vs. Bacteria	Intra-Genus	Inter-Phylum	Intra-Kingdom
1053191	2211108	0.268	0.05	Brevundimonas	Proteobacteria	Bacteria		Chloroflexi	Bacteria	Brevundimonas vs.	Proteobacteria vs. Chloroflexi	Bacteria vs. Bacteria	Inter-Genus	Inter-Phylum	Intra-Kingdom
1053191	4235445	0.244	0.05	Acinetobacter	Proteobacteria	Bacteria		Chloroflexi	Bacteria	Acinetobacter vs.	Proteobacteria vs. Chloroflexi	Bacteria vs. Bacteria	Inter-Genus	Inter-Phylum	Intra-Kingdom
1053191	151176	0.268	0.05	Methylobacterium	Proteobacteria	Bacteria		Chloroflexi	Bacteria	Methylobacterium vs.	Proteobacteria vs. Chloroflexi	Bacteria vs. Bacteria	Inter-Genus	Inter-Phylum	Intra-Kingdom
1053191	922239	-0.29	0.02	Gemella	Firmicutes	Bacteria		Chloroflexi	Bacteria	Gemella vs.	Firmicutes vs. Chloroflexi	Bacteria vs. Bacteria	Inter-Genus	Inter-Phylum	Intra-Kingdom
1053191	2469654	-0.265	0.01	[Prevotella]	Bacteroidetes	Bacteria		Chloroflexi	Bacteria	[Prevotella] vs.	Bacteroidetes vs. Chloroflexi	Bacteria vs. Bacteria	Inter-Genus	Inter-Phylum	Intra-Kingdom
1053191	3393186	0.322	0		Proteobacteria	Bacteria		Chloroflexi	Bacteria	vs.	Proteobacteria vs. Chloroflexi	Bacteria vs. Bacteria	Intra-Genus	Inter-Phylum	Intra-Kingdom
1053191	304435	0.622	0		OP8	Bacteria		Chloroflexi	Bacteria	vs.	OP8 vs. Chloroflexi	Bacteria vs. Bacteria	Intra-Genus	Inter-Phylum	Intra-Kingdom
1053191	1004326	-0.345	0.04	Propionibacterium	Actinobacteria	Bacteria		Chloroflexi	Bacteria	Propionibacterium vs.	Actinobacteria vs. Chloroflexi	Bacteria vs. Bacteria	Inter-Genus	Inter-Phylum	Intra-Kingdom
1053191	165489	0.317	0		Proteobacteria	Bacteria		Chloroflexi	Bacteria	vs.	Proteobacteria vs. Chloroflexi	Bacteria vs. Bacteria	Intra-Genus	Inter-Phylum	Intra-Kingdom
1053191	152668	-0.261	0.04		Chloroflexi	Bacteria		Chloroflexi	Bacteria	vs.	Chloroflexi vs. Chloroflexi	Bacteria vs. Bacteria	Intra-Genus	Intra_Phylum	Intra-Kingdom
1053191	New.CleanUp.ReferenceOTU303899	-0.287	0.01		Actinobacteria	Bacteria		Chloroflexi	Bacteria	vs.	Actinobacteria vs. Chloroflexi	Bacteria vs. Bacteria	Intra-Genus	Inter-Phylum	Intra-Kingdom
1053191	755148	-0.231	0.02	1963-12-01	Firmicutes	Bacteria		Chloroflexi	Bacteria	Dec-63 vs.	Firmicutes vs. Chloroflexi	Bacteria vs. Bacteria	Inter-Genus	Inter-Phylum	Intra-Kingdom
1053191	1131137	-0.272	0.05		Proteobacteria	Bacteria		Chloroflexi	Bacteria	vs.	Proteobacteria vs. Chloroflexi	Bacteria vs. Bacteria	Intra-Genus	Inter-Phylum	Intra-Kingdom
1053191	New.ReferenceOTU1204	-0.326	0.01	Neisseria	Proteobacteria	Bacteria		Chloroflexi	Bacteria	Neisseria vs.	Proteobacteria vs. Chloroflexi	Bacteria vs. Bacteria	Inter-Genus	Inter-Phylum	Intra-Kingdom
1053191	SW-3Z-FOH.10214	-0.349	0.03	Malassezia	Basidiomycota	Fungi		Chloroflexi	Bacteria	Malassezia vs.	Basidiomycota vs. Chloroflexi	Fungi vs. Bacteria	Inter-Genus	Inter-Phylum	Inter-Kingdom
1053191	551775	0.262	0.02		Chloroflexi	Bacteria		Chloroflexi	Bacteria	vs.	Chloroflexi vs. Chloroflexi	Bacteria vs. Bacteria	Intra-Genus	Intra_Phylum	Intra-Kingdom
1053191	92535	-0.271	0.03	Streptococcus	Firmicutes	Bacteria		Chloroflexi	Bacteria	Streptococcus vs.	Firmicutes vs. Chloroflexi	Bacteria vs. Bacteria	Inter-Genus	Inter-Phylum	Intra-Kingdom
1053191	New.ReferenceOTU948	-0.312	0	Paracoccus	Proteobacteria	Bacteria		Chloroflexi	Bacteria	Paracoccus vs.	Proteobacteria vs. Chloroflexi	Bacteria vs. Bacteria	Inter-Genus	Inter-Phylum	Intra-Kingdom
1053191	93573	0.34	0	Devosia	Proteobacteria	Bacteria		Chloroflexi	Bacteria	Devosia vs.	Proteobacteria vs. Chloroflexi	Bacteria vs. Bacteria	Inter-Genus	Inter-Phylum	Intra-Kingdom
1053191	60017	0.321	0	Deinococcus	[Thermi]	Bacteria		Chloroflexi	Bacteria	Deinococcus vs.	[Thermi] vs. Chloroflexi	Bacteria vs. Bacteria	Inter-Genus	Inter-Phylum	Intra-Kingdom
1053191	848811	0.559	0		Bacteroidetes	Bacteria		Chloroflexi	Bacteria	vs.	Bacteroidetes vs. Chloroflexi	Bacteria vs. Bacteria	Intra-Genus	Inter-Phylum	Intra-Kingdom
1053191	4452050	0.254	0.05	Erwinia	Proteobacteria	Bacteria		Chloroflexi	Bacteria	Erwinia vs.	Proteobacteria vs. Chloroflexi	Bacteria vs. Bacteria	Inter-Genus	Inter-Phylum	Intra-Kingdom
1053191	809916	0.54	0		Bacteroidetes	Bacteria		Chloroflexi	Bacteria	vs.	Bacteroidetes vs. Chloroflexi	Bacteria vs. Bacteria	Intra-Genus	Inter-Phylum	Intra-Kingdom
1053191	4469417	0.258	0.05		Proteobacteria	Bacteria		Chloroflexi	Bacteria	vs.	Proteobacteria vs. Chloroflexi	Bacteria vs. Bacteria	Intra-Genus	Inter-Phylum	Intra-Kingdom
1053191	787663	-0.291	0.04	Mogibacterium	Firmicutes	Bacteria		Chloroflexi	Bacteria	Mogibacterium vs.	Firmicutes vs. Chloroflexi	Bacteria vs. Bacteria	Inter-Genus	Inter-Phylum	Intra-Kingdom
1053191	4318672	0.245	0.03	Neisseria	Proteobacteria	Bacteria		Chloroflexi	Bacteria	Neisseria vs.	Proteobacteria vs. Chloroflexi	Bacteria vs. Bacteria	Inter-Genus	Inter-Phylum	Intra-Kingdom
1053191	267852	0.278	0.04	Sphingopyxis	Proteobacteria	Bacteria		Chloroflexi	Bacteria	Sphingopyxis vs.	Proteobacteria vs. Chloroflexi	Bacteria vs. Bacteria	Inter-Genus	Inter-Phylum	Intra-Kingdom
1053191	141145	0.354	0.01		Proteobacteria	Bacteria		Chloroflexi	Bacteria	vs.	Proteobacteria vs. Chloroflexi	Bacteria vs. Bacteria	Intra-Genus	Inter-Phylum	Intra-Kingdom
1053191	New.ReferenceOTU870	-0.337	0	Propionibacterium	Actinobacteria	Bacteria		Chloroflexi	Bacteria	Propionibacterium vs.	Actinobacteria vs. Chloroflexi	Bacteria vs. Bacteria	Inter-Genus	Inter-Phylum	Intra-Kingdom
1053191	WTS-3Z-FOH.25243	0.33	0.01	Malassezia	Basidiomycota	Fungi		Chloroflexi	Bacteria	Malassezia vs.	Basidiomycota vs. Chloroflexi	Fungi vs. Bacteria	Inter-Genus	Inter-Phylum	Inter-Kingdom
1053191	651004	-0.224	0.03		Actinobacteria	Bacteria		Chloroflexi	Bacteria	vs.	Actinobacteria vs. Chloroflexi	Bacteria vs. Bacteria	Intra-Genus	Inter-Phylum	Intra-Kingdom
1053191	635303	0.27	0.03	Acinetobacter	Proteobacteria	Bacteria		Chloroflexi	Bacteria	Acinetobacter vs.	Proteobacteria vs. Chloroflexi	Bacteria vs. Bacteria	Inter-Genus	Inter-Phylum	Intra-Kingdom
1053191	974497	0.318	0		Proteobacteria	Bacteria		Chloroflexi	Bacteria	vs.	Proteobacteria vs. Chloroflexi	Bacteria vs. Bacteria	Intra-Genus	Inter-Phylum	Intra-Kingdom
1053191	131766	0.225	0.05		Actinobacteria	Bacteria		Chloroflexi	Bacteria	vs.	Actinobacteria vs. Chloroflexi	Bacteria vs. Bacteria	Intra-Genus	Inter-Phylum	Intra-Kingdom
1053191	4321402	-0.431	0.01	Prevotella	Bacteroidetes	Bacteria		Chloroflexi	Bacteria	Prevotella vs.	Bacteroidetes vs. Chloroflexi	Bacteria vs. Bacteria	Inter-Genus	Inter-Phylum	Intra-Kingdom
1053191	4371191	0.328	0	Pseudomonas	Proteobacteria	Bacteria		Chloroflexi	Bacteria	Pseudomonas vs.	Proteobacteria vs. Chloroflexi	Bacteria vs. Bacteria	Inter-Genus	Inter-Phylum	Intra-Kingdom
1053191	4415153	0.334	0	Bacillus	Firmicutes	Bacteria		Chloroflexi	Bacteria	Bacillus vs.	Firmicutes vs. Chloroflexi	Bacteria vs. Bacteria	Inter-Genus	Inter-Phylum	Intra-Kingdom
1053191	4382476	-0.259	0.04	Prevotella	Bacteroidetes	Bacteria		Chloroflexi	Bacteria	Prevotella vs.	Bacteroidetes vs. Chloroflexi	Bacteria vs. Bacteria	Inter-Genus	Inter-Phylum	Intra-Kingdom
1053191	4469492	0.381	0	Delftia	Proteobacteria	Bacteria		Chloroflexi	Bacteria	Delftia vs.	Proteobacteria vs. Chloroflexi	Bacteria vs. Bacteria	Inter-Genus	Inter-Phylum	Intra-Kingdom
1053191	817734	0.242	0.04	Pseudomonas	Proteobacteria	Bacteria		Chloroflexi	Bacteria	Pseudomonas vs.	Proteobacteria vs. Chloroflexi	Bacteria vs. Bacteria	Inter-Genus	Inter-Phylum	Intra-Kingdom
1053191	ADMA-3Z-RP.28427	-0.29	0.05	Malassezia	Basidiomycota	Fungi		Chloroflexi	Bacteria	Malassezia vs.	Basidiomycota vs. Chloroflexi	Fungi vs. Bacteria	Inter-Genus	Inter-Phylum	Inter-Kingdom
1053191	626495	-0.237	0.04	Corynebacterium	Actinobacteria	Bacteria		Chloroflexi	Bacteria	Corynebacterium vs.	Actinobacteria vs. Chloroflexi	Bacteria vs. Bacteria	Inter-Genus	Inter-Phylum	Intra-Kingdom
1053191	851938	-0.284	0.03	Bulleidia	Firmicutes	Bacteria		Chloroflexi	Bacteria	Bulleidia vs.	Firmicutes vs. Chloroflexi	Bacteria vs. Bacteria	Inter-Genus	Inter-Phylum	Intra-Kingdom
1053191	4452118	-0.286	0		Proteobacteria	Bacteria		Chloroflexi	Bacteria	vs.	Proteobacteria vs. Chloroflexi	Bacteria vs. Bacteria	Intra-Genus	Inter-Phylum	Intra-Kingdom
1053191	4389037	0.375	0.01	Pseudomonas	Proteobacteria	Bacteria		Chloroflexi	Bacteria	Pseudomonas vs.	Proteobacteria vs. Chloroflexi	Bacteria vs. Bacteria	Inter-Genus	Inter-Phylum	Intra-Kingdom
1053191	1133201	0.391	0	Pseudomonas	Proteobacteria	Bacteria		Chloroflexi	Bacteria	Pseudomonas vs.	Proteobacteria vs. Chloroflexi	Bacteria vs. Bacteria	Inter-Genus	Inter-Phylum	Intra-Kingdom
1053191	New.ReferenceOTU622	0.442	0		Bacteroidetes	Bacteria		Chloroflexi	Bacteria	vs.	Bacteroidetes vs. Chloroflexi	Bacteria vs. Bacteria	Intra-Genus	Inter-Phylum	Intra-Kingdom
1053191	New.ReferenceOTU37	0.265	0.02		Firmicutes	Bacteria		Chloroflexi	Bacteria	vs.	Firmicutes vs. Chloroflexi	Bacteria vs. Bacteria	Intra-Genus	Inter-Phylum	Intra-Kingdom
1053191	New.ReferenceOTU716	-0.204	0.05	Corynebacterium	Actinobacteria	Bacteria		Chloroflexi	Bacteria	Corynebacterium vs.	Actinobacteria vs. Chloroflexi	Bacteria vs. Bacteria	Inter-Genus	Inter-Phylum	Intra-Kingdom
1053191	New.CleanUp.ReferenceOTU215656	-0.262	0.04	Acinetobacter	Proteobacteria	Bacteria		Chloroflexi	Bacteria	Acinetobacter vs.	Proteobacteria vs. Chloroflexi	Bacteria vs. Bacteria	Inter-Genus	Inter-Phylum	Intra-Kingdom
1053191	223656	0.345	0		Bacteroidetes	Bacteria		Chloroflexi	Bacteria	vs.	Bacteroidetes vs. Chloroflexi	Bacteria vs. Bacteria	Intra-Genus	Inter-Phylum	Intra-Kingdom
1053191	4339358	0.298	0		Proteobacteria	Bacteria		Chloroflexi	Bacteria	vs.	Proteobacteria vs. Chloroflexi	Bacteria vs. Bacteria	Intra-Genus	Inter-Phylum	Intra-Kingdom
1053191	SW-3Y-LP.2012	0.388	0	Malassezia	Basidiomycota	Fungi		Chloroflexi	Bacteria	Malassezia vs.	Basidiomycota vs. Chloroflexi	Fungi vs. Bacteria	Inter-Genus	Inter-Phylum	Inter-Kingdom
1053191	New.ReferenceOTU1119	0.291	0.02	Pseudomonas	Proteobacteria	Bacteria		Chloroflexi	Bacteria	Pseudomonas vs.	Proteobacteria vs. Chloroflexi	Bacteria vs. Bacteria	Inter-Genus	Inter-Phylum	Intra-Kingdom
1053191	254938	0.365	0		Proteobacteria	Bacteria		Chloroflexi	Bacteria	vs.	Proteobacteria vs. Chloroflexi	Bacteria vs. Bacteria	Intra-Genus	Inter-Phylum	Intra-Kingdom
1053191	New.ReferenceOTU891	0.282	0.02	Kocuria	Actinobacteria	Bacteria		Chloroflexi	Bacteria	Kocuria vs.	Actinobacteria vs. Chloroflexi	Bacteria vs. Bacteria	Inter-Genus	Inter-Phylum	Intra-Kingdom
1053191	4374197	-0.267	0.02	Microbacterium	Actinobacteria	Bacteria		Chloroflexi	Bacteria	Microbacterium vs.	Actinobacteria vs. Chloroflexi	Bacteria vs. Bacteria	Inter-Genus	Inter-Phylum	Intra-Kingdom
1058950	ADMA-3Z-FOH.2	0.378	0	Malassezia	Basidiomycota	Fungi		Firmicutes	Bacteria	Malassezia vs.	Basidiomycota vs. Firmicutes	Fungi vs. Bacteria	Inter-Genus	Inter-Phylum	Inter-Kingdom
1058950	465079	0.36	0		Firmicutes	Bacteria		Firmicutes	Bacteria	vs.	Firmicutes vs. Firmicutes	Bacteria vs. Bacteria	Intra-Genus	Intra_Phylum	Intra-Kingdom
1058950	130710	-0.256	0.02		Actinobacteria	Bacteria		Firmicutes	Bacteria	vs.	Actinobacteria vs. Firmicutes	Bacteria vs. Bacteria	Intra-Genus	Inter-Phylum	Intra-Kingdom
1058950	New.ReferenceOTU1350	0.239	0.02		Proteobacteria	Bacteria		Firmicutes	Bacteria	vs.	Proteobacteria vs. Firmicutes	Bacteria vs. Bacteria	Intra-Genus	Inter-Phylum	Intra-Kingdom
1058950	441155	0.296	0.01	Staphylococcus	Firmicutes	Bacteria		Firmicutes	Bacteria	Staphylococcus vs.	Firmicutes vs. Firmicutes	Bacteria vs. Bacteria	Inter-Genus	Intra_Phylum	Intra-Kingdom
1058950	4472294	-0.222	0.03	Lautropia	Proteobacteria	Bacteria		Firmicutes	Bacteria	Lautropia vs.	Proteobacteria vs. Firmicutes	Bacteria vs. Bacteria	Inter-Genus	Inter-Phylum	Intra-Kingdom
1058950	366545	-0.343	0.01	Deinococcus	[Thermi]	Bacteria		Firmicutes	Bacteria	Deinococcus vs.	[Thermi] vs. Firmicutes	Bacteria vs. Bacteria	Inter-Genus	Inter-Phylum	Intra-Kingdom
1058950	New.CleanUp.ReferenceOTU197887	0.333	0	Propionibacterium	Actinobacteria	Bacteria		Firmicutes	Bacteria	Propionibacterium vs.	Actinobacteria vs. Firmicutes	Bacteria vs. Bacteria	Inter-Genus	Inter-Phylum	Intra-Kingdom
1058950	TMB-3W-FOH.38820	0.347	0	Malassezia	Basidiomycota	Fungi		Firmicutes	Bacteria	Malassezia vs.	Basidiomycota vs. Firmicutes	Fungi vs. Bacteria	Inter-Genus	Inter-Phylum	Inter-Kingdom
1058950	912997	0.277	0.01	Corynebacterium	Actinobacteria	Bacteria		Firmicutes	Bacteria	Corynebacterium vs.	Actinobacteria vs. Firmicutes	Bacteria vs. Bacteria	Inter-Genus	Inter-Phylum	Intra-Kingdom
1058950	4425629	-0.259	0.03	Janthinobacterium	Proteobacteria	Bacteria		Firmicutes	Bacteria	Janthinobacterium vs.	Proteobacteria vs. Firmicutes	Bacteria vs. Bacteria	Inter-Genus	Inter-Phylum	Intra-Kingdom
1058950	New.CleanUp.ReferenceOTU10517	0.2	0.04	Dermacoccus	Actinobacteria	Bacteria		Firmicutes	Bacteria	Dermacoccus vs.	Actinobacteria vs. Firmicutes	Bacteria vs. Bacteria	Inter-Genus	Inter-Phylum	Intra-Kingdom
1058950	344057	-0.393	0	Deinococcus	[Thermi]	Bacteria		Firmicutes	Bacteria	Deinococcus vs.	[Thermi] vs. Firmicutes	Bacteria vs. Bacteria	Inter-Genus	Inter-Phylum	Intra-Kingdom
1058950	809192	-0.216	0.05	Brachybacterium	Actinobacteria	Bacteria		Firmicutes	Bacteria	Brachybacterium vs.	Actinobacteria vs. Firmicutes	Bacteria vs. Bacteria	Inter-Genus	Inter-Phylum	Intra-Kingdom
1058950	TK-3Z-LF.4726	0.414	0	Malassezia	Basidiomycota	Fungi		Firmicutes	Bacteria	Malassezia vs.	Basidiomycota vs. Firmicutes	Fungi vs. Bacteria	Inter-Genus	Inter-Phylum	Inter-Kingdom
1058950	New.ReferenceOTU948	0.309	0	Paracoccus	Proteobacteria	Bacteria		Firmicutes	Bacteria	Paracoccus vs.	Proteobacteria vs. Firmicutes	Bacteria vs. Bacteria	Inter-Genus	Inter-Phylum	Intra-Kingdom
1058950	4396025	-0.203	0.03	Sphingomonas	Proteobacteria	Bacteria		Firmicutes	Bacteria	Sphingomonas vs.	Proteobacteria vs. Firmicutes	Bacteria vs. Bacteria	Inter-Genus	Inter-Phylum	Intra-Kingdom
1058950	New.ReferenceOTU971	0.23	0.02	Micrococcus	Actinobacteria	Bacteria		Firmicutes	Bacteria	Micrococcus vs.	Actinobacteria vs. Firmicutes	Bacteria vs. Bacteria	Inter-Genus	Inter-Phylum	Intra-Kingdom
1058950	1076668	-0.213	0.03		Firmicutes	Bacteria		Firmicutes	Bacteria	vs.	Firmicutes vs. Firmicutes	Bacteria vs. Bacteria	Intra-Genus	Intra_Phylum	Intra-Kingdom
1058950	New.ReferenceOTU222	0.265	0.01	Propionibacterium	Actinobacteria	Bacteria		Firmicutes	Bacteria	Propionibacterium vs.	Actinobacteria vs. Firmicutes	Bacteria vs. Bacteria	Inter-Genus	Inter-Phylum	Intra-Kingdom
1058950	STW-3X-LF.14109	0.42	0	Malassezia	Basidiomycota	Fungi		Firmicutes	Bacteria	Malassezia vs.	Basidiomycota vs. Firmicutes	Fungi vs. Bacteria	Inter-Genus	Inter-Phylum	Inter-Kingdom
1058950	New.ReferenceOTU873	-0.259	0.01	Haemophilus	Proteobacteria	Bacteria		Firmicutes	Bacteria	Haemophilus vs.	Proteobacteria vs. Firmicutes	Bacteria vs. Bacteria	Inter-Genus	Inter-Phylum	Intra-Kingdom
1058950	13463	0.229	0.03	Corynebacterium	Actinobacteria	Bacteria		Firmicutes	Bacteria	Corynebacterium vs.	Actinobacteria vs. Firmicutes	Bacteria vs. Bacteria	Inter-Genus	Inter-Phylum	Intra-Kingdom
1058950	996434	-0.263	0.03	Streptococcus	Firmicutes	Bacteria		Firmicutes	Bacteria	Streptococcus vs.	Firmicutes vs. Firmicutes	Bacteria vs. Bacteria	Inter-Genus	Intra_Phylum	Intra-Kingdom
1058950	4321559	-0.212	0.04	Porphyromonas	Bacteroidetes	Bacteria		Firmicutes	Bacteria	Porphyromonas vs.	Bacteroidetes vs. Firmicutes	Bacteria vs. Bacteria	Inter-Genus	Inter-Phylum	Intra-Kingdom
1058950	885496	-0.347	0		Actinobacteria	Bacteria		Firmicutes	Bacteria	vs.	Actinobacteria vs. Firmicutes	Bacteria vs. Bacteria	Intra-Genus	Inter-Phylum	Intra-Kingdom
1058950	2254348	0.231	0.02		Proteobacteria	Bacteria		Firmicutes	Bacteria	vs.	Proteobacteria vs. Firmicutes	Bacteria vs. Bacteria	Intra-Genus	Inter-Phylum	Intra-Kingdom
1058950	New.ReferenceOTU543	0.185	0.05	Sphingomonas	Proteobacteria	Bacteria		Firmicutes	Bacteria	Sphingomonas vs.	Proteobacteria vs. Firmicutes	Bacteria vs. Bacteria	Inter-Genus	Inter-Phylum	Intra-Kingdom
1058950	944063	0.426	0		Firmicutes	Bacteria		Firmicutes	Bacteria	vs.	Firmicutes vs. Firmicutes	Bacteria vs. Bacteria	Intra-Genus	Intra_Phylum	Intra-Kingdom
1058950	4323555	-0.205	0.03	Fusobacterium	Fusobacteria	Bacteria		Firmicutes	Bacteria	Fusobacterium vs.	Fusobacteria vs. Firmicutes	Bacteria vs. Bacteria	Inter-Genus	Inter-Phylum	Intra-Kingdom
1058950	New.CleanUp.ReferenceOTU156965	0.221	0.04	Enhydrobacter	Proteobacteria	Bacteria		Firmicutes	Bacteria	Enhydrobacter vs.	Proteobacteria vs. Firmicutes	Bacteria vs. Bacteria	Inter-Genus	Inter-Phylum	Intra-Kingdom
1058950	92721	-0.224	0.01	Actinomyces	Actinobacteria	Bacteria		Firmicutes	Bacteria	Actinomyces vs.	Actinobacteria vs. Firmicutes	Bacteria vs. Bacteria	Inter-Genus	Inter-Phylum	Intra-Kingdom
1058950	780555	-0.178	0.04	Pseudomonas	Proteobacteria	Bacteria		Firmicutes	Bacteria	Pseudomonas vs.	Proteobacteria vs. Firmicutes	Bacteria vs. Bacteria	Inter-Genus	Inter-Phylum	Intra-Kingdom
1058950	SW-3Y-LF.16352	0.381	0	Malassezia	Basidiomycota	Fungi		Firmicutes	Bacteria	Malassezia vs.	Basidiomycota vs. Firmicutes	Fungi vs. Bacteria	Inter-Genus	Inter-Phylum	Inter-Kingdom
1058950	30062	0.241	0.01	Anaerococcus	Firmicutes	Bacteria		Firmicutes	Bacteria	Anaerococcus vs.	Firmicutes vs. Firmicutes	Bacteria vs. Bacteria	Inter-Genus	Intra_Phylum	Intra-Kingdom
1058950	MOS-3X-FOH.7170	0.221	0.03	Malassezia	Basidiomycota	Fungi		Firmicutes	Bacteria	Malassezia vs.	Basidiomycota vs. Firmicutes	Fungi vs. Bacteria	Inter-Genus	Inter-Phylum	Inter-Kingdom
1058950	New.CleanUp.ReferenceOTU83647	0.209	0.02	Propionibacterium	Actinobacteria	Bacteria		Firmicutes	Bacteria	Propionibacterium vs.	Actinobacteria vs. Firmicutes	Bacteria vs. Bacteria	Inter-Genus	Inter-Phylum	Intra-Kingdom
1058950	358745	-0.277	0.03		Proteobacteria	Bacteria		Firmicutes	Bacteria	vs.	Proteobacteria vs. Firmicutes	Bacteria vs. Bacteria	Intra-Genus	Inter-Phylum	Intra-Kingdom
1058950	SW-3Z-FOH.10214	0.282	0.01	Malassezia	Basidiomycota	Fungi		Firmicutes	Bacteria	Malassezia vs.	Basidiomycota vs. Firmicutes	Fungi vs. Bacteria	Inter-Genus	Inter-Phylum	Inter-Kingdom
1058950	TMB-3X-LF.38173	0.306	0.01	Malassezia	Basidiomycota	Fungi		Firmicutes	Bacteria	Malassezia vs.	Basidiomycota vs. Firmicutes	Fungi vs. Bacteria	Inter-Genus	Inter-Phylum	Inter-Kingdom
1058950	308848	-0.335	0.02	Neisseria	Proteobacteria	Bacteria		Firmicutes	Bacteria	Neisseria vs.	Proteobacteria vs. Firmicutes	Bacteria vs. Bacteria	Inter-Genus	Inter-Phylum	Intra-Kingdom
1058950	New.CleanUp.ReferenceOTU68816	0.2	0.05		OP8	Bacteria		Firmicutes	Bacteria	vs.	OP8 vs. Firmicutes	Bacteria vs. Bacteria	Intra-Genus	Inter-Phylum	Intra-Kingdom
1058950	1069592	0.23	0.01		Firmicutes	Bacteria		Firmicutes	Bacteria	vs.	Firmicutes vs. Firmicutes	Bacteria vs. Bacteria	Intra-Genus	Intra_Phylum	Intra-Kingdom
1058950	4302571	-0.223	0.05	Prevotella	Bacteroidetes	Bacteria		Firmicutes	Bacteria	Prevotella vs.	Bacteroidetes vs. Firmicutes	Bacteria vs. Bacteria	Inter-Genus	Inter-Phylum	Intra-Kingdom
1058950	535353	0.241	0.01	Gemella	Firmicutes	Bacteria		Firmicutes	Bacteria	Gemella vs.	Firmicutes vs. Firmicutes	Bacteria vs. Bacteria	Inter-Genus	Intra_Phylum	Intra-Kingdom
1058950	3643491	-0.277	0.05	Pseudomonas	Proteobacteria	Bacteria		Firmicutes	Bacteria	Pseudomonas vs.	Proteobacteria vs. Firmicutes	Bacteria vs. Bacteria	Inter-Genus	Inter-Phylum	Intra-Kingdom
1058950	444649	0.303	0	Staphylococcus	Firmicutes	Bacteria		Firmicutes	Bacteria	Staphylococcus vs.	Firmicutes vs. Firmicutes	Bacteria vs. Bacteria	Inter-Genus	Intra_Phylum	Intra-Kingdom
1058950	3449122	-0.305	0	Streptococcus	Firmicutes	Bacteria		Firmicutes	Bacteria	Streptococcus vs.	Firmicutes vs. Firmicutes	Bacteria vs. Bacteria	Inter-Genus	Intra_Phylum	Intra-Kingdom
1058950	4456894	-0.239	0.01	Brevibacterium	Actinobacteria	Bacteria		Firmicutes	Bacteria	Brevibacterium vs.	Actinobacteria vs. Firmicutes	Bacteria vs. Bacteria	Inter-Genus	Inter-Phylum	Intra-Kingdom
1058950	ADMA-3Z-RP.28427	0.279	0	Malassezia	Basidiomycota	Fungi		Firmicutes	Bacteria	Malassezia vs.	Basidiomycota vs. Firmicutes	Fungi vs. Bacteria	Inter-Genus	Inter-Phylum	Inter-Kingdom
1058950	495270	0.237	0.04	Staphylococcus	Firmicutes	Bacteria		Firmicutes	Bacteria	Staphylococcus vs.	Firmicutes vs. Firmicutes	Bacteria vs. Bacteria	Inter-Genus	Intra_Phylum	Intra-Kingdom
1058950	31235	-0.275	0.02	Leptotrichia	Fusobacteria	Bacteria		Firmicutes	Bacteria	Leptotrichia vs.	Fusobacteria vs. Firmicutes	Bacteria vs. Bacteria	Inter-Genus	Inter-Phylum	Intra-Kingdom
1058950	STW-3Y-FOH.13128	0.311	0.02	Malassezia	Basidiomycota	Fungi		Firmicutes	Bacteria	Malassezia vs.	Basidiomycota vs. Firmicutes	Fungi vs. Bacteria	Inter-Genus	Inter-Phylum	Inter-Kingdom
1058950	HHa-3Z-LF.650	0.267	0.02	Malassezia	Basidiomycota	Fungi		Firmicutes	Bacteria	Malassezia vs.	Basidiomycota vs. Firmicutes	Fungi vs. Bacteria	Inter-Genus	Inter-Phylum	Inter-Kingdom
1058950	SW-3Y-RP.6261	0.252	0.01	Malassezia	Basidiomycota	Fungi		Firmicutes	Bacteria	Malassezia vs.	Basidiomycota vs. Firmicutes	Fungi vs. Bacteria	Inter-Genus	Inter-Phylum	Inter-Kingdom
1058950	4460914	-0.329	0.01	Leptotrichia	Fusobacteria	Bacteria		Firmicutes	Bacteria	Leptotrichia vs.	Fusobacteria vs. Firmicutes	Bacteria vs. Bacteria	Inter-Genus	Inter-Phylum	Intra-Kingdom
1058950	FH-3Z-LP.27658	0.284	0.02	Malassezia	Basidiomycota	Fungi		Firmicutes	Bacteria	Malassezia vs.	Basidiomycota vs. Firmicutes	Fungi vs. Bacteria	Inter-Genus	Inter-Phylum	Inter-Kingdom
1058950	TMB-3X-RF.7798	0.28	0.02	Malassezia	Basidiomycota	Fungi		Firmicutes	Bacteria	Malassezia vs.	Basidiomycota vs. Firmicutes	Fungi vs. Bacteria	Inter-Genus	Inter-Phylum	Inter-Kingdom
1058950	4415153	0.196	0.05	Bacillus	Firmicutes	Bacteria		Firmicutes	Bacteria	Bacillus vs.	Firmicutes vs. Firmicutes	Bacteria vs. Bacteria	Inter-Genus	Intra_Phylum	Intra-Kingdom
1058950	963763	-0.231	0.03		Proteobacteria	Bacteria		Firmicutes	Bacteria	vs.	Proteobacteria vs. Firmicutes	Bacteria vs. Bacteria	Intra-Genus	Inter-Phylum	Intra-Kingdom
1058950	4300206	-0.18	0.05	Lactobacillus	Firmicutes	Bacteria		Firmicutes	Bacteria	Lactobacillus vs.	Firmicutes vs. Firmicutes	Bacteria vs. Bacteria	Inter-Genus	Intra_Phylum	Intra-Kingdom
1058950	124693	-0.285	0	Tepidimonas	Proteobacteria	Bacteria		Firmicutes	Bacteria	Tepidimonas vs.	Proteobacteria vs. Firmicutes	Bacteria vs. Bacteria	Inter-Genus	Inter-Phylum	Intra-Kingdom
1058950	4453743	-0.3	0.03	Chryseobacterium	Bacteroidetes	Bacteria		Firmicutes	Bacteria	Chryseobacterium vs.	Bacteroidetes vs. Firmicutes	Bacteria vs. Bacteria	Inter-Genus	Inter-Phylum	Intra-Kingdom
1058950	1012948	0.198	0.03	Corynebacterium	Actinobacteria	Bacteria		Firmicutes	Bacteria	Corynebacterium vs.	Actinobacteria vs. Firmicutes	Bacteria vs. Bacteria	Inter-Genus	Inter-Phylum	Intra-Kingdom
1058950	New.ReferenceOTU398	0.216	0.01	Dermacoccus	Actinobacteria	Bacteria		Firmicutes	Bacteria	Dermacoccus vs.	Actinobacteria vs. Firmicutes	Bacteria vs. Bacteria	Inter-Genus	Inter-Phylum	Intra-Kingdom
1058950	4415943	-0.302	0.01	Fusobacterium	Fusobacteria	Bacteria		Firmicutes	Bacteria	Fusobacterium vs.	Fusobacteria vs. Firmicutes	Bacteria vs. Bacteria	Inter-Genus	Inter-Phylum	Intra-Kingdom
1058950	911496	-0.306	0	Streptococcus	Firmicutes	Bacteria		Firmicutes	Bacteria	Streptococcus vs.	Firmicutes vs. Firmicutes	Bacteria vs. Bacteria	Inter-Genus	Intra_Phylum	Intra-Kingdom
1058950	4470078	-0.335	0	Corynebacterium	Actinobacteria	Bacteria		Firmicutes	Bacteria	Corynebacterium vs.	Actinobacteria vs. Firmicutes	Bacteria vs. Bacteria	Inter-Genus	Inter-Phylum	Intra-Kingdom
1058950	STW-3X-LP.6045	0.369	0	Malassezia	Basidiomycota	Fungi		Firmicutes	Bacteria	Malassezia vs.	Basidiomycota vs. Firmicutes	Fungi vs. Bacteria	Inter-Genus	Inter-Phylum	Inter-Kingdom
1058950	384716	0.286	0		Firmicutes	Bacteria		Firmicutes	Bacteria	vs.	Firmicutes vs. Firmicutes	Bacteria vs. Bacteria	Intra-Genus	Intra_Phylum	Intra-Kingdom
1058950	4463237	-0.221	0.04	Actinomyces	Actinobacteria	Bacteria		Firmicutes	Bacteria	Actinomyces vs.	Actinobacteria vs. Firmicutes	Bacteria vs. Bacteria	Inter-Genus	Inter-Phylum	Intra-Kingdom
1058950	4310398	-0.314	0	Prevotella	Bacteroidetes	Bacteria		Firmicutes	Bacteria	Prevotella vs.	Bacteroidetes vs. Firmicutes	Bacteria vs. Bacteria	Inter-Genus	Inter-Phylum	Intra-Kingdom
1058950	ADMA-3Z-RP.41981	0.288	0	Malassezia	Basidiomycota	Fungi		Firmicutes	Bacteria	Malassezia vs.	Basidiomycota vs. Firmicutes	Fungi vs. Bacteria	Inter-Genus	Inter-Phylum	Inter-Kingdom
1058950	2084904	0.441	0		Firmicutes	Bacteria		Firmicutes	Bacteria	vs.	Firmicutes vs. Firmicutes	Bacteria vs. Bacteria	Intra-Genus	Intra_Phylum	Intra-Kingdom
1058950	New.CleanUp.ReferenceOTU93227	0.187	0.04	Corynebacterium	Actinobacteria	Bacteria		Firmicutes	Bacteria	Corynebacterium vs.	Actinobacteria vs. Firmicutes	Bacteria vs. Bacteria	Inter-Genus	Inter-Phylum	Intra-Kingdom
1058950	New.CleanUp.ReferenceOTU113070	0.224	0.01	Shewanella	Proteobacteria	Bacteria		Firmicutes	Bacteria	Shewanella vs.	Proteobacteria vs. Firmicutes	Bacteria vs. Bacteria	Inter-Genus	Inter-Phylum	Intra-Kingdom
1058950	4454153	-0.252	0.03		Actinobacteria	Bacteria		Firmicutes	Bacteria	vs.	Actinobacteria vs. Firmicutes	Bacteria vs. Bacteria	Intra-Genus	Inter-Phylum	Intra-Kingdom
1058950	4375080	-0.222	0.04		Proteobacteria	Bacteria		Firmicutes	Bacteria	vs.	Proteobacteria vs. Firmicutes	Bacteria vs. Bacteria	Intra-Genus	Inter-Phylum	Intra-Kingdom
1058950	499109	-0.298	0.01	Streptococcus	Firmicutes	Bacteria		Firmicutes	Bacteria	Streptococcus vs.	Firmicutes vs. Firmicutes	Bacteria vs. Bacteria	Inter-Genus	Intra_Phylum	Intra-Kingdom
1058950	902903	0.209	0.04	Propionibacterium	Actinobacteria	Bacteria		Firmicutes	Bacteria	Propionibacterium vs.	Actinobacteria vs. Firmicutes	Bacteria vs. Bacteria	Inter-Genus	Inter-Phylum	Intra-Kingdom
1058950	3778553	-0.238	0.04	Chryseobacterium	Bacteroidetes	Bacteria		Firmicutes	Bacteria	Chryseobacterium vs.	Bacteroidetes vs. Firmicutes	Bacteria vs. Bacteria	Inter-Genus	Inter-Phylum	Intra-Kingdom
1058950	New.ReferenceOTU1174	0.181	0.05	Propionibacterium	Actinobacteria	Bacteria		Firmicutes	Bacteria	Propionibacterium vs.	Actinobacteria vs. Firmicutes	Bacteria vs. Bacteria	Inter-Genus	Inter-Phylum	Intra-Kingdom
1058950	656307	0.209	0.04		Proteobacteria	Bacteria		Firmicutes	Bacteria	vs.	Proteobacteria vs. Firmicutes	Bacteria vs. Bacteria	Intra-Genus	Inter-Phylum	Intra-Kingdom
1058950	627230	-0.213	0.05	Paracoccus	Proteobacteria	Bacteria		Firmicutes	Bacteria	Paracoccus vs.	Proteobacteria vs. Firmicutes	Bacteria vs. Bacteria	Inter-Genus	Inter-Phylum	Intra-Kingdom
1058950	4328910	-0.319	0.01	Veillonella	Firmicutes	Bacteria		Firmicutes	Bacteria	Veillonella vs.	Firmicutes vs. Firmicutes	Bacteria vs. Bacteria	Inter-Genus	Intra_Phylum	Intra-Kingdom
1058950	4392350	-0.281	0.02	Capnocytophaga	Bacteroidetes	Bacteria		Firmicutes	Bacteria	Capnocytophaga vs.	Bacteroidetes vs. Firmicutes	Bacteria vs. Bacteria	Inter-Genus	Inter-Phylum	Intra-Kingdom
1058950	TMB-3X-RP.79932	0.379	0	Malassezia	Basidiomycota	Fungi		Firmicutes	Bacteria	Malassezia vs.	Basidiomycota vs. Firmicutes	Fungi vs. Bacteria	Inter-Genus	Inter-Phylum	Inter-Kingdom
1058950	420444	0.197	0.05	Propionibacterium	Actinobacteria	Bacteria		Firmicutes	Bacteria	Propionibacterium vs.	Actinobacteria vs. Firmicutes	Bacteria vs. Bacteria	Inter-Genus	Inter-Phylum	Intra-Kingdom
1058950	4337010	-0.228	0.05		Proteobacteria	Bacteria		Firmicutes	Bacteria	vs.	Proteobacteria vs. Firmicutes	Bacteria vs. Bacteria	Intra-Genus	Inter-Phylum	Intra-Kingdom
1058950	49248	0.271	0	Propionibacterium	Actinobacteria	Bacteria		Firmicutes	Bacteria	Propionibacterium vs.	Actinobacteria vs. Firmicutes	Bacteria vs. Bacteria	Inter-Genus	Inter-Phylum	Intra-Kingdom
1058950	4344207	-0.217	0.01	Streptococcus	Firmicutes	Bacteria		Firmicutes	Bacteria	Streptococcus vs.	Firmicutes vs. Firmicutes	Bacteria vs. Bacteria	Inter-Genus	Intra_Phylum	Intra-Kingdom
1058950	284293	0.423	0		Firmicutes	Bacteria		Firmicutes	Bacteria	vs.	Firmicutes vs. Firmicutes	Bacteria vs. Bacteria	Intra-Genus	Intra_Phylum	Intra-Kingdom
1058950	1582784	0.233	0.03		Proteobacteria	Bacteria		Firmicutes	Bacteria	vs.	Proteobacteria vs. Firmicutes	Bacteria vs. Bacteria	Intra-Genus	Inter-Phylum	Intra-Kingdom
1058950	4344371	-0.241	0.05	Sphingomonas	Proteobacteria	Bacteria		Firmicutes	Bacteria	Sphingomonas vs.	Proteobacteria vs. Firmicutes	Bacteria vs. Bacteria	Inter-Genus	Inter-Phylum	Intra-Kingdom
1058950	WKS-3W-FOH.6270	0.36	0	Malassezia	Basidiomycota	Fungi		Firmicutes	Bacteria	Malassezia vs.	Basidiomycota vs. Firmicutes	Fungi vs. Bacteria	Inter-Genus	Inter-Phylum	Inter-Kingdom
1058950	370368	-0.215	0.04	Paracoccus	Proteobacteria	Bacteria		Firmicutes	Bacteria	Paracoccus vs.	Proteobacteria vs. Firmicutes	Bacteria vs. Bacteria	Inter-Genus	Inter-Phylum	Intra-Kingdom
1058950	272150	-0.255	0	Streptococcus	Firmicutes	Bacteria		Firmicutes	Bacteria	Streptococcus vs.	Firmicutes vs. Firmicutes	Bacteria vs. Bacteria	Inter-Genus	Intra_Phylum	Intra-Kingdom
1058950	MOS-3Y-FOH.4815	0.308	0.04	Malassezia	Basidiomycota	Fungi		Firmicutes	Bacteria	Malassezia vs.	Basidiomycota vs. Firmicutes	Fungi vs. Bacteria	Inter-Genus	Inter-Phylum	Inter-Kingdom
1058950	4387092	-0.326	0	Fusobacterium	Fusobacteria	Bacteria		Firmicutes	Bacteria	Fusobacterium vs.	Fusobacteria vs. Firmicutes	Bacteria vs. Bacteria	Inter-Genus	Inter-Phylum	Intra-Kingdom
1058950	ADMA-3Z-FOH.72367	0.382	0	Malassezia	Basidiomycota	Fungi		Firmicutes	Bacteria	Malassezia vs.	Basidiomycota vs. Firmicutes	Fungi vs. Bacteria	Inter-Genus	Inter-Phylum	Inter-Kingdom
1058950	WKS-3Y-FOH.20614	0.342	0	Malassezia	Basidiomycota	Fungi		Firmicutes	Bacteria	Malassezia vs.	Basidiomycota vs. Firmicutes	Fungi vs. Bacteria	Inter-Genus	Inter-Phylum	Inter-Kingdom
1058950	386899	0.333	0		Firmicutes	Bacteria		Firmicutes	Bacteria	vs.	Firmicutes vs. Firmicutes	Bacteria vs. Bacteria	Intra-Genus	Intra_Phylum	Intra-Kingdom
1058950	4453535	-0.247	0.01		Firmicutes	Bacteria		Firmicutes	Bacteria	vs.	Firmicutes vs. Firmicutes	Bacteria vs. Bacteria	Intra-Genus	Intra_Phylum	Intra-Kingdom
1058950	4425214	-0.322	0.01	Streptococcus	Firmicutes	Bacteria		Firmicutes	Bacteria	Streptococcus vs.	Firmicutes vs. Firmicutes	Bacteria vs. Bacteria	Inter-Genus	Intra_Phylum	Intra-Kingdom
1058950	New.ReferenceOTU356	0.223	0.04	Corynebacterium	Actinobacteria	Bacteria		Firmicutes	Bacteria	Corynebacterium vs.	Actinobacteria vs. Firmicutes	Bacteria vs. Bacteria	Inter-Genus	Inter-Phylum	Intra-Kingdom
1058950	4442127	-0.186	0.05	Campylobacter	Proteobacteria	Bacteria		Firmicutes	Bacteria	Campylobacter vs.	Proteobacteria vs. Firmicutes	Bacteria vs. Bacteria	Inter-Genus	Inter-Phylum	Intra-Kingdom
1058950	1068955	0.343	0	Staphylococcus	Firmicutes	Bacteria		Firmicutes	Bacteria	Staphylococcus vs.	Firmicutes vs. Firmicutes	Bacteria vs. Bacteria	Inter-Genus	Intra_Phylum	Intra-Kingdom
1058950	956553	0.303	0		Firmicutes	Bacteria		Firmicutes	Bacteria	vs.	Firmicutes vs. Firmicutes	Bacteria vs. Bacteria	Intra-Genus	Intra_Phylum	Intra-Kingdom
1058950	1084157	-0.228	0.03		Actinobacteria	Bacteria		Firmicutes	Bacteria	vs.	Actinobacteria vs. Firmicutes	Bacteria vs. Bacteria	Intra-Genus	Inter-Phylum	Intra-Kingdom
1058950	4467992	-0.209	0.05	Streptococcus	Firmicutes	Bacteria		Firmicutes	Bacteria	Streptococcus vs.	Firmicutes vs. Firmicutes	Bacteria vs. Bacteria	Inter-Genus	Intra_Phylum	Intra-Kingdom
1058950	New.CleanUp.ReferenceOTU262197	0.188	0.05		Actinobacteria	Bacteria		Firmicutes	Bacteria	vs.	Actinobacteria vs. Firmicutes	Bacteria vs. Bacteria	Intra-Genus	Inter-Phylum	Intra-Kingdom
1058950	551775	0.24	0.04		Chloroflexi	Bacteria		Firmicutes	Bacteria	vs.	Chloroflexi vs. Firmicutes	Bacteria vs. Bacteria	Intra-Genus	Inter-Phylum	Intra-Kingdom
1058950	4376318	-0.219	0.05	Paracoccus	Proteobacteria	Bacteria		Firmicutes	Bacteria	Paracoccus vs.	Proteobacteria vs. Firmicutes	Bacteria vs. Bacteria	Inter-Genus	Inter-Phylum	Intra-Kingdom
1058950	4303191	-0.355	0		Proteobacteria	Bacteria		Firmicutes	Bacteria	vs.	Proteobacteria vs. Firmicutes	Bacteria vs. Bacteria	Intra-Genus	Inter-Phylum	Intra-Kingdom
1058950	1063810	0.311	0		Firmicutes	Bacteria		Firmicutes	Bacteria	vs.	Firmicutes vs. Firmicutes	Bacteria vs. Bacteria	Intra-Genus	Intra_Phylum	Intra-Kingdom
1058950	1082607	0.253	0.02	Corynebacterium	Actinobacteria	Bacteria		Firmicutes	Bacteria	Corynebacterium vs.	Actinobacteria vs. Firmicutes	Bacteria vs. Bacteria	Inter-Genus	Inter-Phylum	Intra-Kingdom
1058950	4321136	-0.313	0.01	Streptococcus	Firmicutes	Bacteria		Firmicutes	Bacteria	Streptococcus vs.	Firmicutes vs. Firmicutes	Bacteria vs. Bacteria	Inter-Genus	Intra_Phylum	Intra-Kingdom
1058950	WTS-3V-LP.20872	0.377	0	Malassezia	Basidiomycota	Fungi		Firmicutes	Bacteria	Malassezia vs.	Basidiomycota vs. Firmicutes	Fungi vs. Bacteria	Inter-Genus	Inter-Phylum	Inter-Kingdom
1058950	3427116	-0.285	0	Flavobacterium	Bacteroidetes	Bacteria		Firmicutes	Bacteria	Flavobacterium vs.	Bacteroidetes vs. Firmicutes	Bacteria vs. Bacteria	Inter-Genus	Inter-Phylum	Intra-Kingdom
1058950	ADMA-3Z-FOH.9710	0.276	0.01	Malassezia	Basidiomycota	Fungi		Firmicutes	Bacteria	Malassezia vs.	Basidiomycota vs. Firmicutes	Fungi vs. Bacteria	Inter-Genus	Inter-Phylum	Inter-Kingdom
1058950	4235445	-0.258	0	Acinetobacter	Proteobacteria	Bacteria		Firmicutes	Bacteria	Acinetobacter vs.	Proteobacteria vs. Firmicutes	Bacteria vs. Bacteria	Inter-Genus	Inter-Phylum	Intra-Kingdom
1058950	4366487	-0.281	0.02	Capnocytophaga	Bacteroidetes	Bacteria		Firmicutes	Bacteria	Capnocytophaga vs.	Bacteroidetes vs. Firmicutes	Bacteria vs. Bacteria	Inter-Genus	Inter-Phylum	Intra-Kingdom
1058950	1138722	0.186	0.03		Proteobacteria	Bacteria		Firmicutes	Bacteria	vs.	Proteobacteria vs. Firmicutes	Bacteria vs. Bacteria	Intra-Genus	Inter-Phylum	Intra-Kingdom
1058950	QB-3Z-LF.13817	0.348	0	Malassezia	Basidiomycota	Fungi		Firmicutes	Bacteria	Malassezia vs.	Basidiomycota vs. Firmicutes	Fungi vs. Bacteria	Inter-Genus	Inter-Phylum	Inter-Kingdom
106019	4295725	0.235	0.04	Psychrobacter	Proteobacteria	Bacteria	Chryseobacterium	Bacteroidetes	Bacteria	Psychrobacter vs. Chryseobacterium	Proteobacteria vs. Bacteroidetes	Bacteria vs. Bacteria	Inter-Genus	Inter-Phylum	Intra-Kingdom
106019	4391560	-0.301	0.01		Proteobacteria	Bacteria	Chryseobacterium	Bacteroidetes	Bacteria	vs. Chryseobacterium	Proteobacteria vs. Bacteroidetes	Bacteria vs. Bacteria	Inter-Genus	Inter-Phylum	Intra-Kingdom
106019	4318122	-0.275	0.03	Actinobacillus	Proteobacteria	Bacteria	Chryseobacterium	Bacteroidetes	Bacteria	Actinobacillus vs. Chryseobacterium	Proteobacteria vs. Bacteroidetes	Bacteria vs. Bacteria	Inter-Genus	Inter-Phylum	Intra-Kingdom
106019	3055791	-0.303	0.02	Pseudoxanthomonas	Proteobacteria	Bacteria	Chryseobacterium	Bacteroidetes	Bacteria	Pseudoxanthomonas vs. Chryseobacterium	Proteobacteria vs. Bacteroidetes	Bacteria vs. Bacteria	Inter-Genus	Inter-Phylum	Intra-Kingdom
106019	464797	-0.344	0.01	Corynebacterium	Actinobacteria	Bacteria	Chryseobacterium	Bacteroidetes	Bacteria	Corynebacterium vs. Chryseobacterium	Actinobacteria vs. Bacteroidetes	Bacteria vs. Bacteria	Inter-Genus	Inter-Phylum	Intra-Kingdom
106019	2751958	0.338	0	Anaerococcus	Firmicutes	Bacteria	Chryseobacterium	Bacteroidetes	Bacteria	Anaerococcus vs. Chryseobacterium	Firmicutes vs. Bacteroidetes	Bacteria vs. Bacteria	Inter-Genus	Inter-Phylum	Intra-Kingdom
106019	4483015	-0.429	0	Granulicatella	Firmicutes	Bacteria	Chryseobacterium	Bacteroidetes	Bacteria	Granulicatella vs. Chryseobacterium	Firmicutes vs. Bacteroidetes	Bacteria vs. Bacteria	Inter-Genus	Inter-Phylum	Intra-Kingdom
106019	4432431	-0.439	0	Aggregatibacter	Proteobacteria	Bacteria	Chryseobacterium	Bacteroidetes	Bacteria	Aggregatibacter vs. Chryseobacterium	Proteobacteria vs. Bacteroidetes	Bacteria vs. Bacteria	Inter-Genus	Inter-Phylum	Intra-Kingdom
106019	New.ReferenceOTU630	0.255	0.04	Propionibacterium	Actinobacteria	Bacteria	Chryseobacterium	Bacteroidetes	Bacteria	Propionibacterium vs. Chryseobacterium	Actinobacteria vs. Bacteroidetes	Bacteria vs. Bacteria	Inter-Genus	Inter-Phylum	Intra-Kingdom
106019	1977617	0.249	0.03		Proteobacteria	Bacteria	Chryseobacterium	Bacteroidetes	Bacteria	vs. Chryseobacterium	Proteobacteria vs. Bacteroidetes	Bacteria vs. Bacteria	Inter-Genus	Inter-Phylum	Intra-Kingdom
106019	12564	0.203	0.03	Actinomyces	Actinobacteria	Bacteria	Chryseobacterium	Bacteroidetes	Bacteria	Actinomyces vs. Chryseobacterium	Actinobacteria vs. Bacteroidetes	Bacteria vs. Bacteria	Inter-Genus	Inter-Phylum	Intra-Kingdom
106019	4303249	0.25	0.03	Methylobacterium	Proteobacteria	Bacteria	Chryseobacterium	Bacteroidetes	Bacteria	Methylobacterium vs. Chryseobacterium	Proteobacteria vs. Bacteroidetes	Bacteria vs. Bacteria	Inter-Genus	Inter-Phylum	Intra-Kingdom
106019	4374197	-0.267	0.04	Microbacterium	Actinobacteria	Bacteria	Chryseobacterium	Bacteroidetes	Bacteria	Microbacterium vs. Chryseobacterium	Actinobacteria vs. Bacteroidetes	Bacteria vs. Bacteria	Inter-Genus	Inter-Phylum	Intra-Kingdom
106019	STW-3Y-FOH.13128	0.319	0.02	Malassezia	Basidiomycota	Fungi	Chryseobacterium	Bacteroidetes	Bacteria	Malassezia vs. Chryseobacterium	Basidiomycota vs. Bacteroidetes	Fungi vs. Bacteria	Inter-Genus	Inter-Phylum	Inter-Kingdom
106019	4461208	-0.242	0.03	Micrococcus	Actinobacteria	Bacteria	Chryseobacterium	Bacteroidetes	Bacteria	Micrococcus vs. Chryseobacterium	Actinobacteria vs. Bacteroidetes	Bacteria vs. Bacteria	Inter-Genus	Inter-Phylum	Intra-Kingdom
106019	4451251	0.206	0.05	Atopobium	Actinobacteria	Bacteria	Chryseobacterium	Bacteroidetes	Bacteria	Atopobium vs. Chryseobacterium	Actinobacteria vs. Bacteroidetes	Bacteria vs. Bacteria	Inter-Genus	Inter-Phylum	Intra-Kingdom
106019	4423790	-0.31	0.01	Porphyromonas	Bacteroidetes	Bacteria	Chryseobacterium	Bacteroidetes	Bacteria	Porphyromonas vs. Chryseobacterium	Bacteroidetes vs. Bacteroidetes	Bacteria vs. Bacteria	Inter-Genus	Intra_Phylum	Intra-Kingdom
106019	New.CleanUp.ReferenceOTU51038	0.246	0.01	Propionibacterium	Actinobacteria	Bacteria	Chryseobacterium	Bacteroidetes	Bacteria	Propionibacterium vs. Chryseobacterium	Actinobacteria vs. Bacteroidetes	Bacteria vs. Bacteria	Inter-Genus	Inter-Phylum	Intra-Kingdom
106019	4303688	-0.235	0.04	Lautropia	Proteobacteria	Bacteria	Chryseobacterium	Bacteroidetes	Bacteria	Lautropia vs. Chryseobacterium	Proteobacteria vs. Bacteroidetes	Bacteria vs. Bacteria	Inter-Genus	Inter-Phylum	Intra-Kingdom
106019	501267	0.302	0.03	Propionibacterium	Actinobacteria	Bacteria	Chryseobacterium	Bacteroidetes	Bacteria	Propionibacterium vs. Chryseobacterium	Actinobacteria vs. Bacteroidetes	Bacteria vs. Bacteria	Inter-Genus	Inter-Phylum	Intra-Kingdom
106019	3941682	-0.342	0	Dermacoccus	Actinobacteria	Bacteria	Chryseobacterium	Bacteroidetes	Bacteria	Dermacoccus vs. Chryseobacterium	Actinobacteria vs. Bacteroidetes	Bacteria vs. Bacteria	Inter-Genus	Inter-Phylum	Intra-Kingdom
106019	4385138	-0.415	0	Haemophilus	Proteobacteria	Bacteria	Chryseobacterium	Bacteroidetes	Bacteria	Haemophilus vs. Chryseobacterium	Proteobacteria vs. Bacteroidetes	Bacteria vs. Bacteria	Inter-Genus	Inter-Phylum	Intra-Kingdom
106019	1118870	0.282	0.02	Exiguobacterium	Firmicutes	Bacteria	Chryseobacterium	Bacteroidetes	Bacteria	Exiguobacterium vs. Chryseobacterium	Firmicutes vs. Bacteroidetes	Bacteria vs. Bacteria	Inter-Genus	Inter-Phylum	Intra-Kingdom
106019	543675	-0.377	0		Actinobacteria	Bacteria	Chryseobacterium	Bacteroidetes	Bacteria	vs. Chryseobacterium	Actinobacteria vs. Bacteroidetes	Bacteria vs. Bacteria	Inter-Genus	Inter-Phylum	Intra-Kingdom
106019	TMB-3X-RF.7798	0.26	0.04	Malassezia	Basidiomycota	Fungi	Chryseobacterium	Bacteroidetes	Bacteria	Malassezia vs. Chryseobacterium	Basidiomycota vs. Bacteroidetes	Fungi vs. Bacteria	Inter-Genus	Inter-Phylum	Inter-Kingdom
106019	269907	-0.473	0.01	[Prevotella]	Bacteroidetes	Bacteria	Chryseobacterium	Bacteroidetes	Bacteria	[Prevotella] vs. Chryseobacterium	Bacteroidetes vs. Bacteroidetes	Bacteria vs. Bacteria	Inter-Genus	Intra_Phylum	Intra-Kingdom
106019	2896104	0.219	0.05	Arsenicicoccus	Actinobacteria	Bacteria	Chryseobacterium	Bacteroidetes	Bacteria	Arsenicicoccus vs. Chryseobacterium	Actinobacteria vs. Bacteroidetes	Bacteria vs. Bacteria	Inter-Genus	Inter-Phylum	Intra-Kingdom
106019	2211108	0.22	0.03	Brevundimonas	Proteobacteria	Bacteria	Chryseobacterium	Bacteroidetes	Bacteria	Brevundimonas vs. Chryseobacterium	Proteobacteria vs. Bacteroidetes	Bacteria vs. Bacteria	Inter-Genus	Inter-Phylum	Intra-Kingdom
106019	4374638	-0.266	0.03	Haemophilus	Proteobacteria	Bacteria	Chryseobacterium	Bacteroidetes	Bacteria	Haemophilus vs. Chryseobacterium	Proteobacteria vs. Bacteroidetes	Bacteria vs. Bacteria	Inter-Genus	Inter-Phylum	Intra-Kingdom
106019	504674	0.379	0.01	Anaerococcus	Firmicutes	Bacteria	Chryseobacterium	Bacteroidetes	Bacteria	Anaerococcus vs. Chryseobacterium	Firmicutes vs. Bacteroidetes	Bacteria vs. Bacteria	Inter-Genus	Inter-Phylum	Intra-Kingdom
106019	New.CleanUp.ReferenceOTU236841	0.332	0	Rothia	Actinobacteria	Bacteria	Chryseobacterium	Bacteroidetes	Bacteria	Rothia vs. Chryseobacterium	Actinobacteria vs. Bacteroidetes	Bacteria vs. Bacteria	Inter-Genus	Inter-Phylum	Intra-Kingdom
106019	4323555	-0.281	0.02	Fusobacterium	Fusobacteria	Bacteria	Chryseobacterium	Bacteroidetes	Bacteria	Fusobacterium vs. Chryseobacterium	Fusobacteria vs. Bacteroidetes	Bacteria vs. Bacteria	Inter-Genus	Inter-Phylum	Intra-Kingdom
106019	64653	-0.317	0.01	Acinetobacter	Proteobacteria	Bacteria	Chryseobacterium	Bacteroidetes	Bacteria	Acinetobacter vs. Chryseobacterium	Proteobacteria vs. Bacteroidetes	Bacteria vs. Bacteria	Inter-Genus	Inter-Phylum	Intra-Kingdom
106019	ADMA-3Z-FOH.2	0.347	0.01	Malassezia	Basidiomycota	Fungi	Chryseobacterium	Bacteroidetes	Bacteria	Malassezia vs. Chryseobacterium	Basidiomycota vs. Bacteroidetes	Fungi vs. Bacteria	Inter-Genus	Inter-Phylum	Inter-Kingdom
106019	MOS-3X-FOH.7170	0.342	0	Malassezia	Basidiomycota	Fungi	Chryseobacterium	Bacteroidetes	Bacteria	Malassezia vs. Chryseobacterium	Basidiomycota vs. Bacteroidetes	Fungi vs. Bacteria	Inter-Genus	Inter-Phylum	Inter-Kingdom
106019	4429199	-0.334	0.01	Cardiobacterium	Proteobacteria	Bacteria	Chryseobacterium	Bacteroidetes	Bacteria	Cardiobacterium vs. Chryseobacterium	Proteobacteria vs. Bacteroidetes	Bacteria vs. Bacteria	Inter-Genus	Inter-Phylum	Intra-Kingdom
106019	526131	-0.228	0.03	Streptococcus	Firmicutes	Bacteria	Chryseobacterium	Bacteroidetes	Bacteria	Streptococcus vs. Chryseobacterium	Firmicutes vs. Bacteroidetes	Bacteria vs. Bacteria	Inter-Genus	Inter-Phylum	Intra-Kingdom
106019	New.ReferenceOTU1260	-0.289	0.04		Proteobacteria	Bacteria	Chryseobacterium	Bacteroidetes	Bacteria	vs. Chryseobacterium	Proteobacteria vs. Bacteroidetes	Bacteria vs. Bacteria	Inter-Genus	Inter-Phylum	Intra-Kingdom
106019	255732	-0.318	0.01	Kocuria	Actinobacteria	Bacteria	Chryseobacterium	Bacteroidetes	Bacteria	Kocuria vs. Chryseobacterium	Actinobacteria vs. Bacteroidetes	Bacteria vs. Bacteria	Inter-Genus	Inter-Phylum	Intra-Kingdom
106019	WKS-3W-FOH.6270	0.366	0	Malassezia	Basidiomycota	Fungi	Chryseobacterium	Bacteroidetes	Bacteria	Malassezia vs. Chryseobacterium	Basidiomycota vs. Bacteroidetes	Fungi vs. Bacteria	Inter-Genus	Inter-Phylum	Inter-Kingdom
106019	839282	0.25	0.04		Firmicutes	Bacteria	Chryseobacterium	Bacteroidetes	Bacteria	vs. Chryseobacterium	Firmicutes vs. Bacteroidetes	Bacteria vs. Bacteria	Inter-Genus	Inter-Phylum	Intra-Kingdom
106019	4373910	-0.24	0.05	Neisseria	Proteobacteria	Bacteria	Chryseobacterium	Bacteroidetes	Bacteria	Neisseria vs. Chryseobacterium	Proteobacteria vs. Bacteroidetes	Bacteria vs. Bacteria	Inter-Genus	Inter-Phylum	Intra-Kingdom
106019	4458503	0.256	0.02	Luteimonas	Proteobacteria	Bacteria	Chryseobacterium	Bacteroidetes	Bacteria	Luteimonas vs. Chryseobacterium	Proteobacteria vs. Bacteroidetes	Bacteria vs. Bacteria	Inter-Genus	Inter-Phylum	Intra-Kingdom
106019	4463237	-0.27	0.05	Actinomyces	Actinobacteria	Bacteria	Chryseobacterium	Bacteroidetes	Bacteria	Actinomyces vs. Chryseobacterium	Actinobacteria vs. Bacteroidetes	Bacteria vs. Bacteria	Inter-Genus	Inter-Phylum	Intra-Kingdom
106019	4405869	-0.324	0.01	Fusobacterium	Fusobacteria	Bacteria	Chryseobacterium	Bacteroidetes	Bacteria	Fusobacterium vs. Chryseobacterium	Fusobacteria vs. Bacteroidetes	Bacteria vs. Bacteria	Inter-Genus	Inter-Phylum	Intra-Kingdom
106019	New.ReferenceOTU1282	0.248	0.05		Actinobacteria	Bacteria	Chryseobacterium	Bacteroidetes	Bacteria	vs. Chryseobacterium	Actinobacteria vs. Bacteroidetes	Bacteria vs. Bacteria	Inter-Genus	Inter-Phylum	Intra-Kingdom
106019	HHa-3Z-LF.650	0.296	0.03	Malassezia	Basidiomycota	Fungi	Chryseobacterium	Bacteroidetes	Bacteria	Malassezia vs. Chryseobacterium	Basidiomycota vs. Bacteroidetes	Fungi vs. Bacteria	Inter-Genus	Inter-Phylum	Inter-Kingdom
106019	New.CleanUp.ReferenceOTU370678	0.22	0.01	Enhydrobacter	Proteobacteria	Bacteria	Chryseobacterium	Bacteroidetes	Bacteria	Enhydrobacter vs. Chryseobacterium	Proteobacteria vs. Bacteroidetes	Bacteria vs. Bacteria	Inter-Genus	Inter-Phylum	Intra-Kingdom
106019	736769	0.354	0.01	Chryseobacterium	Bacteroidetes	Bacteria	Chryseobacterium	Bacteroidetes	Bacteria	Chryseobacterium vs. Chryseobacterium	Bacteroidetes vs. Bacteroidetes	Bacteria vs. Bacteria	Intra-Genus	Intra_Phylum	Intra-Kingdom
106019	584176	0.301	0.04	Acinetobacter	Proteobacteria	Bacteria	Chryseobacterium	Bacteroidetes	Bacteria	Acinetobacter vs. Chryseobacterium	Proteobacteria vs. Bacteroidetes	Bacteria vs. Bacteria	Inter-Genus	Inter-Phylum	Intra-Kingdom
106019	113760	0.248	0.04		Actinobacteria	Bacteria	Chryseobacterium	Bacteroidetes	Bacteria	vs. Chryseobacterium	Actinobacteria vs. Bacteroidetes	Bacteria vs. Bacteria	Inter-Genus	Inter-Phylum	Intra-Kingdom
106019	1082539	-0.293	0	Streptococcus	Firmicutes	Bacteria	Chryseobacterium	Bacteroidetes	Bacteria	Streptococcus vs. Chryseobacterium	Firmicutes vs. Bacteroidetes	Bacteria vs. Bacteria	Inter-Genus	Inter-Phylum	Intra-Kingdom
106019	3229180	-0.252	0.04		Proteobacteria	Bacteria	Chryseobacterium	Bacteroidetes	Bacteria	vs. Chryseobacterium	Proteobacteria vs. Bacteroidetes	Bacteria vs. Bacteria	Inter-Genus	Inter-Phylum	Intra-Kingdom
106019	New.CleanUp.ReferenceOTU138467	0.286	0.01	Rothia	Actinobacteria	Bacteria	Chryseobacterium	Bacteroidetes	Bacteria	Rothia vs. Chryseobacterium	Actinobacteria vs. Bacteroidetes	Bacteria vs. Bacteria	Inter-Genus	Inter-Phylum	Intra-Kingdom
106019	272964	0.233	0.03		Firmicutes	Bacteria	Chryseobacterium	Bacteroidetes	Bacteria	vs. Chryseobacterium	Firmicutes vs. Bacteroidetes	Bacteria vs. Bacteria	Inter-Genus	Inter-Phylum	Intra-Kingdom
106019	MOS-3W-FOH.39667	0.268	0.02	Malassezia	Basidiomycota	Fungi	Chryseobacterium	Bacteroidetes	Bacteria	Malassezia vs. Chryseobacterium	Basidiomycota vs. Bacteroidetes	Fungi vs. Bacteria	Inter-Genus	Inter-Phylum	Inter-Kingdom
106019	4344207	-0.282	0.03	Streptococcus	Firmicutes	Bacteria	Chryseobacterium	Bacteroidetes	Bacteria	Streptococcus vs. Chryseobacterium	Firmicutes vs. Bacteroidetes	Bacteria vs. Bacteria	Inter-Genus	Inter-Phylum	Intra-Kingdom
106019	4318672	-0.236	0.05	Neisseria	Proteobacteria	Bacteria	Chryseobacterium	Bacteroidetes	Bacteria	Neisseria vs. Chryseobacterium	Proteobacteria vs. Bacteroidetes	Bacteria vs. Bacteria	Inter-Genus	Inter-Phylum	Intra-Kingdom
106019	SW-3Z-FOH.10214	0.295	0.05	Malassezia	Basidiomycota	Fungi	Chryseobacterium	Bacteroidetes	Bacteria	Malassezia vs. Chryseobacterium	Basidiomycota vs. Bacteroidetes	Fungi vs. Bacteria	Inter-Genus	Inter-Phylum	Inter-Kingdom
106019	4397098	0.318	0	Peptoniphilus	Firmicutes	Bacteria	Chryseobacterium	Bacteroidetes	Bacteria	Peptoniphilus vs. Chryseobacterium	Firmicutes vs. Bacteroidetes	Bacteria vs. Bacteria	Inter-Genus	Inter-Phylum	Intra-Kingdom
106019	964220	-0.27	0.04	Corynebacterium	Actinobacteria	Bacteria	Chryseobacterium	Bacteroidetes	Bacteria	Corynebacterium vs. Chryseobacterium	Actinobacteria vs. Bacteroidetes	Bacteria vs. Bacteria	Inter-Genus	Inter-Phylum	Intra-Kingdom
106019	New.ReferenceOTU870	0.308	0.02	Propionibacterium	Actinobacteria	Bacteria	Chryseobacterium	Bacteroidetes	Bacteria	Propionibacterium vs. Chryseobacterium	Actinobacteria vs. Bacteroidetes	Bacteria vs. Bacteria	Inter-Genus	Inter-Phylum	Intra-Kingdom
106019	4477254	0.306	0.02	Sphingomonas	Proteobacteria	Bacteria	Chryseobacterium	Bacteroidetes	Bacteria	Sphingomonas vs. Chryseobacterium	Proteobacteria vs. Bacteroidetes	Bacteria vs. Bacteria	Inter-Genus	Inter-Phylum	Intra-Kingdom
106019	13034	-0.433	0	Mycobacterium	Actinobacteria	Bacteria	Chryseobacterium	Bacteroidetes	Bacteria	Mycobacterium vs. Chryseobacterium	Actinobacteria vs. Bacteroidetes	Bacteria vs. Bacteria	Inter-Genus	Inter-Phylum	Intra-Kingdom
106019	New.CleanUp.ReferenceOTU83647	0.231	0.04	Propionibacterium	Actinobacteria	Bacteria	Chryseobacterium	Bacteroidetes	Bacteria	Propionibacterium vs. Chryseobacterium	Actinobacteria vs. Bacteroidetes	Bacteria vs. Bacteria	Inter-Genus	Inter-Phylum	Intra-Kingdom
106019	ADMA-3Z-RP.468	0.314	0.02	Aspergillus	Ascomycota	Fungi	Chryseobacterium	Bacteroidetes	Bacteria	Aspergillus vs. Chryseobacterium	Ascomycota vs. Bacteroidetes	Fungi vs. Bacteria	Inter-Genus	Inter-Phylum	Inter-Kingdom
106019	MOS-3Y-FOH.4815	0.25	0.04	Malassezia	Basidiomycota	Fungi	Chryseobacterium	Bacteroidetes	Bacteria	Malassezia vs. Chryseobacterium	Basidiomycota vs. Bacteroidetes	Fungi vs. Bacteria	Inter-Genus	Inter-Phylum	Inter-Kingdom
106019	100208	0.294	0.03		Proteobacteria	Bacteria	Chryseobacterium	Bacteroidetes	Bacteria	vs. Chryseobacterium	Proteobacteria vs. Bacteroidetes	Bacteria vs. Bacteria	Inter-Genus	Inter-Phylum	Intra-Kingdom
106019	4469417	-0.299	0.01		Proteobacteria	Bacteria	Chryseobacterium	Bacteroidetes	Bacteria	vs. Chryseobacterium	Proteobacteria vs. Bacteroidetes	Bacteria vs. Bacteria	Inter-Genus	Inter-Phylum	Intra-Kingdom
106019	73846	0.248	0.04	Rhodococcus	Actinobacteria	Bacteria	Chryseobacterium	Bacteroidetes	Bacteria	Rhodococcus vs. Chryseobacterium	Actinobacteria vs. Bacteroidetes	Bacteria vs. Bacteria	Inter-Genus	Inter-Phylum	Intra-Kingdom
106019	4460914	-0.26	0.02	Leptotrichia	Fusobacteria	Bacteria	Chryseobacterium	Bacteroidetes	Bacteria	Leptotrichia vs. Chryseobacterium	Fusobacteria vs. Bacteroidetes	Bacteria vs. Bacteria	Inter-Genus	Inter-Phylum	Intra-Kingdom
106019	4473295	-0.279	0	Fusobacterium	Fusobacteria	Bacteria	Chryseobacterium	Bacteroidetes	Bacteria	Fusobacterium vs. Chryseobacterium	Fusobacteria vs. Bacteroidetes	Bacteria vs. Bacteria	Inter-Genus	Inter-Phylum	Intra-Kingdom
106019	3718254	-0.343	0	Porphyromonas	Bacteroidetes	Bacteria	Chryseobacterium	Bacteroidetes	Bacteria	Porphyromonas vs. Chryseobacterium	Bacteroidetes vs. Bacteroidetes	Bacteria vs. Bacteria	Inter-Genus	Intra_Phylum	Intra-Kingdom
106019	499109	-0.387	0	Streptococcus	Firmicutes	Bacteria	Chryseobacterium	Bacteroidetes	Bacteria	Streptococcus vs. Chryseobacterium	Firmicutes vs. Bacteroidetes	Bacteria vs. Bacteria	Inter-Genus	Inter-Phylum	Intra-Kingdom
106019	183182	0.255	0.05	Dietzia	Actinobacteria	Bacteria	Chryseobacterium	Bacteroidetes	Bacteria	Dietzia vs. Chryseobacterium	Actinobacteria vs. Bacteroidetes	Bacteria vs. Bacteria	Inter-Genus	Inter-Phylum	Intra-Kingdom
106019	New.ReferenceOTU899	-0.328	0	Neisseria	Proteobacteria	Bacteria	Chryseobacterium	Bacteroidetes	Bacteria	Neisseria vs. Chryseobacterium	Proteobacteria vs. Bacteroidetes	Bacteria vs. Bacteria	Inter-Genus	Inter-Phylum	Intra-Kingdom
106019	New.CleanUp.ReferenceOTU79311	0.271	0.03	Actinomyces	Actinobacteria	Bacteria	Chryseobacterium	Bacteroidetes	Bacteria	Actinomyces vs. Chryseobacterium	Actinobacteria vs. Bacteroidetes	Bacteria vs. Bacteria	Inter-Genus	Inter-Phylum	Intra-Kingdom
106019	1076668	-0.481	0		Firmicutes	Bacteria	Chryseobacterium	Bacteroidetes	Bacteria	vs. Chryseobacterium	Firmicutes vs. Bacteroidetes	Bacteria vs. Bacteria	Inter-Genus	Inter-Phylum	Intra-Kingdom
106019	4299448	-0.505	0	Neisseria	Proteobacteria	Bacteria	Chryseobacterium	Bacteroidetes	Bacteria	Neisseria vs. Chryseobacterium	Proteobacteria vs. Bacteroidetes	Bacteria vs. Bacteria	Inter-Genus	Inter-Phylum	Intra-Kingdom
106019	4334049	-0.291	0.03	Acinetobacter	Proteobacteria	Bacteria	Chryseobacterium	Bacteroidetes	Bacteria	Acinetobacter vs. Chryseobacterium	Proteobacteria vs. Bacteroidetes	Bacteria vs. Bacteria	Inter-Genus	Inter-Phylum	Intra-Kingdom
106019	New.CleanUp.ReferenceOTU301092	-0.298	0.04		Proteobacteria	Bacteria	Chryseobacterium	Bacteroidetes	Bacteria	vs. Chryseobacterium	Proteobacteria vs. Bacteroidetes	Bacteria vs. Bacteria	Inter-Genus	Inter-Phylum	Intra-Kingdom
106019	910933	0.266	0.04	Rhodococcus	Actinobacteria	Bacteria	Chryseobacterium	Bacteroidetes	Bacteria	Rhodococcus vs. Chryseobacterium	Actinobacteria vs. Bacteroidetes	Bacteria vs. Bacteria	Inter-Genus	Inter-Phylum	Intra-Kingdom
106019	4389633	0.336	0	Bacillus	Firmicutes	Bacteria	Chryseobacterium	Bacteroidetes	Bacteria	Bacillus vs. Chryseobacterium	Firmicutes vs. Bacteroidetes	Bacteria vs. Bacteria	Inter-Genus	Inter-Phylum	Intra-Kingdom
106019	4472294	-0.427	0	Lautropia	Proteobacteria	Bacteria	Chryseobacterium	Bacteroidetes	Bacteria	Lautropia vs. Chryseobacterium	Proteobacteria vs. Bacteroidetes	Bacteria vs. Bacteria	Inter-Genus	Inter-Phylum	Intra-Kingdom
106019	New.ReferenceOTU140	0.241	0.03	Streptococcus	Firmicutes	Bacteria	Chryseobacterium	Bacteroidetes	Bacteria	Streptococcus vs. Chryseobacterium	Firmicutes vs. Bacteroidetes	Bacteria vs. Bacteria	Inter-Genus	Inter-Phylum	Intra-Kingdom
106019	ADMA-3Z-FOH.72367	0.217	0.04	Malassezia	Basidiomycota	Fungi	Chryseobacterium	Bacteroidetes	Bacteria	Malassezia vs. Chryseobacterium	Basidiomycota vs. Bacteroidetes	Fungi vs. Bacteria	Inter-Genus	Inter-Phylum	Inter-Kingdom
106019	4470078	-0.332	0.01	Corynebacterium	Actinobacteria	Bacteria	Chryseobacterium	Bacteroidetes	Bacteria	Corynebacterium vs. Chryseobacterium	Actinobacteria vs. Bacteroidetes	Bacteria vs. Bacteria	Inter-Genus	Inter-Phylum	Intra-Kingdom
106019	190502	0.291	0	Streptococcus	Firmicutes	Bacteria	Chryseobacterium	Bacteroidetes	Bacteria	Streptococcus vs. Chryseobacterium	Firmicutes vs. Bacteroidetes	Bacteria vs. Bacteria	Inter-Genus	Inter-Phylum	Intra-Kingdom
106019	New.ReferenceOTU920	-0.241	0.04	Acinetobacter	Proteobacteria	Bacteria	Chryseobacterium	Bacteroidetes	Bacteria	Acinetobacter vs. Chryseobacterium	Proteobacteria vs. Bacteroidetes	Bacteria vs. Bacteria	Inter-Genus	Inter-Phylum	Intra-Kingdom
106019	STW-3X-LF.14109	0.311	0	Malassezia	Basidiomycota	Fungi	Chryseobacterium	Bacteroidetes	Bacteria	Malassezia vs. Chryseobacterium	Basidiomycota vs. Bacteroidetes	Fungi vs. Bacteria	Inter-Genus	Inter-Phylum	Inter-Kingdom
106019	274011	0.235	0.03	Truepera	[Thermi]	Bacteria	Chryseobacterium	Bacteroidetes	Bacteria	Truepera vs. Chryseobacterium	[Thermi] vs. Bacteroidetes	Bacteria vs. Bacteria	Inter-Genus	Inter-Phylum	Intra-Kingdom
106019	STW-3X-LP.6045	0.251	0.01	Malassezia	Basidiomycota	Fungi	Chryseobacterium	Bacteroidetes	Bacteria	Malassezia vs. Chryseobacterium	Basidiomycota vs. Bacteroidetes	Fungi vs. Bacteria	Inter-Genus	Inter-Phylum	Inter-Kingdom
106019	4431355	-0.341	0		Proteobacteria	Bacteria	Chryseobacterium	Bacteroidetes	Bacteria	vs. Chryseobacterium	Proteobacteria vs. Bacteroidetes	Bacteria vs. Bacteria	Inter-Genus	Inter-Phylum	Intra-Kingdom
106019	4407433	-0.464	0	Haemophilus	Proteobacteria	Bacteria	Chryseobacterium	Bacteroidetes	Bacteria	Haemophilus vs. Chryseobacterium	Proteobacteria vs. Bacteroidetes	Bacteria vs. Bacteria	Inter-Genus	Inter-Phylum	Intra-Kingdom
106019	New.ReferenceOTU1174	0.301	0.01	Propionibacterium	Actinobacteria	Bacteria	Chryseobacterium	Bacteroidetes	Bacteria	Propionibacterium vs. Chryseobacterium	Actinobacteria vs. Bacteroidetes	Bacteria vs. Bacteria	Inter-Genus	Inter-Phylum	Intra-Kingdom
106019	902903	0.266	0.03	Propionibacterium	Actinobacteria	Bacteria	Chryseobacterium	Bacteroidetes	Bacteria	Propionibacterium vs. Chryseobacterium	Actinobacteria vs. Bacteroidetes	Bacteria vs. Bacteria	Inter-Genus	Inter-Phylum	Intra-Kingdom
106019	WTS-3V-LP.20872	0.314	0.02	Malassezia	Basidiomycota	Fungi	Chryseobacterium	Bacteroidetes	Bacteria	Malassezia vs. Chryseobacterium	Basidiomycota vs. Bacteroidetes	Fungi vs. Bacteria	Inter-Genus	Inter-Phylum	Inter-Kingdom
106019	129798	-0.386	0	Lactobacillus	Firmicutes	Bacteria	Chryseobacterium	Bacteroidetes	Bacteria	Lactobacillus vs. Chryseobacterium	Firmicutes vs. Bacteroidetes	Bacteria vs. Bacteria	Inter-Genus	Inter-Phylum	Intra-Kingdom
106019	2480553	-0.3	0.03	Leptotrichia	Fusobacteria	Bacteria	Chryseobacterium	Bacteroidetes	Bacteria	Leptotrichia vs. Chryseobacterium	Fusobacteria vs. Bacteroidetes	Bacteria vs. Bacteria	Inter-Genus	Inter-Phylum	Intra-Kingdom
106019	935658	0.197	0.04	Propionibacterium	Actinobacteria	Bacteria	Chryseobacterium	Bacteroidetes	Bacteria	Propionibacterium vs. Chryseobacterium	Actinobacteria vs. Bacteroidetes	Bacteria vs. Bacteria	Inter-Genus	Inter-Phylum	Intra-Kingdom
106019	833864	0.297	0.03		Actinobacteria	Bacteria	Chryseobacterium	Bacteroidetes	Bacteria	vs. Chryseobacterium	Actinobacteria vs. Bacteroidetes	Bacteria vs. Bacteria	Inter-Genus	Inter-Phylum	Intra-Kingdom
106019	4302571	-0.353	0.01	Prevotella	Bacteroidetes	Bacteria	Chryseobacterium	Bacteroidetes	Bacteria	Prevotella vs. Chryseobacterium	Bacteroidetes vs. Bacteroidetes	Bacteria vs. Bacteria	Inter-Genus	Intra_Phylum	Intra-Kingdom
106019	QB-3Z-LF.13817	0.237	0.03	Malassezia	Basidiomycota	Fungi	Chryseobacterium	Bacteroidetes	Bacteria	Malassezia vs. Chryseobacterium	Basidiomycota vs. Bacteroidetes	Fungi vs. Bacteria	Inter-Genus	Inter-Phylum	Inter-Kingdom
106019	49248	0.276	0.01	Propionibacterium	Actinobacteria	Bacteria	Chryseobacterium	Bacteroidetes	Bacteria	Propionibacterium vs. Chryseobacterium	Actinobacteria vs. Bacteroidetes	Bacteria vs. Bacteria	Inter-Genus	Inter-Phylum	Intra-Kingdom
106019	New.ReferenceOTU873	-0.324	0.02	Haemophilus	Proteobacteria	Bacteria	Chryseobacterium	Bacteroidetes	Bacteria	Haemophilus vs. Chryseobacterium	Proteobacteria vs. Bacteroidetes	Bacteria vs. Bacteria	Inter-Genus	Inter-Phylum	Intra-Kingdom
106019	420444	0.388	0	Propionibacterium	Actinobacteria	Bacteria	Chryseobacterium	Bacteroidetes	Bacteria	Propionibacterium vs. Chryseobacterium	Actinobacteria vs. Bacteroidetes	Bacteria vs. Bacteria	Inter-Genus	Inter-Phylum	Intra-Kingdom
106019	781371	-0.332	0.01		Actinobacteria	Bacteria	Chryseobacterium	Bacteroidetes	Bacteria	vs. Chryseobacterium	Actinobacteria vs. Bacteroidetes	Bacteria vs. Bacteria	Inter-Genus	Inter-Phylum	Intra-Kingdom
106019	4453535	-0.25	0.04		Firmicutes	Bacteria	Chryseobacterium	Bacteroidetes	Bacteria	vs. Chryseobacterium	Firmicutes vs. Bacteroidetes	Bacteria vs. Bacteria	Inter-Genus	Inter-Phylum	Intra-Kingdom
106019	4451743	0.374	0		Firmicutes	Bacteria	Chryseobacterium	Bacteroidetes	Bacteria	vs. Chryseobacterium	Firmicutes vs. Bacteroidetes	Bacteria vs. Bacteria	Inter-Genus	Inter-Phylum	Intra-Kingdom
106019	4467992	-0.456	0	Streptococcus	Firmicutes	Bacteria	Chryseobacterium	Bacteroidetes	Bacteria	Streptococcus vs. Chryseobacterium	Firmicutes vs. Bacteroidetes	Bacteria vs. Bacteria	Inter-Genus	Inter-Phylum	Intra-Kingdom
106019	ADMA-3Z-FOH.32960	-0.323	0.03	Penicillium	Ascomycota	Fungi	Chryseobacterium	Bacteroidetes	Bacteria	Penicillium vs. Chryseobacterium	Ascomycota vs. Bacteroidetes	Fungi vs. Bacteria	Inter-Genus	Inter-Phylum	Inter-Kingdom
106019	911496	-0.379	0	Streptococcus	Firmicutes	Bacteria	Chryseobacterium	Bacteroidetes	Bacteria	Streptococcus vs. Chryseobacterium	Firmicutes vs. Bacteroidetes	Bacteria vs. Bacteria	Inter-Genus	Inter-Phylum	Intra-Kingdom
106019	4406781	-0.274	0.02	Filifactor	Firmicutes	Bacteria	Chryseobacterium	Bacteroidetes	Bacteria	Filifactor vs. Chryseobacterium	Firmicutes vs. Bacteroidetes	Bacteria vs. Bacteria	Inter-Genus	Inter-Phylum	Intra-Kingdom
106019	963763	-0.273	0.04		Proteobacteria	Bacteria	Chryseobacterium	Bacteroidetes	Bacteria	vs. Chryseobacterium	Proteobacteria vs. Bacteroidetes	Bacteria vs. Bacteria	Inter-Genus	Inter-Phylum	Intra-Kingdom
1061772	TY-3Z-FOH.54885	-0.368	0	Malassezia	Basidiomycota	Fungi	Streptococcus	Firmicutes	Bacteria	Malassezia vs. Streptococcus	Basidiomycota vs. Firmicutes	Fungi vs. Bacteria	Inter-Genus	Inter-Phylum	Inter-Kingdom
1061772	4299448	0.449	0	Neisseria	Proteobacteria	Bacteria	Streptococcus	Firmicutes	Bacteria	Neisseria vs. Streptococcus	Proteobacteria vs. Firmicutes	Bacteria vs. Bacteria	Inter-Genus	Inter-Phylum	Intra-Kingdom
1061772	New.CleanUp.ReferenceOTU197887	0.328	0.03	Propionibacterium	Actinobacteria	Bacteria	Streptococcus	Firmicutes	Bacteria	Propionibacterium vs. Streptococcus	Actinobacteria vs. Firmicutes	Bacteria vs. Bacteria	Inter-Genus	Inter-Phylum	Intra-Kingdom
1061772	4304512	-0.277	0.02	Mycoplana	Proteobacteria	Bacteria	Streptococcus	Firmicutes	Bacteria	Mycoplana vs. Streptococcus	Proteobacteria vs. Firmicutes	Bacteria vs. Bacteria	Inter-Genus	Inter-Phylum	Intra-Kingdom
1061772	New.ReferenceOTU948	0.316	0.03	Paracoccus	Proteobacteria	Bacteria	Streptococcus	Firmicutes	Bacteria	Paracoccus vs. Streptococcus	Proteobacteria vs. Firmicutes	Bacteria vs. Bacteria	Inter-Genus	Inter-Phylum	Intra-Kingdom
1061772	New.CleanUp.ReferenceOTU262197	-0.281	0.02		Actinobacteria	Bacteria	Streptococcus	Firmicutes	Bacteria	vs. Streptococcus	Actinobacteria vs. Firmicutes	Bacteria vs. Bacteria	Inter-Genus	Inter-Phylum	Intra-Kingdom
1061772	4327233	-0.353	0	Curtobacterium	Actinobacteria	Bacteria	Streptococcus	Firmicutes	Bacteria	Curtobacterium vs. Streptococcus	Actinobacteria vs. Firmicutes	Bacteria vs. Bacteria	Inter-Genus	Inter-Phylum	Intra-Kingdom
1061772	4456889	-0.342	0.01	Pseudomonas	Proteobacteria	Bacteria	Streptococcus	Firmicutes	Bacteria	Pseudomonas vs. Streptococcus	Proteobacteria vs. Firmicutes	Bacteria vs. Bacteria	Inter-Genus	Inter-Phylum	Intra-Kingdom
1061772	164471	-0.29	0.03	Paracoccus	Proteobacteria	Bacteria	Streptococcus	Firmicutes	Bacteria	Paracoccus vs. Streptococcus	Proteobacteria vs. Firmicutes	Bacteria vs. Bacteria	Inter-Genus	Inter-Phylum	Intra-Kingdom
1061772	4441343	0.419	0	Corynebacterium	Actinobacteria	Bacteria	Streptococcus	Firmicutes	Bacteria	Corynebacterium vs. Streptococcus	Actinobacteria vs. Firmicutes	Bacteria vs. Bacteria	Inter-Genus	Inter-Phylum	Intra-Kingdom
1061772	736769	-0.269	0.04	Chryseobacterium	Bacteroidetes	Bacteria	Streptococcus	Firmicutes	Bacteria	Chryseobacterium vs. Streptococcus	Bacteroidetes vs. Firmicutes	Bacteria vs. Bacteria	Inter-Genus	Inter-Phylum	Intra-Kingdom
1061772	4344207	0.255	0.04	Streptococcus	Firmicutes	Bacteria	Streptococcus	Firmicutes	Bacteria	Streptococcus vs. Streptococcus	Firmicutes vs. Firmicutes	Bacteria vs. Bacteria	Intra-Genus	Intra_Phylum	Intra-Kingdom
1061772	New.ReferenceOTU1094	0.277	0.03	Corynebacterium	Actinobacteria	Bacteria	Streptococcus	Firmicutes	Bacteria	Corynebacterium vs. Streptococcus	Actinobacteria vs. Firmicutes	Bacteria vs. Bacteria	Inter-Genus	Inter-Phylum	Intra-Kingdom
[truncated: 83,684 more rows]

## Sheet: Left Forearm
Left Forearm
OTU2	OTU1	SparCC	P-value	Genus1	Phylum1	Kingdom1	Genus2	Phylum2	Kingdom2	GenusPair	PhylumPair	KingdomPair	GenusType	PhylumType	KingdomType
[truncated: 114,214 more rows]

## Sheet: Left Palm
Left Palm
[truncated: 70,675 more rows]

## Sheet: Right Forearm
Right Forearm
[truncated: 86,735 more rows]

## Sheet: Right Palm
Right Palm
[truncated: 57,389 more rows]
